# Supplementary material for: Large-scale Proteomics Combined with Transgenic Experiments Demonstrates An Important Role of Jasmonic Acid in Potassium Deficiency Response in Wheat and Rice
Source: Mol Cell Proteomics. 2017 Aug 18;16(11):1889–905. doi: 10.1074/mcp.RA117.000032 (PMC5671998; doi:10.1074/mcp.RA117.000032)
Supplement: Supplemental Data [file supp_RA117.000032_4824_0_supp_3805_gtkkw3.xlsx]

## Sheet: Root tissue
Table S2. Data used to produce volcano plot in root tissue of wheat seedlings suffering from K+ deficiency for 8 d
Accession no. (NCBI)	Average ratio-root	FDR (BH test)-root
gi|357114476	1.02419	0.90211
gi|475321714	0.76237	2.98182e-07
gi|474077260	0.998522	0.98891
gi|414866380	0.888715	0.0336036
gi|326494510	1.29156	0.0108079
gi|474426623	3.25353	0.00521663
gi|3153151	0.939796	0.616798
gi|326511347	1.10064	0.659201
gi|20302473	0.934151	0.150376
gi|474072518	1.23011	0.000147451
gi|22711939	0.922805	0.532466
gi|514774277	1.00482	0.930962
gi|13195734	1.02156	0.946063
gi|20302473	1.00293	0.950479
gi|475556899	1.41742	0.00146527
gi|326507730	0.992824	0.969857
gi|670020199	1.16426	0.407403
gi|11466805	0.929985	0.0625536
gi|474375257	0.981804	0.617775
gi|475573357	1.34892	0.0148369
gi|326526437	0.879913	0.258506
gi|474375257	1.00185	0.975294
gi|475608922	1.4134	0.000119592
gi|474417878	1.19392	0.219877
gi|732449862	1.02035	0.788516
gi|474451266	0.803683	0.00200608
gi|326488667	1.03104	0.701626
gi|475562191	1.04855	0.388034
gi|474317218	0.964838	0.0622151
gi|357121939	1.07296	0.313941
gi|473990905	0.748257	0.00157265
gi|475583417	1.01206	0.979351
gi|475589642	0.89639	0.025871
gi|473822509	1.11846	0.0373807
gi|357134510	1.60515	0.000168634
gi|326490451	1.00471	0.971772
gi|326490461	1.10909	0.954521
gi|326527621	0.855588	0.152636
gi|326492626	1.06769	0.764118
gi|474213219	1.20042	0.142214
gi|118430330	0.908888	0.0308525
gi|14017592	0.947854	0.657196
gi|326526031	0.957143	0.469535
gi|326509839	1.00748	0.921039
gi|2980891	1.28317	0.000173812
gi|475572136	0.993543	0.822321
gi|475575990	0.853846	0.00834283
gi|475443333	0.947171	0.10166
gi|473797438	1.37847	0.0186722
gi|721634347	1.08258	0.17347
gi|474425594	1.05834	0.23888
gi|326508266	1.12535	0.0149294
gi|732976	0.847745	0.000226953
gi|326507730	0.892005	0.0387237
gi|474049417	1.14617	0.0358982
gi|669030123	0.993536	0.896732
gi|360042516	1.1013	0.199124
gi|326499624	0.974182	0.307022
gi|475508101	1.20815	4e-06
gi|326520912	0.973197	0.819444
gi|326532230	1.11731	0.0201849
gi|326493652	1.03378	0.00257089
gi|475597920	0.879967	0.0672664
gi|473886721	1.03553	0.108063
gi|326492127	0.898995	0.0338713
gi|474288287	0.955476	0.0200693
gi|475618985	0.907769	0.852225
gi|475586744	1.18089	0.00949317
gi|657371718	1.00363	0.892023
gi|473998741	1.0185	0.91045
gi|326490017	1.09586	0.320669
gi|475612472	0.962887	0.492345
gi|730129903	0.890428	0.224849
gi|474171341	1.11205	0.0004015
gi|11561808	1.13804	0.777793
gi|472901376	1.03269	0.635629
gi|475516388	1.12955	0.00374985
gi|474320987	1.07509	0.222072
gi|326500272	1.05576	0.422396
gi|473745945	1.1364	0.0111411
gi|695022604	1.15132	0.0169767
gi|475626920	1.51433	2.32558e-06
gi|475596411	1.31234	1.85979e-05
gi|669027611	1.07086	0.152843
gi|95114386	0.696594	2.68e-07
gi|475621213	1.10705	0.011311
gi|475559337	1.10079	0.000620234
gi|475575153	0.985814	0.666837
gi|669029581	0.968028	0.662026
gi|475627590	0.879595	0.0334424
gi|326505348	0.938138	0.293076
gi|473787107	1.00965	0.740776
gi|326528753	1.0274	0.0267189
gi|669027788	1.11832	0.224914
gi|756420449	1.50233	1.61364e-05
gi|28564593	1.01223	0.060227
gi|11466807	0.953708	0.0227644
gi|475582130	1.05034	0.077249
gi|326510547	1.26158	4.03252e-05
gi|326528703	1.14473	0.0152191
gi|119388725	1.17252	0.0136401
gi|326487456	1.11009	0.898463
gi|475600420	1.14487	0.503875
gi|521301525	1.06106	0.278322
gi|326490764	1.09378	0.00551345
gi|474046594	1.09243	0.431551
gi|133741925	1.15952	0.430477
gi|326492568	1.36278	4.58915e-05
gi|475595329	0.990004	0.776412
gi|326511339	1.0533	0.319968
gi|475626165	1.00069	0.921133
gi|326529001	0.990655	0.000252698
gi|475574987	1.13601	0.19685
gi|721606301	0.845061	0.047907
gi|475616731	0.721823	6.47368e-05
gi|475579427	1.0431	0.366888
gi|326525461	1.04128	0.34648
gi|475499840	1.02874	0.0186839
gi|473951553	1.01433	0.605796
gi|260446984	1.20115	0.0102105
gi|474390561	1.07309	0.564862
gi|674935611	1.09933	0.0439485
gi|357113758	1.01444	0.615804
gi|474396420	1.031	0.0748673
gi|357114476	0.88529	0.650915
gi|326506536	0.918941	0.198927
gi|475616609	1.04134	0.212141
gi|326489113	1.01773	0.469696
gi|475607249	1.02196	0.492369
gi|326508082	0.892032	0.150192
gi|669031125	1.00517	0.774336
gi|1737492	1.07002	0.490253
gi|473822475	0.981125	0.725982
gi|326520784	1.09252	0.0300682
gi|474354015	0.921538	0.0115399
gi|475540266	1.12449	0.0318146
gi|475621951	1.07298	0.312102
gi|475603828	1.09755	0.90827
gi|475601055	1.06077	0.111555
gi|473861924	1.24913	0.00166174
gi|115443927	1.41365	0.0001264
gi|474147396	1.0655	0.287724
gi|475537485	0.998829	0.898909
gi|475543274	1.29409	0.00167705
gi|300681437	1.06863	0.25117
gi|326532840	1.06356	0.581994
gi|475472655	0.954541	0.5073
gi|475568260	1.27206	0.00140754
gi|721617109	1.13171	0.0099407
gi|669030678	1.2493	0.0616498
gi|473759945	1.07175	0.0682179
gi|475523277	0.887961	0.0624292
gi|326533036	0.841878	0.0229992
gi|475554537	0.889821	0.072278
gi|475582662	1.21745	0.00220252
gi|326532368	1.00616	0.088817
gi|670020438	1.02096	0.748977
gi|42541150	1.13757	0.0229926
gi|475606712	0.951438	0.468792
gi|357114123	1.2655	0.00566229
gi|474399175	1.15112	0.211465
gi|474395136	1.11801	0.295459
gi|475555122	1.09188	0.654265
gi|326490437	1.0024	0.963353
gi|474391898	1.1384	0.0331127
gi|205371883	1.01054	0.632407
gi|326500016	1.28149	6.384e-09
gi|475580390	1.22567	0.000172926
gi|475621222	1.09199	0.00283042
gi|210061125	1.02646	0.225995
gi|475566050	1.40314	4.63636e-05
gi|721654175	0.934346	0.106493
gi|475546838	1.17209	0.0104711
gi|475534858	1.12228	0.22617
gi|721616387	0.982003	7.80594e-05
gi|731315361	0.915315	0.0228106
gi|474414550	1.0363	0.456309
gi|357132696	0.950482	0.369875
gi|473793124	0.929433	0.365772
gi|9798605	0.854936	0.972715
gi|573953120	1.30859	2.54222e-06
gi|310656750	1.346	0.000116891
gi|474396184	1.01632	0.925136
gi|475529271	1.05295	0.448251
gi|14017580	0.907356	0.000264372
gi|475563418	0.911713	0.0260758
gi|242067169	0.986381	0.787188
gi|326495708	1.12208	0.0321567
gi|474401794	1.09679	0.88714
gi|125580	1.006	0.647608
gi|475536281	1.07932	0.209795
gi|475589778	1.04036	0.328491
gi|474374564	1.00711	0.725896
gi|326504236	1.04054	0.0115651
gi|475447842	1.07139	0.221289
gi|473904814	1.09095	0.0418922
gi|475625261	1.08868	0.150261
gi|326504734	1.04312	0.322874
gi|475600552	3.07441	0.00193333
gi|474423308	0.931079	0.0142532
gi|475427216	1.02329	0.566254
gi|326518698	1.13797	0.0602593
gi|669028936	1.08776	0.0273226
gi|475508225	0.715555	1.875e-08
gi|212722032	1.06132	0.904291
gi|475524362	0.88497	0.0574173
gi|357160238	1.04642	0.351134
gi|326528937	1.17482	0.0104673
gi|474398895	1.05319	0.363739
gi|474045634	1.05583	0.335891
gi|326529313	1.00407	0.880775
gi|475523533	0.95855	0.122946
gi|326492650	1.03388	0.00575811
gi|475622972	1.20505	0.0505636
gi|474390692	1.00791	0.84909
gi|375112320	0.998135	0.985781
gi|651208057	1.02248	0.544791
gi|475526237	0.938433	0.0223306
gi|34334010	1.11951	0.103546
gi|75246527	1.20025	0.00328205
gi|326519376	1.04536	0.0134906
gi|326487898	0.998296	0.380969
gi|475526205	1.23051	0.00454869
gi|326509983	1.09053	0.470108
gi|326523993	0.978386	0.716547
gi|475594732	1.24173	0.0114534
gi|16755057	1.11173	0.0272799
gi|565419537	1.00111	0.962407
gi|473989781	0.950309	0.393536
gi|474250465	1.01193	0.745445
gi|326520313	0.911568	0.0213335
gi|669031444	0.971857	0.540932
gi|475624241	0.979146	0.607178
gi|475461531	0.874289	0.0423293
gi|475550987	0.987973	0.691939
gi|521301007	0.972093	0.635173
gi|326488493	1.03179	0.503869
gi|721609002	0.93036	0.145136
gi|474385097	1.05026	0.038157
gi|473781914	1.00235	0.966736
gi|242070047	0.851101	0.0208718
gi|326510665	0.894624	3.38507e-05
gi|669027958	1.01088	0.692111
gi|326487436	1.42399	0.000505333
gi|669028026	1.49795	0.0396343
gi|474445834	0.965415	0.350742
gi|357121763	1.05845	0.624053
gi|475541488	1.02002	0.36077
gi|19880505	1.27317	0.000153043
gi|129916	1.40352	0.000170727
gi|204309001	0.779742	0.00663154
gi|326509151	0.992364	0.943381
gi|473808027	1.03708	0.0203758
gi|685281963	1.42991	0.0030239
gi|669028244	0.992125	0.722277
gi|326523019	0.953662	0.479463
gi|56606827	1.05349	0.583516
gi|669028947	1.05736	0.0169345
gi|242070087	0.999294	0.26772
gi|14017574	0.97312	0.744868
gi|474001711	0.967449	0.0173202
gi|326496176	1.13315	0.437862
gi|357137736	1.27316	7.22807e-06
gi|326492710	0.964819	0.0261059
gi|326490263	1.168	0.0793224
gi|473884280	1.06101	0.0129591
gi|474429728	0.982157	0.554506
gi|326494910	1.10764	0.00300724
gi|669029437	0.994467	0.0124672
gi|474193235	1.16016	0.00185747
gi|669030916	0.779812	0.000513903
gi|475592533	0.927853	0.00210617
gi|343161642	0.976389	0.369049
gi|322367792	1.17677	0.00956758
gi|474015515	0.969747	0.000210266
gi|326488431	1.17348	0.326025
gi|474414636	1.00331	0.960312
gi|473892599	1.01425	0.0126095
gi|669027902	0.938689	0.165477
gi|475557016	0.916051	0.0237214
gi|473981597	1.03218	0.00638659
gi|475578886	0.946189	0.162094
gi|58334052	0.978507	0.493086
gi|474156730	0.395004	2.46476e-05
gi|326514178	0.97519	0.716985
gi|475626556	1.01788	0.837771
gi|475560207	1.04658	0.0872493
gi|669029292	0.976244	0.738563
gi|475599502	0.943732	0.124009
gi|326521510	0.970251	0.0680947
gi|473951540	1.05867	0.345857
gi|10442765	1.0454	0.0997248
gi|326493372	0.98025	0.589313
gi|474236855	1.07635	0.00664074
gi|475567596	1.24969	0.555576
gi|326495824	1.02178	0.659229
gi|326503434	1.19474	0.774424
gi|475437014	0.754265	0.00181408
gi|475616039	1.06833	0.149637
gi|475527728	0.8626	0.110666
gi|474258918	0.998815	0.979193
gi|475560176	0.998396	0.353955
gi|357128119	1.06628	0.0512007
gi|326517439	1.04084	0.383563
gi|475566359	1.0549	0.586356
gi|326506040	0.982451	0.841338
gi|357134096	1.01878	0.549418
gi|475578785	0.910792	0.470756
gi|475556305	0.959487	0.455318
gi|549823009	1.17305	0.00295567
gi|22450154	1.02742	0.00765824
gi|475485488	0.987354	7.16285e-05
gi|115349890	1.0103	0.91188
gi|721640575	0.964206	0.0138863
gi|326487642	0.891388	0.03706
gi|326528711	0.997642	0.528343
gi|326504418	0.943833	0.41086
gi|475618827	0.899396	0.145018
gi|475455387	1.06892	0.356584
gi|474040195	0.767594	0.386791
gi|475551973	1.03283	0.976669
gi|474021464	1.05713	0.622054
gi|300807845	1.09198	0.069093
gi|474195824	0.930729	0.021908
gi|475610656	1.13772	0.110047
gi|475531750	0.970649	0.0101335
gi|474023080	0.98278	0.880827
gi|162319716	1.00466	0.276868
gi|474352893	1.1376	0.184396
gi|4098333	0.90654	0.0472841
gi|326510941	1.06168	0.450566
gi|326520667	0.888012	0.000575143
gi|326489360	1.07151	0.085843
gi|18449343	1.17968	0.00748793
gi|473907783	1.05009	0.694948
gi|474256276	1.68538	2.71852e-05
gi|357156241	0.985781	0.391424
gi|23504743	0.99292	0.437425
gi|13925726	0.974845	0.573093
gi|474317218	0.996345	0.216672
gi|474368058	0.923687	0.00134521
gi|475622337	0.991524	0.92878
gi|474045603	1.12072	0.0192734
gi|475555533	1.01843	0.538501
gi|475605153	1.26332	0.000815805
gi|326503086	1.02201	0.00377613
gi|475573859	1.04946	0.0379354
gi|475581411	1.04635	0.0436507
gi|326489533	0.95306	0.0722357
gi|669027416	1.0069	0.720105
gi|669030912	1.00883	0.0376493
gi|475523982	1.11466	0.0434804
gi|474111529	1.07723	0.0888394
gi|669030223	1.07606	0.00262445
gi|474375428	1.12629	0.0652102
gi|474386577	0.925001	0.310912
gi|326495154	1.00942	0.0163955
gi|475572079	0.966028	0.0489821
gi|19569591	1.26329	0.00109456
gi|669027707	1.09843	0.218734
gi|326510593	0.971603	0.0149587
gi|357135173	0.85892	0.110619
gi|84626059	1.07344	0.362659
gi|357147923	0.927885	0.00268143
gi|83268424	0.980313	0.300745
gi|475584965	1.00996	0.80201
gi|293630868	1.10134	0.286544
gi|326512074	1.30437	1.20242e-06
gi|14017593	0.893034	0.0808857
gi|475486413	1.03356	0.00410186
gi|326505634	1.0487	0.0236931
gi|473982127	1.01168	0.0718709
gi|326506100	1.00882	0.151428
gi|475561217	1.18915	0.191776
gi|310656759	0.890052	0.00513115
gi|475573936	0.852661	0.0186868
gi|336319004	1.01254	0.710922
gi|475572096	0.824635	0.00364402
gi|475520631	1.06737	0.962105
gi|474201745	1.05738	0.306142
gi|474173249	1.32601	0.00525115
gi|474389510	0.991493	0.772727
gi|474057713	0.948521	0.967241
gi|51242715	0.852856	0.720332
gi|474160052	1.03779	0.0894041
gi|473842616	0.82092	0.000620103
gi|5923877	0.925875	0.00620103
gi|721629360	0.948361	0.576144
gi|475542062	0.983614	0.110016
gi|226533868	1.10113	0.0217244
gi|326526239	1.27156	0.0242645
gi|20257409	0.609752	0.0067004
gi|533310117	0.988123	0.884895
gi|475546756	1.05082	0.643852
gi|475624272	1.00423	0.8956
gi|159895412	1.00234	0.96694
gi|475565368	1.25207	3.76122e-05
gi|475561624	0.976042	0.710759
gi|475530134	1.0222	0.0443094
gi|326524289	0.92029	0.0354409
gi|474108804	0.992225	0.89557
gi|326504060	0.9929	0.821973
gi|14485487	0.975377	0.216544
gi|474114471	1.03551	0.000689564
gi|473753874	1.03435	0.368664
gi|473848442	1.0995	0.800564
gi|326493024	1.02228	0.251449
gi|514709294	1.11447	0.0146399
gi|475489685	0.95845	0.249887
gi|326501902	0.880177	0.0249088
gi|326522400	1.03923	0.268525
gi|475596735	1.22903	0.00138329
gi|475565760	0.974234	0.630065
gi|474429490	1.2034	0.00212088
gi|474186093	1.06113	0.81317
gi|474308824	1.06404	0.545127
gi|357156192	0.972166	0.910137
gi|326494968	1.0703	0.284658
gi|674944495	0.984921	0.103586
gi|291498617	0.8997	0.00312557
gi|669030362	1.00926	0.859128
gi|475569557	0.999546	0.775653
gi|474163439	1.15094	0.0332919
gi|326505348	0.862041	0.038776
gi|475559362	1.05836	0.172463
gi|326487540	0.906747	0.0367085
gi|473721335	0.908865	0.0602767
gi|475626311	1.2477	0.00418234
gi|283806363	1.00944	0.134955
gi|475623125	0.909852	0.0457868
gi|669027800	0.947418	0.0117623
gi|357123210	1.05099	0.0692258
gi|475598690	1.04771	0.0181066
gi|326519084	1.13672	0.00284672
gi|669028118	0.923603	0.00540297
gi|289188052	1.8993	0.000541443
gi|326502482	0.973575	0.368561
gi|474416129	0.878513	0.0435319
gi|475606690	1.0589	0.031564
gi|474019333	1.12372	0.424482
gi|475598305	1.11724	0.259901
gi|310656775	1.04496	0.0459843
gi|326507034	1.08764	0.633537
gi|475490595	1.03853	3.89729e-05
gi|326499452	0.985866	0.783961
gi|357129965	0.98856	0.74229
gi|445116	0.944953	0.00176714
gi|326530656	0.889134	0.00979223
gi|475535550	1.10478	0.305267
gi|669029044	0.979027	0.300786
gi|474071007	1.37313	0.000115417
gi|475516586	1.53989	0.000788854
gi|473953134	1.0666	0.00635492
gi|326508084	1.04134	0.721469
gi|475504648	1.05913	0.145243
gi|204309001	0.546234	6.24151e-06
gi|514709389	1.0483	0.0119348
gi|299469364	1.12472	0.189754
gi|475594377	1.06708	0.726199
gi|372861950	1.22617	0.00211265
gi|475546838	1.05527	0.0458958
gi|475588782	0.914979	0.00175843
gi|475438266	1.01753	0.733387
gi|669030902	1.00689	0.575899
gi|475473463	1.04909	0.0296421
gi|326494422	1.08002	0.0199214
gi|475347359	0.957067	0.572187
gi|475481169	1.03396	0.758249
gi|226500108	1.09051	0.210915
gi|475432642	1.05117	0.0840653
gi|474400420	1.02629	0.444833
gi|475559872	1.28046	0.0214703
gi|326514808	0.932619	0.0550783
gi|670402896	1.12561	0.0302416
gi|326513054	1.05085	0.0186171
gi|475577483	1.0366	0.0107804
gi|357149592	0.991168	0.809848
gi|475561598	0.944663	0.331357
gi|326520303	1.029	0.167699
gi|474002062	1.06056	0.397757
gi|475499840	1.02925	0.546769
gi|669028736	1.10967	0.0474318
gi|474222336	1.09911	0.0718802
gi|475528975	1.12211	0.00566432
gi|475155208	0.98689	0.746181
gi|721622506	0.968788	0.349052
gi|473956238	1.10595	0.00271907
gi|475533191	0.93209	0.145101
gi|326490632	0.948725	0.00255936
gi|147225048	1.58003	6.79286e-06
gi|326496455	1.06086	0.246865
gi|669030107	0.968993	0.54164
gi|326505178	1.0669	0.17261
gi|475501171	0.994966	0.876988
gi|326494708	1.07706	0.0693639
gi|475597831	1.13408	0.284094
gi|294717812	1.11582	0.139732
gi|475421135	0.97691	0.534511
gi|669028838	0.95848	0.0393398
gi|326526329	1.0257	0.0724065
gi|475581726	0.990365	0.014481
gi|332278196	0.617428	2.10588e-05
gi|326497189	0.825505	0.0136725
gi|122194828	0.914033	0.000409343
gi|475583569	1.08663	0.428941
gi|326493196	0.877296	0.0356673
gi|326533272	1.01083	0.000730102
gi|473886110	0.972779	0.000132096
gi|475599925	1.05319	0.0139033
gi|474413223	0.944929	0.0876675
gi|38174807	1.12954	0.089253
gi|474077642	1.03744	0.583441
gi|721668475	1.05402	0.325975
gi|475624272	0.940459	0.490323
gi|357146735	0.931637	0.030159
gi|475320367	0.985877	0.0990006
gi|259017810	1.0152	0.740162
gi|475537714	1.07818	0.163145
gi|475592706	1.11128	0.0286671
gi|514742130	0.982948	0.136584
gi|474314661	1.0259	0.765393
gi|474311703	1.0191	0.356821
gi|3122234	1.40299	0.00324528
gi|357166910	0.945954	0.000860001
gi|721663419	0.706674	1.91429e-06
gi|66271073	1.04246	0.0804083
gi|669029291	0.983875	0.859041
gi|669029771	0.984327	0.792925
gi|475586514	0.824341	0.179779
gi|473898777	1.08591	0.410188
gi|475591673	0.892047	0.257345
gi|474391309	0.951423	0.31532
gi|474119554	1.12973	0.0143416
gi|474305966	0.875331	0.0146046
gi|474404381	1.16102	0.600048
gi|474096867	0.976454	0.694913
gi|326518568	0.986554	0.323705
gi|475615347	0.983785	0.00627895
gi|151384858	1.06264	0.0680587
gi|326489825	0.99658	0.911895
gi|357147655	0.972279	0.759055
gi|210061133	1.03885	0.388286
gi|326492682	1.04922	0.488572
gi|326519368	0.843224	0.0420431
gi|452891023	1.01306	0.0284287
gi|475561713	0.980936	0.437969
gi|475595539	0.979201	0.591138
gi|475599896	0.990494	0.630888
gi|326506432	1.01094	0.858073
gi|669030510	0.89507	0.0114534
gi|474173718	1.07897	0.216289
gi|473912987	1.00502	0.203916
gi|475619393	0.954747	0.359366
gi|326529713	0.996722	0.0359822
gi|475561911	0.990884	0.41752
gi|475524310	1.14829	0.48359
gi|704000316	1.03148	0.185731
gi|473865714	0.972015	0.316108
gi|326497743	1.04924	0.0115738
gi|475531176	0.927372	0.0109409
gi|475462520	1.20732	0.000110476
gi|474401606	1.04818	0.112042
gi|475579271	0.992121	0.23108
gi|326533176	1.04609	0.431698
gi|326489424	1.04138	0.272333
gi|475523533	0.858648	0.00817738
gi|326505404	0.927342	0.00472938
gi|326529441	0.899406	0.0585198
gi|357112975	0.977288	0.455249
gi|326525525	0.976582	0.371695
gi|669028837	1.10059	0.00146505
gi|300681420	0.945486	0.0327055
gi|669028338	1.07402	0.0828165
gi|474168989	1.026	0.570908
gi|326526127	1.15123	0.382704
gi|326494746	1.09184	0.403139
gi|326489725	0.966614	0.232799
gi|326505290	1.02509	0.846482
gi|357133515	0.959498	0.11671
gi|326493386	1.08219	0.367141
gi|473887409	0.928032	0.327011
gi|475471429	1.38297	0.000107234
gi|357133505	0.877829	0.239061
gi|334903138	0.938095	0.032427
gi|474219520	0.965485	0.349807
gi|188506975	1.00869	0.931366
gi|413919024	0.932031	0.00739459
gi|326516502	1.3489	0.041008
gi|721637787	1.09817	0.0366312
gi|14017571	0.897694	0.000840145
gi|475566831	0.931949	0.0774512
gi|37788312	0.973445	0.313477
gi|475609909	0.763174	0.00194315
gi|237512521	0.761559	0.00156042
gi|474304628	0.970374	0.515495
gi|475609308	0.976348	0.528983
gi|90289618	0.780162	0.0760008
gi|474386459	1.14509	0.0160163
gi|474102385	1.13385	0.198287
gi|326512820	1.0197	0.626579
gi|300681451	1.11582	0.000280652
gi|357136145	1.21099	0.00570861
gi|475615536	1.15819	0.0403879
gi|326524079	1.02962	0.0164643
gi|474113969	0.980799	0.590386
gi|326492540	0.970926	0.183064
gi|475521095	0.897447	0.0888386
gi|14017569	0.962162	0.00255725
gi|475589996	0.82469	0.0113327
gi|326510243	0.916178	0.223217
gi|326500472	1.25364	0.000131881
gi|475328017	1.08369	0.00881401
gi|475528975	1.07041	0.0135961
gi|475537718	0.983633	0.592495
gi|565419537	1.00951	0.844537
gi|251832986	0.987384	0.399502
gi|115459616	1.19135	0.0304356
gi|326523189	1.06185	0.249994
gi|669028110	0.985419	0.814394
gi|730129899	1.28552	3.45e-07
gi|326531490	0.995159	0.186513
gi|475564841	1.29388	9.12857e-07
gi|474311276	0.914737	0.311204
gi|475470615	0.978295	0.923838
gi|473882607	1.09487	0.031305
gi|357158835	0.997592	0.947009
gi|326493434	1.09493	0.000764527
gi|669029688	0.909655	0.33143
gi|473935916	0.967025	0.305275
gi|1621627	1.01586	0.753645
gi|669029024	0.996528	0.850812
gi|525778517	0.958126	0.0308297
gi|474119553	0.954734	0.583348
gi|475559122	1.02689	0.787546
gi|326505140	1.00812	0.857927
gi|475555917	0.84506	0.00737625
gi|475585151	0.963695	0.140615
gi|475573935	1.03144	0.739408
gi|475581385	1.00494	0.115189
gi|475536576	1.06126	0.313014
gi|326494940	1.06272	0.00200016
gi|474265612	0.997333	0.939529
gi|42541152	1.18587	0.0447135
gi|1705612	1.2248	0.000217026
gi|18146821	1.02555	0.673544
gi|357112876	1.06177	0.671058
gi|475609168	0.986621	0.189719
gi|474352894	0.885615	0.0724854
gi|669030951	0.896637	0.0045432
gi|12958605	1.10476	0.159233
gi|326493106	1.04778	0.0402354
gi|326521838	0.917451	4.49821e-07
gi|326489825	0.987288	0.0195376
gi|326511509	0.97613	0.245975
gi|475604616	1.34463	5.11888e-05
gi|473935893	0.945992	0.180484
gi|474051874	1.09512	0.069494
gi|475542140	1.0804	0.136145
gi|475625056	0.768242	1.235e-06
gi|475571143	1.07985	0.208277
gi|475598305	1.04279	0.0360984
gi|475593160	1.0224	0.0109153
gi|475485195	1.11625	0.0887977
gi|326496509	1.0729	0.463422
gi|475604242	1.03865	0.000842128
gi|326498609	0.763777	0.000734149
gi|326525905	0.954038	0.0409909
gi|158701881	0.877098	0.0131301
gi|326525821	1.03537	0.00540982
gi|475504165	0.862614	0.0327529
gi|473877037	0.992971	0.413265
gi|326493566	0.988212	0.922782
gi|474396780	0.965218	0.10544
gi|34334010	1.16291	0.000223168
gi|475541700	1.14209	5.00375e-05
gi|475562113	0.956586	0.0691437
gi|475613767	1.01183	0.384485
gi|473930219	0.666391	0.000174015
gi|326523557	0.988759	0.691866
gi|656365336	1.08027	0.141601
gi|474359227	1.31267	1.95676e-06
gi|474074307	0.964034	0.259974
gi|115477954	0.990045	0.893316
gi|475592095	0.969933	0.0690529
gi|326494024	0.970272	0.377948
gi|326510823	0.994274	0.875135
gi|669029045	0.903106	0.00660503
gi|475616936	0.968158	0.637668
gi|473898492	1.00077	0.395673
gi|474055096	1.10216	0.4929
gi|667753672	0.95152	0.00335979
gi|474254685	1.1549	0.540065
gi|669029161	1.06072	0.049961
gi|473813760	0.993322	0.841537
gi|326516492	1.05446	0.0609476
gi|475559337	1.00222	0.967679
gi|357118191	0.970085	0.555224
gi|23954367	0.784338	7.7546e-05
gi|674926490	1.13642	0.23113
gi|90289614	0.983635	0.512353
gi|516282521	0.945413	0.0350415
gi|474147701	0.962286	0.707179
gi|475620200	1.17636	0.059688
gi|33321031	0.935634	0.0298609
gi|669030252	1.02914	0.810147
gi|756420433	1.05937	0.502411
gi|669029243	1.01869	0.511353
gi|475587622	0.918203	0.0220475
gi|669028441	0.954516	0.0651986
gi|475599719	1.06857	0.126076
gi|326526233	1.71664	0.0029257
gi|66271071	1.07124	0.259587
gi|57547575	1.04845	0.0596338
gi|475525105	0.942201	0.121224
gi|13676584	0.992835	0.499025
gi|326524357	1.13106	0.0550841
gi|159885648	1.00189	0.965319
gi|669028395	1.01558	0.506667
gi|473948582	1.02507	0.320795
gi|699208906	1.00109	0.979023
gi|357122287	0.956877	0.250015
gi|326528551	1.00005	0.998674
gi|326500302	1.11839	0.0268819
gi|474377158	0.997011	0.942474
gi|669028445	0.969387	0.524199
gi|475533398	1.44355	0.000174044
gi|119388723	1.12409	0.0030161
gi|326520341	0.908712	0.628395
gi|669029935	1.29141	0.00435429
gi|310656795	1.01973	0.668802
gi|474124797	1.45405	0.00183891
gi|475528990	0.798797	0.00289923
gi|474069280	0.943394	0.234148
gi|326531852	1.00919	0.0180777
gi|365769193	1.13238	0.0611059
gi|475518796	1.03235	0.484479
gi|433359120	1.0378	0.981124
gi|326488032	0.97834	0.263225
gi|474253768	1.05569	0.956849
gi|573966165	1.01372	0.000648307
gi|474423671	1.01997	0.674612
gi|473741875	1.02043	0.15503
gi|475540275	1.01739	0.733272
gi|326529467	1.07008	0.0535879
gi|475483218	1.00001	0.0940357
gi|326492592	1.12418	0.75095
gi|475605408	1.0386	0.209528
gi|326501768	1.10305	0.0203098
gi|475320884	1.01367	0.657612
gi|326488935	0.973745	0.0631067
gi|326505758	1.07319	0.286245
gi|475597413	1.25366	0.00130843
gi|231274746	0.998219	0.362625
gi|326491991	1.06913	0.1152
gi|475596753	1.0274	0.313486
gi|326496098	1.06519	0.186569
gi|474392157	0.997984	0.919862
gi|721665835	0.989399	0.0589621
gi|474193933	1.02388	0.570937
gi|474267217	0.915142	0.0986228
gi|326499852	1.03103	0.105668
gi|357150005	0.789186	0.000163895
gi|326493282	0.976077	0.822298
gi|326502818	0.937168	0.219959
gi|119388713	1.90069	0.000172793
gi|475585225	0.817585	0.000106883
gi|573913501	1.04997	0.0151561
gi|326504944	1.02519	0.315494
gi|475522941	1.17097	0.0294721
gi|357135103	0.947646	4.48271e-05
gi|475544049	0.879807	0.0309494
gi|669029282	0.997144	0.938442
gi|148508784	0.983031	0.0395242
gi|326521742	1.06014	0.0193846
gi|473892634	1.067	0.063818
gi|326503830	0.975046	0.827158
gi|474057712	0.879528	0.0961998
gi|475621735	1.06882	0.294546
gi|326498033	1.13637	0.0338616
gi|474381130	1.05268	0.000417554
gi|475559848	0.958698	0.0302547
gi|474419827	1.07704	0.956717
gi|475601055	0.979272	0.461877
gi|326489505	1.00796	0.207536
gi|357146132	1.00843	0.795161
gi|474261569	1.01364	0.0072567
gi|27543511	0.882322	0.0115732
gi|357123731	0.938545	0.524281
gi|474450603	0.9351	0.138513
gi|326529449	0.983783	0.567689
gi|474015310	0.98505	0.534696
gi|475611593	0.903584	0.0135495
gi|473817947	1.02338	0.341337
gi|473980699	1.09615	0.00294915
gi|475531073	0.967231	0.36762
gi|326491903	0.971081	0.730115
gi|475599125	0.964818	0.240748
gi|473763033	0.933875	0.0551825
gi|473817717	1.01776	0.293317
gi|334903144	0.891948	0.0374963
gi|475542136	0.982093	0.720713
gi|475603652	1.12346	0.0179038
gi|326523399	1.06834	0.000731379
gi|669029423	1.13816	0.0399912
gi|475466922	0.994102	0.361722
gi|4590326*	1.23477	0.000810074
gi|669031591	0.95547	0.0182175
gi|197709166	1.02906	0.468487
gi|475559072	0.922266	0.148841
gi|197709162	1.06519	0.566611
gi|326533264	1.09211	0.274561
gi|115443929	0.967126	0.696204
gi|326500884	1.07039	0.0130843
gi|357112330	0.949855	0.339618
gi|473745077	0.978971	0.146729
gi|475618397	0.962586	0.00606051
gi|475431551	0.975301	0.148879
gi|475529166	1.00997	0.786007
gi|475613981	1.06119	0.00176103
gi|326488595	1.01414	0.857822
gi|475568854	0.687187	0.000525828
gi|473942463	0.939579	0.269266
gi|669028104	0.945404	0.00986138
gi|475567934	0.979705	0.739663
gi|475579972	1.01409	0.401099
gi|474405810	1.04044	0.556412
gi|474354262	1.71593	4.62222e-05
gi|326494890	0.949284	0.014264
gi|357143067	1.17677	0.0477187
gi|475537183	0.993793	0.809084
gi|474247306	0.985475	0.800659
gi|474019723	1.01613	0.659305
gi|573964671	1.09152	0.81443
gi|326531266	0.977448	0.423238
gi|474145957	1.05143	0.0401403
gi|326494016	0.832839	0.347672
gi|475580621	0.971055	0.349398
gi|474022535	1.05965	0.0872593
gi|669028711	1.06248	0.00278589
gi|475569557	0.976726	0.448822
gi|475614046	0.908698	0.00362041
gi|474406998	1.0395	0.488009
gi|669027222	1.02461	0.324857
gi|474253812	0.945333	0.385101
gi|474394939	1.17145	0.658477
gi|475592750	1.04397	0.278103
gi|326499023	1.0732	0.0381547
gi|326529173	0.987753	0.785754
gi|475622939	1.01849	0.264829
gi|326507626	0.794432	0.000190065
gi|475490667	1.16337	0.0233293
gi|326507552	1.12845	0.029026
gi|357112809	1.07068	0.0927915
gi|357122048	0.90927	0.534628
gi|475590936	0.943107	0.40955
gi|18650668	0.839515	0.0504958
gi|242347655	0.894602	0.121033
gi|475534148	0.812791	0.000289751
gi|475625018	1.03478	0.00634104
gi|475550294	1.11086	0.113842
gi|326493652	0.982195	0.467334
gi|475594548	1.01651	0.297407
gi|475568777	1.09959	0.00502425
gi|475610815	1.12584	0.101155
gi|475604472	1.3126	1.94146e-06
gi|669031760	0.928161	0.152293
gi|326490904	1.05304	0.090748
gi|669027788	1.18393	0.00254274
gi|326507568	1.04006	0.734385
gi|326519368	0.881418	0.0652274
gi|326502390	0.91968	0.0047896
gi|473895162	0.954435	0.554393
gi|475568637	1.09642	0.0695201
gi|357121299	1.02428	0.716893
gi|326505950	1.16073	0.0423734
gi|326493034	1.0489	0.0320672
gi|137476	1.18564	0.0118489
gi|473729764	0.905958	0.10735
gi|475577686	0.930513	0.0364088
gi|474004599	0.910495	0.00654909
gi|669031052	0.990331	0.00025618
gi|326491693	1.13089	0.0825533
gi|28912434	0.925847	0.0785721
gi|473995906	0.939859	0.204507
gi|326524582	1.28017	0.000213223
gi|669030619	1.05964	0.0733108
gi|109716218	0.967918	0.00643526
gi|326521176	1.04582	0.307705
gi|474087963	0.959204	0.292499
gi|152955872	1.11531	0.011154
gi|326493846	1.01298	0.00864454
gi|302179463	1.0677	0.0257168
gi|300681536	0.937149	0.00271559
gi|669028954	1.05742	0.0364739
gi|475508194	1.25564	0.00155077
gi|326516352	0.942049	0.0137609
gi|326490425	0.969081	0.0146394
gi|475522664	0.942498	0.00241374
gi|530452547	1.35933	0.000383554
gi|475554116	1.07207	0.00676658
gi|473901567	1.06485	0.59193
gi|326492568	1.35094	9.475e-08
gi|475493747	1.02599	0.00210913
gi|326502418	0.953604	0.0232875
gi|326505606	0.670408	1.39759e-05
gi|326493846	1.02329	4.11288e-05
gi|326512752	0.996679	0.921269
gi|326493636	1.01441	0.386718
gi|357114422	1.05169	0.136894
gi|326488977	0.961312	0.451572
gi|326487764	0.961161	0.0155854
gi|326491661	0.925488	0.0216389
gi|473804016	1.08829	0.0678703
gi|474370778	0.868233	0.0979338
gi|475610991	1.12754	0.745438
gi|475515599	0.884676	0.0457809
gi|320091613	0.957243	0.225654
gi|71084353	0.941218	0.669797
gi|669030265	1.07912	0.024524
gi|326489225	1.15487	0.0159091
gi|669029912	1.11964	0.249777
gi|475594376	1.0708	0.591647
gi|473929973	1.15034	0.126076
gi|7452981	1.4538	2.31111e-08
gi|475156274	0.904194	0.0729041
gi|475621283	0.996385	0.965478
gi|473981043	0.933844	0.0673083
gi|475516172	0.968188	0.14552
gi|475579567	1.01581	0.913675
gi|475605265	0.987125	0.741128
gi|146285306	1.34423	0.000835411
gi|474147572	1.07694	0.397704
gi|357124254	1.07497	0.220546
gi|474147702	1.1291	0.0014667
gi|474413255	1.09303	0.0514729
gi|474323792	1.00731	0.778014
gi|226533582	0.927398	0.175438
gi|474360235	1.08588	0.0614295
gi|357129415	1.08614	0.489193
gi|73622088	0.687204	2.16842e-07
gi|475601949	1.06183	0.378226
gi|669028965	0.960358	0.317049
gi|326511483	0.99909	0.0394151
gi|326504734	0.966696	0.135835
gi|357145334	0.940324	0.108011
gi|475564505	1.14728	0.0682313
gi|122244680	0.943148	0.0876388
gi|474357580	0.994668	0.00586744
gi|357147655	1.02302	0.307051
gi|669028140	0.779636	3.51724e-05
gi|326488275	1.14246	0.0782489
gi|475613774	1.10047	0.0117435
gi|357148631	1.05675	0.315969
gi|475431385	1.05388	0.297668
gi|326512082	0.974755	0.108083
gi|326509839	0.916136	0.0096507
gi|475540881	1.06821	0.0589892
gi|475432642	1.05258	0.311101
gi|474449729	0.886832	0.0861101
gi|475570729	1.02474	0.541215
gi|326525927	1.05215	0.0683521
gi|474210593	0.904442	0.000683669
gi|474369382	1.04501	0.144934
gi|974605	1.03545	0.250024
gi|474416303	1.03236	0.0263488
gi|474407433	1.15892	0.0203076
gi|326499882	1.09237	0.28806
gi|326517324	1.06432	0.0150979
gi|474378987	0.924592	0.068831
gi|475615703	0.972545	0.105885
gi|474021843	1.00884	0.492869
gi|326534234	1.0316	0.573924
gi|474441223	1.19749	0.0273544
gi|326512374	0.938855	0.0318135
gi|474391122	0.891188	0.330236
gi|326526377	1.00662	0.815825
gi|357129213	1.09577	0.0185371
gi|94983865	1.02716	0.443939
gi|473939464	0.996788	0.591631
gi|326492063	1.00372	0.97689
gi|475579269	1.03175	0.146874
gi|326528069	0.923428	0.225658
gi|326499980	0.948452	0.0556635
gi|525782314	0.983075	0.0363851
gi|475556555	1.026	0.754577
gi|669031760	1.08931	0.412448
gi|473926616	1.06005	0.331238
gi|326489725	1.06302	0.095597
gi|669027802	1.02581	0.620781
gi|475569984	0.98756	0.151519
gi|474151042	0.998723	0.985303
gi|47607439	0.872969	0.110037
gi|326498407	1.08025	0.00590927
gi|475508818	0.970994	0.562485
gi|475619532	1.07887	0.193054
gi|475468316	1.01591	0.637069
gi|475514518	1.0337	0.618801
gi|474195888	1.06767	0.00676926
gi|326499075	0.937938	0.0856178
gi|475597093	1.15383	0.00638102
gi|326491545	0.985712	0.912007
gi|326493406	0.965161	0.497804
gi|2443390	0.981464	0.505878
gi|52548238	1.27364	1.09548e-06
gi|475587622	1.01416	0.0145814
gi|475576275	0.958015	0.353001
gi|326492700	1.01697	0.790207
gi|475582662	1.04966	0.020439
gi|78096543	1.1016	0.00810224
gi|474347050	1.00888	0.53845
gi|473777883	1.14813	4.13728e-05
gi|326512912	1.07009	0.463501
gi|670364854	0.977372	0.0139081
gi|475441095	1.06494	0.13658
gi|326512388	1.0526	0.365407
gi|326493290	1.17604	0.000118456
gi|475553543	0.633776	8.04734e-05
gi|475508731	1.04228	0.427045
gi|326491547	1.08625	0.0584281
gi|721618563	1.0035	0.0280298
gi|475605153	1.26244	0.00570505
gi|326516894	1.19067	0.0589105
gi|475598885	1.00866	0.537709
gi|326511471	1.01685	0.684766
gi|669030488	0.959091	0.333049
gi|334903124	0.831825	0.000671057
gi|475550036	1.04707	0.154531
gi|357147925	0.968955	0.17505
gi|13925723	1.04045	0.0197164
gi|475611613	1.07303	0.270544
gi|326500658	0.984626	0.382774
gi|669029024	1.03359	0.316507
gi|670021044	1.12097	0.0501898
gi|326504176	0.940063	0.448845
gi|357118191	0.984162	0.305195
gi|326523823	1.03929	0.0616626
gi|475568839	1.01626	0.337184
gi|326522656	1.01742	0.806012
gi|474308761	0.97186	0.776876
gi|46358940	1.40948	0.00142571
gi|326494034	0.994518	0.837233
gi|474386577	1.03248	0.65089
gi|475565123	0.899174	0.0199481
gi|473742212	1.05021	0.0891728
gi|357162623	1.16587	0.0613942
gi|475482841	1.02706	0.0693928
gi|310656794	1.01828	0.32844
gi|475560608	0.746406	0.000103111
gi|326533528	0.841311	0.107301
gi|326510275	1.07754	0.10036
gi|326510741	1.11657	0.0226224
gi|475614074	0.874571	0.0215621
gi|357128688	0.986622	0.335266
gi|151175357	1.09935	0.0181591
gi|669029573	1.05405	0.0191075
gi|475587234	0.966564	0.576414
gi|474350420	0.920158	0.194524
gi|32401367	1.05939	0.0923321
gi|474069103	0.981864	0.537479
gi|326493904	1.01806	0.87981
gi|475590154	0.953697	0.355758
gi|475615327	1.3075	0.000227242
gi|474423722	1.05668	0.0498543
gi|475605370	0.964674	0.0926235
gi|475602936	1.04875	0.0905977
gi|326489251	1.73216	0.00160994
gi|473929750	1.0166	0.500872
gi|326517344	0.930623	0.0823962
gi|474276683	0.861293	0.940978
gi|14017608	1.00314	0.896036
gi|721606450	0.984187	0.690636
gi|475567132	1.04281	0.328445
gi|326495422	1.02033	0.915389
gi|475599810	1.0117	0.59686
gi|474265916	0.942654	0.216157
gi|475606714	0.706741	3.59322e-05
gi|474305751	1.0647	0.00518986
gi|326506320	1.08058	0.232945
gi|357160946	1.14007	0.00750388
gi|734412502	0.967301	0.339826
gi|475586208	0.989804	0.00557878
gi|474384687	1.07152	0.260231
gi|475583047	0.879131	0.0257829
gi|473999607	1.12709	0.0138686
gi|9798605	0.970626	0.653507
gi|474427095	1.01037	0.954459
gi|302179463	0.963624	0.585785
gi|239923157	0.980706	0.0653891
gi|357126908	1.04221	0.0190705
gi|473817517	0.985345	0.471864
gi|326513944	0.917562	9.15724e-05
gi|582044927	1.1501	0.00350083
gi|475561280	1.09733	0.0168865
gi|326493276	1.01076	0.748628
gi|357153898	1.03632	0.959988
gi|669030735	0.960086	0.160289
gi|473889805	1.06533	0.00639066
gi|283806355	1.01351	0.815325
gi|475626330	0.835198	0.00625303
gi|13925728	0.979548	0.303455
gi|475553406	1.0348	0.0951378
gi|473951357	1.01193	0.94177
gi|474395935	0.936936	0.278048
gi|669029517	1.07428	0.0181085
gi|326518886	1.26333	0.000934132
gi|669029228	1.12422	0.0506005
gi|473999607	1.10388	0.119026
gi|474186144	1.0314	0.124525
gi|475624494	0.983382	0.00259847
gi|426406624	1.00156	0.919139
gi|326492844	0.947933	0.399953
gi|475594970	0.906239	0.30742
gi|379645201	1.20918	0.00445215
gi|473750385	0.958509	0.0427875
gi|514736479	0.913346	0.0471455
gi|473786210	1.04715	0.229125
gi|475623044	1.03641	0.173544
gi|474414534	1.03101	0.677119
gi|475620440	1.16443	0.229141
gi|474425537	1.03135	0.46638
gi|326491109	1.04385	0.135186
gi|57635159	1.06041	0.0042272
gi|475615236	0.960718	0.0248923
gi|475592542	0.958094	0.518174
gi|474139641	0.97642	0.558924
gi|474224464	0.951495	0.906539
gi|473952981	1.01697	0.53394
gi|475609150	0.960744	0.66138
gi|475548222	1.02831	0.00798765
gi|475538858	1.23955	0.011473
gi|669027446	1.18622	0.0513893
gi|475557879	1.02784	0.31195
gi|326494976	1.00686	0.873584
gi|475589387	1.10988	0.260488
gi|669028338	1.03104	0.445395
gi|475595515	1.0799	0.101125
gi|474413071	0.815555	0.148718
gi|326533404	0.959875	0.297046
gi|13641245	1.10421	0.0344134
gi|475598153	1.00218	0.379713
gi|474352176	1.08662	0.0856023
gi|472824855	1.00402	0.378
gi|475495909	1.05645	0.105421
gi|218511715	0.956875	0.451553
gi|5230783	0.934831	0.0260441
gi|326514700	0.987627	0.639511
gi|475621213	1.18028	4.2974e-05
gi|326503788	0.944499	0.254756
gi|326515994	0.937912	0.0248058
gi|326513070	1.05374	0.0235393
gi|475612538	1.18009	0.122353
gi|474111832	1.1504	0.00103232
gi|475609308	1.05423	0.0926295
gi|326496437	1.04337	0.237584
gi|474409970	0.877347	0.346314
gi|326495216	1.01737	0.775062
gi|475521342	0.984212	0.562363
gi|474040072	0.979304	0.604025
gi|326502246	1.10037	0.0748244
gi|357124527	1.02876	0.00670256
gi|475605519	1.14841	0.039134
gi|326489641	1.06306	0.0387794
gi|473750408	0.989773	0.207284
gi|475610238	1.03156	0.249798
gi|475552693	0.992928	0.645105
gi|18146791	0.902512	0.0054269
gi|474391854	0.998769	0.967615
gi|326506396	1.07739	0.0480251
gi|475498131	1.27935	0.00064523
gi|429467295	1.11124	0.00406388
gi|326512820	1.00237	0.00863798
gi|475563011	1.0433	0.142346
gi|475620614	0.996834	0.880546
gi|474187342	0.993059	0.712195
gi|475604383	0.972782	0.357302
gi|475529166	0.918816	0.000633971
gi|326495322	1.02718	0.281039
gi|110816408	1.03725	0.225275
gi|475622693	1.0127	0.140912
gi|669028529	1.05964	0.336284
gi|721616867	0.953605	0.016098
gi|326524544	0.997136	0.948656
gi|326509717	0.9527	0.336145
gi|357156932	0.983849	0.885221
gi|326532514	0.994587	0.716678
gi|475447465	1.03225	0.85476
gi|326488243	1.03325	0.00927535
gi|474369413	0.94051	0.106198
gi|475617092	0.978302	0.695302
gi|326509373	0.997638	0.0687574
gi|475567132	0.891947	0.0480619
gi|475539625	0.882705	0.634896
gi|326514688	1.01186	0.717046
gi|90025017	1.08293	0.0331062
gi|474241916	1.08178	0.244655
gi|475615220	0.95287	0.3915
gi|326512622	1.12674	0.0735251
gi|474273402	1.1379	0.427872
gi|475602257	0.980897	0.364067
gi|82502214	1.27354	4.81159e-05
gi|474259811	1.00844	0.576395
gi|474122104	1.08187	0.0108116
gi|669029560	0.936311	0.0167219
gi|475515300	0.926919	0.189584
gi|669027266	1.06198	0.122349
gi|357164822	0.98834	0.79405
gi|473793540	1.0209	0.320119
gi|326526329	1.10849	0.0065059
gi|326518738	1.11353	0.00226641
gi|326494746	1.0151	0.303526
gi|669028166	1.06343	0.0327627
gi|326522999	0.964524	0.100424
gi|669027347	1.13201	0.93034
gi|326505500	1.26324	0.000949907
gi|475627768	0.961068	0.753537
gi|568215140	1.04084	0.0314801
gi|474350602	1.02285	0.746054
gi|475605828	1.04014	0.149659
gi|357145358	0.97847	0.00065017
gi|326488405	0.99989	0.998024
gi|475592531	1.03276	0.000971421
gi|475595939	1.01117	0.915881
gi|326517258	1.12452	0.0119242
gi|14192871	1.09945	0.397817
gi|474417614	0.958532	0.203911
gi|475525582	1.11232	0.146578
gi|326500398	1.11686	0.413745
gi|326520974	1.02187	0.163101
gi|633259765	0.978968	0.38437
gi|326508514	0.930056	0.221011
gi|473775808	1.10614	0.537205
gi|475533922	1.01632	0.72602
gi|475589243	0.91623	0.470479
gi|85375922	1.06851	0.676559
gi|474365355	1.02886	0.424744
gi|1572627	0.952702	0.0351155
gi|474135678	1.03337	0.238477
gi|474072438	1.04682	0.161403
gi|71362640	0.969892	0.0690763
gi|475510688	1.18826	0.0286334
gi|326524910	1.04433	0.111229
gi|669027719	1.21386	0.0254653
gi|475579153	1.05039	0.0080836
gi|326526127	0.987941	0.15987
gi|357122789	0.985634	0.940897
gi|357114885	1.04762	0.441921
gi|326496114	1.02676	0.590482
gi|357112159	1.06033	0.187752
gi|669029606	1.05173	0.00565896
gi|474227215	1.05963	0.0680049
gi|475491397	1.03572	0.721533
gi|474305481	1.08871	0.00971119
gi|475536884	1.01461	0.616755
gi|475607180	0.983889	0.865638
gi|326530294	0.979577	0.543735
gi|6691629	1.04851	0.163188
gi|326489205	1.06201	0.0138235
gi|295841344	1.08442	0.00310032
gi|473878011	0.936057	0.0152456
gi|474238583	1.00473	0.746874
gi|669028751	0.843507	0.00410043
gi|326493510	1.01567	0.297592
gi|475596118	1.00749	0.910548
gi|474369233	1.097	0.0112469
gi|475565760	0.966757	0.17171
gi|721655026	1.02412	0.773928
gi|222101569	1.0105	0.797869
gi|474410931	0.948706	0.0191932
gi|475507065	1.04469	0.702555
gi|475560341	1.10994	0.186933
gi|22204116	1.04708	0.057331
gi|721620271	0.948487	0.146281
gi|475625948	0.814787	0.0014811
gi|326492335	1.02607	0.564008
gi|380875808	1.06808	0.00354509
gi|670020209	0.979498	0.00850632
gi|475625577	0.997052	0.971575
gi|669030294	1.14428	0.00101075
gi|475563383	0.951874	0.475127
gi|474016592	0.983486	0.331438
gi|326503600	1.0125	0.584279
gi|669027554	0.98431	0.766607
gi|326505562	0.933616	0.000784706
gi|473782375	0.630509	3.13091e-05
gi|473891076	0.993374	0.813477
gi|475579804	0.999206	0.988811
gi|474216344	0.882841	0.185959
gi|326523341	1.06692	0.170805
gi|326502942	0.978984	0.340385
gi|475612566	0.984393	0.691802
gi|357134510	1.04198	0.253613
gi|474359227	1.18266	0.233959
gi|474313220	0.991901	0.718223
gi|13447950	0.941753	0.0187315
gi|474448220	0.929018	0.00230575
gi|475622878	1.07937	0.0438268
gi|475583626	0.895897	0.0402051
gi|115383187	0.880514	0.000655982
gi|721622506	1.04627	0.322928
gi|475485989	0.934306	8.53031e-05
gi|326514218	0.909397	0.305231
gi|326522344	0.832348	0.0801323
gi|299469396	1.01374	0.0170643
gi|474213577	0.945169	0.522306
gi|669027050	0.992068	0.270939
gi|474111565	1.1748	0.139364
gi|669029017	0.934618	0.238406
gi|6166036	0.932696	0.338906
gi|118430344	1.02275	0.636053
gi|582044922	1.0052	0.913659
gi|473968505	1.32722	0.0101807
gi|474416088	0.964088	0.345056
gi|669029931	1.08972	0.0006362
gi|474429568	1.19019	0.00294172
gi|475546667	0.897223	0.0387755
gi|326494464	1.03582	0.474959
gi|326508456	1.14532	0.00393154
gi|475628005	0.944108	0.292413
gi|474391050	0.995033	0.779601
gi|408689025	0.957184	0.372582
gi|475484379	1.03713	0.684184
gi|474443828	1.0069	0.889323
gi|702084787	1.11656	0.0242835
gi|326512894	0.920562	0.188148
gi|357111962	0.999032	0.296751
gi|475621935	0.96277	0.331234
gi|6136111	1.01492	0.000970044
gi|299469382	1.07884	0.0002558
gi|326524594	0.858902	0.00080859
gi|669028066	0.882744	0.0107623
gi|475617191	0.925391	0.193103
gi|475433251	1.00391	0.558955
gi|326488803	1.11211	0.204521
gi|413953881	0.846126	0.1175
gi|475585609	1.08102	0.0818721
gi|475503144	1.10232	0.379383
gi|326489983	1.00435	0.0377067
gi|475494541	1.16334	0.0409562
gi|669028640	1.00632	0.932647
gi|475504782	0.987597	0.847637
gi|475584400	0.963114	0.448759
gi|475515332	0.986145	0.299715
gi|326490545	1.00191	0.980224
gi|473997722	1.01617	0.579526
gi|475604315	1.04912	0.483993
gi|669031546	1.06583	0.0112614
gi|15077711	1.01395	0.897577
gi|475580414	0.988545	0.0144793
gi|326526355	1.11781	0.00118833
gi|326533328	1.03296	0.0556532
gi|669028579	0.924088	0.0301828
gi|357150038	0.862025	0.0393455
gi|294717814	1.1024	0.0608625
gi|669027670	0.908129	0.0527011
gi|326490243	1.06267	0.494994
gi|122244680	1.01709	0.0068882
gi|326532840	0.966125	0.526364
gi|475603227*	0.82956	0.000788889
gi|475585969	1.01153	0.175834
gi|475537415	0.935521	0.215232
gi|475601944	0.986046	0.662811
gi|326508890	1.00137	0.960013
gi|582044871	1.00482	0.170911
gi|473794549	1.33604	0.0154094
gi|669029236	1.00753	0.755943
gi|299469374	1.05236	0.0931743
gi|326525415	1.4055	0.000117128
gi|474157243	0.99081	0.511489
gi|474111715	0.941335	0.0480754
gi|68566191	0.915203	0.00622359
gi|126544454	1.00864	0.875113
gi|326513790	1.09067	0.0620106
gi|475512764	1.05007	0.0258841
gi|326492520	0.95686	0.143754
gi|669029035	1.02896	0.0545867
gi|326502492	1.15663	0.040737
gi|475482424	0.987895	0.624335
gi|475599572	1.05232	0.365683
gi|475496631	1.09228	0.164561
gi|326534222	1.02708	0.145174
gi|131176	0.99266	0.844703
gi|474352894	0.928854	0.0161884
gi|326496813	1.01374	0.356612
gi|326489895	1.01459	0.744526
gi|474221580	1.10896	0.0117344
gi|326533014	0.990048	0.749789
gi|474261841	1.05379	0.290979
gi|1170504	1.05283	0.129355
gi|475515055	1.07118	0.686852
gi|670019855	0.944036	0.106715
gi|475586780	1.06984	0.310306
gi|475595642	1.0277	0.0319915
gi|669029255	0.98683	0.710928
gi|326513759	0.956534	0.347813
gi|473891076	0.979979	0.438786
gi|475624493	1.0767	0.425484
gi|475620200	1.09292	0.0412325
gi|90289596	0.82385	0.0010534
gi|669028241	1.03337	0.0136585
gi|573939518	0.937687	0.081181
gi|806825206	0.994358	0.208908
gi|475608242	1.0133	0.470195
gi|326496613	0.951934	0.000687842
gi|58334052	1.0106	0.149605
gi|474205014	0.990223	0.446414
gi|475548007	0.980401	0.622485
gi|474108517	0.809215	0.0499029
gi|474042960	0.960976	0.851801
gi|475448899	0.925385	0.00704428
gi|326487133	0.859253	0.00562052
gi|357113553	0.941748	0.930787
gi|22265999	1.10724	0.0673199
gi|669029395	0.978425	0.0682402
gi|669031816	1.0352	0.388213
gi|475498130	1.03907	0.130571
gi|545911851	1.03475	0.476204
gi|475571381	1.04984	0.167501
gi|6691467	0.825687	0.246069
gi|326505224	0.987945	0.548405
gi|475432642	1.04919	0.00962389
gi|115793	0.911657	0.00918308
gi|475593714	1.01994	0.00181849
gi|357122940	1.04027	0.042782
gi|474071954	0.946014	0.00657863
gi|474274228	0.75904	1.15263e-05
gi|475577483	1.04767	0.327094
gi|326509873	1.00349	0.955654
gi|475566508	0.696714	0.000220292
gi|474429347	0.961587	0.106754
gi|474414636	1.0003	0.997257
gi|475539243	0.99709	0.983308
gi|475507065	1.01078	0.812507
gi|474340718	1.03718	0.552488
gi|475518107	1.01224	0.000134846
gi|475567132	1.03735	0.154154
gi|326499237	0.977104	0.469575
gi|721630338	0.976813	0.0567387
gi|326488193	0.947924	0.0572032
gi|357154535	1.16051	0.13574
gi|474224712	0.934712	0.033435
gi|326511633	0.923577	0.288371
gi|20259685	0.805928	0.000172483
gi|28611029	0.993532	0.848347
gi|669030912	0.966385	0.0233621
gi|474414728	0.952535	0.603963
gi|326508138	0.989251	0.0528552
gi|475562420	0.944553	0.107189
gi|669030587	0.942476	0.140813
gi|669027829	1.00098	0.989805
gi|364284080	0.961576	0.609667
gi|326518440	1.07835	0.139365
gi|475442076	1.21804	0.000214949
gi|582044896	1.02371	0.381651
gi|10442765	1.03129	0.52901
gi|573920178	0.986486	0.129289
gi|669031525	0.834709	0.095439
gi|326523351	1.04602	0.483517
gi|475365905	1.01994	0.219162
gi|326492247	1.04978	0.295808
gi|669030144	0.986003	0.712367
gi|326512078	1.01878	0.178793
gi|474159730	0.802762	0.000169583
gi|475524540	1.35092	0.000212448
gi|473936597	0.951177	0.13217
gi|669029570	0.811201	0.00014145
gi|474432086	0.926677	0.342623
gi|326521674	1.29381	5.25333e-10
gi|326515722	1.07912	0.0517608
gi|475528552	0.972591	0.321034
gi|669031469	1.06101	0.00298729
gi|326514364	0.96857	0.470083
gi|326501358	1.10528	0.0134569
gi|326516226	1.02282	0.198425
gi|326516686	1.23641	0.524586
gi|326490507	0.994479	0.00405671
gi|474441074	1.17485	0.592641
gi|475499130	1.14944	0.00566625
gi|464640	0.98248	0.000227325
gi|326508668	1.07155	0.0185597
gi|326523867	0.892448	0.128719
gi|2564253	1.06864	0.498417
gi|474216389	1.16965	0.0687845
gi|669031236	0.993571	0.0314904
gi|669029191	1.11122	0.0168622
gi|242347655	0.964963	0.111915
gi|475564132	1.01943	0.0799077
gi|326500940	0.864592	0.00121813
gi|474326305	1.0236	0.633091
gi|326511904	1.15694	0.0256835
gi|28192421	0.964151	0.123563
gi|475581489	0.996901	0.532703
gi|475471897	1.055	0.273167
gi|326492474	1.04225	0.0472312
gi|475576748	1.0762	0.0301566
gi|207365763	0.85515	0.000823145
gi|218192474	1.03939	0.0341129
gi|475600670	1.00107	0.967268
gi|721655560	0.89347	0.0522585
gi|475565123	0.972668	0.650084
gi|326494234	0.907689	0.318671
gi|475623273	1.1051	0.0300829
gi|326500628	0.958478	7.85442e-05
gi|326513600	0.991462	0.00053157
gi|669030928	1.04447	0.0156708
gi|670431028	0.999452	0.963431
gi|475625112	1.07188	0.0217304
gi|475591369	0.978077	0.296301
gi|326498153	1.19207	0.0320058
gi|669029899	1.04093	0.780553
gi|474195699	1.06554	0.0430729
gi|475523982	1.05782	0.0434677
gi|475532718	1.25279	0.00151291
gi|474049364	0.975862	0.387241
gi|474408064	0.950136	0.285767
gi|473759256	0.962582	0.349751
gi|475621502	0.973159	0.689541
gi|475611772	1.02192	0.0114502
gi|326507662	1.02055	0.136525
gi|475612820	1.11649	0.286411
gi|475589085	0.979471	0.300326
gi|473904408	1.0174	0.556121
gi|475618104	1.0355	0.0118529
gi|514742539	0.975336	0.147059
gi|473777056	1.00432	0.336133
gi|475514258	0.917282	0.584886
gi|721606759	1.07628	0.01434
gi|475493604	0.898337	0.156899
gi|475494541	0.826917	0.791943
gi|475614455	1.06223	0.0263467
gi|153918944	0.650927	0.0135458
gi|326505076	1.08576	0.0216229
gi|357135037	0.952695	0.470167
gi|475589425	0.996814	0.819045
gi|475551788	1.06945	0.000321944
gi|326502724	0.94206	0.0634029
gi|326499281	0.860058	0.0940966
gi|357162544	0.718235	1.19512e-05
gi|453700139	1.19194	0.0296694
gi|300681591	1.10957	0.0852503
gi|357148838	0.987974	0.844451
gi|475625117	0.91896	0.00762272
gi|381142340	0.944228	0.250991
gi|475546738	0.972618	0.691931
gi|669027575	0.985312	0.00837549
gi|473822509	0.998104	0.917201
gi|478346683	1.12055	0.000322455
gi|75298015	1.26126	8.31746e-06
gi|357135468	1.03067	0.714543
gi|582044935	1.06805	0.032718
gi|326528691	1.04174	0.115308
gi|253721993	0.984865	0.84029
gi|326493620	0.940158	0.42703
gi|326493782	1.20673	1.72211e-05
gi|326523467	0.988132	0.171826
gi|669027322	1.12011	0.000781591
gi|226858194	0.938338	0.582167
gi|475529167	0.953985	0.0986213
gi|461682256	0.946959	0.0260837
gi|475530321	0.663908	0.00620649
gi|474143306	0.99388	0.0117711
gi|357166522	0.951479	0.162956
gi|475626457	1.18806	0.000118012
gi|326499446	1.10666	0.0297311
gi|7711024	0.90746	0.0111622
gi|357121765	1.02358	0.196805
gi|669031001	1.06846	0.271606
gi|326490722	0.967422	0.445037
gi|326519578	1.01116	0.738532
gi|474351097	2.70504	0.00241081
gi|473949384	0.935432	0.00895555
gi|326488325	1.00012	0.987946
gi|326488061	1.04373	0.205254
gi|326499774	1.03427	0.538724
gi|582044929	1.06697	0.00957112
gi|474373993	0.973744	0.187048
gi|326519428	0.927311	0.539263
gi|115383189	0.796329	0.00569054
gi|326529143	0.86696	0.206824
gi|326509707	0.963855	0.436615
gi|475570681	0.975289	0.627748
gi|326487358	0.91943	0.00759945
gi|326489031	1.08174	0.828469
gi|475575533	0.999979	0.00978174
gi|473826078	1.10153	0.00108438
gi|357157550	1.02396	0.294534
gi|475587887	1.08519	0.51946
gi|256009780	0.987491	0.738448
gi|326517006	1.04608	0.454444
gi|669028666	1.14269	0.0264316
gi|669027308	0.905849	0.0216665
gi|326510347	0.913745	0.992204
gi|475524362	0.980938	0.130627
gi|326495014	1.03303	0.354265
gi|473930031	0.945298	0.0254122
gi|669028191	1.0698	0.0694561
gi|475539683	1.15557	0.115038
gi|474403033	0.959666	0.0169635
gi|669029907	1.02474	0.862338
gi|474058572	0.971228	0.140565
gi|475623546	0.994719	0.944819
gi|357123105	1.01821	0.21245
gi|721629988	0.891135	0.331494
gi|474261569	0.964095	0.258552
gi|669030661	0.972574	0.648872
gi|475530322	0.736104	0.000862608
gi|326509303	0.947741	0.500893
gi|14017572	0.945818	0.100867
gi|326526505	1.02907	0.130982
gi|326499514	0.95806	0.00928375
gi|326489921	1.0812	0.0290194
gi|20067423	1.11277	0.0418795
gi|474127910	1.01069	0.366685
gi|475622337	1.02129	0.0764524
gi|325560590	1.02332	0.649823
gi|357123831	1.05151	0.0136597
gi|475620019	1.056	0.0120923
gi|475617779	0.965638	0.03808
gi|756420429	1.20063	0.000442105
gi|669030703	0.960321	0.073745
gi|326495884	0.990164	0.14644
gi|357149204	1.02962	0.55928
gi|721693307	0.927863	0.266397
gi|20067415	1.15367	0.395511
gi|326519674	0.987581	0.396772
gi|326512106	0.982396	0.0560032
gi|357122496	1.04077	0.132484
gi|475524007	0.950145	0.00588392
gi|669029130	1.03851	0.212901
gi|58500257	1.08565	0.0361093
gi|474379753	0.997516	0.913738
gi|326514170	0.941295	0.20431
gi|473758990	0.996271	0.942432
gi|474311703	1.03778	0.259935
gi|685265829	1.02128	0.0830582
gi|326499510	0.98886	0.885051
gi|357137996	1.09128	0.156483
gi|669028025	1.03729	0.115847
gi|473882607	1.08707	0.189231
gi|475600239	0.957507	0.373239
gi|474125336	0.91519	0.000234775
gi|326499908	0.967702	0.0124559
gi|115383187	0.910467	0.075794
gi|475572682	1.04663	0.067195
gi|474420790	0.977157	0.0146387
gi|326530304	1.03869	0.210782
gi|669029847	0.979064	0.537731
gi|326510231	0.991505	0.928793
gi|475555504	1.00595	0.467615
gi|473947937	1.08315	0.31631
gi|226510554	1.04029	0.101132
gi|326502126	1.10853	0.0298826
gi|475577243	0.689922	4.448e-05
gi|475535141	1.0033	0.854027
gi|357113475	1.01575	0.236481
gi|545911827	0.976064	0.667838
gi|474399267	0.89338	0.196067
gi|475592319	1.01758	0.436491
gi|473935893	0.905663	0.114727
gi|326495198	1.01196	0.478162
gi|474094501	1.00412	0.887683
gi|326502730	0.840133	0.12336
gi|475543235	1.01345	0.567661
gi|475587491	1.15206	0.10731
gi|357146802	0.789709	0.000432153
gi|357112539	0.985673	0.844286
gi|475426876	1.09338	0.349541
gi|312451714	0.998746	0.975097
gi|475538274	0.886558	0.391543
gi|194425587	0.871887	0.0111136
gi|326521246	1.12157	0.0925061
gi|326499930	1.02209	0.65275
gi|669027601	0.944293	0.016864
gi|326502382	1.05142	0.815334
gi|475510892	0.97261	0.577207
gi|670021122	0.923114	0.011499
gi|669029728	1.14385	0.869379
gi|75262903*	0.64397	0.000189565
gi|669029371	0.972853	0.360704
gi|475592095	1.07022	0.139257
gi|52548254	0.995941	0.775337
gi|474096403	1.08353	0.0220079
gi|669030352	1.11774	0.000956328
gi|122220777	0.871114	0.000190938
gi|326495432	1.02545	0.805891
gi|475560637	0.982247	0.0917233
gi|474339813	1.01397	0.550252
gi|326516310	0.982425	0.00902113
gi|475476533	1.00394	0.361872
gi|475518796	0.920474	0.000415875
gi|119784	1.07219	0.0356465
gi|732970	0.960159	0.0401967
gi|383100760	0.864308	0.00595253
gi|357114484	0.988018	0.764817
gi|475619372	1.14621	0.500219
gi|475595873	1.10644	0.478256
gi|326488655	0.767943	0.000211095
gi|326529893	1.06754	0.1715
gi|94983865	1.06738	0.62955
gi|474363528	1.15084	0.0602916
gi|475566185	0.984912	0.0486932
gi|474063325	1.10835	0.314733
gi|663090055	1.10729	0.0151431
gi|326501108	1.11433	0.202951
gi|473951166	0.77502	0.000133793
gi|475576605	1.28269	0.00251429
gi|326514340	1.05011	0.510717
gi|194268461	0.975907	0.627818
gi|475623413	1.0142	0.36973
gi|475562220	0.889668	0.783944
gi|474149852	0.938624	0.778682
gi|473864672	0.989659	0.716741
gi|115472201	1.02893	0.0257785
gi|473786981	1.02839	0.0532469
gi|354832238	0.701322	0.00155903
gi|2586127	0.94522	0.000902434
gi|115334277	1.0365	0.263267
gi|475599427	1.00378	0.00511901
gi|326528763	1.06026	0.504731
gi|474438538	1.03414	0.0186275
gi|326510547	0.988547	0.0368495
gi|326525469	1.03608	0.654209
gi|357111598	1.08823	0.0638756
gi|475561503	1.34298	9.34857e-05
gi|475499078	1.01045	0.313449
gi|475581393	1.23755	0.000288973
gi|475535512	0.991883	0.836549
gi|74048999	1.01177	0.456163
gi|475543657	1.01959	0.770357
gi|326526193	1.35062	5.5e-05
gi|326503860	1.32913	3.44e-07
gi|357158864	1.03334	0.273824
gi|474411626	1.07887	0.000336004
gi|326525174	1.53935	0.00418125
gi|451928431	0.952822	0.650189
gi|474394134	1.12493	0.00192308
gi|357129373	0.949757	0.234586
gi|326522678	0.96323	0.920922
gi|475550057	1.05004	0.103582
gi|669030562	1.022	0.311912
gi|669027661	0.931043	0.831057
gi|357161279	0.867005	0.440575
gi|473887182	1.08096	0.0135573
gi|669030047	1.00244	0.850367
gi|475594548	1.02898	0.307912
gi|669028010	1.12878	0.00931285
gi|326521658	1.27511	0.00011715
gi|188038091	0.960884	0.0665212
gi|473798724	1.01388	0.717125
gi|548604	0.940294	0.0147093
gi|475559362	1.0033	0.870404
gi|326494070	1.00163	0.979128
gi|326526019	1.01436	0.382657
gi|475488653	0.985542	0.60706
gi|474403224	0.939056	0.00646666
gi|473878284	0.970846	0.0499358
gi|669027704	1.11202	0.0267174
gi|473889537	1.03106	0.0916905
gi|475618024	1.00954	0.000100906
gi|669029908	1.00414	0.913597
gi|461744056	0.990221	0.591803
gi|475617779	0.973307	0.0970937
gi|326528295	1.35718	0.00349156
gi|475486413	1.05347	0.0475718
gi|475559550	0.992229	0.530631
gi|326499005	0.893334	0.00147907
gi|474369126	1.07112	0.0585273
gi|357122773	0.871049	0.614587
gi|475529166	0.879901	0.428745
gi|475606469	1.05257	0.0230336
gi|669027864	0.903096	0.417574
gi|475612128	1.00684	0.934126
gi|670020080	1.05685	0.196846
gi|721667460	0.992153	0.994269
gi|721636310	1.0629	0.336855
gi|326489603	1.49187	6.92994e-05
gi|326525941	0.989617	0.8793
gi|721626137	1.02717	0.423237
gi|38684027	1.20647	0.000156398
gi|474404108	0.902574	0.192261
gi|473868748	1.00267	0.930633
gi|34525910	0.904464	0.0213227
gi|473923756	1.06695	0.0225657
gi|326514416	1.00291	0.717774
gi|218186102	0.946489	0.416218
gi|475501458	1.08186	0.00288321
gi|475622025	0.757372	0.00032119
gi|295917894	1.05541	0.0524716
gi|461744058	1.05868	0.000621131
gi|474420682	1.05382	0.024306
gi|326508923	1.06635	0.0181031
gi|475573084	0.981187	0.251401
gi|63003176	0.972372	0.203322
gi|326517302	0.940134	0.066665
gi|115349912	0.871395	0.0199261
gi|326491935	0.72124	0.000328889
gi|326526545	0.959752	0.0917482
gi|4158230	0.929341	0.383434
gi|475520425	0.911934	0.00439162
gi|474331290	1.1791	0.0710538
gi|81176509	0.965661	0.0409372
gi|326534342	0.953919	0.446183
gi|475568101	1.08973	0.0152524
gi|326492291	1.02702	0.196785
gi|475574866	1.10493	0.00158355
gi|328775741	0.901638	0.00301677
gi|326523729	0.914176	0.256868
gi|474249769	0.941827	0.0608131
gi|669028679	1.05788	0.388999
gi|475498130	1.08594	0.345139
gi|474434150	0.98926	0.75446
gi|475546614	1.03067	0.0210325
gi|326509607	1.02957	0.125637
gi|475591187	1.14949	0.0241086
gi|326505858	0.998305	0.953922
gi|475548733	1.06511	0.0560042
gi|669029928	1.05346	0.090227
gi|475554467	1.00384	0.607908
gi|326516688	0.900748	0.000509259
gi|474219648	0.91824	0.00999518
gi|14017597	0.973466	0.259533
gi|475511616	1.06878	0.240266
gi|475600239	0.894738	0.00150165
gi|475581971	0.935166	0.693165
gi|60100238	0.793997	0.00156571
gi|669029384	0.942939	0.223152
gi|475586237	1.05924	0.0617906
gi|474410371	0.968821	0.287704
gi|475627506	1.04332	0.261778
gi|669027522	1.00361	0.82022
gi|669031424	0.953255	0.262676
gi|474043323	0.861543	0.0296552
gi|326502758	0.973635	0.0150284
gi|475596412	0.947707	0.0117594
gi|475602288	0.784547	0.00020091
gi|475569557	0.947276	0.156449
gi|290131414	0.986214	0.870551
gi|326514754	1.05382	0.00540813
gi|357122753	0.961856	0.00108677
gi|475607257	0.97495	0.847187
gi|326491063	0.961074	0.048534
gi|473886054	1.00357	0.826818
gi|326522923	0.915651	0.00243203
gi|326500992	1.0009	0.00194061
gi|357147764	1.00391	0.88778
gi|326532230	1.04982	0.268633
gi|475549784	1.02156	0.297284
gi|118748148	0.939723	0.146744
gi|326490684	1.08835	0.00156986
gi|475562399	0.872158	0.122504
gi|326489725	0.984415	0.136124
gi|326500884	0.988821	0.557278
gi|94962159	1.08785	0.13442
gi|475489083	1.07613	0.162483
gi|326493440	1.02082	0.0339322
gi|357142858	0.881616	0.0357733
gi|474314498	1.10975	0.210791
gi|326491819	1.04104	0.549452
gi|392976162	0.969007	0.254996
gi|475552019	1.33293	0.0148669
gi|32400861	1.04678	0.035091
gi|326488449	1.03111	0.0549539
gi|475560198	1.10821	0.159847
gi|475502924	1.03889	0.0681257
gi|475618068	1.16272	0.00497639
gi|326499962	0.980079	0.0296805
gi|326495640	1.1126	0.794026
gi|326490684	1.00627	0.872874
gi|40644754	0.943602	0.0621966
gi|326527849	1.02367	0.716921
gi|475614190	1.09032	0.960391
gi|475603520	1.07514	0.0125998
gi|326492592	0.987109	0.536905
gi|473881976	0.922553	0.0140764
gi|326497839	1.00119	0.937564
gi|475601616	0.93058	0.000323113
gi|475554697	1.03268	0.567654
gi|326527541	1.00755	0.590743
gi|326510995	1.7157	7.12226e-05
gi|475612761	0.971464	0.0538731
gi|90025017	1.01055	0.860783
gi|326510171	1.0361	0.502314
gi|326498549	0.896062	0.0169089
gi|475515724	1.1275	0.0126156
gi|326516924	1.0402	0.0288011
gi|674908920	0.898829	0.90307
gi|474400620	0.877843	0.000708217
gi|475481638	0.930788	0.173036
gi|475610101	1.01837	0.0596647
gi|475530322	0.81838	0.359156
gi|475572235	1.04727	0.000973005
gi|326528529	0.788135	0.00193638
gi|670018693	1.03385	0.266067
gi|475579230	0.899076	0.00516469
gi|326509373	1.10896	0.511004
gi|672137235	0.95177	0.438523
gi|669029239	1.06162	0.0257276
gi|475575722	1.10731	0.474642
gi|326495646	1.04041	0.0702395
gi|326505510	1.00013	0.992369
gi|357112077	1.07713	0.965347
gi|475618068	1.02457	0.442329
gi|669029128	0.954502	0.151827
gi|475587102	1.15154	0.0036417
gi|669027387	1.0693	0.0387514
gi|669028733	1.05262	0.167419
gi|475617726	0.926587	0.428862
gi|475607530	1.11373	0.0909975
gi|326493954	1.08367	0.151442
gi|326488097	1.00847	0.530343
gi|386799544	0.99479	0.92659
gi|669031105	0.873659	0.0369022
gi|669026945	1.0534	0.210479
gi|475538570	1.06742	0.00405119
gi|474427752	0.956189	0.846393
gi|473887969	0.847192	0.0174113
gi|475557470	0.810078	0.00102941
gi|473987280	1.07666	0.000595102
gi|18076790	0.976633	0.20555
gi|669029243	1.09551	0.494076
gi|253783729	1.06776	0.0112841
gi|474316438	1.06984	0.189773
gi|475593808	1.0221	0.751643
gi|474261605	1.20377	0.000114105
gi|326490341	0.989414	0.214177
gi|473750044	0.89969	0.0387894
gi|475606552	0.977417	0.20482
gi|38325813	1.1069	0.00522983
gi|326492994	1.07604	0.0201654
gi|57471724	1.03482	0.036854
gi|475625964	1.00795	0.926848
gi|473813968	0.922417	0.0159056
gi|475589363	1.10408	0.375658
gi|474357009	1.00988	0.500122
gi|669028929	1.04103	0.435764
gi|210061147	0.944421	0.126266
gi|326487912	0.964426	0.0118912
gi|326527177	0.924609	0.356823
gi|326488909	0.991954	0.844098
gi|475615724	0.988983	0.251441
gi|288904218	1.02735	0.591201
gi|474174830	1.01471	0.850975
gi|475574869	1.0598	0.0436653
gi|357118189	1.01552	0.689574
gi|326531066	1.03799	0.308802
gi|326494144	0.843819	0.205201
gi|475553323	0.943409	0.0382358
gi|475328480	0.945317	0.0855835
gi|473943682	0.999457	0.965225
gi|475623302	0.987617	0.00338413
gi|33352235	1.07238	0.211412
gi|475624016	1.09306	0.357934
gi|475520856	1.03038	0.011156
gi|475592688	0.827972	0.000771648
gi|475539625	0.873839	0.617602
gi|4099406	0.968562	0.17345
gi|326500936	0.976746	0.730878
gi|475555669	0.975107	0.215156
gi|474262957	1.00367	0.0262617
gi|475538858	1.22138	0.00291419
gi|473741947	0.914054	0.0138998
gi|474352688	0.957418	0.0321773
gi|721679514	1.14408	0.0795799
gi|669029739	0.937528	0.0984362
gi|326505622	0.96136	0.308822
gi|326501692	0.843444	0.299156
gi|573946774	0.931132	0.146738
gi|558650	1.01422	0.872997
gi|475587114	0.847377	0.249972
gi|473753353	1.05076	0.00361453
gi|474072128	1.13613	0.214992
gi|326530840	0.946838	0.294159
gi|326502586	1.0388	0.494929
gi|336245580	0.930369	0.193499
gi|536709664	1.2732	5.66323e-05
gi|475568187	0.935122	0.175408
gi|357122502	1.09144	0.828526
gi|475625925	1.1158	0.232204
gi|326510045	0.884424	0.507562
gi|475565038	1.13814	0.0327788
gi|475587864	1.05193	0.31342
gi|474438531	1.07223	0.815985
gi|475571241	0.982745	0.76698
gi|357116178	1.04081	0.017323
gi|475545939	1.12222	0.716499
gi|32401369	0.913822	0.00430376
gi|326490583	1.00926	0.102721
gi|357157153	1.03163	0.331471
gi|326502440	1.19483	0.0419072
gi|326498131	0.927034	0.362324
gi|326489079	0.959842	0.334682
gi|669031525	0.94524	0.205529
gi|674898258	0.978785	0.781939
gi|475609384	0.961784	0.398106
gi|473906463	1.01937	0.729096
gi|475539731	1.04043	0.0403938
gi|326491985	0.998223	0.925427
gi|326520205	1.02171	0.150626
gi|357121737	1.05238	0.237358
[truncated: 2,234 more rows]

## Sheet: leaf tissue
Table S2. Data used to produce volcano plot in leaf tissue of wheat seedlings suffering from K+ deficiency for 8 d
Accession no. (NCBI)	Average ratio-leaf	FDR (BH test)-leaf
gi|357114476	2.28046	0.000285419
gi|475321714	2.23848	0.0104762
gi|474077260	2.1015	0.562188
gi|414866380	2.09126	0.00864791
gi|326494510	2.05772	0.000119711
gi|474426623	2.04232	0.00292957
gi|3153151	2.02769	0.00191583
gi|326511347	1.94868	0.00309059
gi|20302473	1.92249	0.000589843
gi|474072518	1.89432	0.00534908
gi|22711939	1.86948	0.0018549
gi|514774277	1.86137	0.0259589
gi|13195734	1.84838	1.08979e-07
gi|20302473	1.80884	8.56642e-05
gi|475556899	1.8076	0.00109603
gi|326507730	1.74204	0.000198626
gi|670020199	1.73108	0.00067647
gi|11466805	1.71136	3.40831e-05
gi|474375257	1.69691	0.00208218
gi|475573357	1.66535	0.00121014
gi|326526437	1.64205	1.38006e-05
gi|474375257	1.63338	0.000315357
gi|475608922	1.6046	3.72565e-05
gi|474417878	1.59397	0.00356461
gi|732449862	1.5932	0.0048748
gi|474451266	1.59318	4.46135e-05
gi|326488667	1.58344	2.62015e-06
gi|475562191	1.57636	0.00067647
gi|474317218	1.56805	9.56528e-05
gi|357121939	1.56405	0.000245034
gi|473990905	1.54916	0.000245431
gi|475583417	1.54252	0.00212038
gi|475589642	1.54204	0.000633193
gi|473822509	1.52713	3.99608e-06
gi|357134510	1.52202	0.0136125
gi|326490451	1.50265	0.00253676
gi|326490461	1.49822	2.29126e-05
gi|326527621	1.48328	0.00289017
gi|326492626	1.48318	0.00406672
gi|474213219	1.47281	0.0132567
gi|118430330	1.47064	0.00112804
gi|14017592	1.46381	0.000133945
gi|326526031	1.4609	0.005016
gi|326509839	1.45282	0.000741613
gi|2980891	1.44956	0.00108607
gi|475572136	1.44372	0.00239401
gi|475575990	1.44189	0.000520384
gi|475443333	1.43727	0.000453555
gi|473797438	1.43361	0.0149583
gi|721634347	1.43016	0.000138349
gi|474425594	1.42779	0.000151106
gi|326508266	1.42381	6.94523e-06
gi|732976	1.42306	8.11942e-06
gi|326507730	1.4129	1.47501e-05
gi|474049417	1.4129	0.000262422
gi|669030123	1.40791	0.103545
gi|360042516	1.40357	1.6053e-05
gi|326499624	1.40324	0.00016891
gi|475508101	1.40306	0.00148069
gi|326520912	1.40276	0.005434
gi|326532230	1.40226	0.00399677
gi|326493652	1.39856	0.00167712
gi|475597920	1.39735	0.000156305
gi|473886721	1.3883	0.000199666
gi|326492127	1.38796	0.00167712
gi|474288287	1.38425	0.000268116
gi|475618985	1.38282	0.836942
gi|475586744	1.38079	0.000128487
gi|657371718	1.38035	0.00352615
gi|473998741	1.378	0.00154137
gi|326490017	1.3728	8.30791e-05
gi|475612472	1.37253	0.00630266
gi|730129903	1.37251	0.00195396
gi|474171341	1.37225	0.00185222
gi|11561808	1.3722	0.0013376
gi|472901376	1.36746	0.00348236
gi|475516388	1.3612	0.000225526
gi|474320987	1.35232	1.05097e-06
gi|326500272	1.35204	0.000198626
gi|473745945	1.35137	0.0019542
gi|695022604	1.34281	0.00815688
gi|475626920	1.34273	1.0285e-05
gi|475596411	1.3422	0.00100434
gi|669027611	1.34	0.00197375
gi|95114386	1.32997	9.58304e-07
gi|475621213	1.32859	0.000383021
gi|475559337	1.32801	0.000137573
gi|475575153	1.32691	2.85076e-11
gi|669029581	1.32627	0.47127
gi|475627590	1.32557	8.83099e-06
gi|326505348	1.32533	0.00174061
gi|473787107	1.32477	0.0047313
gi|326528753	1.32345	0.00316452
gi|669027788	1.32129	0.00126827
gi|756420449	1.32061	0.001672
gi|28564593	1.32042	0.00411222
gi|11466807	1.31776	0.000307619
gi|475582130	1.31555	0.00363729
gi|326510547	1.31427	2.03775e-05
gi|326528703	1.31319	0.00134136
gi|119388725	1.31305	0.000495346
gi|326487456	1.31288	0.00286252
gi|475600420	1.31277	0.0138638
gi|521301525	1.3126	0.000119463
gi|326490764	1.31246	2.58742e-08
gi|474046594	1.31237	0.0096257
gi|133741925	1.31234	0.0034614
gi|326492568	1.31232	6.02067e-06
gi|475595329	1.30486	7.01892e-07
gi|326511339	1.30444	0.00046
gi|475626165	1.30263	0.000293333
gi|326529001	1.30262	0.000234396
gi|475574987	1.30244	3.80545e-05
gi|721606301	1.30204	0.00504713
gi|475616731	1.29462	0.000461823
gi|475579427	1.29459	2.25459e-07
gi|326525461	1.2936	0.00161515
gi|475499840	1.29277	0.00188412
gi|473951553	1.29237	2.20611e-06
gi|260446984	1.28546	0.00237293
gi|474390561	1.28479	1.6031e-05
gi|674935611	1.2839	2.23454e-05
gi|357113758	1.28369	0.00400869
gi|474396420	1.28323	1.56451e-08
gi|357114476	1.28313	0.00567019
gi|326506536	1.2823	0.00036586
gi|475616609	1.28124	0.000825805
gi|326489113	1.28109	0.000675818
gi|475607249	1.28037	0.00126827
gi|326508082	1.28024	2.33588e-07
gi|669031125	1.27976	4.38319e-05
gi|1737492	1.27928	5.11837e-05
gi|473822475	1.27499	0.00484904
gi|326520784	1.27478	0.00406641
gi|474354015	1.27402	0.010192
gi|475540266	1.27358	0.00103163
gi|475621951	1.27283	0.00104921
gi|475603828	1.27206	0.00257046
gi|475601055	1.27171	0.000169534
gi|473861924	1.27136	0.000628927
gi|115443927	1.27083	3.22838e-06
gi|474147396	1.27005	0.000547229
gi|475537485	1.26868	0.000621561
gi|475543274	1.26606	0.000228352
gi|300681437	1.26426	0.00160969
gi|326532840	1.2637	0.00976041
gi|475472655	1.2634	3.40233e-05
gi|475568260	1.26245	0.000194931
gi|721617109	1.26132	0.000715712
gi|669030678	1.26111	0.000778396
gi|473759945	1.26106	8.66383e-05
gi|475523277	1.26104	3.80545e-05
gi|326533036	1.25972	0.000293878
gi|475554537	1.25333	3.44715e-07
gi|475582662	1.25308	0.000545008
gi|326532368	1.25266	0.126853
gi|670020438	1.25257	9.75333e-05
gi|42541150	1.25232	0.00428679
gi|475606712	1.25084	0.00192255
gi|357114123	1.24805	0.000231192
gi|474399175	1.24764	2.1956e-07
gi|474395136	1.24713	0.346857
gi|475555122	1.24529	8.44144e-05
gi|326490437	1.24369	0.000383117
gi|474391898	1.24322	0.00361263
gi|205371883	1.24318	0.000100219
gi|326500016	1.24305	0.000952956
gi|475580390	1.24199	0.155131
gi|475621222	1.24168	0.000811067
gi|210061125	1.24164	0.000549916
gi|475566050	1.24155	0.00032431
gi|721654175	1.2412	0.000470774
gi|475546838	1.24113	0.000158274
gi|475534858	1.24103	0.147626
gi|721616387	1.24095	0.000184497
gi|731315361	1.2403	0.00213508
gi|474414550	1.23899	0.00231677
gi|357132696	1.23431	0.0721412
gi|473793124	1.23306	0.112238
gi|9798605	1.23091	1.40645e-05
gi|573953120	1.23077	0.00198519
gi|310656750	1.22958	9.83908e-07
gi|474396184	1.22753	0.421884
gi|475529271	1.22712	5.96347e-05
gi|14017580	1.22552	0.000515096
gi|475563418	1.22513	0.0019311
gi|242067169	1.22421	0.551742
gi|326495708	1.22329	0.00581506
gi|474401794	1.22087	0.000886623
gi|125580	1.22012	7.50803e-05
gi|475536281	1.22004	0.001188
gi|475589778	1.2199	0.0498225
gi|474374564	1.21849	0.41872
gi|326504236	1.21713	2.56673e-05
gi|475447842	1.21427	0.000973425
gi|473904814	1.21177	0.537526
gi|475625261	1.21158	0.0748649
gi|326504734	1.21008	0.531582
gi|475600552	1.20798	0.0171141
gi|474423308	1.20754	0.00160168
gi|475427216	1.20733	0.0197784
gi|326518698	1.2063	0.297124
gi|669028936	1.20626	0.45667
gi|475508225	1.20625	2.06611e-05
gi|212722032	1.20428	0.0634781
gi|475524362	1.20403	0.294056
gi|357160238	1.20219	0.527554
gi|326528937	1.20178	0.836826
gi|474398895	1.19959	0.000507868
gi|474045634	1.1983	0.148793
gi|326529313	1.19719	0.0552615
gi|475523533	1.19627	0.109247
gi|326492650	1.19585	0.0217849
gi|475622972	1.19498	0.534323
gi|474390692	1.19373	0.00186208
gi|375112320	1.19306	0.135076
gi|651208057	1.1928	0.0283355
gi|475526237	1.19066	0.12446
gi|34334010	1.19025	0.0639891
gi|75246527	1.19014	0.350799
gi|326519376	1.18997	0.0583352
gi|326487898	1.18991	0.194208
gi|475526205	1.18951	0.0265787
gi|326509983	1.18948	0.393597
gi|326523993	1.18835	0.0021974
gi|475594732	1.18788	0.0894048
gi|16755057	1.18782	0.15311
gi|565419537	1.18771	0.0286987
gi|473989781	1.1873	0.498618
gi|474250465	1.18727	0.123461
gi|326520313	1.18653	0.0878967
gi|669031444	1.18607	0.0302755
gi|475624241	1.18583	0.0227086
gi|475461531	1.18538	0.317335
gi|475550987	1.18535	0.0884251
gi|521301007	1.18477	0.305953
gi|326488493	1.18476	0.0395769
gi|721609002	1.18376	0.0984234
gi|474385097	1.1837	0.0597893
gi|473781914	1.18337	0.459037
gi|242070047	1.18233	0.0883062
gi|326510665	1.18223	0.000237623
gi|669027958	1.18188	0.000920414
gi|326487436	1.18134	0.54927
gi|669028026	1.18008	0.795442
gi|474445834	1.17987	0.0359627
gi|357121763	1.1798	0.296859
gi|475541488	1.1796	0.00917357
gi|19880505	1.17892	0.0070149
gi|129916	1.17878	0.0669005
gi|204309001	1.17851	0.326136
gi|326509151	1.17672	0.344822
gi|473808027	1.17663	0.654937
gi|685281963	1.17634	0.0515074
gi|669028244	1.17626	0.0947262
gi|326523019	1.17608	0.139657
gi|56606827	1.17563	0.0650526
gi|669028947	1.17558	0.854777
gi|242070087	1.17506	0.477012
gi|14017574	1.17483	0.0254209
gi|474001711	1.17472	0.00545067
gi|326496176	1.17452	0.21281
gi|357137736	1.1744	0.34048
gi|326492710	1.17305	0.109518
gi|326490263	1.17299	0.00366612
gi|473884280	1.17236	0.0549947
gi|474429728	1.17181	0.0233319
gi|326494910	1.17154	0.706233
gi|669029437	1.17117	0.829019
gi|474193235	1.17074	0.0360253
gi|669030916	1.17034	0.0833437
gi|475592533	1.17032	0.376849
gi|343161642	1.16943	0.00543972
gi|322367792	1.16904	0.2816
gi|474015515	1.16879	0.407939
gi|326488431	1.16864	0.418763
gi|474414636	1.16857	0.0883927
gi|473892599	1.16832	0.813032
gi|669027902	1.16821	0.0769967
gi|475557016	1.16734	0.747547
gi|473981597	1.1673	0.0036537
gi|475578886	1.16729	0.937465
gi|58334052	1.16715	0.00965931
gi|474156730	1.16687	0.208606
gi|326514178	1.16643	0.0543175
gi|475626556	1.16603	0.77079
gi|475560207	1.1657	0.00722252
gi|669029292	1.16536	0.83561
gi|475599502	1.1648	0.0898483
gi|326521510	1.16459	0.0257301
gi|473951540	1.16435	0.159488
gi|10442765	1.16416	0.0347548
gi|326493372	1.16392	0.0498992
gi|474236855	1.16388	0.00650805
gi|475567596	1.16329	0.619463
gi|326495824	1.16328	0.122965
gi|326503434	1.16301	0.0252556
gi|475437014	1.16267	0.119794
gi|475616039	1.16239	0.0145821
gi|475527728	1.16238	0.310645
gi|474258918	1.16191	0.107347
gi|475560176	1.16154	0.807727
gi|357128119	1.16147	0.0168286
gi|326517439	1.16092	0.224084
gi|475566359	1.1606	0.0303067
gi|326506040	1.16007	0.459708
gi|357134096	1.15915	0.194303
gi|475578785	1.15906	0.401602
gi|475556305	1.15895	0.282376
gi|549823009	1.15888	0.00874972
gi|22450154	1.15881	0.307896
gi|475485488	1.15822	0.0583622
gi|115349890	1.15639	0.0202522
gi|721640575	1.15631	0.0950983
gi|326487642	1.15618	0.499231
gi|326528711	1.15597	0.261688
gi|326504418	1.15597	0.0780784
gi|475618827	1.15593	0.180633
gi|475455387	1.15588	0.565013
gi|474040195	1.15573	0.742049
gi|475551973	1.15552	0.662645
gi|474021464	1.15502	0.430859
gi|300807845	1.15409	0.179319
gi|474195824	1.15382	0.0706751
gi|475610656	1.1532	0.208532
gi|475531750	1.15319	0.785546
gi|474023080	1.15288	0.576767
gi|162319716	1.15257	0.56599
gi|474352893	1.15247	0.201044
gi|4098333	1.15219	0.336242
gi|326510941	1.15216	0.112027
gi|326520667	1.15194	0.258743
gi|326489360	1.15176	0.60874
gi|18449343	1.1516	0.198145
gi|473907783	1.15132	0.700079
gi|474256276	1.15122	0.0670819
gi|357156241	1.15102	0.0372372
gi|23504743	1.15052	0.674358
gi|13925726	1.14964	0.0183579
gi|474317218	1.14885	0.0610843
gi|474368058	1.14881	0.0813096
gi|475622337	1.14861	0.381658
gi|474045603	1.1486	0.26954
gi|475555533	1.14849	0.21349
gi|475605153	1.14773	0.0560752
gi|326503086	1.14755	0.00108693
gi|475573859	1.14705	0.223503
gi|475581411	1.14605	0.00843015
gi|326489533	1.14546	0.0747883
gi|669027416	1.14533	0.128892
gi|669030912	1.14531	0.0599421
gi|475523982	1.14529	0.0061751
gi|474111529	1.14522	0.495037
gi|669030223	1.14521	0.324201
gi|474375428	1.14503	0.494131
gi|474386577	1.14474	0.73445
gi|326495154	1.14389	0.0228812
gi|475572079	1.1433	0.551445
gi|19569591	1.14317	0.297235
gi|669027707	1.14315	0.170654
gi|326510593	1.1429	0.674461
gi|357135173	1.14272	0.0368918
gi|84626059	1.14263	0.377448
gi|357147923	1.14253	0.810661
gi|83268424	1.14246	0.00188588
gi|475584965	1.14219	0.136966
gi|293630868	1.14174	0.484535
gi|326512074	1.14135	0.194526
gi|14017593	1.14105	0.0307816
gi|475486413	1.14102	0.104805
gi|326505634	1.14102	0.0918088
gi|473982127	1.14082	0.879985
gi|326506100	1.14059	0.854792
gi|475561217	1.14051	0.231459
gi|310656759	1.14039	0.213296
gi|475573936	1.14027	0.839209
gi|336319004	1.14014	0.0932946
gi|475572096	1.14005	0.41414
gi|475520631	1.13995	0.901612
gi|474201745	1.13971	0.106734
gi|474173249	1.13963	0.546192
gi|474389510	1.13962	0.122692
gi|474057713	1.13957	0.863145
gi|51242715	1.13953	0.739029
gi|474160052	1.13943	0.0041605
gi|473842616	1.13898	0.0102974
gi|5923877	1.13822	0.0204924
gi|721629360	1.1372	0.303951
gi|475542062	1.13688	0.53186
gi|226533868	1.13626	0.0887201
gi|326526239	1.13605	0.000540017
gi|20257409	1.13598	0.124584
gi|533310117	1.13572	0.132563
gi|475546756	1.13542	0.0541219
gi|475624272	1.13528	0.321784
gi|159895412	1.13489	0.00323874
gi|475565368	1.13453	0.118812
gi|475561624	1.13444	0.297398
gi|475530134	1.13422	0.0893436
gi|326524289	1.13407	0.379041
gi|474108804	1.13389	0.222351
gi|326504060	1.13366	0.519697
gi|14485487	1.13356	0.16108
gi|474114471	1.13334	0.0814442
gi|473753874	1.13317	0.0202345
gi|473848442	1.13298	0.310996
gi|326493024	1.13282	0.428398
gi|514709294	1.13238	0.0128141
gi|475489685	1.13207	0.355701
gi|326501902	1.13202	0.0491463
gi|326522400	1.13167	0.0695154
gi|475596735	1.13137	0.125128
gi|475565760	1.13134	0.0159985
gi|474429490	1.13127	0.10816
gi|474186093	1.13066	0.322492
gi|474308824	1.13065	0.0865896
gi|357156192	1.13059	0.100381
gi|326494968	1.1305	0.00648117
gi|674944495	1.13031	0.192569
gi|291498617	1.1303	0.239515
gi|669030362	1.13029	0.720723
gi|475569557	1.13006	0.00268885
gi|474163439	1.12994	0.108936
gi|326505348	1.12965	0.356328
gi|475559362	1.1293	0.353786
gi|326487540	1.12909	0.0292741
gi|473721335	1.12897	0.0135434
gi|475626311	1.12868	0.459778
gi|283806363	1.12844	0.0408318
gi|475623125	1.12843	0.516884
gi|669027800	1.12843	0.109762
gi|357123210	1.12827	0.109406
gi|475598690	1.12818	0.298276
gi|326519084	1.12815	0.0634008
gi|669028118	1.12808	0.24334
gi|289188052	1.12807	0.0735537
gi|326502482	1.12753	0.485232
gi|474416129	1.12742	0.621348
gi|475606690	1.12734	0.879563
gi|474019333	1.12713	0.390239
gi|475598305	1.12712	0.105888
gi|310656775	1.12673	0.00566137
gi|326507034	1.12659	0.806168
gi|475490595	1.12649	0.602177
gi|326499452	1.12646	0.0131625
gi|357129965	1.12631	0.403276
gi|445116	1.12606	0.00269538
gi|326530656	1.12601	0.123265
gi|475535550	1.12576	0.201177
gi|669029044	1.12575	0.576272
gi|474071007	1.12556	0.180789
gi|475516586	1.12536	0.605032
gi|473953134	1.12528	0.117637
gi|326508084	1.12523	0.181059
gi|475504648	1.12516	0.0913122
gi|204309001	1.12498	0.25938
gi|514709389	1.12496	0.248679
gi|299469364	1.12491	0.127195
gi|475594377	1.12464	0.177409
gi|372861950	1.12397	0.108512
gi|475546838	1.12346	0.112362
gi|475588782	1.12342	0.0249979
gi|475438266	1.12313	0.306542
gi|669030902	1.12309	0.0109535
gi|475473463	1.12304	0.1331
gi|326494422	1.12298	0.104416
gi|475347359	1.12278	0.0603958
gi|475481169	1.12225	0.485219
gi|226500108	1.12207	0.205071
gi|475432642	1.12204	0.137093
gi|474400420	1.12201	0.704483
gi|475559872	1.12188	0.047466
gi|326514808	1.12185	0.0245882
gi|670402896	1.1216	0.0228191
gi|326513054	1.1214	0.201049
gi|475577483	1.12113	0.0760794
gi|357149592	1.12079	0.103526
gi|475561598	1.1207	0.571254
gi|326520303	1.12043	0.0173312
gi|474002062	1.12043	0.373204
gi|475499840	1.12003	0.493247
gi|669028736	1.11974	0.0735979
gi|474222336	1.11971	0.365273
gi|475528975	1.11934	0.0269936
gi|475155208	1.11913	0.0201885
gi|721622506	1.11909	0.90047
gi|473956238	1.11892	0.397458
gi|475533191	1.11879	0.937452
gi|326490632	1.1187	0.425451
gi|147225048	1.11844	0.0368855
gi|326496455	1.11829	0.480398
gi|669030107	1.11817	0.055002
gi|326505178	1.11789	0.0728972
gi|475501171	1.1178	0.156248
gi|326494708	1.11779	0.0547826
gi|475597831	1.11767	0.415947
gi|294717812	1.11766	0.488493
gi|475421135	1.11753	0.0305385
gi|669028838	1.11712	0.242744
gi|326526329	1.11679	0.501446
gi|475581726	1.11659	0.00638137
gi|332278196	1.11641	0.718635
gi|326497189	1.1162	0.0692699
gi|122194828	1.11617	0.0118727
gi|475583569	1.11613	0.623174
gi|326493196	1.11606	0.0293121
gi|326533272	1.11597	0.920807
gi|473886110	1.11592	0.445702
gi|475599925	1.11584	0.982366
gi|474413223	1.11555	0.279439
gi|38174807	1.11548	0.128149
gi|474077642	1.11544	0.0688088
gi|721668475	1.11507	0.0498612
gi|475624272	1.11443	0.411261
gi|357146735	1.11441	0.765301
gi|475320367	1.11421	0.18757
gi|259017810	1.11404	0.0205364
gi|475537714	1.11402	0.270513
gi|475592706	1.11384	0.0254308
gi|514742130	1.11377	0.562553
gi|474314661	1.11357	0.122787
gi|474311703	1.11348	0.0976545
gi|3122234	1.1134	0.531206
gi|357166910	1.11338	0.0812715
gi|721663419	1.11317	0.0451975
gi|66271073	1.11311	0.0124839
gi|669029291	1.11293	0.419105
gi|669029771	1.11279	0.180649
gi|475586514	1.11276	0.480055
gi|473898777	1.11271	0.0788017
gi|475591673	1.11255	0.154935
gi|474391309	1.11246	0.379239
gi|474119554	1.11218	0.514027
gi|474305966	1.11218	0.194097
gi|474404381	1.11208	0.0160209
gi|474096867	1.11207	0.094715
gi|326518568	1.11181	0.34608
gi|475615347	1.11179	0.0410656
gi|151384858	1.11176	0.0111953
gi|326489825	1.11155	0.0133099
gi|357147655	1.11146	0.14762
gi|210061133	1.11131	0.0397098
gi|326492682	1.11105	0.505698
gi|326519368	1.11104	0.000186353
gi|452891023	1.111	0.699995
gi|475561713	1.11083	0.561034
gi|475595539	1.11077	0.323553
gi|475599896	1.11067	0.283915
gi|326506432	1.11055	0.179363
gi|669030510	1.11036	0.202616
gi|474173718	1.11035	0.00115442
gi|473912987	1.11032	0.0153532
gi|475619393	1.11031	0.179945
gi|326529713	1.11027	0.0069533
gi|475561911	1.11012	0.369494
gi|475524310	1.11011	0.603175
gi|704000316	1.10993	0.145346
gi|473865714	1.10992	0.204399
gi|326497743	1.10972	0.154202
gi|475531176	1.10969	0.0056411
gi|475462520	1.10947	0.291636
gi|474401606	1.10938	0.213817
gi|475579271	1.10916	0.619438
gi|326533176	1.10915	0.0765705
gi|326489424	1.10906	0.0184829
gi|475523533	1.109	0.380688
gi|326505404	1.10897	0.0598164
gi|326529441	1.10896	0.0287674
gi|357112975	1.10873	0.779209
gi|326525525	1.10872	0.126516
gi|669028837	1.10862	0.126918
gi|300681420	1.10862	0.00113275
gi|669028338	1.10853	0.0212353
gi|474168989	1.10814	0.159271
gi|326526127	1.10793	0.0674452
gi|326494746	1.1079	0.990034
gi|326489725	1.10775	0.268146
gi|326505290	1.10755	0.0457748
gi|357133515	1.10731	0.0452384
gi|326493386	1.1073	0.00168789
gi|473887409	1.10723	0.38722
gi|475471429	1.10675	0.0172933
gi|357133505	1.10654	0.39774
gi|334903138	1.10644	0.678668
gi|474219520	1.10636	0.146704
gi|188506975	1.10626	0.015085
gi|413919024	1.10595	0.308829
gi|326516502	1.10592	0.194231
gi|721637787	1.10589	0.0052965
gi|14017571	1.10587	3.60932e-05
gi|475566831	1.10571	0.170421
gi|37788312	1.10568	0.330773
gi|475609909	1.10528	0.423387
gi|237512521	1.10522	0.181026
gi|474304628	1.10509	0.175915
gi|475609308	1.10503	0.110826
gi|90289618	1.10499	0.230542
gi|474386459	1.10491	0.467866
gi|474102385	1.10468	0.0297312
gi|326512820	1.10468	0.398541
gi|300681451	1.10468	0.0603833
gi|357136145	1.10451	0.263223
gi|475615536	1.10451	0.224699
gi|326524079	1.10445	0.160834
gi|474113969	1.10424	0.0340609
gi|326492540	1.10388	0.112389
gi|475521095	1.10375	0.411474
gi|14017569	1.10364	6.19506e-05
gi|475589996	1.10341	0.232647
gi|326510243	1.10337	0.0748149
gi|326500472	1.1033	0.033185
gi|475328017	1.1031	0.0214474
gi|475528975	1.10308	0.295518
gi|475537718	1.103	0.21076
gi|565419537	1.10294	0.00502745
gi|251832986	1.10266	0.0160329
gi|115459616	1.10264	0.871897
gi|326523189	1.10259	0.582032
gi|669028110	1.10253	0.337703
gi|730129899	1.10246	0.454856
gi|326531490	1.10231	0.0669825
gi|475564841	1.10158	0.93454
gi|474311276	1.1015	0.408032
gi|475470615	1.10143	0.304723
gi|473882607	1.10138	0.0398078
gi|357158835	1.10128	0.291788
gi|326493434	1.10118	0.0103094
gi|669029688	1.10106	0.356338
gi|473935916	1.101	0.671193
gi|1621627	1.10087	0.238651
gi|669029024	1.10062	0.131518
gi|525778517	1.1006	0.0143846
gi|474119553	1.10058	0.162032
gi|475559122	1.10033	0.552908
gi|326505140	1.10001	0.174933
gi|475555917	1.09981	0.133709
gi|475585151	1.09971	0.565075
gi|475573935	1.09971	0.497846
gi|475581385	1.09969	0.173043
gi|475536576	1.09963	0.319791
gi|326494940	1.09926	0.00270789
gi|474265612	1.09916	0.0151643
gi|42541152	1.09911	0.205202
gi|1705612	1.09907	0.0289199
gi|18146821	1.09901	0.315321
gi|357112876	1.09891	0.304238
gi|475609168	1.09871	0.244817
gi|474352894	1.09847	0.168399
gi|669030951	1.09845	0.216812
gi|12958605	1.09845	0.0885593
gi|326493106	1.09822	0.0210772
gi|326521838	1.09804	0.539988
gi|326489825	1.09798	0.715698
gi|326511509	1.09794	0.837873
gi|475604616	1.09769	0.620425
gi|473935893	1.09765	0.263587
gi|474051874	1.09759	0.0429083
gi|475542140	1.0973	0.0343085
gi|475625056	1.09715	0.632827
gi|475571143	1.09712	0.674485
gi|475598305	1.097	0.131528
gi|475593160	1.09693	0.00650465
gi|475485195	1.09671	0.219095
gi|326496509	1.09669	0.605382
gi|475604242	1.09639	0.0993017
gi|326498609	1.0963	0.230917
gi|326525905	1.09618	0.059686
gi|158701881	1.09609	0.539767
gi|326525821	1.096	0.0189826
gi|475504165	1.09596	0.336088
gi|473877037	1.09591	0.055044
gi|326493566	1.0959	0.537925
gi|474396780	1.09587	0.0010075
gi|34334010	1.09585	0.0128176
gi|475541700	1.09581	0.283291
gi|475562113	1.09562	0.306821
gi|475613767	1.09551	0.0208069
gi|473930219	1.09543	0.304069
gi|326523557	1.09537	0.370704
gi|656365336	1.09529	0.437867
gi|474359227	1.09527	0.569886
gi|474074307	1.0952	0.348666
gi|115477954	1.09496	0.472852
gi|475592095	1.09471	0.160925
gi|326494024	1.09471	0.779105
gi|326510823	1.09468	0.629065
gi|669029045	1.09464	0.0444914
gi|475616936	1.09451	0.159442
gi|473898492	1.09447	0.549525
gi|474055096	1.0944	0.517672
gi|667753672	1.09431	0.00130076
gi|474254685	1.09404	0.114388
gi|669029161	1.09402	0.484618
gi|473813760	1.09397	0.186006
gi|326516492	1.09387	0.571306
gi|475559337	1.09374	0.49166
gi|357118191	1.09343	0.0746756
gi|23954367	1.09329	0.21948
gi|674926490	1.09313	0.0101678
gi|90289614	1.0931	0.617916
gi|516282521	1.09308	0.165924
gi|474147701	1.09302	0.0609882
gi|475620200	1.09275	0.00576045
gi|33321031	1.09261	0.175936
gi|669030252	1.09245	0.279701
gi|756420433	1.09243	0.0390192
gi|669029243	1.09234	0.219059
gi|475587622	1.09232	0.0690172
gi|669028441	1.09219	0.1528
gi|475599719	1.09205	0.063994
gi|326526233	1.09203	0.0498548
gi|66271071	1.09171	0.621939
gi|57547575	1.0917	0.102938
gi|475525105	1.09154	0.632908
gi|13676584	1.09148	0.467668
gi|326524357	1.0914	0.144066
gi|159885648	1.09134	0.0393965
gi|669028395	1.09133	0.0758734
gi|473948582	1.09119	0.0939489
gi|699208906	1.09114	0.268132
gi|357122287	1.09113	0.328117
gi|326528551	1.09093	0.0947268
gi|326500302	1.09085	0.501234
gi|474377158	1.09082	0.0801299
gi|669028445	1.09066	0.049163
gi|475533398	1.09021	0.410325
gi|119388723	1.09017	0.091275
gi|326520341	1.09017	0.836569
gi|669029935	1.09016	0.390343
gi|310656795	1.09004	0.617373
gi|474124797	1.09002	0.0954577
gi|475528990	1.08987	0.447228
gi|474069280	1.08985	0.134711
gi|326531852	1.08979	0.00240076
gi|365769193	1.0897	0.607306
gi|475518796	1.08952	0.943909
gi|433359120	1.08943	0.0954178
gi|326488032	1.08943	0.0187048
gi|474253768	1.08918	0.0948493
gi|573966165	1.08914	0.134115
gi|474423671	1.08906	0.183126
gi|473741875	1.08904	0.373047
gi|475540275	1.08888	0.036763
gi|326529467	1.08878	0.0547384
gi|475483218	1.08874	0.0608461
gi|326492592	1.08872	0.0830937
gi|475605408	1.0887	0.0421467
gi|326501768	1.0886	0.0290336
gi|475320884	1.08858	0.48134
gi|326488935	1.08849	0.536724
gi|326505758	1.08813	0.473956
gi|475597413	1.08803	0.280498
gi|231274746	1.08798	0.267866
gi|326491991	1.08792	0.179413
gi|475596753	1.08789	0.741106
gi|326496098	1.08772	0.956551
gi|474392157	1.08759	0.195328
gi|721665835	1.08755	0.215477
gi|474193933	1.08747	0.569833
gi|474267217	1.08732	0.31086
gi|326499852	1.0873	0.00486073
gi|357150005	1.08722	0.0708949
gi|326493282	1.08713	0.345698
gi|326502818	1.08708	0.515623
gi|119388713	1.08686	0.306887
gi|475585225	1.08665	0.0727843
gi|573913501	1.08661	0.425946
gi|326504944	1.08657	0.392125
gi|475522941	1.08653	0.017884
gi|357135103	1.08653	0.0251157
gi|475544049	1.0865	0.0432812
gi|669029282	1.08637	0.340577
gi|148508784	1.08613	0.0363648
gi|326521742	1.08599	0.0948833
gi|473892634	1.08594	0.103008
gi|326503830	1.0858	0.356085
gi|474057712	1.08574	0.575627
gi|475621735	1.08564	0.736968
gi|326498033	1.08561	0.234388
gi|474381130	1.08561	0.0502978
gi|475559848	1.08559	0.189038
gi|474419827	1.08548	0.264897
gi|475601055	1.08504	0.16124
gi|326489505	1.08498	0.0368895
gi|357146132	1.08495	0.00655538
gi|474261569	1.08487	0.752098
gi|27543511	1.08468	0.741931
gi|357123731	1.08459	0.293627
gi|474450603	1.08457	0.243973
gi|326529449	1.08452	0.588444
gi|474015310	1.0845	0.139691
gi|475611593	1.0843	0.894799
gi|473817947	1.08413	0.258624
gi|473980699	1.08401	0.561878
gi|475531073	1.08398	0.0882413
gi|326491903	1.08396	0.682436
gi|475599125	1.08383	0.173113
gi|473763033	1.08383	0.348548
gi|473817717	1.08377	0.509201
gi|334903144	1.08337	0.608691
gi|475542136	1.0833	0.137894
gi|475603652	1.08319	0.157531
gi|326523399	1.08288	0.00651067
gi|669029423	1.08286	0.0396864
gi|475466922	1.0827	0.586749
gi|4590326*	1.0826	0.105095
gi|669031591	1.08246	0.430769
gi|197709166	1.08245	0.960658
gi|475559072	1.08245	0.398559
gi|197709162	1.08236	0.425898
gi|326533264	1.08235	0.0788051
gi|115443929	1.08219	0.217047
gi|326500884	1.08216	0.129535
gi|357112330	1.08214	0.734619
gi|473745077	1.08201	0.468529
gi|475618397	1.082	0.0957527
gi|475431551	1.08194	0.0320856
gi|475529166	1.08185	0.180662
gi|475613981	1.08182	0.639486
gi|326488595	1.08178	0.634316
gi|475568854	1.08165	0.00239719
gi|473942463	1.08139	0.388438
gi|669028104	1.08119	0.269479
gi|475567934	1.08115	0.177958
gi|475579972	1.08097	0.281468
gi|474405810	1.08095	0.338553
gi|474354262	1.08088	0.025715
gi|326494890	1.08078	0.248228
gi|357143067	1.08055	0.0539343
gi|475537183	1.08049	0.195372
gi|474247306	1.08046	0.257276
gi|474019723	1.08027	0.280098
gi|573964671	1.08023	0.804498
gi|326531266	1.08016	0.109691
gi|474145957	1.08008	0.129411
gi|326494016	1.08008	0.891454
gi|475580621	1.08004	0.12209
gi|474022535	1.07986	0.316934
gi|669028711	1.07977	0.759993
gi|475569557	1.07943	0.0387932
gi|475614046	1.0794	0.0719374
gi|474406998	1.07935	0.833619
gi|669027222	1.07934	0.123194
gi|474253812	1.07924	0.370758
gi|474394939	1.0789	0.00600009
gi|475592750	1.07887	0.376291
gi|326499023	1.07883	0.206369
gi|326529173	1.07879	0.531551
gi|475622939	1.07875	0.713063
gi|326507626	1.0786	0.639014
gi|475490667	1.07829	0.0544357
gi|326507552	1.07818	0.130226
gi|357112809	1.078	0.252257
gi|357122048	1.07796	0.193338
gi|475590936	1.0779	0.219402
gi|18650668	1.07784	0.359187
gi|242347655	1.07781	0.130246
gi|475534148	1.07776	0.415495
gi|475625018	1.07753	0.044556
gi|475550294	1.07748	0.327693
gi|326493652	1.07746	0.0737794
gi|475594548	1.07745	0.482163
gi|475568777	1.07741	0.0118562
gi|475610815	1.07733	0.585913
gi|475604472	1.0773	0.112355
gi|669031760	1.07726	0.00340402
gi|326490904	1.0772	0.313212
gi|669027788	1.07719	0.516901
gi|326507568	1.07718	0.45563
gi|326519368	1.07711	0.0488598
gi|326502390	1.07704	0.610501
gi|473895162	1.07699	0.202947
gi|475568637	1.07693	0.155695
gi|357121299	1.07691	0.0329961
gi|326505950	1.07686	0.0863129
gi|326493034	1.07664	0.0218139
gi|137476	1.07657	0.177361
gi|473729764	1.07656	0.40908
gi|475577686	1.07652	0.713705
gi|474004599	1.07651	0.0947193
gi|669031052	1.07648	0.971682
gi|326491693	1.07645	0.13251
gi|28912434	1.07614	0.0213035
gi|473995906	1.07604	0.747451
gi|326524582	1.07593	0.19427
gi|669030619	1.07587	0.209665
gi|109716218	1.07566	0.941627
gi|326521176	1.0756	0.337695
gi|474087963	1.07559	0.303907
gi|152955872	1.07558	0.0195358
gi|326493846	1.07549	0.777861
gi|302179463	1.07547	0.641744
gi|300681536	1.07546	0.0126596
gi|669028954	1.07531	0.589136
gi|475508194	1.07525	0.147849
gi|326516352	1.07509	0.0903312
gi|326490425	1.07508	0.740985
gi|475522664	1.07507	0.00368476
gi|530452547	1.07501	0.0400618
gi|475554116	1.07484	0.0167849
gi|473901567	1.0748	0.617678
gi|326492568	1.07472	0.662599
gi|475493747	1.07451	0.960099
gi|326502418	1.0745	0.757492
gi|326505606	1.07442	0.310823
gi|326493846	1.07441	0.0160536
gi|326512752	1.07439	0.194128
gi|326493636	1.07428	0.00854733
gi|357114422	1.07415	0.469771
gi|326488977	1.07407	0.20755
gi|326487764	1.07402	0.0425524
gi|326491661	1.07384	0.217007
gi|473804016	1.0738	0.0160365
gi|474370778	1.07366	0.641643
gi|475610991	1.07365	0.112254
gi|475515599	1.07362	0.73492
gi|320091613	1.07361	0.00575454
gi|71084353	1.07349	0.293704
gi|669030265	1.07348	0.0685701
gi|326489225	1.07296	0.0727822
gi|669029912	1.07296	0.476512
gi|475594376	1.07295	0.652592
gi|473929973	1.07286	0.0327344
gi|7452981	1.0727	0.00138903
gi|475156274	1.07269	0.0192983
gi|475621283	1.07267	0.709919
gi|473981043	1.0726	0.279669
gi|475516172	1.0726	0.0714613
gi|475579567	1.07247	0.545276
gi|475605265	1.0723	0.109482
gi|146285306	1.07221	0.439701
gi|474147572	1.07217	0.145958
gi|357124254	1.07204	0.480063
gi|474147702	1.07188	0.0142486
gi|474413255	1.07182	0.0550108
gi|474323792	1.0717	0.228049
gi|226533582	1.07166	0.0993908
gi|474360235	1.07161	0.185361
gi|357129415	1.07159	0.0185894
gi|73622088	1.07137	0.130503
gi|475601949	1.07108	0.696973
gi|669028965	1.07107	0.74227
gi|326511483	1.07099	0.204469
gi|326504734	1.07079	0.0599104
gi|357145334	1.07077	0.191026
gi|475564505	1.07076	0.00368841
gi|122244680	1.07075	0.130047
gi|474357580	1.07074	0.57
gi|357147655	1.07068	0.0545524
gi|669028140	1.07061	0.027828
gi|326488275	1.07057	0.0498729
gi|475613774	1.07034	0.129459
gi|357148631	1.07025	0.20703
gi|475431385	1.07022	0.184489
gi|326512082	1.0702	0.472357
gi|326509839	1.06996	0.624366
gi|475540881	1.06975	0.23596
gi|475432642	1.06975	0.0604544
gi|474449729	1.06974	0.289317
gi|475570729	1.06971	0.127857
gi|326525927	1.06959	0.059944
gi|474210593	1.06955	0.524917
gi|474369382	1.06952	0.639789
gi|974605	1.06948	0.0359927
gi|474416303	1.06947	0.00630213
gi|474407433	1.06936	0.328808
gi|326499882	1.06935	0.589088
gi|326517324	1.06932	0.0275795
gi|474378987	1.06919	0.281593
gi|475615703	1.06906	0.462888
gi|474021843	1.0689	0.356761
gi|326534234	1.0688	0.853649
gi|474441223	1.0687	0.0530055
gi|326512374	1.06869	0.0118088
gi|474391122	1.06869	0.0854476
gi|326526377	1.06865	0.12804
gi|357129213	1.06855	0.302339
gi|94983865	1.06854	0.488698
gi|473939464	1.06853	0.0328542
gi|326492063	1.06846	0.351389
gi|475579269	1.06842	0.0131814
gi|326528069	1.06817	0.155826
gi|326499980	1.06816	0.125108
gi|525782314	1.06815	0.000129012
gi|475556555	1.06804	0.281288
gi|669031760	1.068	0.925615
gi|473926616	1.06773	0.600153
gi|326489725	1.0677	0.0715933
gi|669027802	1.0675	0.0774299
gi|475569984	1.06732	0.0550439
gi|474151042	1.0673	0.238106
gi|47607439	1.06689	0.390839
gi|326498407	1.06679	0.297845
gi|475508818	1.06676	0.235958
gi|475619532	1.06668	0.64673
gi|475468316	1.06666	0.027028
gi|475514518	1.06657	0.0139458
gi|474195888	1.0665	0.0645621
gi|326499075	1.06647	0.356396
gi|475597093	1.06644	0.448026
gi|326491545	1.06643	0.536852
gi|326493406	1.06643	0.612906
gi|2443390	1.06612	0.154461
gi|52548238	1.06599	0.00646296
gi|475587622	1.06599	0.810965
gi|475576275	1.06597	0.143249
gi|326492700	1.06583	0.193995
gi|475582662	1.0658	0.0340313
gi|78096543	1.06554	0.166833
gi|474347050	1.06539	0.0926364
gi|473777883	1.06533	0.00484486
gi|326512912	1.06524	0.41862
gi|670364854	1.06517	0.869966
gi|475441095	1.06498	0.0377848
gi|326512388	1.06489	0.159485
gi|326493290	1.06484	0.322041
gi|475553543	1.06482	0.00156106
gi|475508731	1.06478	0.264502
gi|326491547	1.06459	0.396961
gi|721618563	1.06447	0.271852
gi|475605153	1.06445	0.714994
gi|326516894	1.0644	0.512484
gi|475598885	1.06432	0.0735772
gi|326511471	1.06432	0.411445
gi|669030488	1.06414	0.279616
gi|334903124	1.06412	0.681573
gi|475550036	1.0641	0.00639485
gi|357147925	1.06403	0.561112
gi|13925723	1.06402	0.0451311
gi|475611613	1.06401	0.448976
gi|326500658	1.06401	0.113844
gi|669029024	1.06399	0.226821
gi|670021044	1.06388	0.553005
gi|326504176	1.06387	0.568602
gi|357118191	1.06383	0.674205
gi|326523823	1.06383	0.354229
gi|475568839	1.06381	0.00168707
gi|326522656	1.06381	0.521403
gi|474308761	1.06377	0.692793
gi|46358940	1.06368	0.224771
gi|326494034	1.06363	0.0628884
gi|474386577	1.0636	0.893128
gi|475565123	1.06359	0.000335806
gi|473742212	1.06359	0.394363
gi|357162623	1.06355	0.553597
gi|475482841	1.06354	0.467794
gi|310656794	1.0635	0.0368256
gi|475560608	1.06343	0.603324
gi|326533528	1.06342	0.560334
gi|326510275	1.06341	0.0676593
gi|326510741	1.0634	0.147848
gi|475614074	1.06333	0.482788
gi|357128688	1.0632	0.0257713
gi|151175357	1.06305	0.323124
gi|669029573	1.06294	0.456655
gi|475587234	1.06293	0.377279
gi|474350420	1.0629	0.265687
gi|32401367	1.06279	0.18223
gi|474069103	1.06267	0.145945
gi|326493904	1.06264	0.713326
gi|475590154	1.06261	0.386095
gi|475615327	1.06261	0.47516
gi|474423722	1.0626	0.321256
gi|475605370	1.06256	0.022288
gi|475602936	1.06252	0.0984871
gi|326489251	1.0625	0.877974
gi|473929750	1.06245	0.458572
gi|326517344	1.06242	0.35417
gi|474276683	1.06232	0.439053
gi|14017608	1.06232	0.0119213
gi|721606450	1.06222	0.195884
gi|475567132	1.06221	0.232708
gi|326495422	1.06213	0.772668
gi|475599810	1.06186	0.388204
gi|474265916	1.06177	0.479516
gi|475606714	1.06165	0.0933268
gi|474305751	1.06156	0.618994
gi|326506320	1.06153	0.54845
gi|357160946	1.06152	0.0144035
gi|734412502	1.0615	0.51414
gi|475586208	1.0615	0.759988
gi|474384687	1.0615	0.0090697
gi|475583047	1.06149	0.280375
gi|473999607	1.06147	0.512959
gi|9798605	1.06139	0.66388
gi|474427095	1.06137	0.254923
gi|302179463	1.06133	0.472138
gi|239923157	1.06119	0.372988
gi|357126908	1.06115	0.118841
gi|473817517	1.06115	0.22295
gi|326513944	1.06114	0.618195
gi|582044927	1.0611	0.0390656
gi|475561280	1.06109	0.147786
gi|326493276	1.06099	0.298989
gi|357153898	1.06098	0.14064
gi|669030735	1.06064	0.138303
gi|473889805	1.06059	0.584084
gi|283806355	1.06054	0.0756599
gi|475626330	1.06052	0.377551
gi|13925728	1.06049	0.247336
gi|475553406	1.06036	0.223106
gi|473951357	1.06035	0.812028
gi|474395935	1.06031	0.514343
gi|669029517	1.06026	0.042392
gi|326518886	1.06019	0.420735
gi|669029228	1.06012	0.106212
gi|473999607	1.06008	0.293644
gi|474186144	1.06005	0.0106922
gi|475624494	1.06003	0.561919
gi|426406624	1.06002	0.12783
gi|326492844	1.05986	0.605786
gi|475594970	1.05974	0.048501
gi|379645201	1.05972	0.251661
gi|473750385	1.05971	0.454207
gi|514736479	1.05968	0.67743
gi|473786210	1.05964	0.0650305
gi|475623044	1.05959	0.0150145
gi|474414534	1.05921	0.187972
gi|475620440	1.0591	0.109421
gi|474425537	1.05904	0.514358
gi|326491109	1.05896	0.761018
gi|57635159	1.05892	0.0655054
gi|475615236	1.05887	0.059563
gi|475592542	1.05884	0.785517
gi|474139641	1.05882	0.698174
gi|474224464	1.05882	0.124743
gi|473952981	1.05873	0.251057
gi|475609150	1.05859	0.422338
gi|475548222	1.05839	0.0129364
gi|475538858	1.0583	0.920911
gi|669027446	1.0583	0.4556
gi|475557879	1.05829	0.987215
gi|326494976	1.05822	0.425798
gi|475589387	1.05808	0.0746988
gi|669028338	1.05798	0.570633
gi|475595515	1.05794	0.180712
gi|474413071	1.0579	0.57664
gi|326533404	1.05783	0.451807
gi|13641245	1.05778	0.269963
gi|475598153	1.05765	0.759805
gi|474352176	1.05765	0.332234
gi|472824855	1.05762	0.100975
gi|475495909	1.05757	0.612433
gi|218511715	1.05753	0.11217
gi|5230783	1.05752	0.0947647
gi|326514700	1.0575	0.668015
gi|475621213	1.05745	0.0577723
gi|326503788	1.0574	0.151657
gi|326515994	1.05735	0.192905
gi|326513070	1.05733	0.437115
gi|475612538	1.05725	0.82492
gi|474111832	1.05721	0.354262
gi|475609308	1.05711	0.159549
gi|326496437	1.0571	0.943912
gi|474409970	1.05706	0.71264
gi|326495216	1.05703	0.115956
gi|475521342	1.05686	0.105644
gi|474040072	1.05674	0.515231
gi|326502246	1.05664	0.311307
gi|357124527	1.05642	0.609692
gi|475605519	1.05639	0.000992592
gi|326489641	1.05638	0.128588
gi|473750408	1.0563	0.881104
gi|475610238	1.05624	0.515911
gi|475552693	1.05616	0.108491
gi|18146791	1.05612	0.521613
gi|474391854	1.05591	0.0669959
gi|326506396	1.05591	0.0217601
gi|475498131	1.0558	0.305281
gi|429467295	1.05579	0.646919
gi|326512820	1.05556	0.000307965
gi|475563011	1.05537	0.372168
gi|475620614	1.05533	0.187447
gi|474187342	1.0552	0.324155
gi|475604383	1.05501	0.173122
gi|475529166	1.05501	0.553833
gi|326495322	1.05482	0.168618
gi|110816408	1.05482	0.397665
gi|475622693	1.05466	0.265925
gi|669028529	1.05453	0.530597
gi|721616867	1.05438	0.11625
gi|326524544	1.05436	0.109036
gi|326509717	1.05419	0.559897
gi|357156932	1.05408	0.530812
gi|326532514	1.05403	0.403307
gi|475447465	1.05398	0.837856
gi|326488243	1.05386	0.01177
gi|474369413	1.05383	0.525827
gi|475617092	1.05376	0.379154
gi|326509373	1.05374	0.0466466
gi|475567132	1.05372	0.436272
gi|475539625	1.05363	0.510311
gi|326514688	1.05361	0.227078
gi|90025017	1.0536	0.114365
gi|474241916	1.05356	0.311883
gi|475615220	1.05354	0.160958
gi|326512622	1.05345	0.0559979
gi|474273402	1.05341	0.477575
gi|475602257	1.0533	0.266883
gi|82502214	1.05323	0.848283
gi|474259811	1.05317	0.0609359
gi|474122104	1.05311	0.0733648
gi|669029560	1.05306	0.155725
gi|475515300	1.05304	0.0197965
gi|669027266	1.05301	0.0096552
gi|357164822	1.05301	0.410228
gi|473793540	1.05299	0.229
gi|326526329	1.05288	0.339625
gi|326518738	1.05288	0.0405152
gi|326494746	1.05281	0.428262
gi|669028166	1.05277	0.261161
gi|326522999	1.05277	0.022554
gi|669027347	1.05274	0.153312
gi|326505500	1.05271	0.322617
gi|475627768	1.05271	0.901926
gi|568215140	1.05257	0.032246
gi|474350602	1.05255	0.0706683
gi|475605828	1.05246	0.0502905
gi|357145358	1.05245	0.48038
gi|326488405	1.05221	0.619273
gi|475592531	1.05221	0.734672
gi|475595939	1.05212	0.605475
gi|326517258	1.05209	0.167514
gi|14192871	1.05207	0.225728
gi|474417614	1.05203	0.0695519
gi|475525582	1.05202	0.33127
gi|326500398	1.05193	0.61955
gi|326520974	1.05189	0.117931
gi|633259765	1.0517	0.083076
gi|326508514	1.05163	0.226162
gi|473775808	1.05163	0.0878107
gi|475533922	1.05157	0.632393
gi|475589243	1.05153	0.402251
gi|85375922	1.0515	0.54192
gi|474365355	1.0515	0.506898
gi|1572627	1.05141	0.0608615
gi|474135678	1.05132	0.0943621
gi|474072438	1.05111	0.454999
gi|71362640	1.05093	0.164869
gi|475510688	1.05093	0.170781
gi|326524910	1.05089	0.528268
gi|669027719	1.05088	0.426062
gi|475579153	1.0508	0.209086
gi|326526127	1.05076	0.209933
gi|357122789	1.05075	0.439621
gi|357114885	1.05066	0.485168
gi|326496114	1.05064	0.0286798
gi|357112159	1.05058	0.647123
gi|669029606	1.05045	0.0118314
gi|474227215	1.05041	0.50561
gi|475491397	1.05031	0.378714
gi|474305481	1.05014	0.639187
gi|475536884	1.0499	0.600299
gi|475607180	1.04983	0.601398
gi|326530294	1.04979	0.378174
gi|6691629	1.04972	0.64092
gi|326489205	1.04956	0.171716
gi|295841344	1.04951	0.442751
gi|473878011	1.04937	0.81061
gi|474238583	1.04936	0.390443
gi|669028751	1.04934	0.560747
gi|326493510	1.04933	0.490382
gi|475596118	1.04928	0.710918
gi|474369233	1.04925	0.402678
gi|475565760	1.04917	0.153285
gi|721655026	1.04911	0.0383315
gi|222101569	1.0491	0.0603447
gi|474410931	1.04907	0.281909
gi|475507065	1.04906	0.440019
gi|475560341	1.04905	0.513582
gi|22204116	1.04894	0.0220258
gi|721620271	1.04886	0.493343
gi|475625948	1.04884	0.437543
gi|326492335	1.04883	0.0830353
gi|380875808	1.04877	0.0217942
gi|670020209	1.04875	0.125859
gi|475625577	1.04856	0.302419
gi|669030294	1.04847	0.445241
gi|475563383	1.04844	0.0632179
gi|474016592	1.0484	0.37082
gi|326503600	1.04836	0.123783
gi|669027554	1.04835	0.73099
gi|326505562	1.04824	0.309465
gi|473782375	1.04808	0.36899
gi|473891076	1.04799	0.100233
gi|475579804	1.04791	0.203234
gi|474216344	1.04789	0.862643
gi|326523341	1.04778	0.999395
gi|326502942	1.0477	0.405701
gi|475612566	1.04768	0.292407
gi|357134510	1.04758	0.431663
gi|474359227	1.04756	0.56247
gi|474313220	1.04749	0.578841
gi|13447950	1.04747	0.256822
gi|474448220	1.04747	0.320711
gi|475622878	1.04724	0.298027
gi|475583626	1.04723	0.0553096
gi|115383187	1.04721	0.198051
gi|721622506	1.0472	0.954746
gi|475485989	1.04718	0.0258671
gi|326514218	1.04708	0.0270229
gi|326522344	1.04708	0.795103
gi|299469396	1.04705	0.123575
gi|474213577	1.04699	0.172783
gi|669027050	1.04687	0.558542
gi|474111565	1.04686	0.160832
gi|669029017	1.04685	0.598562
gi|6166036	1.04677	0.530883
gi|118430344	1.04674	0.485315
gi|582044922	1.0467	0.35363
gi|473968505	1.04664	0.73102
gi|474416088	1.04661	0.576461
gi|669029931	1.04657	0.105864
gi|474429568	1.0465	0.504296
gi|475546667	1.04648	0.0815045
gi|326494464	1.04642	0.29036
gi|326508456	1.04641	0.187401
gi|475628005	1.04632	0.564873
gi|474391050	1.04625	0.0616726
gi|408689025	1.04611	0.569851
gi|475484379	1.04604	0.167231
gi|474443828	1.04603	0.616332
gi|702084787	1.04601	0.171133
gi|326512894	1.04591	0.0148551
gi|357111962	1.04584	0.803664
gi|475621935	1.04557	0.266969
gi|6136111	1.04557	0.0414114
gi|299469382	1.04556	0.855296
gi|326524594	1.0455	0.899463
gi|669028066	1.0455	0.152564
gi|475617191	1.04545	0.0096993
gi|475433251	1.04543	0.151428
gi|326488803	1.04542	0.511135
gi|413953881	1.04524	0.00964104
gi|475585609	1.04495	0.112331
gi|475503144	1.04482	0.2652
gi|326489983	1.04467	0.221633
gi|475494541	1.04463	0.539887
gi|669028640	1.04463	0.263583
gi|475504782	1.04462	0.192061
gi|475584400	1.04447	0.0604418
gi|475515332	1.04445	0.0374
gi|326490545	1.04445	0.822921
gi|473997722	1.04437	0.100404
gi|475604315	1.04433	0.247153
gi|669031546	1.0443	0.0971728
gi|15077711	1.04421	0.11037
gi|475580414	1.04414	0.277474
gi|326526355	1.04409	0.198343
gi|326533328	1.04406	0.119741
gi|669028579	1.04399	0.401813
gi|357150038	1.04397	0.00141631
gi|294717814	1.04393	0.248921
gi|669027670	1.04393	0.511046
gi|326490243	1.0439	0.684478
gi|122244680	1.04371	0.579218
gi|326532840	1.04364	0.000552134
gi|475603227*	1.04363	0.35284
gi|475585969	1.04354	0.149958
gi|475537415	1.04354	0.00931754
gi|475601944	1.04352	0.382441
gi|326508890	1.04338	0.103769
gi|582044871	1.04333	0.376889
gi|473794549	1.04323	0.206669
gi|669029236	1.0432	0.36757
gi|299469374	1.04312	0.698136
gi|326525415	1.04304	0.837119
gi|474157243	1.04288	0.135454
gi|474111715	1.04278	0.508607
gi|68566191	1.04272	0.114108
gi|126544454	1.04267	0.806186
gi|326513790	1.04266	0.262665
gi|475512764	1.04264	0.319683
gi|326492520	1.0426	0.677665
gi|669029035	1.04251	0.105581
gi|326502492	1.04238	0.119273
gi|475482424	1.04235	0.656898
gi|475599572	1.04232	0.129213
gi|475496631	1.04211	0.319403
gi|326534222	1.04204	0.87177
gi|131176	1.04203	0.0707092
gi|474352894	1.04199	0.0103085
gi|326496813	1.04198	0.417601
gi|326489895	1.04194	0.702984
gi|474221580	1.04174	0.725635
gi|326533014	1.04174	0.512678
gi|474261841	1.04172	0.382525
gi|1170504	1.04168	0.0538176
gi|475515055	1.04159	0.496219
gi|670019855	1.04154	0.180642
gi|475586780	1.04147	0.0732399
gi|475595642	1.04136	0.215937
gi|669029255	1.04134	0.350349
gi|326513759	1.04127	0.182654
gi|473891076	1.04111	0.430705
gi|475624493	1.04104	0.713886
gi|475620200	1.04101	0.605349
gi|90289596	1.04088	0.0351465
gi|669028241	1.04086	0.752245
gi|573939518	1.04083	0.689347
gi|806825206	1.04082	0.0125202
gi|475608242	1.04081	0.073
gi|326496613	1.04065	0.532538
gi|58334052	1.04057	0.195793
gi|474205014	1.04054	0.518934
gi|475548007	1.0405	0.290757
gi|474108517	1.04045	0.379138
gi|474042960	1.04042	0.661481
gi|475448899	1.0404	0.636498
gi|326487133	1.04035	0.0866998
gi|357113553	1.04034	0.500906
gi|22265999	1.04031	0.380033
gi|669029395	1.04028	0.373106
gi|669031816	1.04028	0.924125
gi|475498130	1.04014	0.359235
gi|545911851	1.04006	0.727142
gi|475571381	1.03992	0.627932
gi|6691467	1.03992	0.844546
gi|326505224	1.0399	0.717591
gi|475432642	1.03985	0.407764
gi|115793	1.03985	0.117687
gi|475593714	1.03981	0.048694
gi|357122940	1.03966	0.46329
gi|474071954	1.03965	0.102066
gi|474274228	1.03961	0.134728
gi|475577483	1.03958	0.429135
gi|326509873	1.03954	0.578823
gi|475566508	1.0395	0.406151
gi|474429347	1.03948	0.713116
gi|474414636	1.03946	0.729973
gi|475539243	1.03942	0.541969
gi|475507065	1.03939	0.250608
gi|474340718	1.03934	0.426102
gi|475518107	1.03933	0.96759
gi|475567132	1.03928	0.0719363
gi|326499237	1.03923	0.708371
gi|721630338	1.03915	0.183412
gi|326488193	1.03867	0.522762
gi|357154535	1.03864	0.499624
gi|474224712	1.03863	0.209504
gi|326511633	1.03849	0.766778
gi|20259685	1.03845	0.373093
gi|28611029	1.03842	0.364513
gi|669030912	1.03837	0.267628
gi|474414728	1.03823	0.230802
gi|326508138	1.03821	0.552562
gi|475562420	1.03821	0.695644
gi|669030587	1.03816	0.306539
gi|669027829	1.03811	0.117539
gi|364284080	1.03809	0.64992
gi|326518440	1.03808	0.505787
gi|475442076	1.03807	0.263579
gi|582044896	1.03805	0.640322
gi|10442765	1.03798	0.702634
gi|573920178	1.03797	0.470809
gi|669031525	1.03795	0.707558
gi|326523351	1.03791	0.829248
gi|475365905	1.03787	0.283497
gi|326492247	1.03785	0.0610896
gi|669030144	1.03766	0.576404
gi|326512078	1.03764	0.481943
gi|474159730	1.03759	0.388372
gi|475524540	1.03758	0.45123
gi|473936597	1.03754	0.662796
gi|669029570	1.03753	0.617965
gi|474432086	1.03748	0.553382
gi|326521674	1.0374	0.0545725
gi|326515722	1.03736	0.0198978
gi|475528552	1.03735	0.338995
gi|669031469	1.03732	0.781277
gi|326514364	1.03726	0.572295
gi|326501358	1.03719	0.770937
gi|326516226	1.03716	0.00519688
gi|326516686	1.0371	0.788545
gi|326490507	1.03704	0.232688
gi|474441074	1.037	0.32987
gi|475499130	1.0369	0.752922
gi|464640	1.0368	0.161378
gi|326508668	1.03677	0.35693
gi|326523867	1.03672	0.762793
gi|2564253	1.03671	0.236493
gi|474216389	1.0366	0.153354
gi|669031236	1.03654	0.0172365
gi|669029191	1.03653	0.476683
gi|242347655	1.03647	0.0174574
gi|475564132	1.03641	0.0766785
gi|326500940	1.03637	0.843265
gi|474326305	1.03636	0.413102
gi|326511904	1.03631	0.613768
gi|28192421	1.03624	0.475595
gi|475581489	1.03622	0.0326505
gi|475471897	1.03622	0.0398291
gi|326492474	1.03617	0.0784109
gi|475576748	1.03613	0.0351278
gi|207365763	1.03603	0.312176
gi|218192474	1.03601	0.689548
gi|475600670	1.036	0.581994
gi|721655560	1.03584	0.125873
gi|475565123	1.03582	0.727768
gi|326494234	1.03576	0.515105
gi|475623273	1.0357	0.317211
gi|326500628	1.03568	0.168939
gi|326513600	1.03568	0.090625
gi|669030928	1.03567	0.0898711
gi|670431028	1.03567	0.213214
gi|475625112	1.03566	0.467903
gi|475591369	1.03558	0.123485
gi|326498153	1.03553	0.863043
gi|669029899	1.03547	0.673799
gi|474195699	1.03545	0.846136
gi|475523982	1.03542	0.0311324
gi|475532718	1.0354	0.114067
gi|474049364	1.03539	0.740742
gi|474408064	1.03534	0.687704
gi|473759256	1.03523	0.530485
gi|475621502	1.03511	0.477637
gi|475611772	1.03507	0.14805
gi|326507662	1.03504	0.5053
gi|475612820	1.03498	0.954637
gi|475589085	1.03497	0.0326607
gi|473904408	1.03495	0.0856825
gi|475618104	1.03487	0.118264
gi|514742539	1.03485	0.183726
gi|473777056	1.03483	0.117382
gi|475514258	1.03468	0.5888
gi|721606759	1.03466	0.076175
gi|475493604	1.03464	0.47225
gi|475494541	1.03463	0.544975
gi|475614455	1.03461	0.468688
gi|153918944	1.03456	0.585757
gi|326505076	1.03444	0.0886868
gi|357135037	1.0344	0.40552
gi|475589425	1.03433	0.469917
gi|475551788	1.03433	0.0780189
gi|326502724	1.03431	0.194028
gi|326499281	1.03429	0.576249
gi|357162544	1.03422	0.619706
gi|453700139	1.03422	0.72066
gi|300681591	1.03419	0.576665
gi|357148838	1.03419	0.589
gi|475625117	1.03409	0.254945
gi|381142340	1.03405	0.519904
gi|475546738	1.034	0.616383
gi|669027575	1.03399	0.505264
gi|473822509	1.03399	0.356428
gi|478346683	1.03391	0.323005
gi|75298015	1.03389	0.482509
gi|357135468	1.03388	0.70016
gi|582044935	1.03384	0.299684
gi|326528691	1.03381	0.323124
gi|253721993	1.03378	0.668229
gi|326493620	1.03377	0.101122
gi|326493782	1.03376	0.662233
gi|326523467	1.03371	0.525507
gi|669027322	1.0334	0.395887
gi|226858194	1.03332	0.758246
gi|475529167	1.03329	0.408579
gi|461682256	1.03315	0.382583
gi|475530321	1.03314	0.696368
gi|474143306	1.03307	0.00915839
gi|357166522	1.03294	0.712873
gi|475626457	1.03292	0.728838
gi|326499446	1.03286	0.125973
gi|7711024	1.03278	0.533756
gi|357121765	1.03273	0.493653
gi|669031001	1.03272	0.487052
gi|326490722	1.0326	0.660335
gi|326519578	1.03259	0.142957
gi|474351097	1.03256	0.591866
gi|473949384	1.03249	0.219542
gi|326488325	1.03247	0.0807522
gi|326488061	1.03224	0.720737
gi|326499774	1.03222	0.50125
gi|582044929	1.03217	0.114459
gi|474373993	1.0321	0.0199441
gi|326519428	1.03206	0.699897
gi|115383189	1.03194	0.29298
gi|326529143	1.03181	0.764243
gi|326509707	1.0318	0.585138
gi|475570681	1.03177	0.548953
gi|326487358	1.03176	0.434325
gi|326489031	1.0317	0.134144
gi|475575533	1.03167	0.303957
gi|473826078	1.03158	0.260672
gi|357157550	1.03157	0.466327
gi|475587887	1.03145	0.27354
gi|256009780	1.03144	0.723547
gi|326517006	1.03132	0.409898
gi|669028666	1.03128	0.0278099
gi|669027308	1.03124	0.759984
gi|326510347	1.03122	0.586976
gi|475524362	1.03114	0.000358091
gi|326495014	1.03111	0.585144
gi|473930031	1.03096	0.106313
gi|669028191	1.03092	0.717567
gi|475539683	1.03089	0.465038
gi|474403033	1.03087	0.0057667
gi|669029907	1.0308	0.815635
gi|474058572	1.03079	0.424144
gi|475623546	1.03057	0.78368
gi|357123105	1.0305	0.0608674
gi|721629988	1.03047	0.651619
gi|474261569	1.03046	0.734382
gi|669030661	1.03046	0.295837
gi|475530322	1.03043	0.0767832
gi|326509303	1.03016	0.384165
gi|14017572	1.03015	0.113903
gi|326526505	1.03015	0.0688334
gi|326499514	1.03007	0.58585
gi|326489921	1.03006	0.10075
gi|20067423	1.02999	0.42168
gi|474127910	1.02997	0.510654
gi|475622337	1.02995	0.585406
gi|325560590	1.02993	0.414231
gi|357123831	1.02993	0.464715
gi|475620019	1.0299	0.0134485
gi|475617779	1.02989	0.829359
gi|756420429	1.02989	0.101182
gi|669030703	1.02983	0.674359
gi|326495884	1.02977	0.0056131
gi|357149204	1.02963	0.0269992
gi|721693307	1.02956	0.131548
gi|20067415	1.02944	0.445669
gi|326519674	1.02941	0.289704
gi|326512106	1.02936	0.29633
gi|357122496	1.0293	0.202561
gi|475524007	1.02927	0.623086
gi|669029130	1.02917	0.848219
gi|58500257	1.02913	0.610765
gi|474379753	1.02902	0.398767
gi|326514170	1.02899	0.609253
gi|473758990	1.0289	0.678394
gi|474311703	1.0289	0.366538
gi|685265829	1.02888	0.745192
gi|326499510	1.02887	0.109706
gi|357137996	1.02881	0.861201
gi|669028025	1.0288	0.233334
gi|473882607	1.02875	0.69228
gi|475600239	1.02874	0.0550143
gi|474125336	1.02862	0.408691
gi|326499908	1.0286	0.195873
gi|115383187	1.02852	0.418781
gi|475572682	1.02845	0.00320808
gi|474420790	1.02845	0.364653
gi|326530304	1.02843	0.499784
gi|669029847	1.02834	0.632326
gi|326510231	1.02819	0.779196
gi|475555504	1.02819	0.306646
gi|473947937	1.02801	0.439549
gi|226510554	1.02794	0.00697184
gi|326502126	1.02793	0.534015
gi|475577243	1.02787	0.00414709
gi|475535141	1.02785	0.373034
gi|357113475	1.02767	0.663769
gi|545911827	1.0276	0.0269679
gi|474399267	1.02756	0.909527
gi|475592319	1.02754	0.70581
gi|473935893	1.02751	0.244982
gi|326495198	1.02742	0.0918997
gi|474094501	1.02741	0.676427
gi|326502730	1.0274	0.356424
gi|475543235	1.0274	0.544219
gi|475587491	1.02739	0.77283
gi|357146802	1.02739	0.487362
gi|357112539	1.02733	0.685034
gi|475426876	1.0273	0.198295
gi|312451714	1.02721	0.876851
gi|475538274	1.02718	0.239277
gi|194425587	1.02697	0.543601
gi|326521246	1.02692	0.607111
gi|326499930	1.02691	0.611122
gi|669027601	1.02686	0.717499
gi|326502382	1.02677	0.806189
gi|475510892	1.02676	0.886862
gi|670021122	1.02676	0.759916
gi|669029728	1.02666	0.0218474
gi|75262903*	1.0264	0.412617
gi|669029371	1.02632	0.576408
gi|475592095	1.02629	0.0926196
gi|52548254	1.02611	0.326942
gi|474096403	1.0261	0.148795
gi|669030352	1.02609	0.689665
gi|122220777	1.02607	0.406436
gi|326495432	1.026	0.836888
gi|475560637	1.02594	0.109474
gi|474339813	1.02592	0.0153619
gi|326516310	1.02592	0.15316
gi|475476533	1.0259	0.407813
gi|475518796	1.02588	0.388807
gi|119784	1.02586	0.490129
gi|732970	1.02575	0.861071
gi|383100760	1.02574	0.780578
gi|357114484	1.02572	0.692175
gi|475619372	1.02561	0.410298
gi|475595873	1.02557	0.505249
gi|326488655	1.02552	0.821065
gi|326529893	1.02543	0.613889
gi|94983865	1.02531	0.890503
gi|474363528	1.02527	0.000232079
gi|475566185	1.02525	0.0395922
gi|474063325	1.02516	0.585332
gi|663090055	1.02508	0.0069826
gi|326501108	1.02499	0.0733393
gi|473951166	1.02496	0.935699
gi|475576605	1.0249	0.0679761
gi|326514340	1.02482	0.347501
gi|194268461	1.02482	0.592535
gi|475623413	1.0248	0.492184
gi|475562220	1.02479	0.0414957
gi|474149852	1.02476	0.522982
gi|473864672	1.02469	0.521786
gi|115472201	1.02466	0.582821
gi|473786981	1.02445	0.297377
gi|354832238	1.02441	0.441774
gi|2586127	1.0244	0.154254
gi|115334277	1.02434	0.171366
gi|475599427	1.02433	0.925504
gi|326528763	1.02432	0.867141
gi|474438538	1.02428	0.294038
gi|326510547	1.02417	0.0797905
gi|326525469	1.02417	0.753261
gi|357111598	1.02408	0.673785
gi|475561503	1.02401	0.153287
gi|475499078	1.02394	0.520984
gi|475581393	1.02383	0.00978463
gi|475535512	1.0237	0.408991
gi|74048999	1.02366	0.602031
gi|475543657	1.02357	0.588498
gi|326526193	1.02352	0.468806
gi|326503860	1.02342	0.266817
gi|357158864	1.02338	0.561085
gi|474411626	1.02334	0.153681
gi|326525174	1.02334	0.759011
gi|451928431	1.02333	0.756008
gi|474394134	1.02333	0.260398
gi|357129373	1.0233	0.521596
gi|326522678	1.02325	0.0898182
gi|475550057	1.02323	0.246036
gi|669030562	1.0232	0.3171
gi|669027661	1.0232	0.00205166
gi|357161279	1.02309	0.0475033
gi|473887182	1.02303	0.445958
gi|669030047	1.02297	0.38253
gi|475594548	1.02285	0.0362661
gi|669028010	1.0228	0.792905
gi|326521658	1.0228	0.269953
gi|188038091	1.02279	0.0293247
gi|473798724	1.02272	0.736653
gi|548604	1.02271	0.313134
gi|475559362	1.02256	0.348615
gi|326494070	1.02236	0.758502
gi|326526019	1.0223	0.439762
gi|475488653	1.02227	0.399081
gi|474403224	1.02226	0.135801
gi|473878284	1.02216	0.38415
gi|669027704	1.02213	0.605013
gi|473889537	1.02199	0.219167
gi|475618024	1.02188	0.983481
gi|669029908	1.02181	0.313531
gi|461744056	1.02171	0.737706
gi|475617779	1.02154	0.740731
gi|326528295	1.02147	0.630888
gi|475486413	1.02145	0.640311
gi|475559550	1.02132	0.00101103
gi|326499005	1.02127	0.169778
gi|474369126	1.02099	0.023138
gi|357122773	1.02091	0.919904
gi|475529166	1.0209	0.00175766
gi|475606469	1.02085	0.754256
gi|669027864	1.0208	0.822445
gi|475612128	1.02079	0.0434138
gi|670020080	1.02076	0.597179
gi|721667460	1.02069	0.19981
gi|721636310	1.02065	0.685147
gi|326489603	1.02057	0.703225
gi|326525941	1.02053	0.356337
gi|721626137	1.02048	0.791498
gi|38684027	1.02041	0.311285
gi|474404108	1.0204	0.128986
gi|473868748	1.02032	0.515739
gi|34525910	1.0203	0.686577
gi|473923756	1.02011	0.48937
gi|326514416	1.02004	0.732381
gi|218186102	1.02004	0.0300856
gi|475501458	1.02	0.240218
gi|475622025	1.01987	0.749883
gi|295917894	1.01986	0.264653
gi|461744058	1.01974	0.409183
gi|474420682	1.01966	0.0687559
gi|326508923	1.01961	0.267036
gi|475573084	1.01959	0.662421
gi|63003176	1.01959	0.658851
gi|326517302	1.01946	0.646437
gi|115349912	1.01946	0.74538
gi|326491935	1.01946	0.943066
gi|326526545	1.01942	0.431557
gi|4158230	1.01937	0.0132129
gi|475520425	1.01933	0.75845
gi|474331290	1.01926	0.755881
gi|81176509	1.01925	0.149053
gi|326534342	1.01925	0.52848
gi|475568101	1.01921	0.8455
gi|326492291	1.01915	0.0148714
gi|475574866	1.0191	0.778977
gi|328775741	1.01909	0.541063
gi|326523729	1.01901	0.534254
gi|474249769	1.01896	0.623466
gi|669028679	1.01893	0.521945
gi|475498130	1.01891	0.790684
gi|474434150	1.01885	0.885868
gi|475546614	1.01878	0.0342809
gi|326509607	1.01878	0.593033
gi|475591187	1.01863	0.337944
gi|326505858	1.01863	0.564956
gi|475548733	1.01852	0.487061
gi|669029928	1.01846	0.595731
gi|475554467	1.01843	0.0950808
gi|326516688	1.01839	0.439951
gi|474219648	1.01829	0.831951
gi|14017597	1.01828	0.0452575
gi|475511616	1.01827	0.380988
gi|475600239	1.01823	0.821806
gi|475581971	1.01821	0.000539722
gi|60100238	1.01817	0.0702641
gi|669029384	1.01811	0.556649
gi|475586237	1.0181	0.681261
gi|474410371	1.01808	0.780885
gi|475627506	1.01803	0.901756
gi|669027522	1.01788	0.713013
gi|669031424	1.01787	0.812888
gi|474043323	1.01781	0.810852
gi|326502758	1.01778	0.172972
gi|475596412	1.01756	0.89092
gi|475602288	1.01756	0.0783295
gi|475569557	1.01755	0.701093
gi|290131414	1.01755	0.706613
gi|326514754	1.01753	0.0957331
gi|357122753	1.01746	0.837756
gi|475607257	1.01745	0.892837
gi|326491063	1.0174	0.806472
gi|473886054	1.01739	0.395428
gi|326522923	1.01735	0.0473284
gi|326500992	1.01733	0.0329536
gi|357147764	1.01729	0.915514
gi|326532230	1.01729	0.750586
gi|475549784	1.01728	0.00913216
gi|118748148	1.0172	0.831281
gi|326490684	1.01709	0.741158
gi|475562399	1.01706	0.891562
gi|326489725	1.01706	0.371818
gi|326500884	1.01692	0.0514943
gi|94962159	1.01687	0.00163689
gi|475489083	1.01687	0.0749773
gi|326493440	1.01684	0.151975
gi|357142858	1.01683	0.219425
gi|474314498	1.01682	0.644661
gi|326491819	1.0168	0.894818
gi|392976162	1.01677	0.0520151
gi|475552019	1.01677	0.594599
gi|32400861	1.01675	0.224441
gi|326488449	1.01675	0.636425
gi|475560198	1.01671	0.461227
gi|475502924	1.01667	0.487027
gi|475618068	1.01666	0.795104
gi|326499962	1.01662	0.752116
gi|326495640	1.01649	0.00172646
gi|326490684	1.01646	0.717575
gi|40644754	1.01643	0.188994
gi|326527849	1.01642	0.900509
gi|475614190	1.01634	0.600388
gi|475603520	1.01612	0.624391
gi|326492592	1.0161	0.70339
gi|473881976	1.0161	0.549643
gi|326497839	1.01603	0.529863
gi|475601616	1.01597	0.306553
gi|475554697	1.01597	0.492404
gi|326527541	1.01594	0.762335
gi|326510995	1.01586	0.837273
gi|475612761	1.01565	0.73522
gi|90025017	1.0156	0.766879
gi|326510171	1.01544	0.439742
gi|326498549	1.01529	0.0384354
gi|475515724	1.01528	0.114457
gi|326516924	1.01525	0.536479
gi|674908920	1.01516	0.501181
gi|474400620	1.01511	0.258684
gi|475481638	1.01509	0.8978
gi|475610101	1.01504	0.126468
gi|475530322	1.01503	0.662067
gi|475572235	1.01496	0.12907
gi|326528529	1.01495	0.788213
gi|670018693	1.01491	0.485844
gi|475579230	1.01468	0.270958
gi|326509373	1.01466	0.712311
gi|672137235	1.0146	0.124601
gi|669029239	1.01454	0.739886
gi|475575722	1.01452	0.277917
gi|326495646	1.01451	0.099401
gi|326505510	1.01451	0.741015
gi|357112077	1.01448	0.437468
gi|475618068	1.01447	0.0701252
gi|669029128	1.01431	0.465432
gi|475587102	1.01425	0.605887
gi|669027387	1.01421	0.122479
gi|669028733	1.01405	0.303533
gi|475617726	1.01394	0.930277
gi|475607530	1.01383	0.50098
gi|326493954	1.01381	0.794584
gi|326488097	1.0138	0.55056
gi|386799544	1.01366	0.901676
gi|669031105	1.0136	0.515311
gi|669026945	1.01356	0.777937
gi|475538570	1.01355	0.0417492
gi|474427752	1.01353	0.816469
gi|473887969	1.01351	0.740328
gi|475557470	1.01344	0.22258
gi|473987280	1.01342	0.381107
gi|18076790	1.01338	0.0899745
gi|669029243	1.01338	0.0993215
gi|253783729	1.01315	0.45549
gi|474316438	1.01313	0.160882
gi|475593808	1.0131	0.750891
gi|474261605	1.01302	0.253374
gi|326490341	1.01295	0.639822
gi|473750044	1.0129	0.000544925
gi|475606552	1.01288	0.496551
gi|38325813	1.01286	0.837829
gi|326492994	1.01269	0.234259
gi|57471724	1.01268	0.499577
gi|475625964	1.01267	0.633219
gi|473813968	1.01263	0.0422791
gi|475589363	1.0126	0.925851
gi|474357009	1.01256	0.122753
gi|669028929	1.01234	0.809356
gi|210061147	1.01229	0.811407
gi|326487912	1.01226	0.26751
gi|326527177	1.01225	0.886153
gi|326488909	1.01223	0.713514
gi|475615724	1.01222	0.0951953
gi|288904218	1.01215	0.659279
gi|474174830	1.01213	0.872921
gi|475574869	1.01205	0.471831
gi|357118189	1.012	0.510435
gi|326531066	1.0119	0.891698
gi|326494144	1.01187	0.903944
gi|475553323	1.01183	0.962407
gi|475328480	1.01177	0.848339
gi|473943682	1.01153	0.0282994
gi|475623302	1.01151	0.431285
gi|33352235	1.01149	0.835773
gi|475624016	1.01146	0.948376
gi|475520856	1.0114	0.920865
gi|475592688	1.01128	0.316312
gi|475539625	1.01122	0.484619
gi|4099406	1.0112	0.428621
gi|326500936	1.01119	0.770637
gi|475555669	1.01115	0.500636
gi|474262957	1.01108	0.901756
gi|475538858	1.011	0.826262
gi|473741947	1.01097	0.952123
gi|474352688	1.01095	0.0947057
gi|721679514	1.01074	0.762889
gi|669029739	1.01072	0.759872
gi|326505622	1.01072	0.74599
gi|326501692	1.01066	0.93658
gi|573946774	1.01044	0.449321
gi|558650	1.01043	0.719408
gi|475587114	1.01043	0.233418
gi|473753353	1.01038	0.67757
gi|474072128	1.01038	0.925461
gi|326530840	1.01035	0.885198
gi|326502586	1.01034	0.890551
gi|336245580	1.01023	0.210153
gi|536709664	1.01023	0.482064
gi|475568187	1.01014	0.761351
gi|357122502	1.01002	0.522677
gi|475625925	1.00992	0.95071
gi|326510045	1.0099	0.000956755
gi|475565038	1.00987	0.321282
gi|475587864	1.00985	0.911897
gi|474438531	1.00976	0.507154
gi|475571241	1.00965	0.785049
gi|357116178	1.00963	0.889679
gi|475545939	1.00951	0.225193
gi|32401369	1.0095	0.81082
gi|326490583	1.00945	0.700158
gi|357157153	1.0094	0.548047
gi|326502440	1.00938	0.920762
gi|326498131	1.00931	0.86103
gi|326489079	1.00931	0.716363
gi|669031525	1.00922	0.744497
gi|674898258	1.00921	0.877672
gi|475609384	1.00917	0.923918
gi|473906463	1.00908	0.939523
gi|475539731	1.00901	0.881795
gi|326491985	1.00901	0.940241
gi|326520205	1.00882	0.250614
gi|357121737	1.00878	0.566154
[truncated: 2,234 more rows]
