# Supplementary material for: Large-scale Proteomics Combined with Transgenic Experiments Demonstrates An Important Role of Jasmonic Acid in Potassium Deficiency Response in Wheat and Rice
Source: Mol Cell Proteomics. 2017 Aug 18;16(11):1889–905. doi: 10.1074/mcp.RA117.000032 (PMC5671998; doi:10.1074/mcp.RA117.000032)
Supplement: Supplemental Data [file supp_RA117.000032_4824_0_supp_3806_7tkkw3.xlsx]

## Sheet: Sheet1
Table S3. Differentially expressed protein species responsive to K+ deficiency in wheat and their rice homologs at transcriptional level identified by Ma and his colleagues (ref. 59).
Functional categories	Names of the identified K+-responsive protein species in wheat	Accession number	Altered folds	Gene names of rice homologs	Accession number	Altered folds
Hormone synthesis	1-aminocyclopropane-1-carboxylate oxidase	gi|532165032	1.41437	1-aminocyclopropane-1-carboxylate oxidase	gb:AK102472.1	1.40851
Hormone synthesis	12-oxophytodienoic acid reductase	gi|475501750	1.2	12-oxophytodienoic acid reductase	gb:AB040743.1	1.35737
Hormone synthesis	Lipoxygenase	gi|310656750	1.34935	Lipoxygenase	gb:AK111572.1	-1.32447
Hormone synthesis	Lipoxygenase	gi|475603227	-1.20654	R9-LOX1 mRNA for 9-lipoxigenase	gb:AB099850.1	-1.58705
Signal transduction	Annexin 4	gi|326489251	1.72877	Putative annexin	gb:AU031467	-1.75112
Signal transduction	Homeobox-leucine zipper protein	gi|475594847	1.2362	Leucine zipper protein	gb:U25283.1	1.36827
Signal transduction	Protein phosphatase 2C	gi|475573357	-1.27612	Protein phosphatase 2C	tigr:9632.m04803	-1.9495
Signal transduction	Protein phosphatase 2C	gi|475489186	1.40954	Protein phosphatase 2C	gb:AK065949.1	1.56773
Signal transduction	Zinc finger domain-containing protein	gi|357152250	1.54775	Dof zinc finger protein	gb:AB028133.1	1.45653
Signal transduction	WD-40 repeat family protein	gi|475604721	1.43858	WD-40 repeat protein	gb:AK060182.	1.2027
Transportation	ABC transporter	gi|473759967	1.43425	Putative ABC transporter	gb:CB67480	-1.56774
Transportation	ABC transporter	gi|357147716	1.33781	ABC transporter	gb:AK067556.1	-1.58586
Transportation	ABC transporter	gi|765368582	1.63175	ABC transporter	gb:CF312495	-1.23019
Transportation	Ammonium transporter	gi|38684027	1.20647	Ammonium transporter	gb:AB051864.1	-1.32115
Transportation	ATPase	gi|357137435	1.30852	ATPase	tigr:9634.m04712	1.29
Transportation	ATPase	gi|50400847	1.29	ATPase	gb:D31843.1	-1.32306
Transportation	ATPase	gi|82502214	1.27387	ATPase	gb:AK109037.1	2.29556
Transportation	ATPase	gi|357136145	1.21099	ATPase	gb:AK065863.1	1.04
Transportation	Clathrin assembly protein	gi|475516586	1.53889	Clathrin adaptor complex	gb:AK063082.1	-1.21033
Transportation	Clathrin assembly protein	gi|357132684	1.28545	Clathrin coat assembly	gb:AK101538.1	-1.26331
Transportation	Lipid transfer protein	gi|25777824	-1.77994	Lipid transfer protein LT1 mRNA	gb:AY335485.1	1.94039
Transportation	Lipid transfer protein	gi|84617211	-1.51975	Lipid transfer protein LT2 mRNA	gb:AK058921.1	1.50889
Transportation	Lipid transfer protein	gi|332278196	-1.62	Lipid transfer protein LT3 mRNA	gb:L27209.1	-1.61588
Transportation	Mitochondrial substrate carrier family protein	gi|326521674	1.28641	Mitochondrial substrate carrier family protein	gb:BQ907173	1.44602
Transportation	Phosphate transporter	gi|730129899	1.36747	Phosphate transporter	gb:AK101170.1	1.3244
Transportation	Plasma membrane intrinsic protein	gi|115383189	1.24788	Plasma membrane intrinsic protein	gb:AK072632.1	1.1578
Transportation	Potassium transporter	gi|474426623	3.25353	Potassium transporter	gb:AK059797.1	1.36893
Transportation	Potassium transporter	gi|475606875	1.39489	Potassium transporter HAK1p	tigr:9634.m01597	-2.16
Transportation	Vesicle-associated membrane protein	gi|475565309	-1.26386	Vesicle-associated membrane protein	gb:AK120223.1	-1.25108
Transportation	Zinc transporter	gi|95114386	-1.36279	Zinc transporter	gb:AY281300.1	1.23276
Stress and defense	Aldehyde dehydrogenase family 2 member C4	gi|475538858	1.23955	Aldehyde dehydrogenase (ALDH) mRNA	gb:CB644074	1.31
Stress and defense	Aldehyde dehydrogenase family 2 member C4	gi|475538858	1.22138	Aldehyde dehydrogenase (ALDH) mRNA	gb:AF323586.1	1.23147
Stress and defense	Ascorbate peroxidase	gi|453700139	1.31803	Ascorbate peroxidase	gb:AB114855.1	-1.35065
Stress and defense	Blue copper protein	gi|474227572	1.26172	Blue copper-binding protein	tigr:9640.m01550	-1.96
Stress and defense	Blue copper protein	gi|475591682	1.24967	Blue copper-binding protein	gb:AK073121.1	-1.2591
Stress and defense	Chitinase	gi|474099649	-1.66109	Chitinase	gb:AK111415.1	-1.80916
Stress and defense	Chitinase	gi|75262903	-1.56109	Chitinase	gb:AB003195.1	-1.62801
Stress and defense	Chitinase	gi|73622088	-1.44781	Chitinase	gb:AB026998.1	1.37862
Stress and defense	Chitinase	gi|475609909	-1.42419	Chitinase	gb:AK106178.1	-1.4969
Stress and defense	Cold induced protein, cytochrome P450	gi|524456011	-1.27414	Cold induced protein, cytochrome P450	gb:AY181210.1	1.21875
Stress and defense	Cytochrome P450	gi|473923044	1.31	Cytochrome P450	gb:BI305303	1.46
Stress and defense	Expansin	gi|51242713	-1.22346	Expansin	gb:Y07782.1	-1.30771
Stress and defense	Expansin	gi|473782375	-1.58732	Expansin	gb:AF261271.1	-1.28806
Stress and defense	Germin-like protein	gi|474126257	-1.54551	Germin-like protein 1 precursor (RGLP1) mRNA	gb:AF141878.1	-2.36808
Stress and defense	Germin-like protein	gi|49615735	-1.31583	Germin-like protein 2 precursor (RGLP2) mRNA	gb:AF141879.1	-1.95866
Stress and defense	Germin-like protein	gi|475602288	-1.27475	Germin-like protein 6 (GER6) mRNA	gb:AF032976.1	-1.90943
Stress and defense	Germin-like protein	gi|475572096	-1.21351	Germin-like protein	gb:CA760001	-1.54698
Stress and defense	Germin-like protein	gi|474089466	-1.21351	Germin-like protein 7 (GER7) mRNA	gb:AF072694.1	-1.31689
Stress and defense	Glutathione transferase	gi|20067421	1.31314	Glutathione transferase	gb:AJ486976.1	1.19442
Stress and defense	Glutathione S-transferase	gi|474407433	-1.29383	Glutathione S-transferase	gb:AF309379.1	-1.27053
Stress and defense	Heat shock protein	gi|147225048	1.57538	Heat shock protein	gb:AB110191.1	2.31592
Stress and defense	Heat shock protein	gi|186886530	1.37475	Heat shock protein	gb:AU075856	1.67922
Stress and defense	Heat shock protein	gi|294717804	1.27368	Heat shock protein	gb:AK107941.1	1.46
Stress and defense	Heat shock protein	gi|475567596	1.25386	Heat shock protein	gb:AK071240.1	1.38851
Stress and defense	Heat shock protein	gi|4590326	1.23477	Heat shock protein	gb:AY344483.1	1.26
Stress and defense	Heat shock protein	gi|379645201	1.20918	Heat shock protein	gb:CB633557	1.17
Stress and defense	Heat shock protein	gi|167599378	-1.42428	Heat shock protein	gb:AK102504.1	1.09
Stress and defense	Hypersensitive response protein	gi|146231063	-1.26272	Hypersensitive response protein	gb:AK103475.1	1.52261
Stress and defense	Isoflavone reductase-like protein	gi|472901175	1.31186	Isoflavone reductase-like protein	gb:AY071920.1	2.27641
Stress and defense	LEA-like protein	gi|474359227	1.31194	LEA-like protein	tigr:9634.m01816	-1.677
Stress and defense	LEA-like protein	gi|475556899	1.41742	LEA-like protein	gb:U57641.1	1.45939
Stress and defense	Pathogenesis-related protein	gi|475600520	-1.40716	Pathogenesis-related protein 1 mRNA	gb:AF306651.1	-2.79875
Stress and defense	Pathogenesis-related protein	gi|472824851	-1.31534	Pathogenesis related protein	gb:CF276272	2.27846
Stress and defense	Pathogenesis-related protein	gi|157093712	-1.27855	Pathogenesis-related protein (PR4) mRNA	gb:AY050642.1	3.46296
Stress and defense	Peroxidase	gi|204309001	-1.83681	Peroxidase	gb:AK058883.1	-3.98777
Stress and defense	Peroxidase	gi|473930219	-1.50105	Peroxidase	tigr:9634.m04682	-2.47123
Stress and defense	Peroxidase	gi|475606714	-1.43799	Peroxidase	gb:AK104420.1	-1.73065
Stress and defense	Peroxidase	gi|475437014	-1.38317	Peroxidase	gb:AK068430.1	-1.68209
Stress and defense	Peroxidase	gi|475515593	-1.35846	Peroxidase	gb:D14997.1	-1.40813
Stress and defense	Peroxidase	gi|473994696	-1.35649	Peroxidase	gb:AK070715.1	-1.40014
Stress and defense	Peroxidase	gi|475329522	-1.29839	Peroxidase	gb:D16442.1	-1.38039
Stress and defense	Peroxidase	gi|204309001	-1.28505	Peroxidase	gb:AB114855.1	-1.35039
Stress and defense	Peroxidase	gi|474062663	-1.27742	Peroxidase	gb:AK068755.1	-1.34001
Stress and defense	Peroxidase	gi|475605536	-1.2644	Peroxidase	gb:AF019743.1	-1.22855
Stress and defense	Peroxidase	gi|475437014	-1.24893	Peroxidase	gb:AK108824.1	-1.21
Stress and defense	Peroxidase	gi|732976	-1.24751	Peroxidase	gb:AK107894.1	-1.12465
Stress and defense	Peroxidase	gi|473951166	-1.23177	Peroxidase	gb:AK064619.1	1.28
Stress and defense	Peroxidase	gi|474367659	-1.2315	Peroxidase	gb:AK061511.1	2.25
Stress and defense	Senescence-associated protein	gi|60100238	-1.26224	Senescence-associated protein	tigr:9634.m04290	-1.29504
Stress and defense	Thaumatin-like protein	gi|1321999	1.24823	Thaumatin-like protein	gb:CB678453	1.82689
Stress and defense	Thaumatin-like protein	gi|20257409	-1.53896	Thaumatin-like protein	gb:CF329533	-1.08159
Stress and defense	Thioredoxin reductase	gi|475477820	1.38165	Thioredoxin reductase	tigr:9631.m00653	4.14061
Carbohydrate metabolism	6-phosphofructokinase	gi|474012166	1.85502	6-phosphofructokinase	gb:AK121093.1	1.04227
Carbohydrate metabolism	6-phosphogluconolactonase	gi|475537377	-1.41115	6-phosphogluconolactonase	gb:AK073704.1	1.21189
Carbohydrate metabolism	Alcohol dehydrogenase	gi|119388713	1.89533	Alcohol dehydrogenase	gb:NM_186054.1	1.48
Carbohydrate metabolism	Alcohol dehydrogenase	gi|119388715	1.26	Alcohol dehydrogenase	gb:AK070886.1	1.32163
Carbohydrate metabolism	Alcohol dehydrogenase	gi|473971355	1.26288	Alcohol dehydrogenase	gb:AK107157.1	1
Carbohydrate metabolism	Alpha-galactosidase, beta-fructofuranosidase	gi|357146802	-1.26653	Alpha-galactosidase, beta-fructofuranosidase	tigr:9632.m05552	1.58
Carbohydrate metabolism	Alpha-galactosidase, beta-fructofuranosidase	gi|475566050	1.40044	Alpha-galactosidase, beta-fructofuranosidase	gb:AK072276.1	1.5
Carbohydrate metabolism	Alpha-galactosidase, beta-fructofuranosidase	gi|475584937	1.59248	Alpha-galactosidase, beta-fructofuranosidase	gb:AK070047.1	1.27416
Carbohydrate metabolism	Beta-galactosidase	gi|475559971	-1.21079	Beta-galactosidase	gb:AY129294.1	-1.54
Carbohydrate metabolism	Citrate synthase	gi|475609802	1.20285	Citrate synthase	gb:AF302906.1	1.08102
Carbohydrate metabolism	Citrate synthase	gi|357140588	1.31	Citrate synthase	gb:AK072950.1	1.14956
Carbohydrate metabolism	Cytochrome C oxidase	gi|475605153	1.26244	Cytochrome C oxidase	gb:CR290175	2.09802
Carbohydrate metabolism	Cytochrome C oxidase	gi|475605153	1.26244	Cytochrome C oxidase	gb:D10421.1	1.07877
Carbohydrate metabolism	Dihydrolipoyllysine-residue succinyltransferase	gi|474287700	1.29844	Dihydrolipoyllysine-residue succinyltransferase	gb:AK071985.1	1.18986
Carbohydrate metabolism	Ferredoxin	gi|19569591	1.26346	Ferredoxin	gb:AK103416.1	-1.24562
Carbohydrate metabolism	Formate dehydrogenase	gi|475566508	-1.43571	Formate dehydrogenase	gb:AB019533.1	1.28611
Carbohydrate metabolism	Fructose-bisphosphate aldolase	gi|474256276	1.21831	Fructose-bisphosphate aldolase	gb:AK064989.1	2.57635
Carbohydrate metabolism	Glucan 1,3-beta-glucosidase	gi|475553543	-1.58034	Glucan 1,3-beta-glucosidase	gb:AY129294.1	-1.54
Carbohydrate metabolism	Glucan 1,3-beta-glucosidase	gi|475622168	-1.48608	Beta-glucosidase	gb:AK122082.1	-1.46055
Carbohydrate metabolism	Glucan 1,3-beta-glucosidase	gi|475530321	-1.43559	Beta-glucosidase	gb:CA762923	-1.31
Carbohydrate metabolism	Glucan 1,3-beta-glucosidase	gi|300681514	-1.40552	Beta-glucosidase	gb:AU031458	1.3
Carbohydrate metabolism	Glucan 1,3-beta-glucosidase	gi|475530322	-1.35937	Beta-glucosidase	gb:BI812832	1.21
Carbohydrate metabolism	Beta 1,3-glucanase	gi|20259685	-1.24089	Beta 1,3-glucanase	gb:NM_189714.1	-2.07686
Carbohydrate metabolism	Hydroxyacylglutathione hydrolase	gi|475616749	1.65	Hydroxyacylglutathione hydrolase	gb:AK103161.1	1.19306
Carbohydrate metabolism	Malate dehydrogenase	gi|475608922	1.4218	Malate dehydrogenase	gb:AK101730.1	-1.25623
Carbohydrate metabolism	O-methyltransferase	gi|474159730	-1.24579	O-methyltransferase	tigr:9636.m00509	1.27015
Carbohydrate metabolism	O-methyltransferase	gi|475594006	-1.22282	Methyltransferase	gb:NM_192934.1	-3.06
Carbohydrate metabolism	Phosphoenolpyruvate carboxylase	gi|357124240	1.27976	Phosphoenolpyruvate carboxylase	gb:AK103839.1	-5.17906
Carbohydrate metabolism	Phosphoenolpyruvate carboxylase	gi|475532718	1.25279	Phosphoenolpyruvate carboxylase	gb:AK102392.1	1.84074
Carbohydrate metabolism	Phosphoenolpyruvate carboxylase	gi|154146750	1.21326	Phosphoenolpyruvate carboxylase	gb:AU166824	-1.24614
Carbohydrate metabolism	Phosphoenolpyruvate carboxylase	gi|475622972	1.20505	Phosphoenolpyruvate carboxylase	gb:AK066635.1	-1.8917
Carbohydrate metabolism	Phosphoglycerate kinase	gi|129916	1.40138	Phosphoglycerate kinase	gb:AK070705.1	1.32459
Carbohydrate metabolism	Pyruvate decarboxylase	gi|357112708	1.24858	Pyruvate decarboxylase	gb:AK069905.1	1.76299
Carbohydrate metabolism	Ubiquinol-cytochrome C reductase	gi|62732974	1.58643	Ubiquinol-cytochrome C reductase	gb:AF093631.1	1.84918
Carbohydrate metabolism	UDP-glucosyltransferase	gi|474360306	2.40676	UDP-glucosyltransferase	gb:AK066791.1	-1.26349
Carbohydrate metabolism	UDP-glucosyltransferase	gi|289188052	1.89749	Glucosyltransferase	gb:AU067881	1.9
Carbohydrate metabolism	UDP-glucosyltransferase	gi|475573134	1.38566	Glucosyltransferase	gb:AK106038.1	1.4
Carbohydrate metabolism	Xylanase	gi|153918942	-1.24	Xylanase	gb:BI805418	-1.33779
Protein metabolism	20S proteasome	gi|52548238	1.27213	20S proteasome	gb:AK071215.1	1.16864
Protein metabolism	Aldolase superfamily protein	gi|326488655	-1.30235	Aldolase mRNA	gb:AF017362.1	1.37004
Protein metabolism	Aminotransferase	gi|475548802	-1.26561	Aminotransferase	tigr:9631.m00798	3.04674
Protein metabolism	Cysteine proteinase	gi|475497736	-1.2355	Cysteine proteinase	tigr:9637.m03335	-2.16438
Protein metabolism	Cysteine synthase	gi|473980366	-1.23509	Cysteine synthase	gb:AF073695.1	1.16949
Protein metabolism	Cytosolic orthophosphate dikinase	gi|238928432	1.22966	Cytosolic orthophosphate dikinase	gb:AK103898.1	2.16043
Protein metabolism	Expansin	gi|473782375	-1.58732	Expansin	gb:AK059638.1	-1.53993
Protein metabolism	Expansin	gi|51242713	-1.22346	Expansin	gb:AK064012.1	1.25393
Protein metabolism	Fasciclin-like protein	gi|115349910	-1.39838	Fasciclin domain	tigr:9633.m04579	-1.30142
Protein metabolism	Globulin	gi|215398470	-3.13157	Globulin	gb:X62091.1	1.3842
Protein metabolism	Glutamine synthetase	gi|40317416	1.34925	Glutamine synthetase	gb:AK065491.1	-1.40545
Protein metabolism	Glutamine synthetase	gi|40317418	1.30088	Glutamine synthetase	gb:AY332469.1	1.12
Protein metabolism	Histone	gi|685281963	1.42991	Histone	gb:AU031600	1.32
Protein metabolism	Histone	gi|195618010	1.35817	Histone	gb:AK073414.1	1.26
Protein metabolism	Histone deacetylase	gi|475537485	-1.26775	Histone deacetylase	gb:AK064000.1	1.82706
Protein metabolism	Lysine	gi|475556888	1.74	Lysine	gb:AK061091.1	-1.47
Protein metabolism	Lysine	gi|475627424	1.25	Lysine	tigr:9633.m04847	-1.27
Protein metabolism	NADH-dependent glutamate synthase	gi|530452549	1.43992	NADH-dependent glutamate synthase	gb:AB008845.1	-1.17083
Protein metabolism	NADH-dependent glutamate synthase	gi|530452547	1.35933	NADH-dependent glutamate synthase	gb:AK068130.1	-1.31061
Protein metabolism	Peptidyl-prolyl isomerase	gi|475604616	1.40863	Peptidyl-prolyl isomerase	gb:AK067665.1	-1.70062
Protein metabolism	Ribosomal protein	gi|357137736	1.26998	Ribosomal protein L31	gb:AK062051.1	1.28493
Protein metabolism	Ribosomal protein	gi|475576810	1.52514	Ribosomal protein	gb:AK063801.1	1.22009
Protein metabolism	Ribosomal protein	gi|357150113	1.4429	Ribosomal protein	gb:AK070779.1	1.21944
Protein metabolism	S-methyl-5-thioribose kinase	gi|326498609	-1.31263	S-methyl-5-thioribose kinase	gb:AK067649.1	1.44535
Protein metabolism	Tryptophan synthase	gi|474124797	1.42389	Tryptophan synthase	gb:AK066734.1	1.24713
Protein metabolism	Translation initiation factor	gi|357137407	2.07185	Translation initiation factor	gb:AK073422.1	4.15
Protein metabolism	Translation initiation factor	gi|3122234	1.39771	Translation initiation factor	gb:AK069347.1	1.7066
Protein metabolism	Translation initiation factor	gi|475523790	-1.6222	Translation initiation factor	gb:AK121972.1	-1.25
Protein metabolism	Translation initiation factor	gi|685348600	-1.21258	Translation initiation factor	tigr:9629.m07321	-1.21
Protein metabolism	Tubulin	gi|475321714	-1.31766	Tubulin	gb:AK071837.1	1.38646
Protein metabolism	Tubulin	gi|8928427	-1.22657	Tubulin	gb:AK120180.1	1.09573
Protein metabolism	Tubulin	gi|90289596	-1.21413	Tubulin	gb:AB104733.1	-1.3634
Protein metabolism	Ubiquitin-protein ligase	gi|326521658	1.28001	Ubiquitin-protein ligase	gb:NM_185608.1	1.44744
Protein metabolism	Ubiquitin-protein ligase	gi|475597413	1.26	Ubiquitin-protein ligase	gb:AK069100.1	1.17
Nucleotide metabolism	4-coumarate--CoA ligase-like protein	gi|475508101	1.20815	4-coumarate--CoA ligase-like protein	gb:AK069932.1	-1.37901
Nucleotide metabolism	Adenylate kinase	gi|475561713	1.26776	Adenylate kinase	gb:D10334.1	1.31859
Nucleotide metabolism	DNA-directed RNA polymerase II	gi|573925604	1.48553	DNA-directed RNA polymerase II	gb:CR288233	1.15964
Nucleotide metabolism	Ribose-5-phosphate isomerase	gi|357162544	-1.39127	Ribose-5-phosphate isomerase	gb:AK103443.1	1.27971
Other	Anthocyanin 3'-O-beta-glucosyltransferase	gi|475582666	1.8729	Anthocyanin O-beta-glucosyltransferase	gb:AU067881	1.90301
Other	Chlorophyll a-b binding protein	gi|721663419	-1.43287	Chlorophyll a-b binding protein	gb:AF094776.1	1.29568
Other	Sulfotransferase	gi|475600552	3.05774	Sulfotransferase	tigr:9640.m00349	-1.54736
Other	Sulfotransferase	gi|475600552	1.98377	Sulfotransferase	tigr:9630.m04454	-1.63146
Other	Phospho-2-dehydro-3-deoxyheptonate aldolase 1	gi|573953120	1.30817	Phospho-2-dehydro-3-deoxyheptonate aldolase 1	gb:AK069968.1	-1.26681
