# Supplementary material for: Large-scale Proteomics Combined with Transgenic Experiments Demonstrates An Important Role of Jasmonic Acid in Potassium Deficiency Response in Wheat and Rice
Source: Mol Cell Proteomics. 2017 Aug 18;16(11):1889–905. doi: 10.1074/mcp.RA117.000032 (PMC5671998; doi:10.1074/mcp.RA117.000032)
Supplement: Supplemental Data [file supp_RA117.000032_4824_0_supp_3809_1tkkw3.xlsx]

## Sheet: Sheet1
Data S1. All peptides of identified K+-responsive protein species in wheat seedlings suffering from K+ deficiency for 8 d
Sequences	PSMs	Proteins	Protein groups	Modifications	MH+ [Da]
DSIVALGGSSYDVLLGR	1	2	1	N-Term(iTRQ8plex)	2026.11
VTEEMKEFK	2	2	1	N-Term(iTRQ8plex); K6(iTRQ8plex); K9(iTRQ8plex)	2053.18
ALAGQKDEAYFSANAAALASR	2	1	1	N-Term(iTRQ8plex); K6(iTRQ8plex)	2733.48
DTFNLLEQRPK	5	3	1	N-Term(iTRQ8plex); K11(iTRQ8plex)	1969.13
DDADFTWEVVKPLKFDK	3	4	1	N-Term(iTRQ8plex); K11(iTRQ8plex); K14(iTRQ8plex); K17(iTRQ8plex)	3269.86
VTKEDAMK	3	5	1	N-Term(iTRQ8plex); K3(iTRQ8plex); K8(iTRQ8plex)	1834.09
AVNNVNSIIAPALVGKDPTAQTELDNFMVQQLDGTK	2	3	1	N-Term(iTRQ8plex); K16(iTRQ8plex); K36(iTRQ8plex)	4724.58
AKDQQDEGFVAGPEQQEQER	3	2	1	N-Term(iTRQ8plex); K2(iTRQ8plex)	2897.48
EDADFTWEVVKPLKFDK	1	2	1	N-Term(iTRQ8plex); K11(iTRQ8plex); K14(iTRQ8plex); K17(iTRQ8plex)	3283.88
MKEGQNEIYYITGESK	5	2	1	N-Term(iTRQ8plex); K2(iTRQ8plex); K16(iTRQ8plex)	2802.52
TFVDVLKDQNIMPGIK	2	2	1	N-Term(iTRQ8plex); K7(iTRQ8plex); K16(iTRQ8plex)	2730.61
LDVTEFPGENTQGISMNR	3	2	1	N-Term(iTRQ8plex)	2312.15
KILSVQLK	6	2	1	N-Term(iTRQ8plex); K1(iTRQ8plex); K8(iTRQ8plex)	1841.23
TDKTYPAGFMDIISIPK	2	2	1	N-Term(iTRQ8plex); K3(iTRQ8plex); K17(iTRQ8plex)	2809.6
EMTLGFVDLLRDDFIEKDR	14	22	1	N-Term(iTRQ8plex); K17(iTRQ8plex)	2920.58
SLTLGLF	3	8	1	N-Term(iTRQ8plex)	1054.64
VLISGSLDLFSNR	2	2	1	N-Term(iTRQ8plex)	1724.99
IKEVSHEWNLVNK	5	2	1	N-Term(iTRQ8plex); K2(iTRQ8plex); K13(iTRQ8plex)	2508.47
AKDIEAAPQGGEFSTK	13	3	1	N-Term(iTRQ8plex); K2(iTRQ8plex); K16(iTRQ8plex)	2561.44
NLHNQAR	6	1	1	N-Term(iTRQ8plex)	1156.65
NVYYGVAPVAQK	3	2	1	N-Term(iTRQ8plex); K12(iTRQ8plex)	1917.11
LLLAHDLATPAELKDMEK	4	2	1	N-Term(iTRQ8plex); K14(iTRQ8plex); K18(iTRQ8plex)	2920.71
VEIFGLNKLEEK	6	2	1	N-Term(iTRQ8plex); K8(iTRQ8plex); K12(iTRQ8plex)	2331.41
MFFHDCFVR	3	3	1	N-Term(iTRQ8plex); C6(Carbamidomethyl)	1562.76
DGLEALKGELK	3	2	1	N-Term(iTRQ8plex); K7(iTRQ8plex); K11(iTRQ8plex)	2085.27
SKNPVINLK	2	1	1	N-Term(iTRQ8plex); K2(iTRQ8plex); K9(iTRQ8plex)	1925.23
SARPPGRPLGSGPPGDRPR	1	3	1	N-Term(iTRQ8plex)	2231.25
KLGILVIADEVYGK	2	6	1	N-Term(iTRQ8plex); K1(iTRQ8plex); K14(iTRQ8plex)	2430.52
VEAIVRDEVK	1	5	1	N-Term(iTRQ8plex); K10(iTRQ8plex)	1766.06
QSACNCLK	1	1	1	N-Term(iTRQ8plex); C4(Carbamidomethyl); C6(Carbamidomethyl); K8(iTRQ8plex)	1588.85
KLLVLVDDLAVR	3	1	1	N-Term(iTRQ8plex); K1(iTRQ8plex)	1962.27
NDCQEAR	7	1	1	N-Term(iTRQ8plex); C3(Carbamidomethyl)	1196.56
KIGGIGK	1	2	1	N-Term(iTRQ8plex); K1(iTRQ8plex); K7(iTRQ8plex)	1585.06
TEGELFETEKETTK	6	2	1	N-Term(iTRQ8plex); K10(iTRQ8plex); K14(iTRQ8plex)	2554.41
AQQGCFCQYAK	4	3	1	N-Term(iTRQ8plex); C5(Carbamidomethyl); C7(Carbamidomethyl); K11(iTRQ8plex)	1968.99
IINEPTAAAIAYGLDKR	6	3	1	N-Term(iTRQ8plex); K16(iTRQ8plex)	2424.42
KAAAAATK	4	1	1	N-Term(iTRQ8plex); K1(iTRQ8plex); K8(iTRQ8plex)	1644.06
NNLELENVKDK	2	2	1	N-Term(iTRQ8plex); K9(iTRQ8plex); K11(iTRQ8plex)	2228.31
HNDGEER	4	1	1	N-Term(iTRQ8plex)	1160.56
KQLATK	9	26	1	N-Term(iTRQ8plex); K1(iTRQ8plex); K6(iTRQ8plex)	1601.05
ALAGQKDEAYFAANAAALASR	6	2	1	N-Term(iTRQ8plex); K6(iTRQ8plex)	2717.5
SGTGMSGDAK	4	2	1	N-Term(iTRQ8plex); K10(iTRQ8plex)	1518.81
EDLAALEKDYEEVGAEFDEGEDGDEGDEY	9	4	1	N-Term(iTRQ8plex); K8(iTRQ8plex)	3846.74
GMVAGSHNR	5	4	1	N-Term(iTRQ8plex)	1232.65
GFRPTGFQVR	8	1	1	N-Term(iTRQ8plex)	1468.84
GIHNLNEDNAR	23	1	1	N-Term(iTRQ8plex)	1556.81
SDAEFINPSWLDGSLPGDFGFDPLGLGKDPAFLK	5	2	1	N-Term(iTRQ8plex); K28(iTRQ8plex); K34(iTRQ8plex)	4535.4
FKELPPSDADWYYIR	18	2	1	N-Term(iTRQ8plex); K2(iTRQ8plex)	2508.35
FYDKEGLPAFPMGK	7	2	1	N-Term(iTRQ8plex); K4(iTRQ8plex); K14(iTRQ8plex)	2512.4
IFAEEAIAEFFDNPTVPR	17	1	1	N-Term(iTRQ8plex)	2370.23
TAVAVAYCKPGR	5	2	1	N-Term(iTRQ8plex); C8(Carbamidomethyl); K9(iTRQ8plex)	1901.09
HPGAIETYVFSMFNENQK	14	3	1	N-Term(iTRQ8plex); K18(iTRQ8plex)	2720.41
SWIVPGWR	3	6	1	N-Term(iTRQ8plex)	1304.74
VKELAVSIEGK	1	3	1	N-Term(iTRQ8plex); K2(iTRQ8plex); K11(iTRQ8plex)	2085.31
LPIVVDASGDGAYVCK	3	2	1	N-Term(iTRQ8plex); C15(Carbamidomethyl); K16(iTRQ8plex)	2272.25
QTYVLDKK	3	2	1	N-Term(iTRQ8plex); K7(iTRQ8plex); K8(iTRQ8plex)	1907.16
IFSNPDVAKEEPWYGIEQEYTLLQK	12	3	1	N-Term(iTRQ8plex); K9(iTRQ8plex); K25(iTRQ8plex)	3910.12
NKETAGQAATEK	3	1	1	N-Term(iTRQ8plex); K2(iTRQ8plex); K12(iTRQ8plex)	2160.25
VKGQDGNEVFFR	4	3	1	N-Term(iTRQ8plex); K2(iTRQ8plex)	2004.12
KSAGGILLPETSK	10	3	1	N-Term(iTRQ8plex); K1(iTRQ8plex); K13(iTRQ8plex)	2213.37
TTGDIADNWGSMTSR	3	3	1	N-Term(iTRQ8plex)	1915.91
CHQGANPAVVNNVRDEDYETVSK	1	2	1	N-Term(iTRQ8plex); C1(Carbamidomethyl); K23(iTRQ8plex)	3210.62
LLASYNVVSCTMEEGKDGR	3	1	1	N-Term(iTRQ8plex); C10(Carbamidomethyl); K16(iTRQ8plex)	2737.42
QVFKDPSGIK	3	2	1	N-Term(iTRQ8plex); K4(iTRQ8plex); K10(iTRQ8plex)	2031.23
SLYSPDKVYDFIGLLK	7	1	1	N-Term(iTRQ8plex); K7(iTRQ8plex); K16(iTRQ8plex)	2770.61
ILDLLLNEIDPTK	2	3	1	N-Term(iTRQ8plex); K13(iTRQ8plex)	2105.27
KVEVEAAPEPEAAPPAVPAAEPEAPAKDVTEEK	4	1	1	N-Term(iTRQ8plex); K1(iTRQ8plex); K27(iTRQ8plex); K33(iTRQ8plex)	4583.54
AKENVYIQK	4	1	1	N-Term(iTRQ8plex); K2(iTRQ8plex); K9(iTRQ8plex)	2005.22
KLLDLPK	1	2	1	N-Term(iTRQ8plex); K1(iTRQ8plex); K7(iTRQ8plex)	1739.16
IKSPTEAEK	2	3	1	N-Term(iTRQ8plex); K2(iTRQ8plex); K9(iTRQ8plex)	1915.16
AKDIEAAPPGGGYAAK	14	1	1	N-Term(iTRQ8plex); K2(iTRQ8plex); K16(iTRQ8plex)	2428.4
KTMEINPENAIMDELR	8	2	1	N-Term(iTRQ8plex); K1(iTRQ8plex)	2512.34
GEDKQFSAEEISSMVLIK	2	1	1	N-Term(iTRQ8plex); K4(iTRQ8plex); K18(iTRQ8plex)	2923.63
HAGIIDMQFK	12	8	1	N-Term(iTRQ8plex); K10(iTRQ8plex)	1768
KAVAVLK	5	2	1	N-Term(iTRQ8plex); K1(iTRQ8plex); K7(iTRQ8plex)	1641.12
WVDFFNPDSQSVEWATPWSR	5	6	1	N-Term(iTRQ8plex)	2758.33
EFVDKLDLK	1	4	1	N-Term(iTRQ8plex); K5(iTRQ8plex); K9(iTRQ8plex)	2019.22
GPCSANVNHAVTIVGYCEGPAEGDKYWIAK	2	1	1	N-Term(iTRQ8plex); C3(Carbamidomethyl); C17(Carbamidomethyl); K25(iTRQ8plex); K30(iTRQ8plex)	4176.14
LPGFHAR	3	2	1	N-Term(iTRQ8plex)	1101.65
AKEVSEEPEHAAPAHK	1	2	1	N-Term(iTRQ8plex); K2(iTRQ8plex); K16(iTRQ8plex)	2642.47
IPVGWWIASDPSPPAPYIGGSLQTLDK	4	1	1	N-Term(iTRQ8plex); K27(iTRQ8plex)	3473.9
NCYNLCR	1	2	1	N-Term(iTRQ8plex); C2(Carbamidomethyl); C6(Carbamidomethyl)	1303.62
GFLYPIVDPEDIR	4	6	1	N-Term(iTRQ8plex)	1838.01
KTEGELFETEKETTK	1	2	1	N-Term(iTRQ8plex); K1(iTRQ8plex); K11(iTRQ8plex); K15(iTRQ8plex)	2986.72
DIENLKVEVEK	3	3	1	N-Term(iTRQ8plex); K6(iTRQ8plex); K11(iTRQ8plex)	2228.34
TGEEDKAAAATGEHKPSA	1	1	1	N-Term(iTRQ8plex); K6(iTRQ8plex); K15(iTRQ8plex)	2682.44
EAPVNIGLAAFDLLEEIK	35	2	1	N-Term(iTRQ8plex); K18(iTRQ8plex)	2550.47
EEELGVFAPK	1	3	1	N-Term(iTRQ8plex); K10(iTRQ8plex)	1727
AVLVGIK	7	3	1	N-Term(iTRQ8plex); K7(iTRQ8plex)	1307.88
ALATGIFER	7	2	1	N-Term(iTRQ8plex)	1281.75
KAAAAAAK	5	1	1	N-Term(iTRQ8plex); K1(iTRQ8plex); K8(iTRQ8plex)	1614.05
TDAPDAPPKR	2	1	1	N-Term(iTRQ8plex); K9(iTRQ8plex)	1675.96
GVQYLNEIKDSVVAGFQWASK	3	9	1	N-Term(iTRQ8plex); K9(iTRQ8plex); K21(iTRQ8plex)	3251.83
KLNLYVLTPK	7	5	1	N-Term(iTRQ8plex); K1(iTRQ8plex); K10(iTRQ8plex)	2101.34
IELLVDKTENLR	3	3	1	N-Term(iTRQ8plex); K7(iTRQ8plex)	2051.24
FSNGYNIADFVAR	1	4	1	N-Term(iTRQ8plex)	1777.91
MAIPLLVPHMNLK	1	1	1	N-Term(iTRQ8plex); K13(iTRQ8plex)	2085.26
TLYIDGTAEQIEIAK	1	1	1	N-Term(iTRQ8plex); K15(iTRQ8plex)	2273.28
AMQIPGK	2	1	1	N-Term(iTRQ8plex); K7(iTRQ8plex)	1352.82
YKAETQSVDFQTK	1	3	1	N-Term(iTRQ8plex); K2(iTRQ8plex); K13(iTRQ8plex)	2457.38
AAGGPGPAAKPTR	5	1	1	N-Term(iTRQ8plex); K10(iTRQ8plex)	1759.05
EMQGGDANASTAEAK	3	2	1	N-Term(iTRQ8plex); K15(iTRQ8plex)	2088.06
WEGVPFILK	3	3	1	N-Term(iTRQ8plex); K9(iTRQ8plex)	1697.03
TTAEELLDKELPLK	2	3	1	N-Term(iTRQ8plex); K9(iTRQ8plex); K14(iTRQ8plex)	2512.5
IELDGGGLYKPGHCWEDLYDAISNAR	1	1	1	N-Term(iTRQ8plex); K10(iTRQ8plex); C14(Carbamidomethyl)	3557.82
KTVTAMDVVYALK	45	31	1	N-Term(iTRQ8plex); K1(iTRQ8plex); K13(iTRQ8plex)	2351.4
LFAEEQLAEDLALKR	5	2	1	N-Term(iTRQ8plex); K14(iTRQ8plex)	2354.37
LKADQFKPSEQVTLEPFER	1	2	1	N-Term(iTRQ8plex); K2(iTRQ8plex); K7(iTRQ8plex)	3174.8
AKDIEAAPPGGEYGAK	3	3	1	N-Term(iTRQ8plex); K2(iTRQ8plex); K16(iTRQ8plex)	2486.41
AAQASGSSTSTDAK	1	1	1	N-Term(iTRQ8plex); K14(iTRQ8plex)	1890.01
TEASADAATPPAPAEK	1	1	1	N-Term(iTRQ8plex); K16(iTRQ8plex)	2135.14
KDNYGGIMLWDR	5	2	1	N-Term(iTRQ8plex); K1(iTRQ8plex)	2076.12
RPPPPQR	1	4	1	N-Term(iTRQ8plex)	1151.7
EAVAPYERPALSK	3	1	1	N-Term(iTRQ8plex); K13(iTRQ8plex)	2039.18
GITAFIIEK	5	3	1	N-Term(iTRQ8plex); K9(iTRQ8plex)	1600
AKDSVTAIFK	1	6	1	N-Term(iTRQ8plex); K2(iTRQ8plex); K10(iTRQ8plex)	1992.23
VAEKDYDENDLAYLQK	3	3	1	N-Term(iTRQ8plex); K4(iTRQ8plex); K16(iTRQ8plex)	2826.54
VDAGVVELLK	4	2	1	N-Term(iTRQ8plex); K10(iTRQ8plex)	1651.03
LFELVFK	5	1	1	N-Term(iTRQ8plex); K7(iTRQ8plex)	1503.94
AIGVDLLR	11	1	1	N-Term(iTRQ8plex)	1160.73
ASEEQLHELSR	3	1	1	N-Term(iTRQ8plex)	1602.85
APTKGEGPAIGIDLGTTYSCVGVWQHDR	1	2	1	N-Term(iTRQ8plex); K4(iTRQ8plex); C20(Carbamidomethyl)	3593.85
CCDNCR	4	2	1	N-Term(iTRQ8plex); C1(Carbamidomethyl); C2(Carbamidomethyl); C5(Carbamidomethyl)	1188.49
SKGDNLLWGGSLIEYAR	6	2	1	N-Term(iTRQ8plex); K2(iTRQ8plex)	2487.38
VFDDACPHR	3	1	1	N-Term(iTRQ8plex); C6(Carbamidomethyl)	1420.69
AGNTNNPAGSVVTAANVQSFPGVNTLGVSMAR	4	1	1	N-Term(iTRQ8plex)	3405.76
LYMVAPFLMGLK	1	1	1	N-Term(iTRQ8plex); M3(Oxidation); M9(Oxidation); K12(iTRQ8plex)	2023.16
VLYLGPLSGDPPSYLTGEFPGDYGWDTAGLSADPETFAK	17	1	1	N-Term(iTRQ8plex); K39(iTRQ8plex)	4712.36
FEEDLDAMLPK	19	3	1	N-Term(iTRQ8plex); K11(iTRQ8plex)	1916.03
KISTMTADEYFAK	3	2	1	N-Term(iTRQ8plex); K1(iTRQ8plex); K13(iTRQ8plex)	2417.36
KYQVVVAATR	1	3	1	N-Term(iTRQ8plex); K1(iTRQ8plex)	1743.07
DLQTEIDDGEVEIPSA	3	1	1	N-Term(iTRQ8plex)	2035.01
LFGLGDDLNEDIMLGR	1	1	1	N-Term(iTRQ8plex)	2082.09
APAASSKPAK	2	4	1	N-Term(iTRQ8plex); K7(iTRQ8plex); K10(iTRQ8plex)	1840.15
WGLFIATK	4	3	1	N-Term(iTRQ8plex); K8(iTRQ8plex)	1543.94
GEDFPAENYIVK	10	4	1	N-Term(iTRQ8plex); K12(iTRQ8plex)	1990.08
GPSEVFFQVFAR	2	2	1	N-Term(iTRQ8plex)	1687.92
SDQGLIEDPATK	8	1	1	N-Term(iTRQ8plex); K12(iTRQ8plex)	1882.04
EGLHVACENALGR	6	3	1	N-Term(iTRQ8plex); C7(Carbamidomethyl)	1729.9
GHVFEEMQRPGTPLYNIK	6	4	1	N-Term(iTRQ8plex); K18(iTRQ8plex)	2724.48
VTTPIAFDALK	6	2	1	N-Term(iTRQ8plex); K11(iTRQ8plex)	1784.08
MEGKPVEGFNPSSASLLTR	2	3	1	N-Term(iTRQ8plex); K4(iTRQ8plex)	2628.43
EGLKLDESEDEK	1	2	1	N-Term(iTRQ8plex); K4(iTRQ8plex); K12(iTRQ8plex)	2304.27
ASSSSGASTASK	1	1	1	N-Term(iTRQ8plex); K12(iTRQ8plex)	1648.9
AHADVVDEIEQMALHK	1	1	1	N-Term(iTRQ8plex); K16(iTRQ8plex)	2414.3
GPDHFPFQGLK	4	3	1	N-Term(iTRQ8plex); K11(iTRQ8plex)	1851.04
GYGVPELNSAVAER	4	3	1	N-Term(iTRQ8plex)	1765.95
LSQEVPPTPGQPMKEPMFIPVAVGLVDSTGK	1	2	1	N-Term(iTRQ8plex); K14(iTRQ8plex); K31(iTRQ8plex)	4162.34
KAAAAAAGTK	5	1	1	N-Term(iTRQ8plex); K1(iTRQ8plex); K10(iTRQ8plex)	1772.12
KGGFLVIK	9	2	1	N-Term(iTRQ8plex); K1(iTRQ8plex); K8(iTRQ8plex)	1774.17
VQQESSDGAER	2	2	1	N-Term(iTRQ8plex)	1509.75
VVGAIKEELTTK	14	2	1	N-Term(iTRQ8plex); K6(iTRQ8plex); K12(iTRQ8plex)	2200.36
HLAVGDR	1	1	1	N-Term(iTRQ8plex)	1071.62
IKNVLAVYEAHLSK	1	3	1	N-Term(iTRQ8plex); K2(iTRQ8plex); K14(iTRQ8plex)	2497.55
HGGNDQHDDD	3	1	1	N-Term(iTRQ8plex)	1413.6
ILSEEFGWDKDLAK	20	6	1	N-Term(iTRQ8plex); K10(iTRQ8plex); K14(iTRQ8plex)	2563.47
IGVVGAAPVAPDDAGKEEVISSLVANVEAMIK	2	1	1	N-Term(iTRQ8plex); K16(iTRQ8plex); K32(iTRQ8plex)	4062.32
LLFEVAPLGFLIEK	20	1	1	N-Term(iTRQ8plex); K14(iTRQ8plex)	2197.34
NAGPNANSAR	15	2	1	N-Term(iTRQ8plex)	1275.67
EMTLGFVDLLRDDFIEKDR	3	22	1	N-Term(iTRQ8plex); M2(Oxidation); K17(iTRQ8plex)	2936.57
ILDLLLK	1	2	1	N-Term(iTRQ8plex); K7(iTRQ8plex)	1435.97
VFVGGLAWETPSEGLR	1	1	1	N-Term(iTRQ8plex)	2022.1
AVKPVAPFELCYDTK	10	2	1	N-Term(iTRQ8plex); K3(iTRQ8plex); C11(Carbamidomethyl); K15(iTRQ8plex)	2650.51
GGPGDADPSLDAEYAANLR	11	2	1	N-Term(iTRQ8plex)	2193.08
AAVVAEIANNLVAPVIGEANLAAYR	5	1	1	N-Term(iTRQ8plex)	2813.59
QFNFTSAMPFSIMK	6	4	1	N-Term(iTRQ8plex); K14(iTRQ8plex)	2257.2
IADELLVHPVQVTIGSVDELVANK	3	2	1	N-Term(iTRQ8plex); K24(iTRQ8plex)	3167.82
VQCQFVTGR	3	2	1	N-Term(iTRQ8plex); C3(Carbamidomethyl)	1398.75
QFFPHLALGFEDPR	7	2	1	N-Term(iTRQ8plex)	1978.05
TIISFGGVTNDQKEEAK	4	1	1	N-Term(iTRQ8plex); K13(iTRQ8plex); K17(iTRQ8plex)	2749.55
AFGASEVIAVDVLDDKLQNAK	1	1	1	N-Term(iTRQ8plex); K16(iTRQ8plex); K21(iTRQ8plex)	3115.76
GGNQTVEAR	7	2	1	N-Term(iTRQ8plex)	1235.67
LPGPSFPVPLLIQSFK	7	1	1	N-Term(iTRQ8plex); K16(iTRQ8plex)	2348.42
LIHDDKGTTISNDGATIMR	5	3	1	N-Term(iTRQ8plex); K6(iTRQ8plex)	2666.45
NDGACQAK	5	1	1	N-Term(iTRQ8plex); C5(Carbamidomethyl); K8(iTRQ8plex)	1471.78
LGIYSDAGTQTCSNK	4	4	1	N-Term(iTRQ8plex); C12(Carbamidomethyl); K15(iTRQ8plex)	2223.16
DGQLQGR	4	2	1	N-Term(iTRQ8plex)	1077.6
LPVLALVDSDPYGLK	2	3	1	N-Term(iTRQ8plex); K15(iTRQ8plex)	2208.31
YLDDKTIFHLNPSGR	5	1	1	N-Term(iTRQ8plex); K5(iTRQ8plex)	2384.29
DTLQSCGLAVPHC	3	1	1	N-Term(iTRQ8plex); C6(Carbamidomethyl); C13(Carbamidomethyl)	1761.86
MKETAEAYLGTTIK	12	2	1	N-Term(iTRQ8plex); K2(iTRQ8plex); K14(iTRQ8plex)	2468.42
SKNETLYFEK	5	2	1	N-Term(iTRQ8plex); K2(iTRQ8plex); K10(iTRQ8plex)	2171.23
DIELVMTQAGVPRPK	12	2	1	N-Term(iTRQ8plex); K15(iTRQ8plex)	2262.31
DAAGTGFVPASELTSR	5	3	1	N-Term(iTRQ8plex)	1882.99
SVLLELISTETDPR	1	2	1	N-Term(iTRQ8plex)	1877.06
STNVLYGADWGSVTPTSPEDDAEVAAR	4	1	1	N-Term(iTRQ8plex)	3112.49
VAVNTVIQDEKEFLNHVIK	4	2	1	N-Term(iTRQ8plex); K11(iTRQ8plex); K19(iTRQ8plex)	3108.8
AANLDKPR	7	22	1	N-Term(iTRQ8plex); K6(iTRQ8plex)	1492.91
EGELASQYK	16	4	1	N-Term(iTRQ8plex); K9(iTRQ8plex)	1632.91
NHDDPVEDNEDR	3	2	1	N-Term(iTRQ8plex)	1758.79
LLFDHQASLK	24	3	1	N-Term(iTRQ8plex); K10(iTRQ8plex)	1780.06
VPDEVIDKVQEETSK	1	3	1	N-Term(iTRQ8plex); K8(iTRQ8plex); K15(iTRQ8plex)	2628.49
SFVAVGVDPAVMGVGPAVAIPAAVK	3	1	1	N-Term(iTRQ8plex); M12(Oxidation); K25(iTRQ8plex)	2946.7
NLLNHK	5	2	1	N-Term(iTRQ8plex); K6(iTRQ8plex)	1346.84
DALAPAPAQINK	3	1	1	N-Term(iTRQ8plex); K12(iTRQ8plex)	1817.07
AAIPQPIPPPQMATLPAPPPPDAR	2	2	1	N-Term(iTRQ8plex)	2747.54
NKLDQYQILK	12	3	1	N-Term(iTRQ8plex); K2(iTRQ8plex); K10(iTRQ8plex)	2175.33
MKQDEGLDVIGEGLATLK	3	5	1	N-Term(iTRQ8plex); K2(iTRQ8plex); K18(iTRQ8plex)	2829.63
ANCPQSGGDSSLAPLDTQTPNGFDNAYYTNLMSQK	4	1	1	N-Term(iTRQ8plex); C3(Carbamidomethyl); M32(Oxidation); K35(iTRQ8plex)	4387.15
ELVVGEKPR	3	3	1	N-Term(iTRQ8plex); K7(iTRQ8plex)	1635
GQMVPEFEEAAFSAPLNK	4	2	1	N-Term(iTRQ8plex); K18(iTRQ8plex)	2573.34
AFFEQFAK	12	1	1	N-Term(iTRQ8plex); K8(iTRQ8plex)	1595.91
FVVIVDESK	3	1	1	N-Term(iTRQ8plex); K9(iTRQ8plex)	1643.99
GFAFLDR	5	1	1	N-Term(iTRQ8plex)	1129.63
GKEVLSGVMFQPFEELK	4	1	1	N-Term(iTRQ8plex); K2(iTRQ8plex); K17(iTRQ8plex)	2850.62
VDKGTIELAGTNGETTTQGFDDLGK	5	3	1	N-Term(iTRQ8plex); K3(iTRQ8plex); K25(iTRQ8plex)	3479.85
GGAYLYDVHFWIGK	3	1	1	N-Term(iTRQ8plex); K14(iTRQ8plex)	2234.22
FTMGLFESPYADPSLVGELGK	7	2	1	N-Term(iTRQ8plex); M3(Oxidation); K21(iTRQ8plex)	2882.5
MHANHFLVTDFLK	12	2	1	N-Term(iTRQ8plex); K13(iTRQ8plex)	2181.22
TAVEAEDAVAAALR	3	1	1	N-Term(iTRQ8plex)	1690.93
MYQGAAPDMGGGMGMDEDMPAGGGGAGPK	7	1	1	N-Term(iTRQ8plex); M13(Oxidation); M19(Oxidation); K29(iTRQ8plex)	3353.51
QFLKDPSEITWDIVDK	2	6	1	N-Term(iTRQ8plex); K4(iTRQ8plex); K16(iTRQ8plex)	2846.63
DVGVAPGLIR	8	1	1	N-Term(iTRQ8plex)	1300.79
GIAGGMHIGLPK	4	2	1	N-Term(iTRQ8plex); K12(iTRQ8plex)	1759.04
CGHSNQIRPK	8	4	1	N-Term(iTRQ8plex); C1(Carbamidomethyl); K10(iTRQ8plex)	1805.01
VLTPAEIKDFLEEVE	4	2	1	N-Term(iTRQ8plex); K8(iTRQ8plex)	2340.32
FYDKEGLPAFPMGK	1	2	1	N-Term(iTRQ8plex); K4(iTRQ8plex); M12(Oxidation); K14(iTRQ8plex)	2528.4
TLEVLYDAGQSVFGFR	5	1	1	N-Term(iTRQ8plex)	2106.12
KTTMLFVIR	2	4	1	N-Term(iTRQ8plex); K1(iTRQ8plex)	1717.07
SYAASNELFFDHFAK	2	3	1	N-Term(iTRQ8plex); K15(iTRQ8plex)	2355.23
EKADLLNDSQR	2	1	1	N-Term(iTRQ8plex); K2(iTRQ8plex)	1897.06
DSTVLVGGPYWDVPLGR	6	3	1	N-Term(iTRQ8plex)	2135.14
TADLLEPVHLMYK	1	3	1	N-Term(iTRQ8plex); K13(iTRQ8plex)	2138.21
MTNMDVLTGK	6	1	1	N-Term(iTRQ8plex); K10(iTRQ8plex)	1717.95
MDEVEESGSK	4	3	1	N-Term(iTRQ8plex); K10(iTRQ8plex)	1718.87
LTPEEMAELESYAAAGDVQGDRYPPMASTWK	1	2	1	N-Term(iTRQ8plex); K31(iTRQ8plex)	4021.98
RFPEDEGDSEAVR	6	3	1	N-Term(iTRQ8plex)	1810.89
ENVEYIAGGATQNSIR	3	1	1	N-Term(iTRQ8plex)	2026.05
DSTILVGGPFWDVPLGR	9	2	1	N-Term(iTRQ8plex)	2133.17
SVDTQSGQLSPQER	1	3	1	N-Term(iTRQ8plex)	1835.94
KQPPESQELLSK	1	2	1	N-Term(iTRQ8plex); K1(iTRQ8plex); K12(iTRQ8plex)	2296.37
DTLTSCGLAVPHC	9	1	1	N-Term(iTRQ8plex); C6(Carbamidomethyl); C13(Carbamidomethyl)	1734.85
NVQGALASAGLGHIK	14	2	1	N-Term(iTRQ8plex); K15(iTRQ8plex)	2044.22
IAFIPFIVAGDPDLATTAK	1	1	1	N-Term(iTRQ8plex); K19(iTRQ8plex)	2568.5
FGDLSPR	5	1	1	N-Term(iTRQ8plex)	1095.61
DDLKLPTDDVLLGQIK	12	2	1	N-Term(iTRQ8plex); K4(iTRQ8plex); K16(iTRQ8plex)	2695.61
HPEVPLMEIK	2	3	1	N-Term(iTRQ8plex); K10(iTRQ8plex)	1801.05
LLGLLVSPFVTR	7	1	1	N-Term(iTRQ8plex)	1619.02
LLASLPR	5	3	1	N-Term(iTRQ8plex)	1073.7
WTAAYPATR	2	3	1	N-Term(iTRQ8plex)	1340.73
IIGFDNMR	6	4	1	N-Term(iTRQ8plex); M7(Oxidation)	1285.69
QHVADDYAK	3	1	1	N-Term(iTRQ8plex); K9(iTRQ8plex)	1654.9
ISPQDNNFVGLHDR	5	3	1	N-Term(iTRQ8plex)	1916
KVEDYSPEWWELVK	2	1	1	N-Term(iTRQ8plex); K1(iTRQ8plex); K14(iTRQ8plex)	2720.5
LSMPAGSK	13	2	1	N-Term(iTRQ8plex); K8(iTRQ8plex)	1398.82
LQVDHER	1	2	1	N-Term(iTRQ8plex)	1200.67
LVHPDKNPGNPDAAR	4	4	1	N-Term(iTRQ8plex); K6(iTRQ8plex)	2209.23
NKFDPLWNSLVLGGVK	3	6	1	N-Term(iTRQ8plex); K2(iTRQ8plex); K16(iTRQ8plex)	2699.61
ANILGLHLNVPVDIR	4	2	1	N-Term(iTRQ8plex)	1948.17
ITGVVEHGMFLGMATK	4	1	1	N-Term(iTRQ8plex); K16(iTRQ8plex)	2299.28
GMLEVYNSLSEEGKK	8	3	1	N-Term(iTRQ8plex); K14(iTRQ8plex); K15(iTRQ8plex)	2596.45
SDGSLVATAASPGRPETFR	3	1	1	N-Term(iTRQ8plex)	2223.17
AAEAGGDKAPVVDVSQFGYFK	18	2	1	N-Term(iTRQ8plex); K8(iTRQ8plex); K21(iTRQ8plex)	3068.7
YNDLLDR	8	1	1	N-Term(iTRQ8plex)	1212.65
VVGAIKEELTNK	9	1	1	N-Term(iTRQ8plex); K6(iTRQ8plex); K12(iTRQ8plex)	2213.37
SWQLNMPAGTAGAR	2	2	1	N-Term(iTRQ8plex)	1763.92
LSMPIMISPTAMQK	19	2	1	N-Term(iTRQ8plex); M12(Oxidation); K14(iTRQ8plex)	2172.24
EVLGDKVEK	5	2	1	N-Term(iTRQ8plex); K6(iTRQ8plex); K9(iTRQ8plex)	1929.18
SVDNITMLLHNVPYGEEK	3	2	1	N-Term(iTRQ8plex); K18(iTRQ8plex)	2667.44
DHGIGGVFGPVLELVDCEEK	2	3	1	N-Term(iTRQ8plex); C17(Carbamidomethyl); K20(iTRQ8plex)	2778.46
LVAVDAFDPGQALEFNELFK	6	2	1	N-Term(iTRQ8plex); K20(iTRQ8plex)	2831.55
AGTVSALTGFEFFPDTEAR	2	1	1	N-Term(iTRQ8plex)	2320.17
SVVSTGR	3	2	1	N-Term(iTRQ8plex)	1009.6
TASGQMLDLITTHEGEKDLTK	3	3	1	N-Term(iTRQ8plex); K17(iTRQ8plex); K21(iTRQ8plex)	3200.77
DLAAFFGQTSHETTGGTR	3	1	1	N-Term(iTRQ8plex)	2200.1
QPLPSNDETVVVEISHLR	2	3	1	N-Term(iTRQ8plex)	2337.28
IYEPESNVLK	16	1	1	N-Term(iTRQ8plex); K10(iTRQ8plex)	1800.04
FSHVCTAPVESEDASIVTGAR	1	3	1	N-Term(iTRQ8plex); C5(Carbamidomethyl)	2537.27
KIPLPFIK	3	1	1	N-Term(iTRQ8plex); K1(iTRQ8plex); K8(iTRQ8plex)	1868.25
GKDSVCVVTQK	2	3	1	N-Term(iTRQ8plex); K2(iTRQ8plex); C6(Carbamidomethyl); K11(iTRQ8plex)	2133.26
VNEYTKPVVTK	3	3	1	N-Term(iTRQ8plex); K6(iTRQ8plex); K11(iTRQ8plex)	2190.33
VAEASDKTEAGLILTETTK	1	3	1	N-Term(iTRQ8plex); K7(iTRQ8plex); K19(iTRQ8plex)	2889.65
LQINPELEK	13	3	1	N-Term(iTRQ8plex); K9(iTRQ8plex)	1692.02
FYSAGVPDQFLETDSLSPR	1	3	1	N-Term(iTRQ8plex)	2433.23
ILNHLITNQNEYCMEVTPK	8	3	1	N-Term(iTRQ8plex); C13(Carbamidomethyl); K19(iTRQ8plex)	2925.56
ALATGLVGR	3	1	1	N-Term(iTRQ8plex)	1161.73
EFVASLHK	1	1	1	N-Term(iTRQ8plex); K8(iTRQ8plex)	1538.91
YSGDPDDKGIQTTIDAR	6	3	1	N-Term(iTRQ8plex); K8(iTRQ8plex)	2460.29
EVEEEDEEESDKSK	11	2	1	N-Term(iTRQ8plex); K12(iTRQ8plex); K14(iTRQ8plex)	2594.31
MEVATDEAYTPIKQDTK	1	3	1	N-Term(iTRQ8plex); K13(iTRQ8plex); K17(iTRQ8plex)	2852.55
KTVTAMDVVYALK	26	31	1	N-Term(iTRQ8plex); K1(iTRQ8plex); M6(Oxidation); K13(iTRQ8plex)	2367.41
AVDGVGPVAWDNNVAR	47	3	1	N-Term(iTRQ8plex)	1944.03
VGAGKPGADEEAK	4	1	1	N-Term(iTRQ8plex); K5(iTRQ8plex); K13(iTRQ8plex)	2141.22
DVMDMVLVTQYFDTMK	5	2	1	N-Term(iTRQ8plex); K16(iTRQ8plex)	2544.3
IMYADFYAGVYDMVR	4	1	1	N-Term(iTRQ8plex)	2118.04
HIEDMHVLITTPFHPAYVTAER	14	3	1	N-Term(iTRQ8plex)	2881.51
FCVQAAVGHPLTVYGK	1	3	1	N-Term(iTRQ8plex); C2(Carbamidomethyl); K16(iTRQ8plex)	2355.31
LTEQVVFSDPYMVSK	5	2	1	N-Term(iTRQ8plex); K15(iTRQ8plex)	2351.28
IKAENAAEEK	2	1	1	N-Term(iTRQ8plex); K2(iTRQ8plex); K10(iTRQ8plex)	2015.19
EKADNEGFEVSVVK	2	3	1	N-Term(iTRQ8plex); K2(iTRQ8plex); K14(iTRQ8plex)	2463.39
LADSLASDSLK	1	3	1	N-Term(iTRQ8plex); K11(iTRQ8plex)	1727.99
YTPPAMNPPVVPPVVAPSKPMPDTILGK	4	2	1	N-Term(iTRQ8plex); K19(iTRQ8plex); K28(iTRQ8plex)	3826.18
IVSSADFDFYINEDVIHVVESK	1	2	1	N-Term(iTRQ8plex); K22(iTRQ8plex)	3134.69
EKAPCIIFIDEIDAIGTK	2	4	1	N-Term(iTRQ8plex); K2(iTRQ8plex); C5(Carbamidomethyl); K18(iTRQ8plex)	2945.67
AEQYAGEYEAQDKELVQLK	3	1	1	N-Term(iTRQ8plex); K13(iTRQ8plex); K19(iTRQ8plex)	3124.7
YQDISVLGQRPVEE	4	2	1	N-Term(iTRQ8plex)	1937.04
DAVGVIGGPFWR	11	2	1	N-Term(iTRQ8plex)	1577.88
GVENVVQWHVR	8	2	1	N-Term(iTRQ8plex)	1626.9
IYAPESNVLK	5	1	1	N-Term(iTRQ8plex); K10(iTRQ8plex)	1742.03
VAGGPLGEIVDPLYPGGSFDPLGLAEDPEAFAELK	11	2	1	N-Term(iTRQ8plex); K35(iTRQ8plex)	4149.2
HLDTAAMYGTEPAVGAAVAEAVR	1	1	1	N-Term(iTRQ8plex); M7(Oxidation)	2620.35
ATQTVEDSSKPRPK	6	1	1	N-Term(iTRQ8plex); K10(iTRQ8plex); K14(iTRQ8plex)	2456.44
SDGSLEESGEAR	1	4	1	N-Term(iTRQ8plex)	1540.74
LTEVSVSDKLEAFR	1	2	1	N-Term(iTRQ8plex); K9(iTRQ8plex)	2202.26
LMENEKNEVIVADNFFTGSK	6	1	1	N-Term(iTRQ8plex); K6(iTRQ8plex); K20(iTRQ8plex)	3197.73
MTHMEMIK	2	2	1	N-Term(iTRQ8plex); K8(iTRQ8plex)	1628.88
TVTAMDVVYALKR	2	31	1	N-Term(iTRQ8plex); K12(iTRQ8plex)	2075.21
IAGIEHGFFELQPK	5	1	1	N-Term(iTRQ8plex); K14(iTRQ8plex)	2194.26
AGVTHILK	3	3	1	N-Term(iTRQ8plex); K8(iTRQ8plex)	1446.93
ELSVDLFAVTGSGPGGR	2	1	1	N-Term(iTRQ8plex)	1966.06
GDDGTPCPPCK	7	1	1	N-Term(iTRQ8plex); C7(Carbamidomethyl); C10(Carbamidomethyl); K11(iTRQ8plex)	1811.89
SPTAAAPR	3	3	1	N-Term(iTRQ8plex)	1074.62
DISDSLLR	3	2	1	N-Term(iTRQ8plex)	1222.7
EILHIQGGQCGNQIGSK	6	4	1	N-Term(iTRQ8plex); C10(Carbamidomethyl); K17(iTRQ8plex)	2447.33
KFALGGALAGAAHLGGVAFK	4	2	1	N-Term(iTRQ8plex); K1(iTRQ8plex); K20(iTRQ8plex)	2768.67
TPLIISGLAEKPSDR	3	2	1	N-Term(iTRQ8plex); K11(iTRQ8plex)	2205.31
TMSALEEVHR	2	1	1	N-Term(iTRQ8plex)	1476.78
VIDNVPADGVVNYLAGDMFK	32	1	1	N-Term(iTRQ8plex); K20(iTRQ8plex)	2745.48
HGAINLGQGFPNFDGPDFVK	13	3	1	N-Term(iTRQ8plex); K20(iTRQ8plex)	2738.47
IICVEPTESSVISGGEPGK	3	1	1	N-Term(iTRQ8plex); C3(Carbamidomethyl); K19(iTRQ8plex)	2567.38
IFVGGIPASLTEDKLK	1	3	1	N-Term(iTRQ8plex); K14(iTRQ8plex); K16(iTRQ8plex)	2600.58
NFPDGFPNLFINNAHDIR	6	2	1	N-Term(iTRQ8plex)	2405.23
VLFTSDAALLATPATTQMVR	5	1	1	N-Term(iTRQ8plex); M18(Oxidation)	2426.34
KPLLMAIK	2	2	1	N-Term(iTRQ8plex); K1(iTRQ8plex); M5(Oxidation); K8(iTRQ8plex)	1842.2
IEAVVQSKPK	7	1	1	N-Term(iTRQ8plex); K8(iTRQ8plex); K10(iTRQ8plex)	2011.26
TVLELGAGIGR	3	3	1	N-Term(iTRQ8plex)	1389.84
KLTSFASNFITDLDR	2	3	1	N-Term(iTRQ8plex); K1(iTRQ8plex)	2336.3
LHSVRDEDAK	2	1	1	N-Term(iTRQ8plex); K10(iTRQ8plex)	1778
EAVSKDEAEEAK	3	1	1	N-Term(iTRQ8plex); K5(iTRQ8plex); K12(iTRQ8plex)	2218.23
SNIQAYPK	13	5	1	N-Term(iTRQ8plex); K8(iTRQ8plex)	1528.9
EVDQIEPALK	9	3	1	N-Term(iTRQ8plex); K10(iTRQ8plex)	1750.02
LVTPAEPTPAGPLR	4	1	1	N-Term(iTRQ8plex)	1723.01
GPATTQIGKPAVHMASVDLR	5	2	1	N-Term(iTRQ8plex); K9(iTRQ8plex)	2657.51
FFHALR	4	2	1	N-Term(iTRQ8plex)	1094.64
VSYIDAILGTTVK	4	2	1	N-Term(iTRQ8plex); K13(iTRQ8plex)	1988.19
EAAPPAPEDEEPVGAGECAVR	3	2	1	N-Term(iTRQ8plex); C18(Carbamidomethyl)	2455.18
KHIEMTVSELQK	4	3	1	N-Term(iTRQ8plex); K1(iTRQ8plex); K12(iTRQ8plex)	2355.38
KLVASGK	22	2	1	N-Term(iTRQ8plex); K1(iTRQ8plex); K7(iTRQ8plex)	1615.07
EMLAGVNPMMIK	7	1	1	N-Term(iTRQ8plex); K12(iTRQ8plex)	1942.08
ILLIHDGVVKEEGTFDELSNTGEQFK	1	4	1	N-Term(iTRQ8plex); K10(iTRQ8plex); K26(iTRQ8plex)	3831.12
AKPAASAK	4	2	1	N-Term(iTRQ8plex); K2(iTRQ8plex); K8(iTRQ8plex)	1656.06
AYHEQLSVAEITNSAFEPSSMMAK	3	4	1	N-Term(iTRQ8plex); K24(iTRQ8plex)	3249.65
DITAADCGLCVAQAVAELPNYCR	6	4	1	N-Term(iTRQ8plex); C7(Carbamidomethyl); C10(Carbamidomethyl); C22(Carbamidomethyl)	2871.37
AAVDPSTTVVFAENPDAEFVK	1	1	1	N-Term(iTRQ8plex); K21(iTRQ8plex)	2815.53
GFLYPIVDPQDIGR	5	6	1	N-Term(iTRQ8plex)	1894.04
RFESLADPLFNK	4	2	1	N-Term(iTRQ8plex); K12(iTRQ8plex)	2045.16
EDLAALEKDYEEVGAEGADDEGDEGDDY	3	2	1	N-Term(iTRQ8plex); K8(iTRQ8plex)	3627.61
AEPFDPAYANDAQK	7	1	1	N-Term(iTRQ8plex); K14(iTRQ8plex)	2145.11
EITGIASFKPAAVAK	9	2	1	N-Term(iTRQ8plex); K9(iTRQ8plex); K15(iTRQ8plex)	2415.48
AGQAPK	4	1	1	N-Term(iTRQ8plex); K6(iTRQ8plex)	1179.73
LFDGLHEVLR	4	1	1	N-Term(iTRQ8plex)	1502.86
LGPVFTVPILTR	2	2	1	N-Term(iTRQ8plex)	1617.01
EAQIMSLIDHPNVIR	1	1	1	N-Term(iTRQ8plex)	2040.13
TTENFHEATAESEEK	2	1	1	N-Term(iTRQ8plex); K15(iTRQ8plex)	2331.15
NGHVEIIANDQGNR	6	3	1	N-Term(iTRQ8plex)	1840.96
LRDPTGQVTFK	5	3	1	N-Term(iTRQ8plex); K11(iTRQ8plex)	1870.11
ALNDQHVLLEGTLLKPNMVTPGSDSK	12	1	1	N-Term(iTRQ8plex); K15(iTRQ8plex); K26(iTRQ8plex)	3690.08
KIVTEILPAK	5	4	1	N-Term(iTRQ8plex); K1(iTRQ8plex); K10(iTRQ8plex)	2024.32
FYVGLTADDK	9	2	1	N-Term(iTRQ8plex); K10(iTRQ8plex)	1736.97
AGQVLANRPDIIR	2	3	1	N-Term(iTRQ8plex)	1727.02
RDGDEDDDDEDEQK	3	1	1	N-Term(iTRQ8plex); K14(iTRQ8plex)	2289.02
DAAVVSLKDDLAGEVPVAFVMR	3	4	1	N-Term(iTRQ8plex); K8(iTRQ8plex)	2910.63
LVWFLDK	4	3	1	N-Term(iTRQ8plex); K7(iTRQ8plex)	1528.94
NEWGNALYPIVPGHEIVGIVTDVGPGVK	2	1	1	N-Term(iTRQ8plex); K28(iTRQ8plex)	3538.96
LVIESLKPWGQK	3	1	1	N-Term(iTRQ8plex); K7(iTRQ8plex); K12(iTRQ8plex)	2310.43
TAVAVAYTKPGR	7	2	1	N-Term(iTRQ8plex); K9(iTRQ8plex)	1842.11
GGYGSSSGGGATGR	1	3	1	N-Term(iTRQ8plex)	1474.72
VVSIDGFEDVPENDEK	8	2	1	N-Term(iTRQ8plex); K16(iTRQ8plex)	2400.24
AKDIEAAPPGGEYAAK	7	1	1	N-Term(iTRQ8plex); K2(iTRQ8plex); K16(iTRQ8plex)	2500.43
QNRPIPYWIR	1	5	1	N-Term(iTRQ8plex)	1646.95
KAANVPDAK	1	3	1	N-Term(iTRQ8plex); K1(iTRQ8plex); K9(iTRQ8plex)	1826.13
EGLPLMVTDFR	1	3	1	N-Term(iTRQ8plex); M6(Oxidation)	1597.86
LVPVPETVTVFSIIR	9	1	1	N-Term(iTRQ8plex)	1974.2
TFASWGVDYLK	10	9	1	N-Term(iTRQ8plex); K11(iTRQ8plex)	1895.05
RVTSPLLEPSSVEK	2	3	1	N-Term(iTRQ8plex); K14(iTRQ8plex)	2150.26
AYFEASALR	1	1	1	N-Term(iTRQ8plex)	1331.73
FVHLMEELCR	2	3	1	N-Term(iTRQ8plex); C9(Carbamidomethyl)	1637.84
GKIETELSK	7	3	1	N-Term(iTRQ8plex); K2(iTRQ8plex); K9(iTRQ8plex)	1917.18
RWGEALPLDAWVPGDDIIPVCK	4	1	1	N-Term(iTRQ8plex); C21(Carbamidomethyl); K22(iTRQ8plex)	3115.7
KAGIVGK	1	4	1	N-Term(iTRQ8plex); K1(iTRQ8plex); K7(iTRQ8plex)	1585.06
VERPRPESAIAENEIR	3	2	1	N-Term(iTRQ8plex)	2170.2
KVIAGMPPDFGFGSGR	5	1	1	N-Term(iTRQ8plex); K1(iTRQ8plex)	2244.24
RPASNMDPYVVTSMIAETTILWKP	3	1	1	N-Term(iTRQ8plex); K23(iTRQ8plex)	3328.81
VATDLPDPASVVQLLK	7	3	1	N-Term(iTRQ8plex); K16(iTRQ8plex)	2274.35
LLPLVQSIYVPR	17	2	1	N-Term(iTRQ8plex)	1702.06
QLELIETHQK	1	2	1	N-Term(iTRQ8plex); K10(iTRQ8plex)	1847.08
IIVSGGAPLAVAVEEFLR	6	1	1	N-Term(iTRQ8plex)	2145.26
AVQETGR	1	2	1	N-Term(iTRQ8plex)	1064.6
GALSIGVPGEIAGLYEAWK	6	1	1	N-Term(iTRQ8plex); K19(iTRQ8plex)	2539.43
AITLRPPDFAVPLEELK	6	3	1	N-Term(iTRQ8plex); K17(iTRQ8plex)	2517.5
SATESVEELKK	2	3	1	N-Term(iTRQ8plex); K10(iTRQ8plex); K11(iTRQ8plex)	2133.26
WDEGYDITAR	2	1	1	N-Term(iTRQ8plex)	1529.75
LPMFTK	3	4	1	N-Term(iTRQ8plex); K6(iTRQ8plex)	1344.82
ILAAHPEFSK	3	2	1	N-Term(iTRQ8plex); K10(iTRQ8plex)	1721.03
HAAAGAGAVEGVEVVLR	3	1	1	N-Term(iTRQ8plex)	1910.09
LPMFGCTDATQVLSEVEEVK	6	1	1	N-Term(iTRQ8plex); C6(Carbamidomethyl); K20(iTRQ8plex)	2861.49
KASGGGDAGGDEEEE	8	1	1	N-Term(iTRQ8plex); K1(iTRQ8plex)	2015.96
VFDLFDTK	3	8	1	N-Term(iTRQ8plex); K8(iTRQ8plex)	1592.92
LLAHPAFDMR	2	3	1	N-Term(iTRQ8plex)	1474.81
YGGGANELSAGYSK	13	3	1	N-Term(iTRQ8plex); K14(iTRQ8plex)	1982.05
VGACVNALNLVK	12	3	1	N-Term(iTRQ8plex); C4(Carbamidomethyl); K12(iTRQ8plex)	1866.11
NVNEGFSGGER	3	3	1	N-Term(iTRQ8plex)	1469.73
ALLEEDVALKR	5	2	1	N-Term(iTRQ8plex); K10(iTRQ8plex)	1865.13
VIDNVPADGVVNYVAGDMFK	21	1	1	N-Term(iTRQ8plex); K20(iTRQ8plex)	2731.48
DSVLGFSVNVPGTTAK	6	6	1	N-Term(iTRQ8plex); K16(iTRQ8plex)	2200.25
LYNETNIGTAFATSLK	3	1	1	N-Term(iTRQ8plex); K16(iTRQ8plex)	2351.33
KGGYLVIK	5	1	1	N-Term(iTRQ8plex); K1(iTRQ8plex); K8(iTRQ8plex)	1790.17
AKEFAGILK	3	1	1	N-Term(iTRQ8plex); K2(iTRQ8plex); K9(iTRQ8plex)	1889.21
TAVVIGDQPDREILK	2	2	1	N-Term(iTRQ8plex); K15(iTRQ8plex)	2262.33
SGLDAISDIYSILR	5	2	1	N-Term(iTRQ8plex)	1827.02
DSVLAFSENVPGTSSK	9	2	1	N-Term(iTRQ8plex); K16(iTRQ8plex)	2246.21
VLTPYSAEDAR	4	3	1	N-Term(iTRQ8plex)	1525.83
SGSTGER	1	15	1	N-Term(iTRQ8plex)	997.52
LPHLLLYGPPGTGK	4	3	1	N-Term(iTRQ8plex); K14(iTRQ8plex)	2071.27
DVMDMVLVTQYFDTMK	3	2	1	N-Term(iTRQ8plex); M3(Oxidation); K16(iTRQ8plex)	2560.31
KSDFLGYSLK	6	1	1	N-Term(iTRQ8plex); K1(iTRQ8plex); K10(iTRQ8plex)	2070.23
VAAAEAQLHQEK	2	1	1	N-Term(iTRQ8plex); K12(iTRQ8plex)	1903.09
FNQAVGLPYSK	3	1	1	N-Term(iTRQ8plex); K11(iTRQ8plex)	1832.06
SLVWEHFTIEPVPGER	3	3	1	N-Term(iTRQ8plex)	2200.17
ANMEALIGIGNMLLK	3	2	1	N-Term(iTRQ8plex); K15(iTRQ8plex)	2196.28
EDLDSAISALDGQEMDGRPLR	5	1	1	N-Term(iTRQ8plex)	2592.29
MAGIKPEVAITIPK	5	1	1	N-Term(iTRQ8plex); K5(iTRQ8plex); K14(iTRQ8plex)	2380.48
VGIPIFVTGGIGGVHR	3	3	1	N-Term(iTRQ8plex)	1883.12
MVEIPVVDLR	1	3	1	N-Term(iTRQ8plex)	1474.86
VLEAFPLNCHPR	2	2	1	N-Term(iTRQ8plex); C9(Carbamidomethyl)	1756.94
FAQDWAAQR	20	3	1	N-Term(iTRQ8plex)	1396.73
LATQSDIGAPLASLLR	5	1	1	N-Term(iTRQ8plex)	1930.13
KVTINYPFEK	8	2	1	N-Term(iTRQ8plex); K1(iTRQ8plex); K10(iTRQ8plex)	2151.3
DYSDPPPAPLFDMGELR	8	2	1	N-Term(iTRQ8plex); M13(Oxidation)	2240.09
RGANSSSNR	1	1	1	N-Term(iTRQ8plex)	1252.67
EAGHVIALDFIDSVIK	15	3	1	N-Term(iTRQ8plex); K16(iTRQ8plex)	2335.37
FKDGYMISSGQPVNEYIDAAVR	11	4	1	N-Term(iTRQ8plex); K2(iTRQ8plex)	3068.61
WYNAEEVILGK	16	2	1	N-Term(iTRQ8plex); K11(iTRQ8plex)	1930.09
MIVEEQAK	3	3	1	N-Term(iTRQ8plex); M1(Oxidation); K8(iTRQ8plex)	1571.88
LQPHLLWNLGQVK	5	1	1	N-Term(iTRQ8plex); K13(iTRQ8plex)	2154.3
AVVNPDKER	4	2	1	N-Term(iTRQ8plex); K7(iTRQ8plex)	1635.96
EAESMVVE	3	1	1	N-Term(iTRQ8plex)	1197.6
LVSEGYVLTVLAPNDEAMAR	4	2	1	N-Term(iTRQ8plex)	2452.31
GCGSCYQIR	3	13	1	N-Term(iTRQ8plex); C2(Carbamidomethyl); C5(Carbamidomethyl)	1404.67
DIVGSAYYVAPEVLR	10	3	1	N-Term(iTRQ8plex)	1956.08
GLLDPLDPHLR	3	1	1	N-Term(iTRQ8plex)	1549.9
AVAIASPGGPEVLEER	3	1	1	N-Term(iTRQ8plex)	1899.05
SAEPLLEGLLEAR	1	2	1	N-Term(iTRQ8plex)	1701.97
KEWGVPSDLFGTLPGR	30	2	1	N-Term(iTRQ8plex); K1(iTRQ8plex)	2367.33
IEEIVNSLK	9	2	1	N-Term(iTRQ8plex); K9(iTRQ8plex)	1653.01
AIWTHLLR	4	3	1	N-Term(iTRQ8plex)	1313.8
RPEEVGAGDQGIMFGYATDETPELMPLSHVLATK	11	1	1	N-Term(iTRQ8plex); K34(iTRQ8plex)	4268.23
SWLLTTYLDKDLR	5	3	1	N-Term(iTRQ8plex); K10(iTRQ8plex)	2232.29
WHAPMIDNPAYK	3	1	1	N-Term(iTRQ8plex); K12(iTRQ8plex)	2051.1
DAVTELSLHYLAK	1	1	1	N-Term(iTRQ8plex); K13(iTRQ8plex)	2068.18
ITETPSEEPAER	5	2	1	N-Term(iTRQ8plex)	1662.85
KIAAALPGMETLSSAK	3	3	1	N-Term(iTRQ8plex); K1(iTRQ8plex); K16(iTRQ8plex)	2500.51
IAVLLPLHK	2	2	1	N-Term(iTRQ8plex); K9(iTRQ8plex)	1612.08
GGGADYGSGGPSR	1	1	1	N-Term(iTRQ8plex)	1441.7
VIDNVPADGVVNYVAGDMFK	15	1	1	N-Term(iTRQ8plex); M18(Oxidation); K20(iTRQ8plex)	2747.44
VSFAPASVDSWVANAVASLSR	4	1	1	N-Term(iTRQ8plex)	2438.3
HTADSHTR	1	2	1	N-Term(iTRQ8plex)	1228.63
VNQAAPIQK	3	1	1	N-Term(iTRQ8plex); K9(iTRQ8plex)	1576.96
EADVISLHPVLDK	6	4	1	N-Term(iTRQ8plex); K13(iTRQ8plex)	2044.18
DELETALIEHEMGDADTIKDIISEVDTDNDGR	1	4	1	N-Term(iTRQ8plex); K19(iTRQ8plex)	4168.04
VLFTSDAALLATPATTQMVR	6	1	1	N-Term(iTRQ8plex)	2410.34
GCDASVLLDASPENPHPEK	17	2	1	N-Term(iTRQ8plex); C2(Carbamidomethyl); K19(iTRQ8plex)	2644.34
GAGLYASQGGPIILSQIENEYGNIDASYGAPGK	1	1	1	N-Term(iTRQ8plex); K33(iTRQ8plex)	3919.03
MGASLDLAHR	1	1	1	N-Term(iTRQ8plex); M1(Oxidation)	1390.74
YKDKDITVVAGVEAR	2	3	1	N-Term(iTRQ8plex); K2(iTRQ8plex); K4(iTRQ8plex)	2576.52
AFEDTEITHIDDTVDPVRDLETISQELR	3	2	1	N-Term(iTRQ8plex)	3561.8
SIPPICTCVDEAFECASTCK	4	1	1	N-Term(iTRQ8plex); C6(Carbamidomethyl); C8(Carbamidomethyl); C15(Carbamidomethyl); C19(Carbamidomethyl); K20(iTRQ8plex)	2953.42
VVFVDEADIGAYTVLAADDPR	4	1	1	N-Term(iTRQ8plex)	2540.33
DITLLDFLK	4	2	1	N-Term(iTRQ8plex); K9(iTRQ8plex)	1686.03
KLGTVTVQELPYFDTVK	4	2	1	N-Term(iTRQ8plex); K1(iTRQ8plex); K17(iTRQ8plex)	2850.67
ATNPMTDPDYEK	1	2	1	N-Term(iTRQ8plex); K12(iTRQ8plex)	1989.99
APVPSDDEEAFR	2	1	1	N-Term(iTRQ8plex)	1636.81
IPLLFEQGADVITR	2	3	1	N-Term(iTRQ8plex)	1876.08
DKVAQDSDSEGLK	7	1	1	N-Term(iTRQ8plex); K2(iTRQ8plex); K13(iTRQ8plex)	2304.29
AAPPPPSPDK	3	1	1	N-Term(iTRQ8plex); K10(iTRQ8plex)	1584.93
VMAHTQLVAECVEQLSR	3	4	1	N-Term(iTRQ8plex); C11(Carbamidomethyl)	2275.19
DGGGDGAGGDDSDQSK	1	1	1	N-Term(iTRQ8plex); K16(iTRQ8plex)	2045.94
IPLQFIK	3	2	1	N-Term(iTRQ8plex); K7(iTRQ8plex)	1466.96
LAIPLESPFVVSHR	4	3	1	N-Term(iTRQ8plex)	1869.1
KPIPDFSFYDR	3	3	1	N-Term(iTRQ8plex); K1(iTRQ8plex)	1993.09
GSGASPPGACCSGVR	11	1	1	N-Term(iTRQ8plex); C10(Carbamidomethyl); C11(Carbamidomethyl)	1723.82
AEIAQVMNHMK	3	3	1	N-Term(iTRQ8plex); K11(iTRQ8plex)	1880.04
EEFFADFAASMIK	6	5	1	N-Term(iTRQ8plex); K13(iTRQ8plex)	2114.11
GAADQFQWGYCFK	3	2	1	N-Term(iTRQ8plex); C11(Carbamidomethyl); K13(iTRQ8plex)	2186.09
GPCSANVNHAVTIVGYCEGPGEGNK	5	3	1	N-Term(iTRQ8plex); C3(Carbamidomethyl); C17(Carbamidomethyl); K25(iTRQ8plex)	3195.58
VTMVEHVDNQR	3	1	1	N-Term(iTRQ8plex)	1631.85
DIQLNYATFRPGTTVR	1	2	1	N-Term(iTRQ8plex)	2156.18
KGDNSANEEGSMK	3	3	1	N-Term(iTRQ8plex); K1(iTRQ8plex); K13(iTRQ8plex)	2279.2
EVAETVKDDFGSIDILVHSLANGPEVTKPLLETSR	2	3	1	N-Term(iTRQ8plex); K7(iTRQ8plex); K28(iTRQ8plex)	4692.58
AEVADVSEAVHQR	5	3	1	N-Term(iTRQ8plex)	1714.91
TPVQLTATPR	4	1	1	N-Term(iTRQ8plex)	1387.82
THFEAGDER	26	1	1	N-Term(iTRQ8plex)	1365.67
AIVETFPQIK	12	1	1	N-Term(iTRQ8plex); K10(iTRQ8plex)	1754.07
KLLLAHDLATPAELK	8	2	1	N-Term(iTRQ8plex); K1(iTRQ8plex); K15(iTRQ8plex)	2545.59
IVDPSTGEALGPGQR	2	1	1	N-Term(iTRQ8plex)	1800.98
EMTLGFVDLLRDDFIEK	49	22	1	N-Term(iTRQ8plex); K17(iTRQ8plex)	2649.45
ISDFLDNTFYHNNLAR	6	2	1	N-Term(iTRQ8plex)	2244.13
DATDDKVTVESAEATLK	4	1	1	N-Term(iTRQ8plex); K6(iTRQ8plex); K17(iTRQ8plex)	2705.5
KTVEVESVAAAGK	2	3	1	N-Term(iTRQ8plex); K1(iTRQ8plex); K13(iTRQ8plex)	2201.33
LLNISVKDDL	3	3	1	N-Term(iTRQ8plex); K7(iTRQ8plex)	1738.06
NQGTCGSCWAFAAVAAIEGMNK	5	3	1	N-Term(iTRQ8plex); C5(Carbamidomethyl); C8(Carbamidomethyl); K22(iTRQ8plex)	2951.47
QSLSGIPLLILGNK	5	3	1	N-Term(iTRQ8plex); K14(iTRQ8plex)	2061.3
RKDNPEAMEEDEVDEVAEIR	3	1	1	N-Term(iTRQ8plex); K2(iTRQ8plex)	2982.49
SLPDRDELVAYFTK	2	2	1	N-Term(iTRQ8plex); K14(iTRQ8plex)	2262.26
DVAQEGFNLGHR	3	3	1	N-Term(iTRQ8plex)	1646.86
NFASNPAAFSNAFTTAMIK	4	2	1	N-Term(iTRQ8plex); K19(iTRQ8plex)	2611.38
GIPALVEVVELGSAR	4	2	1	N-Term(iTRQ8plex)	1814.07
TSDTPEEAAER	3	2	1	N-Term(iTRQ8plex)	1509.73
TPGFTGADLQNLMNEAAILAAR	10	1	1	N-Term(iTRQ8plex)	2578.37
VMILSHDR	5	3	1	N-Term(iTRQ8plex)	1274.72
DIEAAPQGGEFSTK	24	3	1	N-Term(iTRQ8plex); K14(iTRQ8plex)	2058.1
EQHNDMLDVLSR	3	2	1	N-Term(iTRQ8plex)	1760.89
SILTTAPQNK	3	2	1	N-Term(iTRQ8plex); K10(iTRQ8plex)	1681.01
QQPLESEPVEAAAASVLGQAAAAVR	1	1	1	N-Term(iTRQ8plex)	2767.5
SFSGVDVCDDAHPQCPK	36	4	1	N-Term(iTRQ8plex); C8(Carbamidomethyl); C15(Carbamidomethyl); K17(iTRQ8plex)	2527.22
DKPFTVVGVHSAK	4	2	1	N-Term(iTRQ8plex); K2(iTRQ8plex); K13(iTRQ8plex)	2297.37
ELPNVHVLDQFSNPANPEAHIR	5	3	1	N-Term(iTRQ8plex)	2801.45
VLDKELTAAGISHIIDTTGISIGR	2	1	1	N-Term(iTRQ8plex); K4(iTRQ8plex)	3088.79
NAVLLVFANK	3	2	1	N-Term(iTRQ8plex); K10(iTRQ8plex)	1697.05
QVVIADCGQL	5	1	1	N-Term(iTRQ8plex); C7(Carbamidomethyl)	1406.76
FVPLLGK	16	2	1	N-Term(iTRQ8plex); K7(iTRQ8plex)	1381.9
VIGFDNMR	11	3	1	N-Term(iTRQ8plex)	1255.68
HGGVAAEDAYPYK	5	3	1	N-Term(iTRQ8plex); K13(iTRQ8plex)	1986.06
DRGPLPASQVVR	2	3	1	N-Term(iTRQ8plex)	1598.93
YVGTSDLQLER	10	5	1	N-Term(iTRQ8plex)	1584.86
QAHSFLTFATSTPMQSAAAAALR	7	2	1	N-Term(iTRQ8plex)	2682.4
CPAELAHGANAGLDIAVR	13	3	1	N-Term(iTRQ8plex); C1(Carbamidomethyl)	2139.14
LLKPSADDEAALK	5	1	1	N-Term(iTRQ8plex); K3(iTRQ8plex); K13(iTRQ8plex)	2283.37
AIKFEFEPVDTIDK	38	8	1	N-Term(iTRQ8plex); K3(iTRQ8plex); K14(iTRQ8plex)	2564.48
DKGVEPSEFEDTVAQAFFDLENGNQELK	9	1	1	N-Term(iTRQ8plex); K2(iTRQ8plex); K28(iTRQ8plex)	4069.08
GFGFVTMASQPELDDAIAALDGQSLEGR	4	2	1	N-Term(iTRQ8plex)	3199.6
VETQNHR	6	4	1	N-Term(iTRQ8plex)	1187.65
NLQDIIAILGMDELSEDDKMTVAR	7	3	1	N-Term(iTRQ8plex); K19(iTRQ8plex)	3298.76
EFAGILK	21	1	1	N-Term(iTRQ8plex); K7(iTRQ8plex)	1385.85
DEEVVLASGIPSTIIR	1	3	1	N-Term(iTRQ8plex)	2003.14
DLQTEIDDGEVEIPA	4	2	1	N-Term(iTRQ8plex)	1947.97
GEQQVVSGMNYR	5	2	1	N-Term(iTRQ8plex); M9(Oxidation)	1687.84
LSGTVPNTLATISSLTDIR	1	1	1	N-Term(iTRQ8plex)	2263.28
NFDALIHDVLAPSR	4	1	1	N-Term(iTRQ8plex)	1872.03
KEEEAVVAAEEGSK	2	1	1	N-Term(iTRQ8plex); K1(iTRQ8plex); K14(iTRQ8plex)	2388.34
VAGASAEMLDSAAK	2	1	1	N-Term(iTRQ8plex); M8(Oxidation); K14(iTRQ8plex)	1945.05
ANVDAINAHTR	3	3	1	N-Term(iTRQ8plex)	1485.82
NAIHGGK	2	3	1	N-Term(iTRQ8plex); K7(iTRQ8plex)	1304.79
GYDVIDTIK	6	2	1	N-Term(iTRQ8plex); K9(iTRQ8plex)	1631.95
VYVNDQFLNWDPENR	1	1	1	N-Term(iTRQ8plex)	2213.1
KQVTAAVETLEGALR	10	1	1	N-Term(iTRQ8plex); K1(iTRQ8plex)	2194.3
LVVSESGWPSGGGTAATPANAR	25	4	1	N-Term(iTRQ8plex)	2389.25
VCGNSHGLIR	4	7	1	N-Term(iTRQ8plex); C2(Carbamidomethyl)	1416.77
KEDGTVEPFSMIDSK	3	2	1	N-Term(iTRQ8plex); K1(iTRQ8plex); K15(iTRQ8plex)	2595.41
EHVIKPVIPGK	9	3	1	N-Term(iTRQ8plex); K5(iTRQ8plex); K11(iTRQ8plex)	2129.36
VDLTSHIVR	1	2	1	N-Term(iTRQ8plex)	1343.8
MLEDAGFHDVVAEDR	5	4	1	N-Term(iTRQ8plex)	2007.98
EGEASDKPIDSAVLSR	5	3	1	N-Term(iTRQ8plex); K7(iTRQ8plex)	2282.25
ALSIIQGR	13	2	1	N-Term(iTRQ8plex)	1161.73
DSVVTLGGPSWTVPLGR	11	1	1	N-Term(iTRQ8plex)	2045.13
SGGDQILFALDPATQFR	6	3	1	N-Term(iTRQ8plex)	2140.14
GYSFTTSAER	11	3	1	N-Term(iTRQ8plex)	1422.72
GQGTEEQQK	4	3	1	N-Term(iTRQ8plex); K9(iTRQ8plex)	1612.88
YTGTSDLQLER	8	3	1	N-Term(iTRQ8plex)	1586.84
TPDAFDNQFYMDLVAK	2	1	1	N-Term(iTRQ8plex); K16(iTRQ8plex)	2483.27
ASDGFGLDDVMK	12	1	1	N-Term(iTRQ8plex); K12(iTRQ8plex)	1862.98
APAVILGGAQMEDFVLDFDMEK	5	1	1	N-Term(iTRQ8plex); K22(iTRQ8plex)	3004.57
TVTEKDFLDSVNK	2	2	1	N-Term(iTRQ8plex); K5(iTRQ8plex); K13(iTRQ8plex)	2408.38
HMFGVVGIPVTSLASR	5	1	1	N-Term(iTRQ8plex)	1975.11
SAIDTALVDGECNTMEKPGDR	3	2	1	N-Term(iTRQ8plex); C12(Carbamidomethyl); K17(iTRQ8plex)	2887.44
VSDQVPFLADLKPSGK	3	3	1	N-Term(iTRQ8plex); K12(iTRQ8plex); K16(iTRQ8plex)	2613.55
HIINVAPR	1	2	1	N-Term(iTRQ8plex)	1223.75
WAMLGALGCVFPEVLQK	11	1	1	N-Term(iTRQ8plex); C9(Carbamidomethyl); K17(iTRQ8plex)	2527.4
GAGYTFGQDISEQFNHTNNLR	1	2	1	N-Term(iTRQ8plex)	2673.31
QTEMVPLVLTPPFR	20	1	1	N-Term(iTRQ8plex)	1932.09
APAVILGGAQMEDFVLDFDMEK	1	1	1	N-Term(iTRQ8plex); M11(Oxidation); K22(iTRQ8plex)	3020.56
DTLEHFFEK	4	3	1	N-Term(iTRQ8plex); K9(iTRQ8plex)	1773.96
GFLYPVVDPEEIR	4	1	1	N-Term(iTRQ8plex)	1838
DALAPALEDLVFTLPAPSFTVPELLK	18	1	1	N-Term(iTRQ8plex); K26(iTRQ8plex)	3375.92
HAEAPQEALQVLDIVLR	2	2	1	N-Term(iTRQ8plex)	2206.25
GLGAPVGSVIVGSK	6	9	1	N-Term(iTRQ8plex); K14(iTRQ8plex)	1849.14
RAPTEPGLLMSNLFQK	3	2	1	N-Term(iTRQ8plex); K16(iTRQ8plex)	2410.37
KTAAVGTK	8	1	1	N-Term(iTRQ8plex); K1(iTRQ8plex); K8(iTRQ8plex)	1688.09
ETQHQFSAR	4	3	1	N-Term(iTRQ8plex)	1407.73
WWFHDDKV	2	5	1	N-Term(iTRQ8plex); K7(iTRQ8plex)	1740.94
QVASSSPWYGADR	4	3	1	N-Term(iTRQ8plex)	1727.87
GFQSSYYVR	4	3	1	N-Term(iTRQ8plex)	1410.73
AKDEVMETGGGGDFAAK	9	3	1	N-Term(iTRQ8plex); K2(iTRQ8plex); M6(Oxidation); K17(iTRQ8plex)	2611.38
AWMTDAEFAR	5	2	1	N-Term(iTRQ8plex)	1501.74
KFLDGIYVSDK	7	7	1	N-Term(iTRQ8plex); K1(iTRQ8plex); K11(iTRQ8plex)	2197.3
RLEEGNLDQNELSVAR	3	1	1	N-Term(iTRQ8plex)	2147.14
RAPFDLFDNKK	2	2	1	N-Term(iTRQ8plex); K10(iTRQ8plex); K11(iTRQ8plex)	2263.34
LDELEQLLK	9	3	1	N-Term(iTRQ8plex); K9(iTRQ8plex)	1709.02
MFFEQHEDYK	4	1	1	N-Term(iTRQ8plex); K10(iTRQ8plex)	1981.98
AAAAAAQLKDGDAEPPXR	1	1	1	N-Term(iTRQ8plex); K9(iTRQ8plex); X17(R)	2416.32
SLGANLFDRPQPNSPTVYDWLYSDETR	3	2	1	N-Term(iTRQ8plex)	3445.69
DEYFAWGLHQISK	5	3	1	N-Term(iTRQ8plex); K13(iTRQ8plex)	2202.18
KLDLTDTIK	2	3	1	N-Term(iTRQ8plex); K1(iTRQ8plex); K9(iTRQ8plex)	1959.22
FTLDSDNYIK	10	2	1	N-Term(iTRQ8plex); K10(iTRQ8plex)	1824.01
GSPEPVMVLR	2	2	1	N-Term(iTRQ8plex)	1388.78
SLANFPVVVCAK	2	3	1	N-Term(iTRQ8plex); C10(Carbamidomethyl); K12(iTRQ8plex)	1913.12
VFYFDIGENKR	2	2	1	N-Term(iTRQ8plex); K10(iTRQ8plex)	1996.11
ITPAFELPVSR	6	2	1	N-Term(iTRQ8plex)	1533.89
LGGSLQDLVVYGTGDTGAPCSPFTK	2	2	1	N-Term(iTRQ8plex); C20(Carbamidomethyl); K25(iTRQ8plex)	3148.65
AIVEAFPQIK	14	1	1	N-Term(iTRQ8plex); K10(iTRQ8plex)	1724.06
GPYPADQVVK	4	2	1	N-Term(iTRQ8plex); K10(iTRQ8plex)	1681.98
AAQDIALVDLAPTHPIR	4	1	1	N-Term(iTRQ8plex)	2105.2
MKEGQNEIYYITGESK	2	2	1	N-Term(iTRQ8plex); M1(Oxidation); K2(iTRQ8plex); K16(iTRQ8plex)	2818.49
HLPIDLLK	2	11	1	N-Term(iTRQ8plex); K8(iTRQ8plex)	1556.99
KAHAAAQEAYDEDDEMPGGGAQR	1	3	1	N-Term(iTRQ8plex); K1(iTRQ8plex)	3025.46
ANVQPYPGVSFR	2	1	1	N-Term(iTRQ8plex)	1638.89
LKPPFPANAGLYGCPTTVTNVETVAVSPTILR	5	3	1	N-Term(iTRQ8plex); K2(iTRQ8plex); C14(Carbamidomethyl)	3992.23
LLSLEMGK	3	3	1	N-Term(iTRQ8plex); M6(Oxidation); K8(iTRQ8plex)	1514.88
RIPFAFLEDIHGK	5	3	1	N-Term(iTRQ8plex); K13(iTRQ8plex)	2151.26
VQAPLAAVWDIVR	4	1	1	N-Term(iTRQ8plex)	1742.03
TFETYLFSLFDENQKPGPIAER	3	3	1	N-Term(iTRQ8plex); K15(iTRQ8plex)	3210.7
VAAASADILDSAAK	22	1	1	N-Term(iTRQ8plex); K14(iTRQ8plex)	1911.11
GFQTTLYQGNGGGANSVAPGYTK	6	4	1	N-Term(iTRQ8plex); K23(iTRQ8plex)	2896.5
ISSEAAGASTISPLPHMFVVK	1	1	1	N-Term(iTRQ8plex); K21(iTRQ8plex)	2750.55
GAPVAAPLFFADSQDPGLR	1	1	1	N-Term(iTRQ8plex)	2233.2
EEPKVEPEVAAAAPAEETTTR	7	1	1	N-Term(iTRQ8plex); K4(iTRQ8plex)	2833.5
SLTVPELTQQMWDSK	13	6	1	N-Term(iTRQ8plex); K15(iTRQ8plex)	2371.29
ADDGSDTVTFMFESPNQDK	8	3	1	N-Term(iTRQ8plex); K19(iTRQ8plex)	2712.29
LLXYLAK	16	21	1	N-Term(iTRQ8plex); X3(A); K7(iTRQ8plex)	1399.91
EAIDGTYIDKK	18	3	1	N-Term(iTRQ8plex); K10(iTRQ8plex); K11(iTRQ8plex)	2165.26
GGPTSVVIYDIHALQER	11	3	1	N-Term(iTRQ8plex)	2159.18
TPEEAAAITIK	3	2	1	N-Term(iTRQ8plex); K11(iTRQ8plex)	1752.04
AIGSHGAEFLQR	9	2	1	N-Term(iTRQ8plex)	1589.87
LAWTLEAVAER	1	1	1	N-Term(iTRQ8plex)	1562.89
CGINYQPPGVVPGGDLAK	1	2	1	N-Term(iTRQ8plex); C1(Carbamidomethyl); K18(iTRQ8plex)	2450.35
YDNCNDAGR	6	8	1	N-Term(iTRQ8plex); C4(Carbamidomethyl)	1388.62
VSRPHGNTGVVR	3	2	1	N-Term(iTRQ8plex)	1582.91
GSALAAGYDLSSAVETVVPAR	5	2	1	N-Term(iTRQ8plex)	2338.24
VKYPEGWELIEPTLR	3	3	1	N-Term(iTRQ8plex); K2(iTRQ8plex)	2438.4
VALDLIER	6	1	1	N-Term(iTRQ8plex)	1232.75
EEPKAEPEDAAPAEETTTR	8	1	1	N-Term(iTRQ8plex); K4(iTRQ8plex)	2679.37
LPPGPSGAPVVGNWLQVGDDLNHR	4	1	1	N-Term(iTRQ8plex)	2799.48
GFGFVTFDDKK	8	3	1	N-Term(iTRQ8plex); K10(iTRQ8plex); K11(iTRQ8plex)	2173.24
KFAMSEGPVETGEENEK	2	3	1	N-Term(iTRQ8plex); K1(iTRQ8plex); K17(iTRQ8plex)	2794.48
TSTDRDSVFEELLDEIAAK	2	2	1	N-Term(iTRQ8plex); K19(iTRQ8plex)	2747.46
YVNIDDCWAELNR	3	6	1	N-Term(iTRQ8plex); C7(Carbamidomethyl)	1971.95
ASILLLQDAAPHLR	9	3	1	N-Term(iTRQ8plex)	1822.09
EMTLGFVDLLRDDFIEK	4	22	1	N-Term(iTRQ8plex); M2(Oxidation); K17(iTRQ8plex)	2665.44
GGPLSFADLIQIAASQALK	17	1	1	N-Term(iTRQ8plex); K19(iTRQ8plex)	2508.47
SPQQTDLLR	3	7	1	N-Term(iTRQ8plex)	1361.77
TVFMDMLVEQTHEVDTFDSEGER	4	1	1	N-Term(iTRQ8plex)	3019.4
FTTPAGDDPVAIDFTGMGK	7	2	1	N-Term(iTRQ8plex); K19(iTRQ8plex)	2548.33
MIEGAGAR	2	1	1	N-Term(iTRQ8plex)	1108.61
TAGGPFIATSYDYDAPIDEYGLIR	4	2	1	N-Term(iTRQ8plex)	2909.48
ADITADDFFFAGLK	27	3	1	N-Term(iTRQ8plex); K14(iTRQ8plex)	2139.16
KIYSQIGVIK	5	3	1	N-Term(iTRQ8plex); K1(iTRQ8plex); K10(iTRQ8plex)	2061.32
DVVASPFEDLHGVTLFDESMAK	14	1	1	N-Term(iTRQ8plex); K22(iTRQ8plex)	3015.57
QPDQELLAQVSMVSR	1	3	1	N-Term(iTRQ8plex)	2005.07
KPVAEK	4	5	1	N-Term(iTRQ8plex); K1(iTRQ8plex); K6(iTRQ8plex)	1584.03
SGVEEVLPLGPLNEFER	7	2	1	N-Term(iTRQ8plex)	2189.18
KLDVLSNEVFVK	3	3	1	N-Term(iTRQ8plex); K1(iTRQ8plex); K12(iTRQ8plex)	2303.42
RGQKPVPGTDVISLFEDAR	2	3	1	N-Term(iTRQ8plex); K4(iTRQ8plex)	2693.53
AALEAQCPATVSCADVLALAAR	2	1	1	N-Term(iTRQ8plex); C7(Carbamidomethyl); C13(Carbamidomethyl)	2562.32
LKDLGVLVGK	6	3	1	N-Term(iTRQ8plex); K2(iTRQ8plex); K10(iTRQ8plex)	1954.29
ESAPAAPR	1	1	1	N-Term(iTRQ8plex)	1102.62
DRAEDLQAESR	4	1	1	N-Term(iTRQ8plex)	1593.81
KPEEITKEEYAAFYK	2	1	1	N-Term(iTRQ8plex); K1(iTRQ8plex); K7(iTRQ8plex); K15(iTRQ8plex)	3062.76
ATALALLPSVTR	4	3	1	N-Term(iTRQ8plex)	1516.94
HWVELFFGVK	2	2	1	N-Term(iTRQ8plex); K10(iTRQ8plex)	1870.08
AGTTWMIPGFEFFPDTEAR	6	1	1	N-Term(iTRQ8plex)	2477.21
GNNPGSR	2	3	1	N-Term(iTRQ8plex)	1005.54
VADELSPSIVFIDEIDAVGTK	10	3	1	N-Term(iTRQ8plex); K21(iTRQ8plex)	2826.56
IDELEQSVNDLK	12	1	1	N-Term(iTRQ8plex); K12(iTRQ8plex)	2011.12
THQAQQSSGR	1	3	1	N-Term(iTRQ8plex)	1403.73
TYESDK	1	2	1	N-Term(iTRQ8plex); K6(iTRQ8plex)	1350.74
EFIPLAK	6	2	1	N-Term(iTRQ8plex); K7(iTRQ8plex)	1425.9
LTAPPEQINPAYR	35	2	1	N-Term(iTRQ8plex)	1773.98
GINFDLPHVISEAPPFSGVTHVGGDMFQK	1	1	1	N-Term(iTRQ8plex); K29(iTRQ8plex)	3704.93
AAPFIWLNREHGEATSSHSSDMGKLQPDDVAALK	1	1	1	N-Term(iTRQ8plex); M22(Oxidation); K24(iTRQ8plex); K34(iTRQ8plex)	4607.41
VHEDMLLAASETLAAQATQENFDK	1	2	1	N-Term(iTRQ8plex); K24(iTRQ8plex)	3240.68
ESLLNALTEHVK	1	3	1	N-Term(iTRQ8plex); K12(iTRQ8plex)	1962.15
NQTVDLVFTAHPTQSIR	3	2	1	N-Term(iTRQ8plex)	2231.22
KLAAQMVPK	11	4	1	N-Term(iTRQ8plex); K1(iTRQ8plex); K9(iTRQ8plex)	1898.21
EMVHSIVAQAVAR	5	1	1	N-Term(iTRQ8plex)	1714.96
HLAIDTLEYK	8	1	1	N-Term(iTRQ8plex); K10(iTRQ8plex)	1811.05
AGTGPKPVK	1	3	1	N-Term(iTRQ8plex); K6(iTRQ8plex); K9(iTRQ8plex)	1767.12
ADVESVAK	9	5	1	N-Term(iTRQ8plex); K8(iTRQ8plex)	1426.84
EGHPVCYNVYSEFQDKDLYEK	3	2	1	N-Term(iTRQ8plex); C6(Carbamidomethyl); K16(iTRQ8plex); K21(iTRQ8plex)	3532.79
ILFQELSEHLGIR	4	3	1	N-Term(iTRQ8plex)	1859.07
QKNHGMHFR	1	22	1	N-Term(iTRQ8plex); K2(iTRQ8plex)	1762.96
QVLDLFQDNYPELVAR	3	3	1	N-Term(iTRQ8plex)	2224.19
KTFPNYFDVLSTFVK	3	3	1	N-Term(iTRQ8plex); K1(iTRQ8plex); K15(iTRQ8plex)	2718.57
FLGEVVLQLDK	4	3	1	N-Term(iTRQ8plex); K11(iTRQ8plex)	1869.13
GFYTYDAFIAAANTFPGFGTTGSADDIK	1	1	1	N-Term(iTRQ8plex); K28(iTRQ8plex)	3526.82
THAGDAAALNAVFAK	5	2	1	N-Term(iTRQ8plex); K15(iTRQ8plex)	2065.17
LSDRFPQPYPNEQAAR	6	2	1	N-Term(iTRQ8plex)	2193.14
KPSAVVPDAAAGSSGDKEDDKDAPR	4	2	1	N-Term(iTRQ8plex); K1(iTRQ8plex); K17(iTRQ8plex); K21(iTRQ8plex)	3700.04
GVFITCNYNPPGNFNGERPF	3	1	1	N-Term(iTRQ8plex); C6(Carbamidomethyl)	2604.26
KPTTPWGYPALGR	2	10	1	N-Term(iTRQ8plex); K1(iTRQ8plex)	2052.18
DLDELEQADSMLHIK	1	3	1	N-Term(iTRQ8plex); K15(iTRQ8plex)	2365.26
AANIAQTVQVIDFLASR	11	1	1	N-Term(iTRQ8plex)	2121.2
PSPNDPPAALPLTLDLEDFK	1	3	1	N-Term(iTRQ8plex); K20(iTRQ8plex)	2758.53
GGEAPSAAGEEAKP	4	1	1	N-Term(iTRQ8plex); K13(iTRQ8plex)	1879
RAPSMEALVAGMLK	3	1	1	N-Term(iTRQ8plex); K14(iTRQ8plex)	2082.21
VLSDASAFIWK	24	1	1	N-Term(iTRQ8plex); K11(iTRQ8plex)	1845.07
RYTEDMELDDAIHTAILTLK	2	1	1	N-Term(iTRQ8plex); K20(iTRQ8plex)	2956.6
REPWLFGER	3	2	1	N-Term(iTRQ8plex)	1493.82
AGGAARGEVAPSK	1	1	1	N-Term(iTRQ8plex); K13(iTRQ8plex)	1779.03
MEEEEERK	1	1	1	N-Term(iTRQ8plex); K8(iTRQ8plex)	1687.87
AASAAGTVMTLSSWATSSVEEVASTGPGIR	7	3	1	N-Term(iTRQ8plex)	3198.62
DTPLLLK	2	1	1	N-Term(iTRQ8plex); K7(iTRQ8plex)	1407.91
IVAFEVKPYSVK	3	3	1	N-Term(iTRQ8plex); K7(iTRQ8plex); K12(iTRQ8plex)	2292.41
QVVGLDLVDDESKPER	2	3	1	N-Term(iTRQ8plex); K13(iTRQ8plex)	2407.32
GFIWPVAAYR	41	2	1	N-Term(iTRQ8plex)	1483.84
AFMTMAAEIK	15	2	1	N-Term(iTRQ8plex); K10(iTRQ8plex)	1720.95
VAPSSLPVTLPGDQEAWSVQLFR	6	1	1	N-Term(iTRQ8plex)	2801.51
GNAGGMHHHR	2	3	1	N-Term(iTRQ8plex)	1377.69
MHGGVDGISK	2	3	1	N-Term(iTRQ8plex); K10(iTRQ8plex)	1608.9
ASGGFGLDDVMK	6	1	1	N-Term(iTRQ8plex); K12(iTRQ8plex)	1804.97
GVTGGQVMGAPATPVGMMR	4	1	1	N-Term(iTRQ8plex)	2121.1
ATIFPHNVGLGATR	16	3	1	N-Term(iTRQ8plex)	1757.99
GLLPFGGGDDDDAGAR	13	1	1	N-Term(iTRQ8plex)	1836.91
MDPDVPLVIPEVNPEAMADVR	4	1	1	N-Term(iTRQ8plex); M1(Oxidation)	2627.35
QAIEEMNGK	2	1	1	N-Term(iTRQ8plex); K9(iTRQ8plex)	1627.89
AIMINTPHNPTGK	8	3	1	N-Term(iTRQ8plex); K13(iTRQ8plex)	2002.14
RLNAVESDFDDTEAIAK	3	1	1	N-Term(iTRQ8plex); K17(iTRQ8plex)	2502.33
CHPLGMFDSIASLAVAQNMR	1	2	1	N-Term(iTRQ8plex); C1(Carbamidomethyl)	2522.26
KLAELSK	17	3	1	N-Term(iTRQ8plex); K1(iTRQ8plex); K7(iTRQ8plex)	1701.1
HVEWALATGLVGR	8	1	1	N-Term(iTRQ8plex)	1712.97
TLITNDMGGLHNAR	2	5	1	N-Term(iTRQ8plex)	1816.96
STLFPNFGSMFSVAEQQQAK	3	3	1	N-Term(iTRQ8plex); K20(iTRQ8plex)	2825.48
LEGIESEVVALNGNPQLK	24	1	1	N-Term(iTRQ8plex); K18(iTRQ8plex)	2518.43
GFEVIDTAK	3	1	1	N-Term(iTRQ8plex); K9(iTRQ8plex)	1587.92
IEEELGAAAVYAGLKFR	1	3	1	N-Term(iTRQ8plex); K15(iTRQ8plex)	2445.43
GPDPIVPNNIRDEDAGAVAAAVPGFLPK	4	1	1	N-Term(iTRQ8plex); K28(iTRQ8plex)	3408.88
VPVGGDNVVHK	2	2	1	N-Term(iTRQ8plex); K11(iTRQ8plex)	1729.03
QAQLKPDMAPAFR	9	2	1	N-Term(iTRQ8plex); K5(iTRQ8plex)	2081.18
NVDNFFNENEQLAFGPGLVVPGIYYSDDK	8	2	1	N-Term(iTRQ8plex); K29(iTRQ8plex)	3869.95
ALSLWILDPAGR	3	2	1	N-Term(iTRQ8plex)	1615.95
KLDAGQTWSIDVPAGTTSGR	4	1	1	N-Term(iTRQ8plex); K1(iTRQ8plex)	2668.44
VFPNGVAVITLDRPK	1	2	1	N-Term(iTRQ8plex); K15(iTRQ8plex)	2234.33
DDKPLDTALETK	5	2	1	N-Term(iTRQ8plex); K3(iTRQ8plex); K12(iTRQ8plex)	2258.29
NAELDPERR	8	1	1	N-Term(iTRQ8plex)	1403.75
VLLPIILPSLER	5	3	1	N-Term(iTRQ8plex)	1667.07
ILGNSGDQWSDLIGLPMATR	5	3	1	N-Term(iTRQ8plex)	2448.29
DTEESLMEHMDAALR	1	2	1	N-Term(iTRQ8plex)	2051.97
EAFSLFDKDGDGCITTK	23	5	1	N-Term(iTRQ8plex); K8(iTRQ8plex); C13(Carbamidomethyl); K17(iTRQ8plex)	2816.5
DQGVPLVAFSLK	8	2	1	N-Term(iTRQ8plex); K12(iTRQ8plex)	1882.13
EFTTVIDVAGFLSSGQENR	3	2	1	N-Term(iTRQ8plex)	2374.22
NSMVDVKPGTACVAFVEMK	2	1	1	N-Term(iTRQ8plex); K7(iTRQ8plex); C12(Carbamidomethyl); K19(iTRQ8plex)	2995.61
RDSTTASASLANSDLPGPSSSR	1	1	1	N-Term(iTRQ8plex)	2481.25
MNLDDVFEQK	9	3	1	N-Term(iTRQ8plex); K10(iTRQ8plex)	1847
ACPDTVSCADILALIAR	4	10	1	N-Term(iTRQ8plex); C2(Carbamidomethyl); C8(Carbamidomethyl)	2150.12
FGDGKDNELSLEAAGDYTR	4	1	1	N-Term(iTRQ8plex); K5(iTRQ8plex)	2666.36
QAVADHANNLASK	4	3	1	N-Term(iTRQ8plex); K13(iTRQ8plex)	1947.09
ESDWGFTSFMPLSELYDPSR	1	4	1	N-Term(iTRQ8plex)	2668.28
NPEEEVIQPAIQGTLNVMR	1	2	1	N-Term(iTRQ8plex)	2442.29
GVTAILYVVDAADRDSVPIAK	4	3	1	N-Term(iTRQ8plex); K21(iTRQ8plex)	2781.6
SYNAGCGGGLMTYAYK	2	3	1	N-Term(iTRQ8plex); C6(Carbamidomethyl); K16(iTRQ8plex)	2321.17
GAGDSHQIFR	2	3	1	N-Term(iTRQ8plex)	1391.74
ALVPFYPLAGR	1	3	1	N-Term(iTRQ8plex)	1507.9
MNIDDGR	1	2	1	N-Term(iTRQ8plex)	1124.57
GQHFDVPK	1	2	1	N-Term(iTRQ8plex); K8(iTRQ8plex)	1535.88
KFPGAIFLK	1	3	1	N-Term(iTRQ8plex); K1(iTRQ8plex); K9(iTRQ8plex)	1933.23
KSNAAGSSTQEIAVAR	2	1	1	N-Term(iTRQ8plex); K1(iTRQ8plex)	2198.23
KLPGEVISEEYSLEYGTDK	4	3	1	N-Term(iTRQ8plex); K1(iTRQ8plex); K19(iTRQ8plex)	3069.69
HCAVVNS	3	2	1	N-Term(iTRQ8plex); C2(Carbamidomethyl)	1090.56
NTVPGDVSAMVPGGIR	7	2	1	N-Term(iTRQ8plex); M10(Oxidation)	1890.01
EAAPAPAAEEEK	12	1	1	N-Term(iTRQ8plex); K12(iTRQ8plex)	1820.99
SCTMLIIAHR	3	4	1	N-Term(iTRQ8plex); C2(Carbamidomethyl)	1505.82
MVEQEKPK	3	3	1	N-Term(iTRQ8plex); K6(iTRQ8plex); K8(iTRQ8plex)	1901.12
NIGFISDDVGLDADHCK	10	2	1	N-Term(iTRQ8plex); C16(Carbamidomethyl); K17(iTRQ8plex)	2484.27
FNVSGGGK	6	4	1	N-Term(iTRQ8plex); K8(iTRQ8plex)	1373.8
DSEQSSQAR	5	1	1	N-Term(iTRQ8plex)	1311.65
FHWRPTCGVSCLMDDEATLVGGK	4	2	1	N-Term(iTRQ8plex); C7(Carbamidomethyl); C11(Carbamidomethyl); K23(iTRQ8plex)	3244.62
QAYNDAFAHFGVR	3	2	1	N-Term(iTRQ8plex)	1799.91
LQELAEHVPK	3	2	1	N-Term(iTRQ8plex); K10(iTRQ8plex)	1772.06
YGSCPQNALK	10	2	1	N-Term(iTRQ8plex); C4(Carbamidomethyl); K10(iTRQ8plex)	1745.95
GFTQDDAHIFCLEDQIKDEIR	1	2	1	N-Term(iTRQ8plex); C11(Carbamidomethyl); K17(iTRQ8plex)	3158.59
SSAVFIPHGPGAVK	18	2	1	N-Term(iTRQ8plex); K14(iTRQ8plex)	1975.15
VNVAEERPPR	9	3	1	N-Term(iTRQ8plex)	1470.83
EQVDLLVSQLHTLGAR	2	2	1	N-Term(iTRQ8plex)	2083.19
VIHGFEVLDLMEK	2	1	1	N-Term(iTRQ8plex); K13(iTRQ8plex)	2138.22
MLHILR	6	10	1	N-Term(iTRQ8plex)	1086.68
DGNQQETLGELLK	3	1	1	N-Term(iTRQ8plex); K13(iTRQ8plex)	2053.14
GLLPFGGGDDDDTGAR	5	1	1	N-Term(iTRQ8plex)	1866.92
SAIFQVVIGGASAGPIGGGGAAGGAAASGGAAAEAPK	5	1	1	N-Term(iTRQ8plex); K37(iTRQ8plex)	3631.99
DGVHGVLLR	2	2	1	N-Term(iTRQ8plex)	1269.76
VFVHVPSEIAAHEVEEIGVEHLLR	22	2	1	N-Term(iTRQ8plex)	3013.65
TPLANLIR	15	2	1	N-Term(iTRQ8plex)	1201.76
KLVQEGHQVTLFTR	4	3	1	N-Term(iTRQ8plex); K1(iTRQ8plex)	2264.34
EPGPTLVIPAHDHEVLSLDWDKYDPSILATGSVDK	1	1	1	N-Term(iTRQ8plex); K22(iTRQ8plex); K35(iTRQ8plex)	4727.55
RDGLAPASLDTILGALPPPTSK	7	1	1	N-Term(iTRQ8plex); K22(iTRQ8plex)	2798.62
GLFHSDGALLSDPFTR	1	1	1	N-Term(iTRQ8plex)	2037.08
KEAAENTLVAYK	17	1	1	N-Term(iTRQ8plex); K1(iTRQ8plex); K12(iTRQ8plex)	2249.33
VELLHAVR	2	1	1	N-Term(iTRQ8plex)	1240.77
CGIAVEPSYPTK	18	3	1	N-Term(iTRQ8plex); C1(Carbamidomethyl); K12(iTRQ8plex)	1930.05
LQLELSNAITHEDPVFSSIAK	1	3	1	N-Term(iTRQ8plex); K21(iTRQ8plex)	2920.63
DLDAVKPVADWAK	7	2	1	N-Term(iTRQ8plex); K6(iTRQ8plex); K13(iTRQ8plex)	2340.35
AYDRNPELANLIVDR	5	2	1	N-Term(iTRQ8plex)	2063.11
ELFDRPFDAIFLNHNR	2	2	1	N-Term(iTRQ8plex)	2308.22
ILSMIPK	7	3	1	N-Term(iTRQ8plex); K7(iTRQ8plex)	1409.9
MPGSLDHEEQDVK	4	6	1	N-Term(iTRQ8plex); K13(iTRQ8plex)	2093.07
MMEVLHEACSQTFSLEK	1	3	1	N-Term(iTRQ8plex); C9(Carbamidomethyl); K17(iTRQ8plex)	2648.33
DNLLLHLKPVEK	2	3	1	N-Term(iTRQ8plex); K8(iTRQ8plex); K12(iTRQ8plex)	2331.45
GFIFGPPIALAIGAK	24	3	1	N-Term(iTRQ8plex); K15(iTRQ8plex)	2080.29
SIGFISDDVGLDADHCK	10	1	1	N-Term(iTRQ8plex); C16(Carbamidomethyl); K17(iTRQ8plex)	2457.25
ISSSPDEQGAR	3	3	1	N-Term(iTRQ8plex)	1450.74
ATVDGFSATDFHR	4	3	1	N-Term(iTRQ8plex)	1727.87
AEKPELLTVILPQSLK	7	2	1	N-Term(iTRQ8plex); K3(iTRQ8plex); K16(iTRQ8plex)	2691.67
MYQGAGAEMPGGMDEDAPASAAGGSSGPGPK	2	3	1	N-Term(iTRQ8plex); M1(Oxidation); M9(Oxidation); K31(iTRQ8plex)	3491.6
QLSVSAVDFPR	1	2	1	N-Term(iTRQ8plex)	1522.85
LIAEGFGEEDEGADSQLR	1	3	1	N-Term(iTRQ8plex)	2240.09
KLDQAALETETR	2	1	1	N-Term(iTRQ8plex); K1(iTRQ8plex)	1983.13
DYSDPPPAPLFDMGELR	20	2	1	N-Term(iTRQ8plex)	2224.09
NFSTPEEIASGTSGRPR	2	1	1	N-Term(iTRQ8plex)	2110.08
VVHQHQGWR	4	3	1	N-Term(iTRQ8plex)	1450.8
ICANHLVISTTK	6	3	1	N-Term(iTRQ8plex); C2(Carbamidomethyl); K12(iTRQ8plex)	1965.14
EAMDKGELVSDDLVVGIIDEAMK	3	2	1	N-Term(iTRQ8plex); K5(iTRQ8plex); K23(iTRQ8plex)	3389.84
DVADALVLAYESPEAAGR	2	4	1	N-Term(iTRQ8plex)	2151.12
EAEVSEEAASAEPEEDTAVDVK	5	2	1	N-Term(iTRQ8plex); K22(iTRQ8plex)	2913.44
DVERDEIEFITK	5	2	1	N-Term(iTRQ8plex); K12(iTRQ8plex)	2102.16
FFAGFK	1	3	1	N-Term(iTRQ8plex); K6(iTRQ8plex)	1324.79
GGGENLEDHFGGR	6	3	1	N-Term(iTRQ8plex)	1648.8
ELLSDDTTIDR	2	1	1	N-Term(iTRQ8plex)	1581.82
AAGHAAETR	4	3	1	N-Term(iTRQ8plex)	1187.64
KLDAEDAPMEIDVSAK	5	1	1	N-Term(iTRQ8plex); K1(iTRQ8plex); K16(iTRQ8plex)	2644.47
EVEEDDEEESDKSK	5	1	1	N-Term(iTRQ8plex); K12(iTRQ8plex); K14(iTRQ8plex)	2580.3
AAEHQDIIMGVVEHADVK	2	1	1	N-Term(iTRQ8plex); K18(iTRQ8plex)	2570.39
DVSSTANFQQLEETLWR	6	1	1	N-Term(iTRQ8plex)	2328.18
SSPPLSDDTQQSENQPVIR	2	3	1	N-Term(iTRQ8plex)	2402.22
VGACVNALNLIK	3	1	1	N-Term(iTRQ8plex); C4(Carbamidomethyl); K12(iTRQ8plex)	1880.13
HLYAQVIDDTK	3	2	1	N-Term(iTRQ8plex); K11(iTRQ8plex)	1911.07
LAETGMNVAR	3	3	1	N-Term(iTRQ8plex)	1365.75
EMQGGDPNATTSEAKEEMDSR	3	2	1	N-Term(iTRQ8plex); K15(iTRQ8plex)	2891.36
KAQCPIIER	6	2	1	N-Term(iTRQ8plex); K1(iTRQ8plex); C4(Carbamidomethyl)	1723.02
LLEYGHMLVQEQDNVKR	6	4	1	N-Term(iTRQ8plex); K16(iTRQ8plex)	2680.48
LLEPQDCVAHILPVIVNFSQDK	4	2	1	N-Term(iTRQ8plex); C7(Carbamidomethyl); K22(iTRQ8plex)	3143.76
ADLQTPLVRPK	6	2	1	N-Term(iTRQ8plex); K11(iTRQ8plex)	1846.14
LFVHLR	5	4	1	N-Term(iTRQ8plex)	1088.69
LQHSGGPFGENIFWGSGQSWTAANAVK	9	1	1	N-Term(iTRQ8plex); K27(iTRQ8plex)	3454.78
HKIEEEVAAAAAVGAGGFVFHEHHEK	6	3	1	N-Term(iTRQ8plex); K2(iTRQ8plex); K26(iTRQ8plex)	3682.99
VLDKDASGTVSVADLR	3	1	1	N-Term(iTRQ8plex); K4(iTRQ8plex)	2254.29
EKGEDASIEGAVMAISR	2	2	1	N-Term(iTRQ8plex); K2(iTRQ8plex)	2371.28
YMNSFTK	3	6	1	N-Term(iTRQ8plex); K7(iTRQ8plex)	1498.82
KGAVAAIK	24	2	1	N-Term(iTRQ8plex); K1(iTRQ8plex); K8(iTRQ8plex)	1670.11
HILNEMLK	1	1	1	N-Term(iTRQ8plex); K8(iTRQ8plex)	1605.97
ADQNDK	1	2	1	N-Term(iTRQ8plex); K6(iTRQ8plex)	1298.71
ILAAVGAAPVGVAA	6	2	1	N-Term(iTRQ8plex)	1483.91
LRPVHPVVEFPVLHLR	3	2	1	N-Term(iTRQ8plex)	2212.33
EEAPLPYLVYLQGGPGYESPRPTEASGWVK	2	1	1	N-Term(iTRQ8plex); K30(iTRQ8plex)	3899.04
LTSGQQMSGEIPDASPDR	3	2	1	N-Term(iTRQ8plex)	2193.08
VAIIHGLAR	8	3	1	N-Term(iTRQ8plex)	1253.8
TADKPGYIIPVEITVFDDK	5	3	1	N-Term(iTRQ8plex); K4(iTRQ8plex); K19(iTRQ8plex)	3033.74
KLIGATDPSK	4	4	1	N-Term(iTRQ8plex); K1(iTRQ8plex); K10(iTRQ8plex)	1942.21
MHDFTSIEDFR	1	1	1	N-Term(iTRQ8plex); M1(Oxidation)	1717.82
NMNLLLAEFDK	8	1	1	N-Term(iTRQ8plex); K11(iTRQ8plex)	1916.07
VAAAEAQLHQDK	2	1	1	N-Term(iTRQ8plex); K12(iTRQ8plex)	1889.07
FPDMVHALKPNPK	12	3	1	N-Term(iTRQ8plex); K9(iTRQ8plex); K13(iTRQ8plex)	2406.4
ALDISDESEQPAEASVLGR	1	2	1	N-Term(iTRQ8plex)	2291.15
KAAGEEPLPEEDPSNPIFKPLPEPSR	1	3	1	N-Term(iTRQ8plex); K1(iTRQ8plex); K19(iTRQ8plex)	3757.05
FALAAAGSHK	1	3	1	N-Term(iTRQ8plex); K10(iTRQ8plex)	1580.95
MKEEYVEAFLETPK	9	2	1	N-Term(iTRQ8plex); K2(iTRQ8plex); K14(iTRQ8plex)	2626.45
GTENFDRELEDMIDR	2	2	1	N-Term(iTRQ8plex)	2144.02
KQVAAAVETLEGALR	15	2	1	N-Term(iTRQ8plex); K1(iTRQ8plex)	2164.29
HIEATLSR	1	2	1	N-Term(iTRQ8plex)	1230.71
QIAEPVMK	1	2	1	N-Term(iTRQ8plex); K8(iTRQ8plex)	1523.91
LHFHDCFVQGCDASVLLSGMEQNAGPNVGSLR	17	1	1	N-Term(iTRQ8plex); C6(Carbamidomethyl); C11(Carbamidomethyl); M20(Oxidation)	3835.87
GLLASAGNIDAR	8	1	1	N-Term(iTRQ8plex)	1461.84
GYLDLDIPMEFGGGHR	3	1	1	N-Term(iTRQ8plex)	2081.04
LAELEELELQTDHQGVLAILPSYAGK	8	2	1	N-Term(iTRQ8plex); K26(iTRQ8plex)	3445.93
DYSDPPPAPIVDFEELTK	23	3	1	N-Term(iTRQ8plex); K18(iTRQ8plex)	2641.39
SGFSITAYDVYKPTLAR	3	1	1	N-Term(iTRQ8plex); K12(iTRQ8plex)	2497.4
VWEHLELPVSR	2	1	1	N-Term(iTRQ8plex)	1668.94
LHFHDCFVQGCDASVLLSGMEQNAGPNVGSLR	7	1	1	N-Term(iTRQ8plex); C6(Carbamidomethyl); C11(Carbamidomethyl)	3819.9
FLEDILEVTGHR	3	3	1	N-Term(iTRQ8plex)	1732.96
YRPGTVALR	12	19	1	N-Term(iTRQ8plex)	1336.8
ESFAQITGSASAAEAEAEAK	2	3	1	N-Term(iTRQ8plex); K20(iTRQ8plex)	2576.34
LKDLEISTVDGFQGR	2	3	1	N-Term(iTRQ8plex); K2(iTRQ8plex)	2286.3
LFTHLK	3	3	1	N-Term(iTRQ8plex); K6(iTRQ8plex)	1366.86
FLHQDTTQAFVMTDR	1	1	1	N-Term(iTRQ8plex)	2114.07
LKPIEGAGHMPQEDWPEK	3	3	1	N-Term(iTRQ8plex); K2(iTRQ8plex); K18(iTRQ8plex)	2974.62
WAMLGALGCVFPEVLQK	7	1	1	N-Term(iTRQ8plex); M3(Oxidation); C9(Carbamidomethyl); K17(iTRQ8plex)	2543.4
HDGQNYVFALLTGYHDPPAGVQIR	1	2	1	N-Term(iTRQ8plex)	2972.53
AASIPSK	3	1	1	N-Term(iTRQ8plex); K7(iTRQ8plex)	1281.79
IIAAAPSLAGPLLR	3	9	1	N-Term(iTRQ8plex)	1667.06
DAADVSGDLSGLSDKELGVLADWESK	5	1	1	N-Term(iTRQ8plex); K15(iTRQ8plex); K26(iTRQ8plex)	3589.91
YMVANQLYELCEAVGPEPTR	7	2	1	N-Term(iTRQ8plex); C11(Carbamidomethyl)	2644.31
QGIPSSESAPEVSGPR	2	3	1	N-Term(iTRQ8plex)	1901.98
QYFLGLEK	53	3	1	N-Term(iTRQ8plex); K8(iTRQ8plex)	1605.95
QTIFLPVIGLVDPDNLKPGDLVGVNK	11	3	1	N-Term(iTRQ8plex); K17(iTRQ8plex); K26(iTRQ8plex)	3674.17
LLFDHQASVK	22	2	1	N-Term(iTRQ8plex); K10(iTRQ8plex)	1766.05
GVDTVACVSVNDAFVMK	2	2	1	N-Term(iTRQ8plex); C7(Carbamidomethyl); K17(iTRQ8plex)	2420.28
AYPLADSQLTITILDLVQQAANYK	3	1	1	N-Term(iTRQ8plex); K24(iTRQ8plex)	3257.83
LEGKPVGGYLNK	3	2	1	N-Term(iTRQ8plex); K4(iTRQ8plex); K12(iTRQ8plex)	2187.33
VVQPLFSLLSK	4	3	1	N-Term(iTRQ8plex); K11(iTRQ8plex)	1839.16
GEQQVVSGMNYR	10	2	1	N-Term(iTRQ8plex)	1671.84
KVAILGAAGGIGQPLSLLMK	7	1	1	N-Term(iTRQ8plex); K1(iTRQ8plex); K20(iTRQ8plex)	2849.79
HTGQNIDK	11	1	1	N-Term(iTRQ8plex); K8(iTRQ8plex)	1520.86
DQNEQWIR	1	2	1	N-Term(iTRQ8plex)	1392.72
TVTVGEVFVFPR	11	1	1	N-Term(iTRQ8plex)	1654.94
DIGASSK	4	2	1	N-Term(iTRQ8plex); K7(iTRQ8plex)	1285.76
GYDLHDVK	6	4	1	N-Term(iTRQ8plex); K8(iTRQ8plex)	1554.87
MGGTTQYTVNNQMVNATLMNIADAPTNVQLPGMYNK	6	3	1	N-Term(iTRQ8plex); M1(Oxidation); K36(iTRQ8plex)	4525.26
ITITNEK	6	2	1	N-Term(iTRQ8plex); K7(iTRQ8plex)	1426.88
EILAAFR	3	2	1	N-Term(iTRQ8plex)	1123.67
LKEVEAVCNPIVSAVYQR	11	2	1	N-Term(iTRQ8plex); K2(iTRQ8plex); C8(Carbamidomethyl)	2683.51
KVTITGTSEAIQAAEAMIMQR	8	3	1	N-Term(iTRQ8plex); K1(iTRQ8plex)	2857.58
DNVEYIAGGATQNSIR	7	1	1	N-Term(iTRQ8plex)	2012.04
AHNVNSK	13	3	1	N-Term(iTRQ8plex); K7(iTRQ8plex)	1377.81
GDDAYEMR	2	3	1	N-Term(iTRQ8plex)	1260.58
ELVDRNPDLAHVLNDPSILR	4	1	1	N-Term(iTRQ8plex)	2590.43
FIDYDTSFSEDEKK	2	2	1	N-Term(iTRQ8plex); K13(iTRQ8plex); K14(iTRQ8plex)	2636.39
SSEPVQTLER	3	7	1	N-Term(iTRQ8plex)	1449.79
AFEDTEITHIDDTVDPVRDLETITQELR	2	1	1	N-Term(iTRQ8plex)	3575.82
FIWKPLK	2	2	1	N-Term(iTRQ8plex); K4(iTRQ8plex); K7(iTRQ8plex)	1844.18
FTTPAGDDPVAIDFTGMGK	1	2	1	N-Term(iTRQ8plex); M17(Oxidation); K19(iTRQ8plex)	2564.32
TITVGDVFVFPR	47	1	1	N-Term(iTRQ8plex)	1654.95
KNEYIPGDFSLR	3	2	1	N-Term(iTRQ8plex); K1(iTRQ8plex)	2047.15
MDRGDEVEELGGK	8	2	1	N-Term(iTRQ8plex); K13(iTRQ8plex)	2043.06
GLSLVTVCPVVVVGGAPATNVK	2	1	1	N-Term(iTRQ8plex); C8(Carbamidomethyl); K22(iTRQ8plex)	2745.61
LLATSGVFAADNATDVVTYR	11	1	1	N-Term(iTRQ8plex)	2388.28
DSHFPIQNLPFGVFR	4	2	1	N-Term(iTRQ8plex)	2078.12
KPYGSMEGDVK	2	2	1	N-Term(iTRQ8plex); K1(iTRQ8plex); K11(iTRQ8plex)	2123.19
VNEFGFGGEDEPAAPQTLEGAAAAQQIEAK	1	3	1	N-Term(iTRQ8plex); K30(iTRQ8plex)	3653.87
KMNVHPDVNFEELAR	1	3	1	N-Term(iTRQ8plex); K1(iTRQ8plex); M2(Oxidation)	2423.3
LSGSAGSIDDCSK	4	2	1	N-Term(iTRQ8plex); C11(Carbamidomethyl); K13(iTRQ8plex)	1904.99
KLEPTPGDMIR	5	4	1	N-Term(iTRQ8plex); K1(iTRQ8plex)	1865.08
AGDPEAGGGAALSPTDQVLFSR	5	1	1	N-Term(iTRQ8plex)	2420.24
GLFQSDAALITDAAAR	15	2	1	N-Term(iTRQ8plex)	1924.05
DKDHMFDDSLGECTVDVNELR	1	2	1	N-Term(iTRQ8plex); K2(iTRQ8plex); C13(Carbamidomethyl)	3103.49
GQFGVTYLVTHK	5	1	1	N-Term(iTRQ8plex); K12(iTRQ8plex)	1958.14
FKTEVYDK	9	3	1	N-Term(iTRQ8plex); K2(iTRQ8plex); K8(iTRQ8plex)	1942.14
KISAVSIFFETMPYR	9	2	1	N-Term(iTRQ8plex); K1(iTRQ8plex)	2397.36
HIQAGAK	44	3	1	N-Term(iTRQ8plex); K7(iTRQ8plex)	1332.82
TITAGDVFVFPR	11	1	1	N-Term(iTRQ8plex)	1626.92
KVVLFAVPGAFTPTCSQK	5	2	1	N-Term(iTRQ8plex); K1(iTRQ8plex); C15(Carbamidomethyl); K18(iTRQ8plex)	2862.67
KLASLADLFVNDAFGTAHR	34	2	1	N-Term(iTRQ8plex); K1(iTRQ8plex)	2654.49
LLGGTNMVDYAMDIHK	5	1	1	N-Term(iTRQ8plex); K16(iTRQ8plex)	2386.29
SPADGLTFLCMANDTFGR	1	1	1	N-Term(iTRQ8plex); C10(Carbamidomethyl)	2277.09
AAIPTIK	3	2	1	N-Term(iTRQ8plex); K7(iTRQ8plex)	1321.87
SVPADMLLLAGSAIVNEAILTGESTPQWK	2	3	1	N-Term(iTRQ8plex); K29(iTRQ8plex)	3620
RFSDPSVQSDMK	3	1	1	N-Term(iTRQ8plex); K12(iTRQ8plex)	2005.07
QVAHAPQELNSPR	6	3	1	N-Term(iTRQ8plex)	1750.96
LPVDNTMYAFDLK	7	1	1	N-Term(iTRQ8plex); K13(iTRQ8plex)	2135.17
LALHIK	18	10	1	N-Term(iTRQ8plex); K6(iTRQ8plex)	1302.87
AKPWELMEVLNPQQFR	7	3	1	N-Term(iTRQ8plex); K2(iTRQ8plex)	2594.44
QSLTYLDGTLPGDFGFDPLGLSDPEGTGGFIEPR	4	1	1	N-Term(iTRQ8plex)	3872.92
SAYFPVKDVIDGDLCEQYPALPADMQR	3	3	1	N-Term(iTRQ8plex); K7(iTRQ8plex); C15(Carbamidomethyl)	3706.88
LPAEANPDAASMVDR	1	1	1	N-Term(iTRQ8plex); M12(Oxidation)	1876.95
KLQQVLNVYDEILSK	7	3	1	N-Term(iTRQ8plex); K1(iTRQ8plex); K15(iTRQ8plex)	2702.63
KYEPTIGVEVHPLDFTTNCGK	9	3	1	N-Term(iTRQ8plex); K1(iTRQ8plex); C19(Carbamidomethyl); K21(iTRQ8plex)	3317.81
ASETPGEDPFVVGR	4	2	1	N-Term(iTRQ8plex)	1764.91
EHQIVETLCPGLKDEVMK	2	1	1	N-Term(iTRQ8plex); C9(Carbamidomethyl); K13(iTRQ8plex); M17(Oxidation); K18(iTRQ8plex)	3054.69
QYPDKDAAITFLEGIITK	7	2	1	N-Term(iTRQ8plex); K5(iTRQ8plex); K18(iTRQ8plex)	2935.68
DGFVMGEGAGVLVLEELEHAK	1	3	1	N-Term(iTRQ8plex); K21(iTRQ8plex)	2808.52
LMADGEYPALR	3	2	1	N-Term(iTRQ8plex)	1539.82
FKDIFQEIYEAGWK	19	2	1	N-Term(iTRQ8plex); K2(iTRQ8plex); K14(iTRQ8plex)	2686.5
LIQVLFK	5	3	1	N-Term(iTRQ8plex); K7(iTRQ8plex)	1468.97
KAQTSTEQFEMWGDGLQTR	4	2	1	N-Term(iTRQ8plex); K1(iTRQ8plex)	2821.45
WYVQAELVHCR	3	2	1	N-Term(iTRQ8plex); C10(Carbamidomethyl)	1764.91
TQVTVEYLNEGGAMVPVR	4	3	1	N-Term(iTRQ8plex); M14(Oxidation)	2283.2
GETQALAVVTLGDYQMAQR	1	1	1	N-Term(iTRQ8plex)	2355.23
NTGNVSTK	5	2	1	N-Term(iTRQ8plex); K8(iTRQ8plex)	1428.82
APWLEPLR	8	15	1	N-Term(iTRQ8plex)	1285.76
GLIVTGPAPAGSGYDFFTR	3	2	1	N-Term(iTRQ8plex)	2230.18
NPRPLDEDDIALLK	5	1	1	N-Term(iTRQ8plex); K14(iTRQ8plex)	2217.28
AQGQYIVASSK	2	2	1	N-Term(iTRQ8plex); K11(iTRQ8plex)	1760.01
ISYGESQMLDK	3	2	1	N-Term(iTRQ8plex); K11(iTRQ8plex)	1879.01
IEMHVGAVQPNDR	4	3	1	N-Term(iTRQ8plex); M3(Oxidation)	1785.92
VEDYSPEWWELVK	5	1	1	N-Term(iTRQ8plex); K13(iTRQ8plex)	2288.21
LCLLLNVIDPK	4	1	1	N-Term(iTRQ8plex); C2(Carbamidomethyl); K11(iTRQ8plex)	1906.16
RPMPEPDSEEYSLLAR	5	1	1	N-Term(iTRQ8plex)	2194.11
ALFHYLR	3	2	1	N-Term(iTRQ8plex)	1223.72
ELAEWQVGPPAGFK	2	2	1	N-Term(iTRQ8plex); K14(iTRQ8plex)	2137.19
LTPVSWLLLDSVAVDGHPNQTPIVLAATSR	12	1	1	N-Term(iTRQ8plex)	3474.93
KFSPIPFPPLSYK	2	5	1	N-Term(iTRQ8plex); K1(iTRQ8plex); K13(iTRQ8plex)	2433.47
DRYPGVLVDVVASAR	6	2	1	N-Term(iTRQ8plex)	1921.09
FHGHSPAVVTGKPIDLGGSLGR	3	3	1	N-Term(iTRQ8plex); K12(iTRQ8plex)	2810.59
GGCIEFENVHFGYVPER	3	3	1	N-Term(iTRQ8plex); C3(Carbamidomethyl)	2314.12
AHQLVMEGFNWAHEQK	4	5	1	N-Term(iTRQ8plex); K16(iTRQ8plex)	2533.33
ADVPTLAACVGHQAEVPEGYR	1	2	1	N-Term(iTRQ8plex); C9(Carbamidomethyl)	2544.29
VSCADITVLATR	4	1	1	N-Term(iTRQ8plex); C3(Carbamidomethyl)	1609.89
GSTVQVHFDCIYR	1	2	1	N-Term(iTRQ8plex); C10(Carbamidomethyl)	1885.95
VADPTQGLAISETGR	3	1	1	N-Term(iTRQ8plex)	1818.99
DMIETFERPFEMCVR	1	1	1	N-Term(iTRQ8plex); C13(Carbamidomethyl)	2264.09
TLTDFMHTR	3	8	1	N-Term(iTRQ8plex)	1425.75
LIQENISSALSILK	4	1	1	N-Term(iTRQ8plex); K14(iTRQ8plex)	2137.3
CFVGGLAWATDDHNLQQAFSQYGEILDAK	7	1	1	N-Term(iTRQ8plex); C1(Carbamidomethyl); K29(iTRQ8plex)	3862.95
IYATYFGGDEK	5	3	1	N-Term(iTRQ8plex); K11(iTRQ8plex)	1872
LEQEDEGVPSTAIR	2	1	1	N-Term(iTRQ8plex)	1847.96
LKDEYGMTQEDIDELAAASR	2	3	1	N-Term(iTRQ8plex); K2(iTRQ8plex)	2863.47
QYVANPALFASDFVTAMIK	11	1	1	N-Term(iTRQ8plex); K19(iTRQ8plex)	2694.47
SGEDEKESGGGGGFMK	3	1	1	N-Term(iTRQ8plex); K6(iTRQ8plex); K16(iTRQ8plex)	2484.29
MLDFDFLCGR	5	5	1	N-Term(iTRQ8plex); C8(Carbamidomethyl)	1577.77
MVIPVGTIFQELK	3	3	1	N-Term(iTRQ8plex); K13(iTRQ8plex)	2083.24
GFEVPELDIK	3	2	1	N-Term(iTRQ8plex); K10(iTRQ8plex)	1755.02
TEVQPASMNSDLLSR	4	3	1	N-Term(iTRQ8plex)	1952
AVLVEPHNVR	3	3	1	N-Term(iTRQ8plex)	1437.85
VLVTTAEHCWFVER	3	1	1	N-Term(iTRQ8plex); C9(Carbamidomethyl)	2051.08
GGNVHVITTK	6	3	1	N-Term(iTRQ8plex); K10(iTRQ8plex)	1633.98
WLDSAVTPGIEEVK	1	1	1	N-Term(iTRQ8plex); K14(iTRQ8plex)	2152.18
GLDLADLVWLSGAHTIGISHCNSFTER	1	2	1	N-Term(iTRQ8plex); C21(Carbamidomethyl)	3273.66
VFMPLFECPSQR	1	2	1	N-Term(iTRQ8plex); C8(Carbamidomethyl)	1814.93
GEDDEDFQITEYQAQR	2	3	1	N-Term(iTRQ8plex)	2248.03
KGNNILVMCDCYTPAGVPIPTNK	3	3	1	N-Term(iTRQ8plex); K1(iTRQ8plex); C9(Carbamidomethyl); C11(Carbamidomethyl); K23(iTRQ8plex)	3474.88
MGNANPLTGGQGEIR	4	2	1	N-Term(iTRQ8plex)	1818.95
LLGGATIASGGVMPNIHQHLLPK	23	3	1	N-Term(iTRQ8plex); K23(iTRQ8plex)	2932.71
GKLEVLLVSAK	6	3	1	N-Term(iTRQ8plex); K2(iTRQ8plex); K11(iTRQ8plex)	2069.35
KPVGILLLK	2	1	1	N-Term(iTRQ8plex); K1(iTRQ8plex); K9(iTRQ8plex)	1893.3
SDTVTKPSEAMR	3	8	1	N-Term(iTRQ8plex); K6(iTRQ8plex)	1930.05
IGDLTYYSYVLETPLALTGSHNLAK	6	3	1	N-Term(iTRQ8plex); K25(iTRQ8plex)	3347.84
TGELVSLSEQQLVDCDTGSSGCSGGR	1	1	1	N-Term(iTRQ8plex); C15(Carbamidomethyl); C22(Carbamidomethyl)	3003.41
IPEVIIPEDLVVNIALSTR	4	3	1	N-Term(iTRQ8plex)	2395.42
VVETSPK	11	1	1	N-Term(iTRQ8plex); K7(iTRQ8plex)	1367.84
NALAYATHK	2	3	1	N-Term(iTRQ8plex); K9(iTRQ8plex)	1596.92
SLAAAVPLAVDGESSDN	5	2	1	N-Term(iTRQ8plex)	1919.99
HSGIIDIQFR	8	3	1	N-Term(iTRQ8plex)	1489.85
MAEYKEELWELLK	12	2	1	N-Term(iTRQ8plex); K5(iTRQ8plex); K13(iTRQ8plex)	2594.47
LAMQEFMILPTGASSFK	2	1	1	N-Term(iTRQ8plex); M7(Oxidation); K17(iTRQ8plex)	2495.38
QLGLEHVEVLSAFDGAAR	3	3	1	N-Term(iTRQ8plex)	2216.2
AVYSVSFLTAPEQPNHINLVTAGPLNR	3	3	1	N-Term(iTRQ8plex)	3212.77
ATPTFFFLK	3	3	1	N-Term(iTRQ8plex); K9(iTRQ8plex)	1680
FHGVAENPTEK	1	3	1	N-Term(iTRQ8plex); K11(iTRQ8plex)	1837
QDYQLIDITDDGYVSLLTESGNTK	27	3	1	N-Term(iTRQ8plex); K24(iTRQ8plex)	3296.72
AIHQLLHFAVSDVSDDVR	12	5	1	N-Term(iTRQ8plex)	2326.26
EVLGWTSTTNLPEDLKER	8	2	1	N-Term(iTRQ8plex); K16(iTRQ8plex)	2696.47
TTYGHLLTSMR	2	2	1	N-Term(iTRQ8plex)	1583.86
LFPGVHGR	3	3	1	N-Term(iTRQ8plex)	1186.7
IIVSGGAPLAMAVEEFLR	3	1	1	N-Term(iTRQ8plex)	2177.23
LFSRRSNGSSSSSR	1	1	1	N-Term(iTRQ8plex)	1831.96
THAPAAATAPAVLAALAAGATGVGK	2	1	1	N-Term(iTRQ8plex); K25(iTRQ8plex)	2766.63
NIQVVSNRDPLK	10	2	1	N-Term(iTRQ8plex); K12(iTRQ8plex)	1991.19
SVTPTASQQNPAER	6	3	1	N-Term(iTRQ8plex)	1789.93
QGEQDDAPPTTVENK	5	2	1	N-Term(iTRQ8plex); K15(iTRQ8plex)	2237.15
VSPQPGVPPEEAGAAVAAESSTGTWTTVWTDGLTSLDR	23	17	1	N-Term(iTRQ8plex)	4145.09
TEGSMDAANLFKPMLAR	1	1	1	N-Term(iTRQ8plex); K12(iTRQ8plex)	2460.33
VEEDPSGDGVESLISR	1	1	1	N-Term(iTRQ8plex)	1993
KWVTSTGIENIGK	20	3	1	N-Term(iTRQ8plex); K1(iTRQ8plex); K13(iTRQ8plex)	2345.39
GAVAADDER	3	1	1	N-Term(iTRQ8plex)	1207.62
LEDAVMPPTDFVNEIAGGLR	3	1	1	N-Term(iTRQ8plex)	2448.27
IDTAAHSK	6	1	1	N-Term(iTRQ8plex); K8(iTRQ8plex)	1450.85
LLAGVTIAHGGVIPNINSVLLPK	143	16	1	N-Term(iTRQ8plex); K23(iTRQ8plex)	2904.79
KIIEEHAQALQER	1	2	1	N-Term(iTRQ8plex); K1(iTRQ8plex)	2173.26
SQGQDQDSTSDNVR	2	2	1	N-Term(iTRQ8plex)	1840.86
DLSPATLLTK	2	1	1	N-Term(iTRQ8plex); K10(iTRQ8plex)	1667.02
ITAILDPDGWK	19	3	1	N-Term(iTRQ8plex); K11(iTRQ8plex)	1837.1
GHVLEIVVSR	6	3	1	N-Term(iTRQ8plex)	1412.86
RAPPGWSTPPPSPAVTHLQLDLADAAAVR	3	1	1	N-Term(iTRQ8plex)	3295.79
EGDNMVQEAPADVPSLLELK	8	2	1	N-Term(iTRQ8plex); K20(iTRQ8plex)	2763.46
DGCVNCR	1	2	1	N-Term(iTRQ8plex); C3(Carbamidomethyl); C6(Carbamidomethyl)	1184.55
GDEEELAKENVK	8	2	1	N-Term(iTRQ8plex); K8(iTRQ8plex); K12(iTRQ8plex)	2273.28
AATAAEAR	3	3	1	N-Term(iTRQ8plex)	1064.6
IVGLHQNTATESTDITDTWEPLEEGLLPLETTR	3	3	1	N-Term(iTRQ8plex)	3984.06
GFVISDWQGIDR	8	3	1	N-Term(iTRQ8plex)	1696.9
VDEGADGGADGTDPLQR	3	2	1	N-Term(iTRQ8plex)	1976.94
VVNALAKPIDGK	10	1	1	N-Term(iTRQ8plex); K7(iTRQ8plex); K12(iTRQ8plex)	2137.35
VVTMVLHEVLR	4	1	1	N-Term(iTRQ8plex)	1599.96
ISSTVQTAMEEALLR	2	3	1	N-Term(iTRQ8plex)	1953.07
KLQDVLPSIINQLGPDNMEHLK	7	2	1	N-Term(iTRQ8plex); K1(iTRQ8plex); K22(iTRQ8plex)	3414.96
LLTDGDPFFHR	4	2	1	N-Term(iTRQ8plex)	1621.87
GLNATGEFFR	4	3	1	N-Term(iTRQ8plex)	1415.76
SDYSNVMGALPYLK	5	1	1	N-Term(iTRQ8plex); K14(iTRQ8plex)	2166.17
TCVQIEEIPEDNTAGCDAIR	5	2	1	N-Term(iTRQ8plex); C2(Carbamidomethyl); C16(Carbamidomethyl)	2595.24
SSDGEEFEVEEAVAMESQTIR	11	3	1	N-Term(iTRQ8plex)	2647.24
SLGMSELLIHR	4	3	1	N-Term(iTRQ8plex)	1559.89
VGLDVFEDEPYMKPGLAEMK	9	3	1	N-Term(iTRQ8plex); K13(iTRQ8plex); K20(iTRQ8plex)	3180.7
VLQSHSGQLLTNQLVDELNR	1	1	1	N-Term(iTRQ8plex)	2568.41
VNQNIEVRPGIVMK	5	3	1	N-Term(iTRQ8plex); K14(iTRQ8plex)	2205.31
VVPFAFLQPPR	5	1	1	N-Term(iTRQ8plex)	1574.94
ALTTDVEK	4	3	1	N-Term(iTRQ8plex); K8(iTRQ8plex)	1484.88
DVVYEYPVAETA	3	2	1	N-Term(iTRQ8plex)	1659.84
GSLTPTFAAAALFINNAR	3	3	1	N-Term(iTRQ8plex)	2139.19
GVDEVKEELNK	1	2	1	N-Term(iTRQ8plex); K6(iTRQ8plex); K11(iTRQ8plex)	2172.26
VSLGTQGLEVSK	12	2	1	N-Term(iTRQ8plex); K12(iTRQ8plex)	1826.09
LLAFLDK	5	1	1	N-Term(iTRQ8plex); K7(iTRQ8plex)	1427.9
EALESVTAEQK	3	3	1	N-Term(iTRQ8plex); K11(iTRQ8plex)	1813.02
GCMELLHR	3	2	1	N-Term(iTRQ8plex); C2(Carbamidomethyl)	1319.69
TCTKPTATTTQDLDVLTPHVFDNK	1	1	1	N-Term(iTRQ8plex); C2(Carbamidomethyl); K4(iTRQ8plex); K24(iTRQ8plex)	3615.95
ATVLVETLPAVFQMDEILHELR	5	3	1	N-Term(iTRQ8plex)	2828.57
DSTAIGCAR	8	5	1	N-Term(iTRQ8plex); C7(Carbamidomethyl)	1254.65
ILMLAWK	4	1	1	N-Term(iTRQ8plex); K7(iTRQ8plex)	1482.94
SSASFPAQVASTQK	16	1	1	N-Term(iTRQ8plex); K14(iTRQ8plex)	2017.12
IAVSPSLSAPADVAVR	2	1	1	N-Term(iTRQ8plex)	1857.07
ISPAFVLFFNCSEEEMER	2	1	1	N-Term(iTRQ8plex); C11(Carbamidomethyl)	2509.2
HFILIR	2	3	1	N-Term(iTRQ8plex)	1102.71
YNMHGDSK	4	3	1	N-Term(iTRQ8plex); K8(iTRQ8plex)	1559.81
DPMAATPEDFFNAAMLDQPR	19	3	1	N-Term(iTRQ8plex)	2541.21
VAALMKP	17	3	1	N-Term(iTRQ8plex); K6(iTRQ8plex)	1337.85
CAVDLGVPTAIHR	4	2	1	N-Term(iTRQ8plex); C1(Carbamidomethyl)	1712.94
KGIEFLINANK	4	3	1	N-Term(iTRQ8plex); K1(iTRQ8plex); K11(iTRQ8plex)	2159.33
ESGMTLITAEDLDDAAEK	6	1	1	N-Term(iTRQ8plex); M4(Oxidation); K18(iTRQ8plex)	2533.28
SLSDLAGGGSALGNEASTFLDIAAQNAVTVMLK	7	1	1	N-Term(iTRQ8plex); K33(iTRQ8plex)	3830.08
DSNLLSLFEDEIKDR	6	3	1	N-Term(iTRQ8plex); K13(iTRQ8plex)	2402.31
VEQITHFPEMLDGR	2	3	1	N-Term(iTRQ8plex); M10(Oxidation)	1992.03
YEPAAEHLAVSAWR	2	1	1	N-Term(iTRQ8plex)	1904
LPVVTSQDVNLVAR	3	2	1	N-Term(iTRQ8plex)	1815.06
VVDLLAPYR	30	14	1	N-Term(iTRQ8plex)	1349.81
RPNWLGGLSR	1	2	1	N-Term(iTRQ8plex)	1459.85
IEEILEFHGK	2	1	1	N-Term(iTRQ8plex); K10(iTRQ8plex)	1823.06
FRPYEPPVAK	3	2	1	N-Term(iTRQ8plex); K10(iTRQ8plex)	1812.06
IFDLFDVK	2	5	1	N-Term(iTRQ8plex); K8(iTRQ8plex)	1604.95
SIILEVHDAITR	1	1	1	N-Term(iTRQ8plex)	1670.98
KFPNAVFLK	3	1	1	N-Term(iTRQ8plex); K1(iTRQ8plex); K9(iTRQ8plex)	1976.24
VIGDGGNPDGHDDDDDGHHH	11	2	1	N-Term(iTRQ8plex)	2385
GTHDNESSR	5	4	1	N-Term(iTRQ8plex)	1306.63
IMTHLQDGK	5	2	1	N-Term(iTRQ8plex); K9(iTRQ8plex)	1650.95
EDVPDATEILVPR	14	1	1	N-Term(iTRQ8plex)	1757.97
DESPNAEPVSASDTVR	8	1	1	N-Term(iTRQ8plex)	1977.97
IEGPMHVLR	1	6	1	N-Term(iTRQ8plex)	1355.78
EIQEVRPVDER	1	2	1	N-Term(iTRQ8plex)	1673.91
RSEVVER	3	1	1	N-Term(iTRQ8plex)	1178.68
TITDYGSPEEFLSQVGFLLGQQSYGGK	21	3	1	N-Term(iTRQ8plex); K27(iTRQ8plex)	3529.83
NVVSGEVAAAGGR	3	3	1	N-Term(iTRQ8plex)	1490.83
ESAQDILNLKPLIDKK	7	3	1	N-Term(iTRQ8plex); K10(iTRQ8plex); K15(iTRQ8plex); K16(iTRQ8plex)	3041.87
LFVPLADPAEMLR	2	2	1	N-Term(iTRQ8plex)	1776.01
IAEQYITAFAALAK	6	3	1	N-Term(iTRQ8plex); K14(iTRQ8plex)	2118.24
VDPVAGTSYDFR	10	3	1	N-Term(iTRQ8plex)	1630.84
GPAVAVAASGHR	4	2	1	N-Term(iTRQ8plex)	1396.79
DVSNSSYAPEYDIAGITDPFLHIR	3	3	1	N-Term(iTRQ8plex)	2984.51
GLLPFGGSDDDDTGVR	8	1	1	N-Term(iTRQ8plex)	1924.96
DAFFAQFAK	43	4	1	N-Term(iTRQ8plex); K9(iTRQ8plex)	1652.93
VEEFIHAR	3	2	1	N-Term(iTRQ8plex)	1304.73
VFGIIGNPVGHSK	3	3	1	N-Term(iTRQ8plex); K13(iTRQ8plex)	1933.15
HQLITATVADGK	90	3	1	N-Term(iTRQ8plex); K12(iTRQ8plex)	1862.09
KGIQYVVVDAFTAEPFK	3	1	1	N-Term(iTRQ8plex); K1(iTRQ8plex); K17(iTRQ8plex)	2824.65
QVLEEPSDAK	2	1	1	N-Term(iTRQ8plex); K10(iTRQ8plex)	1723.98
DKIDAAAAEVLEPHVR	2	3	1	N-Term(iTRQ8plex); K2(iTRQ8plex)	2342.33
LAFGSFGDSFSGTSVR	5	1	1	N-Term(iTRQ8plex)	1938.98
ADPTTFTEEPEDAEGFSR	3	2	1	N-Term(iTRQ8plex)	2303.07
AAVVLISDVYGFDAPNLR	10	1	1	N-Term(iTRQ8plex)	2224.23
KNVELLCPGIVSCADIAALAAR	2	1	1	K1(iTRQ8plex); N-Term(iTRQ8plex); C7(Carbamidomethyl); C13(Carbamidomethyl)	2949.65
DLMHQLPVVEAAIK	1	3	1	N-Term(iTRQ8plex); K14(iTRQ8plex)	2172.27
VILSPVDSVASTYR	2	3	1	N-Term(iTRQ8plex)	1811.03
IFHLAAQR	2	3	1	N-Term(iTRQ8plex)	1259.75
ALLAVLPPEGDFPYTVR	2	3	1	N-Term(iTRQ8plex)	2162.23
RPMVDPAVAEALVDPVKPVR	1	3	1	N-Term(iTRQ8plex); K17(iTRQ8plex)	2767.61
NTIDWLQAQFWENNHN	4	16	1	N-Term(iTRQ8plex)	2334.13
REDAQPLAFEVAER	10	3	1	N-Term(iTRQ8plex)	1935.03
YGTEVDHLVAK	2	3	1	N-Term(iTRQ8plex); K11(iTRQ8plex)	1840.05
ESYWYNGTGSVVTVDQDPNTR	5	3	1	N-Term(iTRQ8plex)	2692.28
SLEEMSGEAQDNEDQAR	4	3	1	N-Term(iTRQ8plex)	2213
KIVDILVEQGVVPGIK	12	1	1	N-Term(iTRQ8plex); K1(iTRQ8plex); K16(iTRQ8plex)	2619.65
EAIQEATR	2	3	1	N-Term(iTRQ8plex)	1221.68
KGHLLVLENFDMLK	5	3	1	N-Term(iTRQ8plex); K1(iTRQ8plex); K14(iTRQ8plex)	2569.54
LLAVPLFELYDNVQR	6	4	1	N-Term(iTRQ8plex)	2094.2
SASSPLLPLPK	13	2	1	N-Term(iTRQ8plex); K11(iTRQ8plex)	1718.06
GGVDDFLMEEIR	2	2	1	N-Term(iTRQ8plex)	1684.86
TVGGGDDAFNTFFSETGAGK	39	2	1	N-Term(iTRQ8plex); K20(iTRQ8plex)	2586.29
VAFAEPIKEADAEVMAQVK	1	2	1	N-Term(iTRQ8plex); K8(iTRQ8plex); K19(iTRQ8plex)	2958.67
WTYQIGLK	3	1	1	N-Term(iTRQ8plex); K8(iTRQ8plex)	1616.96
KFDADVSLEVIAMR	8	3	1	N-Term(iTRQ8plex); K1(iTRQ8plex)	2202.25
VAEFLKPGATVK	3	1	1	N-Term(iTRQ8plex); K6(iTRQ8plex); K12(iTRQ8plex)	2172.36
AAELGAQALFVDGPTQITTPISFK	3	1	1	N-Term(iTRQ8plex); K24(iTRQ8plex)	3083.73
VFPNGEVQYLHPK	7	3	1	N-Term(iTRQ8plex); K13(iTRQ8plex)	2136.21
VVDPVDMDR	3	3	1	N-Term(iTRQ8plex)	1349.7
AKPAASSSPWYGPDR	15	2	1	N-Term(iTRQ8plex); K2(iTRQ8plex)	2198.18
LSEAGITDLVILEATDR	16	2	1	N-Term(iTRQ8plex)	2120.18
EANENLEDAGNELILSDEDVVR	6	1	1	N-Term(iTRQ8plex)	2748.36
EDGSGAGSGSVR	6	2	1	N-Term(iTRQ8plex)	1382.68
IVSFNSDWQLMTHTEAR	29	2	1	N-Term(iTRQ8plex)	2339.19
QLTDGYLDMPVEDVPGLR	1	1	1	N-Term(iTRQ8plex)	2322.19
KAGDVCFSEVYR	3	3	1	N-Term(iTRQ8plex); K1(iTRQ8plex); C6(Carbamidomethyl)	2039.09
ELGIPTK	5	2	1	N-Term(iTRQ8plex); K7(iTRQ8plex)	1365.85
ADEGDADDAATALR	1	1	1	N-Term(iTRQ8plex)	1694.82
YQIQIPLPPK	9	4	1	N-Term(iTRQ8plex); K10(iTRQ8plex)	1805.12
NLDSNIDSLK	10	6	1	N-Term(iTRQ8plex); K10(iTRQ8plex)	1726.98
KGLSYFEK	4	12	1	N-Term(iTRQ8plex); K1(iTRQ8plex); K8(iTRQ8plex)	1884.11
VADAVTELR	4	2	1	N-Term(iTRQ8plex)	1277.74
ESSTYTYLLADVGDPEKPAVLIDPVDR	7	1	1	N-Term(iTRQ8plex); K17(iTRQ8plex)	3571.92
SGLDLNCGNFLAEHTVAAVQAGELSEEDVDR	6	1	1	N-Term(iTRQ8plex); C7(Carbamidomethyl)	3620.75
EGLAPINLIVEDK	3	3	1	N-Term(iTRQ8plex); K13(iTRQ8plex)	2019.21
SHPDVLEEEIQLHEVDFR	3	1	1	N-Term(iTRQ8plex)	2496.28
EAISHVAGK	4	4	1	N-Term(iTRQ8plex); K9(iTRQ8plex)	1519.9
VCANVLDGLLGLK	6	1	1	N-Term(iTRQ8plex); C2(Carbamidomethyl); K13(iTRQ8plex)	1980.18
GGDNHVAIDLIAQHIR	3	3	1	N-Term(iTRQ8plex)	2033.12
GDHLLGVLLR	2	1	1	N-Term(iTRQ8plex)	1396.86
KFVETIELQIGLK	9	1	1	N-Term(iTRQ8plex); K1(iTRQ8plex); K13(iTRQ8plex)	2430.51
ADITADDFFFPGLK	12	1	1	N-Term(iTRQ8plex); K14(iTRQ8plex)	2165.18
GMQDGQEVSFFEEGEPK	1	2	1	N-Term(iTRQ8plex); K17(iTRQ8plex)	2522.24
EFDLSVPLDAEEIAR	2	3	1	N-Term(iTRQ8plex)	2008.06
KIPLQFIK	4	2	1	N-Term(iTRQ8plex); K1(iTRQ8plex); K8(iTRQ8plex)	1899.26
FDSVLSSIMSK	5	3	1	N-Term(iTRQ8plex); K11(iTRQ8plex)	1822.03
EGDSSSQRPAVAAEPDR	2	1	1	N-Term(iTRQ8plex)	2076.03
IADFALSR	3	4	1	N-Term(iTRQ8plex)	1196.7
TGHVAAPK	2	2	1	N-Term(iTRQ8plex); K8(iTRQ8plex)	1388.85
KYEQEDLDVSNQVGELER	4	2	1	N-Term(iTRQ8plex); K1(iTRQ8plex)	2759.44
LSTDYIDLLQIHWPDR	1	3	1	N-Term(iTRQ8plex)	2289.22
TVYVGNLAHEVTQDVLHR	3	3	1	N-Term(iTRQ8plex)	2355.29
LALLGHSVFEDR	2	3	1	N-Term(iTRQ8plex)	1660.94
ALAGLKDEAYFAANAAAQASR	14	1	1	N-Term(iTRQ8plex); K6(iTRQ8plex)	2717.48
GCSACR	2	7	1	N-Term(iTRQ8plex); C2(Carbamidomethyl); C5(Carbamidomethyl)	1014.48
DEIVVRPK	1	1	1	N-Term(iTRQ8plex); K8(iTRQ8plex)	1563.97
AYIGMPVVTNAAVHAIVEEQGLDDK	3	2	1	N-Term(iTRQ8plex); K25(iTRQ8plex)	3248.75
YAVYDLDFVSEDSAGETPR	3	2	1	N-Term(iTRQ8plex)	2438.17
APLIPGMAAVK	4	2	1	N-Term(iTRQ8plex); K11(iTRQ8plex)	1676.04
VVDVMTAGAAPPPSVLAAMSK	2	3	1	N-Term(iTRQ8plex); K21(iTRQ8plex)	2620.44
EIVVPQFEDGNFIGPTVLADVK	25	3	1	N-Term(iTRQ8plex); K22(iTRQ8plex)	2995.67
KLVAADAK	5	1	1	N-Term(iTRQ8plex); K1(iTRQ8plex); K8(iTRQ8plex)	1728.12
LGTANPDVEDEK	4	2	1	N-Term(iTRQ8plex); K12(iTRQ8plex)	1896.01
LDQPLTSNPNVGGFGQGDAEIXLQDPLR	9	1	1	N-Term(iTRQ8plex); X22(T)	3256.72
VTFLDDAQVK	53	3	1	N-Term(iTRQ8plex); K10(iTRQ8plex)	1744.01
KTQIVVDAVK	7	2	1	N-Term(iTRQ8plex); K1(iTRQ8plex); K10(iTRQ8plex)	2013.29
VSDGRPSYLVVNADESEPGTCK	5	3	1	N-Term(iTRQ8plex); C21(Carbamidomethyl); K22(iTRQ8plex)	2988.52
KYGMAIDNVIDAVLVDAK	12	1	1	N-Term(iTRQ8plex); K1(iTRQ8plex); K18(iTRQ8plex)	2847.65
IPSVGLGTWQSDPGVVGEAVYAAVK	4	2	1	N-Term(iTRQ8plex); K25(iTRQ8plex)	3108.74
LSVNQLQLPVAAK	2	2	1	N-Term(iTRQ8plex); K13(iTRQ8plex)	1989.24
QLQAEDVVITGK	6	3	1	N-Term(iTRQ8plex); K12(iTRQ8plex)	1909.12
FSSDKELEQYIAEEHPEWDVK	4	2	1	N-Term(iTRQ8plex); K5(iTRQ8plex); K21(iTRQ8plex)	3491.81
KDPITGELFAFR	5	1	1	N-Term(iTRQ8plex); K1(iTRQ8plex)	2002.15
LPSAANPEAPDMVDR	2	1	1	N-Term(iTRQ8plex)	1886.96
AMQDPEIQNILTDPVMR	3	2	1	N-Term(iTRQ8plex)	2275.19
WFAQAELMHGR	3	1	1	N-Term(iTRQ8plex)	1649.85
VTPAHPSYAEMVSEAIAALK	13	1	1	N-Term(iTRQ8plex); M11(Oxidation); K20(iTRQ8plex)	2709.48
AIVLDQELPSSSDGR	3	1	1	N-Term(iTRQ8plex)	1891.01
TGELVSLSEQVLVDCDTR	39	3	1	N-Term(iTRQ8plex); C15(Carbamidomethyl)	2325.2
IDIYSDKR	1	2	1	N-Term(iTRQ8plex); K7(iTRQ8plex)	1617.94
AHNFDVQAFR	2	1	1	N-Term(iTRQ8plex)	1508.79
LWAIDKPNIAQPPAGWER	3	3	1	N-Term(iTRQ8plex); K6(iTRQ8plex)	2670.5
SAQFEHTLLVTETGVEVLTAR	3	2	1	N-Term(iTRQ8plex)	2605.42
QAVTAAGSGCIAALSVER	5	3	1	N-Term(iTRQ8plex); C10(Carbamidomethyl)	2065.11
YNDGDEIPPLVIGVSAPQGSGK	1	2	1	N-Term(iTRQ8plex); K22(iTRQ8plex)	2821.51
SADLYELPSK	1	3	1	N-Term(iTRQ8plex); K10(iTRQ8plex)	1730.99
IFASLIR	17	2	1	N-Term(iTRQ8plex)	1123.72
LTECVFHLEH	3	2	1	N-Term(iTRQ8plex); C4(Carbamidomethyl)	1588.81
AMPSGGLSMDGPPTTLSGTGVDR	5	3	1	N-Term(iTRQ8plex)	2508.24
NEWGNALYPVVPGHEIVGVVTDVGPGVK	4	2	1	N-Term(iTRQ8plex); K28(iTRQ8plex)	3510.94
HFLVIGDVYR	2	1	1	N-Term(iTRQ8plex)	1522.87
VQVSSSAGGETLLLDEEVAAGSVFVVPR	5	1	1	N-Term(iTRQ8plex)	3120.72
VAYELQLAGHR	6	4	1	N-Term(iTRQ8plex)	1560.88
GPVGAHYLAANYNVR	2	2	1	N-Term(iTRQ8plex)	1906.03
KQEEGVVTNK	14	1	1	N-Term(iTRQ8plex); K1(iTRQ8plex); K10(iTRQ8plex)	2044.21
EFIASLHK	1	1	1	N-Term(iTRQ8plex); K8(iTRQ8plex)	1552.92
DAITPHFVK	5	2	1	N-Term(iTRQ8plex); K9(iTRQ8plex)	1635.96
AFHEQHSVPEITNSVFEPSSVMAK	2	2	1	N-Term(iTRQ8plex); K24(iTRQ8plex)	3279.7
AVSAIVYVVDAADRENMAIAK	3	1	1	N-Term(iTRQ8plex); K21(iTRQ8plex)	2814.57
QPSQGPTFGIK	4	2	1	N-Term(iTRQ8plex); K11(iTRQ8plex)	1768.03
VVPVIDFSK	7	6	1	N-Term(iTRQ8plex); K9(iTRQ8plex)	1611.99
KAPGGAPANVAVGIAR	11	3	1	N-Term(iTRQ8plex); K1(iTRQ8plex)	2057.25
KTEGIAGDVWQHLK	4	3	1	N-Term(iTRQ8plex); K1(iTRQ8plex); K14(iTRQ8plex)	2494.45
FFETSAK	3	3	1	N-Term(iTRQ8plex); K7(iTRQ8plex)	1437.82
LVLLHELDLSNNR	3	3	1	N-Term(iTRQ8plex)	1840.06
LSQLPDADNVTIAFPDDGAWK	5	3	1	N-Term(iTRQ8plex); K21(iTRQ8plex)	2881.53
RPVAMAVGAVDR	4	1	1	N-Term(iTRQ8plex)	1545.89
ISQEEYLNAPGETFSVTLTVPGTYGFYCEPHAGAGMVGK	13	2	1	N-Term(iTRQ8plex); C28(Carbamidomethyl); K39(iTRQ8plex)	4786.38
KLEETNQGPFFGWLAK	3	3	1	N-Term(iTRQ8plex); K1(iTRQ8plex); K16(iTRQ8plex)	2777.57
VVIADSGEVPL	4	3	1	N-Term(iTRQ8plex)	1402.81
RLPDVLR	3	3	1	N-Term(iTRQ8plex)	1172.74
KFCLEPTSFTVK	28	2	1	N-Term(iTRQ8plex); K1(iTRQ8plex); C3(Carbamidomethyl); K12(iTRQ8plex)	2369.36
WALAHLAR	3	2	1	N-Term(iTRQ8plex)	1241.74
KGDFADENSAITESDIEETLKR	2	3	1	N-Term(iTRQ8plex); K1(iTRQ8plex); K21(iTRQ8plex)	3380.78
IFVGNVPADMPSER	2	1	1	N-Term(iTRQ8plex); M10(Oxidation)	1851.96
ANFLSAADFEPALIPSK	10	1	1	N-Term(iTRQ8plex); K17(iTRQ8plex)	2399.35
AHTDAGGVILLFQDDK	8	8	1	N-Term(iTRQ8plex); K16(iTRQ8plex)	2308.28
GANMAITGATAMDAPFFR	6	1	1	N-Term(iTRQ8plex)	2146.07
LIQDPSSSADALR	5	1	1	N-Term(iTRQ8plex)	1676.91
RVEADDTGHK	2	2	1	N-Term(iTRQ8plex); K10(iTRQ8plex)	1735.95
IDELELSINDLK	15	3	1	N-Term(iTRQ8plex); K12(iTRQ8plex)	2010.16
IPLILGIWGGK	43	4	1	N-Term(iTRQ8plex); K11(iTRQ8plex)	1775.13
RPAAAPAIEDQSQFPTLGGK	7	3	1	N-Term(iTRQ8plex); K20(iTRQ8plex)	2662.48
GYDIYGWELGNELSGSGVGTR	3	3	1	N-Term(iTRQ8plex)	2534.26
KDDDDSDIEYSPFFGIEK	2	3	1	N-Term(iTRQ8plex); K1(iTRQ8plex); K18(iTRQ8plex)	3032.55
HFLAVPVPPR	8	2	1	N-Term(iTRQ8plex)	1436.87
DLPPPPELPER	2	3	1	N-Term(iTRQ8plex)	1563.88
VVSTSPEMWR	18	3	1	N-Term(iTRQ8plex); M8(Oxidation)	1511.79
RQPLSVSPGSTVLYSK	4	2	1	N-Term(iTRQ8plex); K16(iTRQ8plex)	2327.35
FLFSADLNPPVR	3	1	1	N-Term(iTRQ8plex)	1679.94
KMDATAQELSEEK	9	3	1	N-Term(iTRQ8plex); K1(iTRQ8plex); K13(iTRQ8plex)	2392.32
DQLADIAAAAALASGVALDAVR	4	1	1	N-Term(iTRQ8plex)	2386.33
GMDPALLDNIIAR	2	1	1	N-Term(iTRQ8plex)	1702.94
YGLVDDTVDFIGHALALHR	3	2	1	N-Term(iTRQ8plex)	2416.3
AQVEAVCTQTVSCADILAVAAR	4	1	1	N-Term(iTRQ8plex); C7(Carbamidomethyl); C13(Carbamidomethyl)	2637.37
IAPSIEDEGAIGDAGR	2	1	1	N-Term(iTRQ8plex)	1874.98
ADEPSASGDPLAMASK	4	2	1	N-Term(iTRQ8plex); K16(iTRQ8plex)	2155.12
DSIVDASAAVWK	3	1	1	N-Term(iTRQ8plex); K12(iTRQ8plex)	1870.05
VIHVLGFR	2	1	1	N-Term(iTRQ8plex)	1244.78
APTGENTILLR	5	2	1	N-Term(iTRQ8plex)	1488.87
EQIQSYVFDVIR	20	3	1	N-Term(iTRQ8plex)	1800.98
DAFFGQFAR	26	1	1	N-Term(iTRQ8plex)	1362.71
LGVCADVLNLVK	5	3	1	N-Term(iTRQ8plex); C4(Carbamidomethyl); K12(iTRQ8plex)	1909.15
GVVMNPVDHPHGGGEGK	6	11	1	N-Term(iTRQ8plex); K17(iTRQ8plex)	2295.22
IVPVGSIVTADLDLNR	5	1	1	N-Term(iTRQ8plex)	1986.16
AALQDHNLGK	1	2	1	N-Term(iTRQ8plex); K10(iTRQ8plex)	1674.97
RPASNMDPYTVTALLAETTILWEPTLEAEALAAK	6	1	1	N-Term(iTRQ8plex); K34(iTRQ8plex)	4295.35
MEPLILHWALAK	2	3	1	N-Term(iTRQ8plex); K12(iTRQ8plex)	2030.21
IIWAHIK	4	3	1	N-Term(iTRQ8plex); K7(iTRQ8plex)	1488.95
EGALCHAVSGVDGK	2	2	1	N-Term(iTRQ8plex); C5(Carbamidomethyl); K14(iTRQ8plex)	2008.08
EAFEEAEKER	4	2	1	N-Term(iTRQ8plex); K8(iTRQ8plex)	1845.98
FDESSDTVFYSAPR	4	1	1	N-Term(iTRQ8plex)	1924.92
FLQGASGLLFTNLPR	1	3	1	N-Term(iTRQ8plex)	1938.12
KLNSSLK	3	4	1	N-Term(iTRQ8plex); K1(iTRQ8plex); K7(iTRQ8plex)	1702.09
VTLYQDAHVPDGSLPDIWLDHGLR	1	1	1	N-Term(iTRQ8plex)	3021.57
QIVDDYK	13	1	1	N-Term(iTRQ8plex); K7(iTRQ8plex)	1488.86
DTVALLGGPTWSVPLGR	13	1	1	N-Term(iTRQ8plex)	2043.14
RGGVDEPFAWESR	3	2	1	N-Term(iTRQ8plex)	1809.92
WIEGDALDLPFTDR	1	3	1	N-Term(iTRQ8plex)	1952
KVEIIQPIEVHSFSAK	2	2	1	N-Term(iTRQ8plex); K1(iTRQ8plex); K16(iTRQ8plex)	2737.65
TTAPIVR	5	5	1	N-Term(iTRQ8plex)	1061.66
DHDLVLEQYLLPNSPGIAGFR	1	3	1	N-Term(iTRQ8plex)	2658.42
WSLAGATALVTGGSK	4	12	1	N-Term(iTRQ8plex); K15(iTRQ8plex)	2027.18
LHPPATLLVPR	3	6	1	N-Term(iTRQ8plex)	1517.95
LLTPVDEVLNEHK	2	3	1	N-Term(iTRQ8plex); K13(iTRQ8plex)	2115.22
WDGVPFVLK	4	3	1	N-Term(iTRQ8plex); K9(iTRQ8plex)	1668.99
IVPASAIPDAWMGLDIGPDSIK	4	2	1	N-Term(iTRQ8plex); K22(iTRQ8plex)	2874.6
LEDVQSFFTQYGK	5	2	1	N-Term(iTRQ8plex); K13(iTRQ8plex)	2170.17
NKVEYVK	2	3	1	N-Term(iTRQ8plex); K2(iTRQ8plex); K7(iTRQ8plex)	1792.11
ALADEIGIPFLETSAK	23	2	1	N-Term(iTRQ8plex); K16(iTRQ8plex)	2283.31
MVYVPDGAEPVELDVYDFK	8	1	1	N-Term(iTRQ8plex); K19(iTRQ8plex)	2794.45
ANVLGIHLDVPVDISLLLNHCGK	1	2	1	N-Term(iTRQ8plex); C21(Carbamidomethyl); K23(iTRQ8plex)	3105.8
EAFSLFDKDGDGSITTK	2	2	1	N-Term(iTRQ8plex); K8(iTRQ8plex); K17(iTRQ8plex)	2743.5
NCLEAAMGLSDWFK	2	1	1	N-Term(iTRQ8plex); C2(Carbamidomethyl); K14(iTRQ8plex)	2250.15
SLPHSWQDMTMMLDQK	2	2	1	N-Term(iTRQ8plex); K16(iTRQ8plex)	2556.29
SMLPAEPIAVWTVK	2	3	1	N-Term(iTRQ8plex); K14(iTRQ8plex)	2150.26
MDPDVPLVIPEVNPEAMADVR	10	1	1	N-Term(iTRQ8plex)	2611.35
FGANCGPEAVWFK	36	2	1	N-Term(iTRQ8plex); C5(Carbamidomethyl); K13(iTRQ8plex)	2091.09
IFGGTIPGTVSDKEWLK	9	3	1	N-Term(iTRQ8plex); K13(iTRQ8plex); K17(iTRQ8plex)	2760.61
IFQEIEGHK	2	3	1	N-Term(iTRQ8plex); K9(iTRQ8plex)	1708.98
EHGLVFMEASAK	2	2	1	N-Term(iTRQ8plex); M7(Oxidation); K12(iTRQ8plex)	1943.05
ICPAAGVGGDDLDGGVR	3	1	1	N-Term(iTRQ8plex); C2(Carbamidomethyl)	1932.98
SNYNFEKPFLYLAR	12	6	1	N-Term(iTRQ8plex); K7(iTRQ8plex)	2370.31
GFEIQMAALGDRDPR	2	1	1	N-Term(iTRQ8plex)	1980.03
VVEAEVAPGLGETLAAGTR	3	1	1	N-Term(iTRQ8plex)	2144.18
FQMEPNTGVTFDDVAGVDEAK	8	2	1	N-Term(iTRQ8plex); K21(iTRQ8plex)	2878.44
HDPEVDAVFNEALASHDNSGFLTVLR	4	1	1	N-Term(iTRQ8plex)	3157.59
SNLGSVQLDHDLR	3	2	1	N-Term(iTRQ8plex)	1757.95
KVAFVTDIPK	1	2	1	N-Term(iTRQ8plex); K1(iTRQ8plex); K10(iTRQ8plex)	2030.27
HGVPISTVAVR	3	2	1	N-Term(iTRQ8plex)	1439.86
NIMGIYDVDTR	3	3	1	N-Term(iTRQ8plex)	1600.83
VDNEYDYLFK	6	3	1	N-Term(iTRQ8plex); K10(iTRQ8plex)	1914.01
GGITSEEK	11	1	1	N-Term(iTRQ8plex); K8(iTRQ8plex)	1428.81
NITDAELLHK	1	3	1	N-Term(iTRQ8plex); K10(iTRQ8plex)	1762.03
APAAAPPSAAAAAPAAAATTTAPR	3	1	1	N-Term(iTRQ8plex)	2349.29
SGGDDTEYGSSR	2	1	1	N-Term(iTRQ8plex)	1534.69
ASHIGQLVK	6	2	1	N-Term(iTRQ8plex); K9(iTRQ8plex)	1560.98
KTFETPNIVK	2	2	1	N-Term(iTRQ8plex); K1(iTRQ8plex); K10(iTRQ8plex)	2089.29
EVLQEHK	1	3	1	N-Term(iTRQ8plex); K7(iTRQ8plex)	1490.88
ADLNYVEVKPQGVSK	4	2	1	N-Term(iTRQ8plex); K9(iTRQ8plex); K15(iTRQ8plex)	2559.49
MLLNLHK	5	5	1	N-Term(iTRQ8plex); K7(iTRQ8plex)	1476.92
GAGMGGGNDER	6	1	1	N-Term(iTRQ8plex); M4(Oxidation)	1340.62
SHIFAVNMFDDFEK	11	5	1	N-Term(iTRQ8plex); K14(iTRQ8plex)	2308.19
GGPISFADLVQIGASQALK	22	1	1	N-Term(iTRQ8plex); K19(iTRQ8plex)	2480.44
QLVFTPSSPSFTPLLK	9	1	1	N-Term(iTRQ8plex); K16(iTRQ8plex)	2370.4
IWLHEAK	9	2	1	N-Term(iTRQ8plex); K7(iTRQ8plex)	1504.91
IVGCPGDEGEDEHDVIWFWLK	2	2	1	N-Term(iTRQ8plex); C4(Carbamidomethyl); K21(iTRQ8plex)	3109.55
KITFTGSTAVGK	2	3	1	N-Term(iTRQ8plex); K1(iTRQ8plex); K12(iTRQ8plex)	2122.31
SVASADPAAEDLVDR	5	1	1	N-Term(iTRQ8plex)	1819.93
MPSAVGYQPTLSTEMGSLQER	35	20	1	N-Term(iTRQ8plex)	2586.29
YGVLLSGGPDYDVLLGR	4	3	1	N-Term(iTRQ8plex)	2098.13
GAESSESK	2	3	1	N-Term(iTRQ8plex); K8(iTRQ8plex)	1402.78
GSASVGQSTLTR	14	9	1	N-Term(iTRQ8plex)	1467.8
ESIMHVLWESDR	4	4	1	N-Term(iTRQ8plex)	1805.92
NQDAGVQSR	3	2	1	N-Term(iTRQ8plex)	1278.67
KPAADSEGGGGFNLGGLFAK	5	1	1	N-Term(iTRQ8plex); K1(iTRQ8plex); K20(iTRQ8plex)	2805.56
IHMLTISNR	6	1	1	N-Term(iTRQ8plex)	1388.8
ENLDVDGWELTEEEHR	3	1	1	N-Term(iTRQ8plex)	2275.08
EEAEFDAADVRPHLEWVAGEWR	4	1	1	N-Term(iTRQ8plex)	2916.42
RFDSSEGLIVPHIGWNALQITK	1	2	1	N-Term(iTRQ8plex); K22(iTRQ8plex)	3089.74
RLDIPDNVDPAVAEIITR	4	2	1	N-Term(iTRQ8plex)	2311.3
AFPSLMETLLHER	5	3	1	N-Term(iTRQ8plex)	1848
SVGIKPVFLTGR	11	4	1	N-Term(iTRQ8plex); K5(iTRQ8plex)	1882.17
AAIDSSSVAAK	4	1	1	N-Term(iTRQ8plex); K11(iTRQ8plex)	1627.95
NHEILAEEIQERDEEALK	2	2	1	N-Term(iTRQ8plex); K18(iTRQ8plex)	2774.48
VALQSDDVELVAVNDPFITTEYMTYMFK	6	2	1	N-Term(iTRQ8plex); K28(iTRQ8plex)	3847.97
VSVFDSVVQGGDAVWEGLR	2	3	1	N-Term(iTRQ8plex)	2324.21
LTITEWALPLAR	7	2	1	N-Term(iTRQ8plex)	1688.01
QNYTGQGDDLIYHSK	1	1	1	N-Term(iTRQ8plex); K15(iTRQ8plex)	2347.22
LIETFVDKAEDLPHLGK	10	3	1	N-Term(iTRQ8plex); K8(iTRQ8plex); K17(iTRQ8plex)	2837.66
LEPFPFDK	4	3	1	N-Term(iTRQ8plex); K8(iTRQ8plex)	1600.92
LAGLFGK	4	3	1	N-Term(iTRQ8plex); K7(iTRQ8plex)	1313.84
NGNDGYDEIRK	1	2	1	N-Term(iTRQ8plex); K11(iTRQ8plex)	1889
LTLQFTEDYPNKPPTVR	3	5	1	N-Term(iTRQ8plex); K12(iTRQ8plex)	2627.48
GAPFVVDGVETANVR	5	2	1	N-Term(iTRQ8plex)	1835
SADVLVHQK	1	2	1	N-Term(iTRQ8plex); K9(iTRQ8plex)	1604.96
KGVTTIIGGGDSVAAVEK	42	3	1	N-Term(iTRQ8plex); K1(iTRQ8plex); K18(iTRQ8plex)	2614.53
GAVLSHANFIANVAGQDLGVK	4	3	1	N-Term(iTRQ8plex); K21(iTRQ8plex)	2689.54
NLMEVIGDCGDEYR	2	3	1	N-Term(iTRQ8plex); C9(Carbamidomethyl)	1974.92
HAQVPEEAR	8	3	1	N-Term(iTRQ8plex)	1340.72
LLDEDPAVMER	4	3	1	N-Term(iTRQ8plex)	1591.83
AKEELAAATNAVQELMYK	2	2	1	N-Term(iTRQ8plex); K2(iTRQ8plex); K18(iTRQ8plex)	2892.63
MQVPLSYADAVIGSAGANISYIR	3	3	1	N-Term(iTRQ8plex)	2700.45
TPIGALLGSLSSLPATR	14	2	1	N-Term(iTRQ8plex)	1958.16
WADIIKPGCVNTDPIFPNNK	33	2	1	N-Term(iTRQ8plex); K6(iTRQ8plex); C9(Carbamidomethyl); K20(iTRQ8plex)	3211.76
ELAQQYGIQGFPTIK	1	1	1	N-Term(iTRQ8plex); K15(iTRQ8plex)	2301.32
EHAADFLPFFLSEGK	5	3	1	N-Term(iTRQ8plex); K15(iTRQ8plex)	2316.25
VLEDPSSSSDAVR	7	1	1	N-Term(iTRQ8plex)	1665.86
ATRPLAVYSVDK	6	1	1	N-Term(iTRQ8plex); K12(iTRQ8plex)	1928.14
EGADHHGK	5	1	1	N-Term(iTRQ8plex); K8(iTRQ8plex)	1458.8
MASFVGAMAIADLVK	1	3	1	N-Term(iTRQ8plex); K15(iTRQ8plex)	2132.21
AGEGEVTREEGDAAMAGR	3	1	1	N-Term(iTRQ8plex)	2110.02
DYDDLPETAR	1	3	1	N-Term(iTRQ8plex)	1498.73
QYSPSQIGAFVLTK	8	2	1	N-Term(iTRQ8plex); K14(iTRQ8plex)	2147.23
LPVVVTGQELNPVAR	8	2	1	N-Term(iTRQ8plex)	1896.12
KATVVASGAWTR	1	3	1	N-Term(iTRQ8plex); K1(iTRQ8plex)	1855.1
NKPAEVVNILVTNR	4	3	1	N-Term(iTRQ8plex); K2(iTRQ8plex)	2175.31
NDQLKEEAK	3	1	1	N-Term(iTRQ8plex); K5(iTRQ8plex); K9(iTRQ8plex)	1987.17
LHFHDCFVQGCDASVLLTGMEQNAGPNVGSLR	1	1	1	N-Term(iTRQ8plex); C6(Carbamidomethyl); C11(Carbamidomethyl); M20(Oxidation)	3849.91
KVAILGAAGGIGQPLALLMK	5	1	1	N-Term(iTRQ8plex); K1(iTRQ8plex); K20(iTRQ8plex)	2833.79
LAAQSSDSPR	3	3	1	N-Term(iTRQ8plex)	1335.72
GQTLETSSLPGSDSTEANR	6	2	1	N-Term(iTRQ8plex)	2254.11
TEDVTATK	2	3	1	N-Term(iTRQ8plex); K8(iTRQ8plex)	1472.84
HLDHGVLLVGYGASGFAPSR	7	3	1	N-Term(iTRQ8plex)	2357.28
LNVDLLILGSHSR	14	3	1	N-Term(iTRQ8plex)	1741.03
KETLQLAEIK	5	1	1	N-Term(iTRQ8plex); K1(iTRQ8plex); K10(iTRQ8plex)	2085.3
IDKPEAFPK	1	2	1	N-Term(iTRQ8plex); K3(iTRQ8plex); K9(iTRQ8plex)	1957.19
INESEVEAEIHSLR	2	3	1	N-Term(iTRQ8plex)	1930.02
WVGVEFKEPVWFK	5	2	1	N-Term(iTRQ8plex); K7(iTRQ8plex); K13(iTRQ8plex)	2563.5
DTMNINAR	3	1	1	N-Term(iTRQ8plex)	1238.65
RVEAELVEALASLEGQK	24	3	1	N-Term(iTRQ8plex); K17(iTRQ8plex)	2450.4
TAGVNNAVR	4	2	1	N-Term(iTRQ8plex)	1205.69
GVSASLPQNRPR	4	2	1	N-Term(iTRQ8plex)	1585.91
DMKPETFASLVSSMLYEK	7	1	1	N-Term(iTRQ8plex); K3(iTRQ8plex); K18(iTRQ8plex)	2988.61
WAMLGAAGIFIPELLTK	17	1	1	N-Term(iTRQ8plex); K17(iTRQ8plex)	2439.43
GPSPLFPGILKPDITAPGVGILAAMR	1	3	1	N-Term(iTRQ8plex); K11(iTRQ8plex)	3196.86
SADLNLSPTSDINILESR	3	3	1	N-Term(iTRQ8plex)	2249.2
DIVVLCHGFR	3	2	1	N-Term(iTRQ8plex); C6(Carbamidomethyl)	1519.84
FVVVVDETK	11	3	1	N-Term(iTRQ8plex); K9(iTRQ8plex)	1643.97
AVVEAFPQIK	20	1	1	N-Term(iTRQ8plex); K10(iTRQ8plex)	1710.05
KPGLEMATEQSELDLSYGMR	4	3	1	N-Term(iTRQ8plex); K1(iTRQ8plex)	2863.47
VIDNVPADGVVNYLAGDMFK	3	1	1	N-Term(iTRQ8plex); M18(Oxidation); K20(iTRQ8plex)	2761.47
TPYDISLDDETQNR	2	1	1	N-Term(iTRQ8plex)	1970.97
IPVSNPSDKLPDGANLPFEAIFVSGK	1	1	1	N-Term(iTRQ8plex); K9(iTRQ8plex); K26(iTRQ8plex)	3625.06
KPAEEEATTEK	4	1	1	N-Term(iTRQ8plex); K1(iTRQ8plex); K11(iTRQ8plex)	2145.23
GLTMDEIEEAFR	3	2	1	N-Term(iTRQ8plex)	1714.87
LALPLFTGGK	3	3	1	N-Term(iTRQ8plex); K10(iTRQ8plex)	1625.03
VREEALGSK	2	1	1	N-Term(iTRQ8plex); K9(iTRQ8plex)	1596.95
EIGDSPSTPSTANNPQDQAR	3	3	1	N-Term(iTRQ8plex)	2389.17
APAAVKPK	28	1	1	N-Term(iTRQ8plex); K6(iTRQ8plex); K8(iTRQ8plex)	1694.1
ANVVVASLESTLEIVASR	2	1	1	N-Term(iTRQ8plex)	2162.24
QFAQSK	20	5	1	N-Term(iTRQ8plex); K6(iTRQ8plex)	1316.77
QALVLFR	1	1	1	N-Term(iTRQ8plex)	1150.72
MEIIEIPDHR	3	3	1	N-Term(iTRQ8plex)	1556.84
DFGFVHFAER	9	3	1	N-Term(iTRQ8plex)	1528.79
TRLEIEFPPLPSSISSYK	1	1	1	N-Term(iTRQ8plex); K18(iTRQ8plex)	2672.52
LVDEFLAK	14	2	1	N-Term(iTRQ8plex); K8(iTRQ8plex)	1542.94
LGQQQPDGSYK	5	2	1	N-Term(iTRQ8plex); K11(iTRQ8plex)	1829.01
IVTPAPAAEGYAR	2	1	1	N-Term(iTRQ8plex)	1619.91
LTQLVELVGK	2	3	1	N-Term(iTRQ8plex); K10(iTRQ8plex)	1708.08
VKDIIAGSPDTAVPLYR	4	1	1	N-Term(iTRQ8plex); K2(iTRQ8plex)	2423.42
DAHGICIMTEWDEFK	3	3	1	N-Term(iTRQ8plex); C6(Carbamidomethyl); K15(iTRQ8plex)	2460.23
KPIYVPSESPIEVHFWR	3	3	1	N-Term(iTRQ8plex); K1(iTRQ8plex)	2692.5
LFPLLASAYAYR	2	3	1	N-Term(iTRQ8plex)	1688.97
LSQILATIHGDNLAR	2	2	1	N-Term(iTRQ8plex)	1926.11
TMSPDPVAVVELPNR	2	3	1	N-Term(iTRQ8plex)	1929.04
EALAPYFELTNAVR	8	4	1	N-Term(iTRQ8plex)	1898.04
ELLSNENPPLYR	1	4	1	N-Term(iTRQ8plex)	1748.93
KVPIASSK	2	3	1	N-Term(iTRQ8plex); K1(iTRQ8plex); K8(iTRQ8plex)	1742.14
TGSEIVIDNDKK	1	2	1	N-Term(iTRQ8plex); K11(iTRQ8plex); K12(iTRQ8plex)	2231.31
TATGGVAKPK	5	3	1	N-Term(iTRQ8plex); K8(iTRQ8plex); K10(iTRQ8plex)	1842.16
TKGEAGTGNVVEAVR	1	3	1	N-Term(iTRQ8plex); K2(iTRQ8plex)	2096.2
LNPVTQDEDLYTIFSR	1	3	1	N-Term(iTRQ8plex)	2215.16
EVGVVAIPPSVFYLNPEDGK	10	3	1	N-Term(iTRQ8plex); K20(iTRQ8plex)	2738.52
HVVFGHVLEGMDVVR	7	1	1	N-Term(iTRQ8plex)	1998.09
IQSLTPNIGVVYSGMGPDFR	4	4	1	N-Term(iTRQ8plex)	2455.3
QVLDQEEDEEEEDEGR	4	3	1	N-Term(iTRQ8plex)	2253
YFIGSVLSGGGSVPSPQASAAAWQSMVNEMQK	2	1	1	N-Term(iTRQ8plex); K32(iTRQ8plex)	3892.99
KLSTNENTLTVGGLYTVDPQTAVK	3	2	1	N-Term(iTRQ8plex); K1(iTRQ8plex); K24(iTRQ8plex)	3461.97
TPGAEDLYAAADVLLASQR	3	2	1	N-Term(iTRQ8plex)	2265.21
LIPLHDGSIR	1	3	1	N-Term(iTRQ8plex)	1424.86
GIEVGVALPEADMAR	3	1	1	N-Term(iTRQ8plex)	1831.99
ATCYPSFMEK	4	3	1	N-Term(iTRQ8plex); C3(Carbamidomethyl); K10(iTRQ8plex)	1841.94
AEASGATAASALSR	1	1	1	N-Term(iTRQ8plex)	1566.84
KVNTLIRPDGK	4	1	1	N-Term(iTRQ8plex); K1(iTRQ8plex); K11(iTRQ8plex)	2153.36
VNVEGVTR	2	2	1	N-Term(iTRQ8plex)	1177.68
SCGPSMADPSR	1	2	1	N-Term(iTRQ8plex); C2(Carbamidomethyl); M6(Oxidation)	1484.68
HLQLAIR	14	6	1	N-Term(iTRQ8plex)	1154.73
TVSFVPPDGEFELMK	2	3	1	N-Term(iTRQ8plex); K15(iTRQ8plex)	2304.25
SLQSVGQIIGEVLRPLDSER	3	3	1	N-Term(iTRQ8plex)	2500.41
EQELHTPHDR	1	2	1	N-Term(iTRQ8plex)	1565.79
MGDIVHTLTNR	3	3	1	N-Term(iTRQ8plex)	1560.85
LPHIFK	4	3	1	N-Term(iTRQ8plex); K6(iTRQ8plex)	1362.87
SGYPVDPTDPEYEQK	4	3	1	N-Term(iTRQ8plex); K15(iTRQ8plex)	2333.17
VYGYDINYVIDGEGMR	5	3	1	N-Term(iTRQ8plex); M15(Oxidation)	2184.06
GLSVNDMVALSGAHTIGQAQCQNFR	4	1	1	N-Term(iTRQ8plex); C21(Carbamidomethyl)	2978.5
RVEAELVEALASLEGQKEEAIK	19	3	1	N-Term(iTRQ8plex); K17(iTRQ8plex); K22(iTRQ8plex)	3324.91
DVPFLPGFEGVSNPDAVDYGLTR	7	1	1	N-Term(iTRQ8plex)	2769.42
IDVMGLDMELLPFGAGR	1	1	1	N-Term(iTRQ8plex); M8(Oxidation)	2154.12
ALLAAGHAVTVLTVGDEGSDK	4	1	1	N-Term(iTRQ8plex); K21(iTRQ8plex)	2632.47
AIEEGADFIETDILASK	5	5	1	N-Term(iTRQ8plex); K17(iTRQ8plex)	2430.34
SFFQSWLPAAVAGPERPR	2	1	1	N-Term(iTRQ8plex)	2320.26
FNQLADQIDKDVGITR	4	2	1	N-Term(iTRQ8plex); K10(iTRQ8plex)	2441.36
WEELPSPGAACPPR	6	2	1	N-Term(iTRQ8plex); C11(Carbamidomethyl)	1870.95
CYPTVSDEYLAAVAK	6	3	1	N-Term(iTRQ8plex); C1(Carbamidomethyl); K15(iTRQ8plex)	2295.22
HVQLTVPLEQLIDR	7	3	1	N-Term(iTRQ8plex)	1965.15
IVQGVLVEAHQSDPR	2	2	1	N-Term(iTRQ8plex)	1952.09
LLLLAQLLDEVTALSPSITSLSR	2	1	1	N-Term(iTRQ8plex)	2757.64
IADMVFLEHR	2	3	1	N-Term(iTRQ8plex)	1534.84
SVAAAMFGEGHVK	2	1	1	N-Term(iTRQ8plex); K13(iTRQ8plex)	1912.04
HQLLAEFDELFESDKEK	74	2	1	N-Term(iTRQ8plex); K15(iTRQ8plex); K17(iTRQ8plex)	2990.63
TYNQGLINHVGNGTPK	2	1	1	N-Term(iTRQ8plex); K16(iTRQ8plex)	2321.27
KLFEVMEAK	3	1	1	N-Term(iTRQ8plex); K1(iTRQ8plex); K9(iTRQ8plex)	2007.2
SIDNMATVGFPDSMEAAYEAGLVQDK	3	1	1	N-Term(iTRQ8plex); K26(iTRQ8plex)	3367.67
AAVFWEPGRPLTMEEFR	10	1	1	N-Term(iTRQ8plex)	2340.22
IDVKPLITHR	6	1	1	N-Term(iTRQ8plex); K4(iTRQ8plex)	1800.14
DSTTASASLANSDLPGPGSSR	47	1	1	N-Term(iTRQ8plex)	2295.14
RAEDIPLVSEWFK	3	5	1	N-Term(iTRQ8plex); K13(iTRQ8plex)	2198.25
MVGVYELK	4	5	1	N-Term(iTRQ8plex); K8(iTRQ8plex)	1546.91
SLDSSDSSLSQK	3	3	1	N-Term(iTRQ8plex); K12(iTRQ8plex)	1862
LQELGSMTQMQDPPLLR	4	4	1	N-Term(iTRQ8plex)	2261.2
GVDFDVVEAPLEDR	2	2	1	N-Term(iTRQ8plex)	1864.96
NVQLQSVR	2	3	1	N-Term(iTRQ8plex)	1247.74
SIPDMPVVPYAPLR	9	3	1	N-Term(iTRQ8plex)	1859.04
GLEPVSQIFK	2	3	1	N-Term(iTRQ8plex); K10(iTRQ8plex)	1726.03
VSPAMTVVGDGVLSPR	4	2	1	N-Term(iTRQ8plex)	1889.06
KWEHAPLSATLDEASGR	5	1	1	N-Term(iTRQ8plex); K1(iTRQ8plex)	2476.33
GLGPTDSQACAPK	2	3	1	N-Term(iTRQ8plex); C10(Carbamidomethyl); K13(iTRQ8plex)	1910.02
GAPSDFVLPIR	4	2	1	N-Term(iTRQ8plex)	1475.86
DSGAFDWEIVPVEIPSGR	9	3	1	N-Term(iTRQ8plex)	2278.16
TPGGLSYVEFLVHVHR	1	2	1	N-Term(iTRQ8plex)	2115.17
HMEFVEIQEEYVKDEQK	2	2	1	N-Term(iTRQ8plex); M2(Oxidation); K13(iTRQ8plex); K17(iTRQ8plex)	3109.64
LAEEADEHK	1	3	1	N-Term(iTRQ8plex); K9(iTRQ8plex)	1649.9
LLGGVTIAAGGVLPNIHSVLLPK	33	1	1	N-Term(iTRQ8plex); K23(iTRQ8plex)	2847.78
SLMLVHR	1	2	1	N-Term(iTRQ8plex); M3(Oxidation)	1175.69
AWEADPTSVDESWDNFFR	7	2	1	N-Term(iTRQ8plex)	2476.14
DVIDVPLVVR	3	3	1	N-Term(iTRQ8plex)	1428.87
VAVHYVAK	3	2	1	N-Term(iTRQ8plex); K8(iTRQ8plex)	1494.92
DNLTLWTSDMQDDAGDEMR	5	1	1	N-Term(iTRQ8plex); M18(Oxidation)	2533.11
AGAEVIGISGDDAASHK	34	1	1	N-Term(iTRQ8plex); K17(iTRQ8plex)	2206.18
VTPTFLQSSGLNLQQVYTR	2	1	1	N-Term(iTRQ8plex)	2456.33
ACCTEVK	12	2	1	N-Term(iTRQ8plex); C2(Carbamidomethyl); C3(Carbamidomethyl); K7(iTRQ8plex)	1475.78
AKDEVMETGGGGDFAAK	30	3	1	N-Term(iTRQ8plex); K2(iTRQ8plex); K17(iTRQ8plex)	2595.39
QVWYAPEVTAVVER	9	1	1	N-Term(iTRQ8plex)	1951.07
STAQLAWADAGAEVADPEVAR	7	1	1	N-Term(iTRQ8plex)	2432.25
KQNIIATAEDEFGIR	3	3	1	N-Term(iTRQ8plex); K1(iTRQ8plex)	2313.31
DREALVAAEQR	1	1	1	N-Term(iTRQ8plex)	1561.88
LPLSIMGDYTIQTIR	16	16	1	N-Term(iTRQ8plex)	2025.14
TGSHFWGFEGQGVIPDIVTMAK	1	3	1	N-Term(iTRQ8plex); K22(iTRQ8plex)	2985.58
GIKPDFGLYSLEK	1	3	1	N-Term(iTRQ8plex); K3(iTRQ8plex); K13(iTRQ8plex)	2379.4
MSGGDHIHSGTVVGK	98	23	1	N-Term(iTRQ8plex); K15(iTRQ8plex)	2090.13
QDKPEPPPEGR	22	3	1	N-Term(iTRQ8plex); K3(iTRQ8plex)	1858.03
SYLIAVSGEK	35	1	1	N-Term(iTRQ8plex); K10(iTRQ8plex)	1674.98
SDDQDQLPEPVER	3	3	1	N-Term(iTRQ8plex)	1831.89
DIQETIDYGTTGR	10	3	1	N-Term(iTRQ8plex)	1772.9
VDMGEPILYGPDVPTK	1	1	1	N-Term(iTRQ8plex); M3(Oxidation); K16(iTRQ8plex)	2355.27
AGGAGNLASAWQK	3	1	1	N-Term(iTRQ8plex); K13(iTRQ8plex)	1839.04
GKEEEVYVASIDQGTTSTR	4	1	1	N-Term(iTRQ8plex); K2(iTRQ8plex)	2678.41
FSTQIKDEEGNPAFAIVNK	7	1	1	N-Term(iTRQ8plex); K6(iTRQ8plex); K19(iTRQ8plex)	3020.68
FHNIYGPFGTWK	5	2	1	N-Term(iTRQ8plex); K12(iTRQ8plex)	2075.13
VSVQNEDGSK	2	1	1	N-Term(iTRQ8plex); K10(iTRQ8plex)	1670.92
FDATADDLIDVIEGSR	6	4	1	N-Term(iTRQ8plex)	2041.04
VSAYVTHAVFPNQSYER	3	3	1	N-Term(iTRQ8plex)	2272.17
KVLTMNPTGDLSSAR	4	2	1	N-Term(iTRQ8plex); K1(iTRQ8plex)	2198.23
LDDFVASHNELFVIEGDFIHLR	1	3	1	N-Term(iTRQ8plex)	2890.52
DILPDLDPVFSDPYSAALR	3	1	1	N-Term(iTRQ8plex)	2408.28
NLVTGEVSDLK	5	1	1	N-Term(iTRQ8plex); K11(iTRQ8plex)	1783.04
VASGLLAPPPPPPR	3	1	1	N-Term(iTRQ8plex)	1673.01
GLWQPFTALLGDAPSVNVK	19	2	1	N-Term(iTRQ8plex); K19(iTRQ8plex)	2621.5
AATGADGETR	3	1	1	N-Term(iTRQ8plex)	1252.64
ELVQDDEWLNGEFIATVQQR	8	3	1	N-Term(iTRQ8plex)	2694.37
EEVHVQSDPAGR	3	6	1	N-Term(iTRQ8plex)	1627.83
KEQCLALGNR	38	2	1	N-Term(iTRQ8plex); K1(iTRQ8plex); C4(Carbamidomethyl)	1797.02
FAPDANSQTVPASAIPDGWMGLDIGPDSVK	18	3	1	N-Term(iTRQ8plex); K30(iTRQ8plex)	3664.89
CFVGGLAWATDDNNLQQAFSQYGEILDAK	6	1	1	N-Term(iTRQ8plex); C1(Carbamidomethyl); K29(iTRQ8plex)	3839.93
IDPMGNNFELIPFGAGR	3	3	1	N-Term(iTRQ8plex)	2152.12
LTQLSQLSLFRPK	3	1	1	N-Term(iTRQ8plex); K13(iTRQ8plex)	2139.31
AMMVDTTILGLDDAR	2	3	1	N-Term(iTRQ8plex); M3(Oxidation)	1942
SAVTAAVR	4	3	1	N-Term(iTRQ8plex)	1078.66
ANDPAVPLAQQLIVMSPSGVQK	2	1	1	N-Term(iTRQ8plex); K22(iTRQ8plex)	2871.63
MGTWVHSIELR	2	4	1	N-Term(iTRQ8plex)	1632.88
DDADFTWEVVKPLK	24	4	1	N-Term(iTRQ8plex); K11(iTRQ8plex); K14(iTRQ8plex)	2575.45
DAFFTQFAK	31	2	1	N-Term(iTRQ8plex); K9(iTRQ8plex)	1682.94
KVISEADGYQPHLIAPEQGYR	2	2	1	N-Term(iTRQ8plex); K1(iTRQ8plex)	2979.62
SMAFYQDLLGLK	8	2	1	N-Term(iTRQ8plex); K12(iTRQ8plex)	1994.12
GDDDQGGLEDEQGR	5	3	1	N-Term(iTRQ8plex)	1794.81
NCWADKPAAIVSAGGGFGGGR	2	2	1	N-Term(iTRQ8plex); C2(Carbamidomethyl); K6(iTRQ8plex)	2656.39
GFTGVDDPYESPVNSEIVIK	2	2	1	N-Term(iTRQ8plex); K20(iTRQ8plex)	2774.47
EVFADLEASK	3	3	1	N-Term(iTRQ8plex); K10(iTRQ8plex)	1716.97
IIEEHAQALQER	10	2	1	N-Term(iTRQ8plex)	1740.96
VLLSIGGGVGSYGLSSAADAK	3	2	1	N-Term(iTRQ8plex); K21(iTRQ8plex)	2530.43
NAPYVWVHFPDR	5	1	1	N-Term(iTRQ8plex)	1804.94
AVFAEGSLFSPYLFGK	1	1	1	N-Term(iTRQ8plex); K16(iTRQ8plex)	2341.31
AYQEQVMSNSAR	1	2	1	N-Term(iTRQ8plex); M7(Oxidation)	1703.84
FDHSYFTELLSGDKEGLLQLPSDK	13	1	1	N-Term(iTRQ8plex); K14(iTRQ8plex); K24(iTRQ8plex)	3651.99
EQMEEILFLLNK	1	2	1	N-Term(iTRQ8plex); K12(iTRQ8plex)	2115.19
TLPDTTTNESK	5	3	1	N-Term(iTRQ8plex); K11(iTRQ8plex)	1815
QAASLLADDDPSDDTAPR	2	1	1	N-Term(iTRQ8plex)	2162.06
LSSPDPTELLEFAGGLPR	23	1	1	N-Term(iTRQ8plex)	2203.19
FLNAGAFGTGGHDHVLPAAATR	4	4	1	N-Term(iTRQ8plex)	2484.31
VDVDELKPIAEQFSVEAMPTFLFMK	2	1	1	N-Term(iTRQ8plex); K7(iTRQ8plex); K25(iTRQ8plex)	3797.08
LIDMLEAGHTNLR	4	2	1	N-Term(iTRQ8plex)	1786.98
SGVMAAVSSDPR	3	3	1	N-Term(iTRQ8plex)	1480.77
AGILTELHR	3	2	1	N-Term(iTRQ8plex)	1313.79
VNIDTGVYEPVDDEGTNEEALAHFAK	2	1	1	N-Term(iTRQ8plex); K26(iTRQ8plex)	3441.75
QDIAAGYVLLHVK	2	2	1	N-Term(iTRQ8plex); K13(iTRQ8plex)	2035.22
RTLGLLLLR	1	3	1	N-Term(iTRQ8plex)	1358.92
TPGFTGADLQNLMNEAAILAAR	4	1	1	N-Term(iTRQ8plex); M13(Oxidation)	2594.35
AIALHSQVITEFCK	5	2	1	N-Term(iTRQ8plex); C13(Carbamidomethyl); K14(iTRQ8plex)	2225.26
LNPLSYLLVDGVR	84	1	1	N-Term(iTRQ8plex)	1763.04
LDIDQQGNIAHR	6	2	1	N-Term(iTRQ8plex)	1683.91
KLQQMLGVYDEILAK	24	2	1	N-Term(iTRQ8plex); K1(iTRQ8plex); K15(iTRQ8plex)	2661.58
LVQEGHQVTLFTR	10	3	1	N-Term(iTRQ8plex)	1832.04
DAGIAAGLIR	10	1	1	N-Term(iTRQ8plex)	1260.76
SSPSASTESVR	2	2	1	N-Term(iTRQ8plex)	1411.74
LAEEFGPEWAMQHIIPQVLEK	11	2	1	N-Term(iTRQ8plex); K21(iTRQ8plex)	3073.68
ACNALLLK	2	2	1	N-Term(iTRQ8plex); C2(Carbamidomethyl); K8(iTRQ8plex)	1510.93
KYAPDSAPALAIQATIEK	26	2	1	N-Term(iTRQ8plex); K1(iTRQ8plex); K18(iTRQ8plex)	2799.64
QEEAPSVLER	1	3	1	N-Term(iTRQ8plex)	1461.79
GFKDQIYDIFQLLPGK	19	2	1	N-Term(iTRQ8plex); K3(iTRQ8plex); K16(iTRQ8plex)	2794.64
SPPNIPEVK	4	3	1	N-Term(iTRQ8plex); K9(iTRQ8plex)	1588.96
ATYTLGPDGAVR	2	1	1	N-Term(iTRQ8plex)	1524.83
QEPEPLPYLAEK	2	3	1	N-Term(iTRQ8plex); K12(iTRQ8plex)	2022.16
SPANNDAQESHTIGVADEHIGAVVGR	5	3	1	N-Term(iTRQ8plex)	2948.48
EPLVEEYSIAASLWK	1	3	1	N-Term(iTRQ8plex); K15(iTRQ8plex)	2343.31
VIDMLLFNGMEELNNITEHAK	2	3	1	N-Term(iTRQ8plex); K21(iTRQ8plex)	3039.62
IVADVMLGEAADR	1	1	1	N-Term(iTRQ8plex)	1663.9
LIAAHVK	1	3	1	N-Term(iTRQ8plex); K7(iTRQ8plex)	1359.89
KLGSILNVPESFLK	2	2	1	N-Term(iTRQ8plex); K1(iTRQ8plex); K14(iTRQ8plex)	2457.52
KTITDYGSPEEFLSQVGFLLGQQSYGGK	1	3	1	N-Term(iTRQ8plex); K1(iTRQ8plex); K28(iTRQ8plex)	3962.14
ISPEIVGESVEVNR	2	1	1	N-Term(iTRQ8plex)	1832.02
NAAIAGTVVAVPTLVACR	3	3	1	N-Term(iTRQ8plex); C17(Carbamidomethyl)	2087.2
GAGLVLNEHR	8	1	1	N-Term(iTRQ8plex)	1369.79
ALDVFEDDPATSGILHDHLLR	5	1	1	N-Term(iTRQ8plex)	2638.37
TAQDNIDLQTTILSR	2	2	1	N-Term(iTRQ8plex)	1993.1
SDLLPHFETDAVDPK	25	2	1	N-Term(iTRQ8plex); K15(iTRQ8plex)	2292.23
KPPGFAFIDFDDKR	7	3	1	N-Term(iTRQ8plex); K1(iTRQ8plex); K13(iTRQ8plex)	2565.47
VSDLLGQPLSHAAQLIHDEVAR	5	1	1	N-Term(iTRQ8plex)	2673.47
AGAALVR	4	2	1	N-Term(iTRQ8plex)	961.61
AVAAHPWHDLEIGPGAPAVFNVVVEITK	9	3	1	N-Term(iTRQ8plex); K28(iTRQ8plex)	3545.98
ELINPEVTVTMTENTPDDPR	10	2	1	N-Term(iTRQ8plex); M11(Oxidation)	2591.28
SAAVGVGILRPDWLAPGAAYLGR	2	1	1	N-Term(iTRQ8plex)	2614.48
ETLEVDAALIATGR	3	3	1	N-Term(iTRQ8plex)	1762.98
LHVIELGAQPGKPGFSK	8	1	1	N-Term(iTRQ8plex); K12(iTRQ8plex); K17(iTRQ8plex)	2690.62
KLVQPPEGTFF	2	3	1	N-Term(iTRQ8plex); K1(iTRQ8plex)	1871.1
AVVAQYNASQLITQR	9	3	1	N-Term(iTRQ8plex)	1966.1
VLAAHGATK	5	3	1	N-Term(iTRQ8plex); K9(iTRQ8plex)	1475.92
AGVEHFVLVTSLGTTR	8	1	1	N-Term(iTRQ8plex)	1991.12
TPEIMPGINK	6	3	1	N-Term(iTRQ8plex); K10(iTRQ8plex)	1707.99
DEDYETVSK	5	2	1	N-Term(iTRQ8plex); K9(iTRQ8plex)	1693.87
LTLSPSGTLAAITDSLGR	1	3	1	N-Term(iTRQ8plex)	2077.19
AFPATELTLEELNPSVALLR	2	3	1	N-Term(iTRQ8plex)	2488.41
IDYAPLGENPPHTHPR	4	10	1	N-Term(iTRQ8plex)	2118.13
AGRPIPIPNAGNQITQLGHVK	13	2	1	N-Term(iTRQ8plex); K21(iTRQ8plex)	2789.64
QTCPATLR	3	1	1	N-Term(iTRQ8plex); C3(Carbamidomethyl)	1250.68
APLQSQGQEDVIDLPR	2	3	1	N-Term(iTRQ8plex)	2070.12
SHEILGQEVAVDSAAPVEGGPSR	3	3	1	N-Term(iTRQ8plex)	2609.35
SYEMPDGQVITIGSER	8	2	1	N-Term(iTRQ8plex)	2086.05
EGDILTLLESER	36	6	1	N-Term(iTRQ8plex)	1678.92
QLIGEGLVGLTGEK	3	3	1	N-Term(iTRQ8plex); K14(iTRQ8plex)	2022.23
KETALDLAK	2	2	1	N-Term(iTRQ8plex); K1(iTRQ8plex); K9(iTRQ8plex)	1901.19
DYVAQPLPLTPAYAEQGK	5	2	1	N-Term(iTRQ8plex); K18(iTRQ8plex)	2569.42
IPTLAIHLDR	5	2	1	N-Term(iTRQ8plex)	1452.89
AVSSAIYFLLPAGEIAR	2	2	1	N-Term(iTRQ8plex)	2082.2
FAGTEAATAVVPDPDAAVAFAR	7	1	1	N-Term(iTRQ8plex)	2451.29
YLAAAVVVNK	1	3	1	N-Term(iTRQ8plex); K10(iTRQ8plex)	1656.03
HMEFVEIQEEYVKDEQK	4	2	1	N-Term(iTRQ8plex); K13(iTRQ8plex); K17(iTRQ8plex)	3093.63
FAQYAGYVTVNEAHGR	2	2	1	N-Term(iTRQ8plex)	2087.04
ELLEDLK	3	2	1	N-Term(iTRQ8plex); K7(iTRQ8plex)	1467.89
TLVIDHK	2	2	1	N-Term(iTRQ8plex); K7(iTRQ8plex)	1433.9
VLMSFLEK	4	2	1	N-Term(iTRQ8plex); K8(iTRQ8plex)	1574.94
HTAALQDK	1	3	1	N-Term(iTRQ8plex); K8(iTRQ8plex)	1491.88
TSNADPPEFGAAADGDADR	14	1	1	N-Term(iTRQ8plex)	2181.01
VCPIHLQPR	2	2	1	N-Term(iTRQ8plex); C2(Carbamidomethyl)	1423.82
AVSGVILQAPVSDR	2	2	1	N-Term(iTRQ8plex)	1716
SPAEPTRDESVYMAK	2	1	1	N-Term(iTRQ8plex); K15(iTRQ8plex)	2289.2
GERPVEGGR	3	1	1	N-Term(iTRQ8plex)	1260.7
VQHGNIQAAK	14	2	1	N-Term(iTRQ8plex); K10(iTRQ8plex)	1673.99
SLGAAVIYNNEK	24	3	1	N-Term(iTRQ8plex); K12(iTRQ8plex)	1887.08
MEIFQSLDGWAR	5	3	1	N-Term(iTRQ8plex)	1756.91
LIKEEFPEGGR	4	1	1	N-Term(iTRQ8plex); K3(iTRQ8plex)	1883.09
ASQQSALAETR	2	4	1	N-Term(iTRQ8plex)	1465.8
AADVMEEWTK	2	1	1	N-Term(iTRQ8plex); K10(iTRQ8plex)	1787.95
AAFILPTFVK	1	3	1	N-Term(iTRQ8plex); K10(iTRQ8plex)	1715.07
YLHSLLR	3	2	1	N-Term(iTRQ8plex)	1205.73
AAMVSMGNISPLTGTQGQVR	13	1	1	N-Term(iTRQ8plex)	2322.22
APASQSQPATPPAPVASAAR	11	1	1	N-Term(iTRQ8plex)	2179.19
FWEVICDEHGIDGTGR	8	1	1	N-Term(iTRQ8plex); C6(Carbamidomethyl)	2195.05
AMEALNFAPLNNKPIR	2	1	1	N-Term(iTRQ8plex); K13(iTRQ8plex)	2407.37
MYQGAGAEMPGGMDEDAPASAAGGSSGPGPK	6	3	1	N-Term(iTRQ8plex); K31(iTRQ8plex)	3459.62
LLFDHQAAVK	11	1	1	N-Term(iTRQ8plex); K10(iTRQ8plex)	1750.05
RPAVDFDPDSLR	2	3	1	N-Term(iTRQ8plex)	1691.9
SVDTYLFAVYDEDLKPGK	2	3	1	N-Term(iTRQ8plex); K15(iTRQ8plex); K18(iTRQ8plex)	2972.63
ALLVDGLK	7	2	1	N-Term(iTRQ8plex); K8(iTRQ8plex)	1436.93
MVQSTGPSNAEYLK	1	5	1	N-Term(iTRQ8plex); K14(iTRQ8plex)	2133.15
INPWNVESTAESLNEAISMSER	1	3	1	N-Term(iTRQ8plex)	2781.36
NADGLNPEMFEGVTHVICTTGTTAFPSK	1	2	1	N-Term(iTRQ8plex); M9(Oxidation); C18(Carbamidomethyl); K28(iTRQ8plex)	3618.8
KLNLPVLPTTTIGSFPQTVELR	30	2	1	N-Term(iTRQ8plex); K1(iTRQ8plex)	3032.8
AALATSDVLDPSAAR	2	2	1	N-Term(iTRQ8plex)	1761.97
LLDVYEAHLAAGNK	17	1	1	N-Term(iTRQ8plex); K14(iTRQ8plex)	2122.22
STENNVELPIVEESEPIDHTDTR	2	3	1	N-Term(iTRQ8plex)	2928.45
GQVHLELLYYPFEK	2	3	1	N-Term(iTRQ8plex); K14(iTRQ8plex)	2344.32
LGCTGAVPVEVVPFGSAYTLGLIR	4	1	1	N-Term(iTRQ8plex); C3(Carbamidomethyl)	2780.53
SADGDIVSAIMELTN	5	2	1	N-Term(iTRQ8plex)	1839.94
EHQIVETLCPGLKDEVMK	5	1	1	N-Term(iTRQ8plex); C9(Carbamidomethyl); K13(iTRQ8plex); K18(iTRQ8plex)	3038.69
SEQAPTFYGVLLQGIK	20	1	1	N-Term(iTRQ8plex); K16(iTRQ8plex)	2359.34
GSVATDSSVTQTK	8	3	1	N-Term(iTRQ8plex); K13(iTRQ8plex)	1889.04
FSPNNFAPTIVSGSWDR	19	2	1	N-Term(iTRQ8plex)	2199.12
SQIQAYVFDVIR	8	5	1	N-Term(iTRQ8plex)	1742.98
TILVVPDPPLAR	5	3	1	N-Term(iTRQ8plex)	1594.99
DPMAATPEDFFNAAMLDQPR	23	3	1	N-Term(iTRQ8plex); M3(Oxidation)	2557.21
LTPEEMAELESYATAGDVQGER	4	1	1	N-Term(iTRQ8plex)	2700.3
NAMEGLLDLAEEEVPLGSAK	4	2	1	N-Term(iTRQ8plex); K20(iTRQ8plex)	2694.45
ELINPEVTVTMTENTPDDPR	12	2	1	N-Term(iTRQ8plex)	2575.3
GANLEVR	2	3	1	N-Term(iTRQ8plex)	1062.62
AFHDPQLDAR	5	3	1	N-Term(iTRQ8plex)	1473.78
QSPSMPTTPTTPVTPSSSTPPR	5	3	1	N-Term(iTRQ8plex)	2558.31
NMHFYAEPR	3	2	1	N-Term(iTRQ8plex)	1468.73
KGMLEVYNSLSEEGK	1	3	1	N-Term(iTRQ8plex); K1(iTRQ8plex); M3(Oxidation); K15(iTRQ8plex)	2612.45
QNNLAALASYAYNDYYQK	3	2	1	N-Term(iTRQ8plex); K18(iTRQ8plex)	2718.4
GDGTLAPVAIELSTPLLEGGLTTAK	17	1	1	N-Term(iTRQ8plex); K25(iTRQ8plex)	3032.75
HGLDAVAK	6	2	1	N-Term(iTRQ8plex); K8(iTRQ8plex)	1418.85
GYTLPLEVMPAGQFEPLYR	7	3	1	N-Term(iTRQ8plex)	2485.31
SVLGGSG	2	3	1	N-Term(iTRQ8plex)	880.503
SYDYQQGAFIHR	1	2	1	N-Term(iTRQ8plex)	1788.9
DHVHALSK	6	3	1	N-Term(iTRQ8plex); K8(iTRQ8plex)	1514.89
DNELSLEAAGDYTR	8	1	1	N-Term(iTRQ8plex)	1857.92
AGDKLDQLDIYDGDASTPVEETVEPK	4	2	1	N-Term(iTRQ8plex); K4(iTRQ8plex); K26(iTRQ8plex)	3717.95
ASDLNPVWNEVLNLSVPR	6	3	1	N-Term(iTRQ8plex)	2327.28
SESTCVFCHHLMDEVLSK	3	3	1	N-Term(iTRQ8plex); C5(Carbamidomethyl); C8(Carbamidomethyl); K18(iTRQ8plex)	2787.36
DIYTGDKVEIVVINK	2	3	1	N-Term(iTRQ8plex); K7(iTRQ8plex); K15(iTRQ8plex)	2618.55
HSLPGAGFSLDQLNK	5	1	1	N-Term(iTRQ8plex); K15(iTRQ8plex)	2192.23
VLKDELQR	4	1	1	N-Term(iTRQ8plex); K3(iTRQ8plex)	1608.99
KFNVGDDIVFK	11	1	1	N-Term(iTRQ8plex); K1(iTRQ8plex); K11(iTRQ8plex)	2194.29
TEQDGVQQEQNDGADAVDSQR	4	2	1	N-Term(iTRQ8plex)	2594.2
LHETALLVAEEASQR	2	3	1	N-Term(iTRQ8plex)	1971.08
RYDDFECDGTAFTR	2	1	1	N-Term(iTRQ8plex); C7(Carbamidomethyl)	2056.94
QQSESTGSIGR	2	3	1	N-Term(iTRQ8plex)	1453.76
IWFGIATAHDFESHDDITEER	313	1	1	N-Term(iTRQ8plex)	2793.34
SATLPSITEKDWEDIK	2	3	1	N-Term(iTRQ8plex); K10(iTRQ8plex); K16(iTRQ8plex)	2745.55
RLQDWYNPGSMGK	1	2	1	N-Term(iTRQ8plex); M11(Oxidation); K13(iTRQ8plex)	2176.14
TMGGGGGGGGSFDSANK	1	1	1	N-Term(iTRQ8plex); K17(iTRQ8plex)	2065.03
DKLGDMPVFVLVQADESV	5	1	1	N-Term(iTRQ8plex); K2(iTRQ8plex)	2570.41
MQDPSFIEESQLIDVR	2	1	1	N-Term(iTRQ8plex)	2211.12
VYLPEDELLKK	3	2	1	N-Term(iTRQ8plex); K10(iTRQ8plex); K11(iTRQ8plex)	2259.37
SIGYLDIFVHQAR	3	2	1	N-Term(iTRQ8plex)	1823.01
DINWPLGWPVGGFPGPQGPYYCSIGADK	15	3	1	N-Term(iTRQ8plex); C22(Carbamidomethyl); K28(iTRQ8plex)	3656.85
GPLNNWATHLSDPLHTTIFDTLGSS	6	1	1	N-Term(iTRQ8plex)	2998.53
DMLLHIVDVR	4	2	1	N-Term(iTRQ8plex)	1514.87
SHDILENEEEMQHMLR	2	3	1	N-Term(iTRQ8plex)	2315.11
LVEEGNIPPVPEVTPPPIPEDLK	14	1	1	N-Term(iTRQ8plex); K23(iTRQ8plex)	3087.75
ANDILPSIPK	3	2	1	N-Term(iTRQ8plex); K10(iTRQ8plex)	1676.02
VADSAFGAAMK	4	6	1	N-Term(iTRQ8plex); K11(iTRQ8plex)	1675.93
GEHAHGDFLDSLLELVSAGK	2	1	1	N-Term(iTRQ8plex); K20(iTRQ8plex)	2703.46
KFVSDGVFYAELNEMLTR	8	1	1	N-Term(iTRQ8plex); K1(iTRQ8plex)	2727.47
DFSGQTLIK	9	2	1	N-Term(iTRQ8plex); K9(iTRQ8plex)	1616.94
ETAGQAATEK	11	1	1	N-Term(iTRQ8plex); K10(iTRQ8plex)	1613.9
LIGPVLVK	5	3	1	N-Term(iTRQ8plex); K8(iTRQ8plex)	1446.99
VEDLWEVAQPQLSPSEK	5	3	1	N-Term(iTRQ8plex); K17(iTRQ8plex)	2563.38
VLDIMPTAVHQR	5	3	1	N-Term(iTRQ8plex); M5(Oxidation)	1699.94
AHFEILNAEYSAIK	4	3	1	N-Term(iTRQ8plex); K14(iTRQ8plex)	2214.23
SGDQVLYTSSFFGDELWPADK	10	2	1	N-Term(iTRQ8plex); K21(iTRQ8plex)	2970.49
GVYAIGDAIPGPMLAHK	24	3	1	N-Term(iTRQ8plex); K17(iTRQ8plex)	2318.32
TSNPAINFK	1	1	1	N-Term(iTRQ8plex); K9(iTRQ8plex)	1599.93
GKDITELLAAGR	22	1	1	N-Term(iTRQ8plex); K2(iTRQ8plex)	1852.12
SSELQPHTVNFLNVVIDNTR	8	1	1	N-Term(iTRQ8plex)	2587.38
ACPTDVLEMIPWDGCK	81	6	1	N-Term(iTRQ8plex); C2(Carbamidomethyl); C15(Carbamidomethyl); K16(iTRQ8plex)	2500.25
LLEEMVMVEVER	1	1	1	N-Term(iTRQ8plex); M5(Oxidation); M7(Oxidation)	1812.97
MGNLHAWGGPLSQNWLDQQLALQK	3	2	1	N-Term(iTRQ8plex); K24(iTRQ8plex)	3313.78
TAVNTACLGNVVSCADILAVAAR	1	3	1	N-Term(iTRQ8plex); C7(Carbamidomethyl); C14(Carbamidomethyl)	2650.39
DTVQCVELAIANPAKPGEFR	3	3	1	N-Term(iTRQ8plex); C5(Carbamidomethyl); K15(iTRQ8plex)	2823.53
ADLSTESIADVIAR	6	1	1	N-Term(iTRQ8plex)	1764.98
QYYSITVLTR	14	3	1	N-Term(iTRQ8plex)	1547.87
ASHVALECALQSHPNMVILGEEVAASK	8	6	1	N-Term(iTRQ8plex); C8(Carbamidomethyl); K27(iTRQ8plex)	3469.85
GVGPGDFYYHGLATAGNTNNLIK	11	2	1	N-Term(iTRQ8plex); K23(iTRQ8plex)	2987.59
VDRPAGASFELSEDPDATER	3	3	1	N-Term(iTRQ8plex)	2466.21
NHIFTEGDR	7	2	1	N-Term(iTRQ8plex)	1392.72
LLAGVTIAHGGVLPNINPVLLPK	510	22	1	N-Term(iTRQ8plex); K23(iTRQ8plex)	2914.8
ALGVEMDLSDKPMGLGVR	9	2	1	N-Term(iTRQ8plex); M6(Oxidation); K11(iTRQ8plex)	2512.36
GPDHLAR	3	2	1	N-Term(iTRQ8plex)	1069.61
VDPSQNGALGPVTTDK	1	1	1	N-Term(iTRQ8plex); K16(iTRQ8plex)	2207.19
DKQEFVDIVETVYR	5	6	1	N-Term(iTRQ8plex); K2(iTRQ8plex)	2349.31
TADGDEGGKHQLITATVADGK	6	3	1	N-Term(iTRQ8plex); K9(iTRQ8plex); K21(iTRQ8plex)	2996.65
LDLLVGLMAEK	1	4	1	N-Term(iTRQ8plex); K11(iTRQ8plex)	1810.09
HVVIVDDLVQSGGTLR	10	3	1	N-Term(iTRQ8plex)	2012.15
ANFKEPETEAETAAAAAQPVEEIMR	1	1	1	N-Term(iTRQ8plex); K4(iTRQ8plex)	3311.7
RPASSLAEVLAAR	8	3	1	N-Term(iTRQ8plex)	1644.97
AFVEHYYR	3	2	1	N-Term(iTRQ8plex)	1388.73
DVVFEYPVTETA	5	1	1	N-Term(iTRQ8plex)	1673.86
DLALTVMSAMGEEQICAVK	12	1	1	N-Term(iTRQ8plex); C16(Carbamidomethyl); K19(iTRQ8plex)	2674.4
EGNLIWPLLLDHVRPDMR	3	3	1	N-Term(iTRQ8plex)	2478.36
EQTVAGTVHHLTLEALEAGR	11	1	1	N-Term(iTRQ8plex)	2436.32
DKNVYEIHQMYEGGFQR	5	1	1	N-Term(iTRQ8plex); K2(iTRQ8plex)	2722.4
VPGDEEEEDVDDLDNEFNYK	3	6	1	N-Term(iTRQ8plex); K20(iTRQ8plex)	2979.4
STSWGDDDPSVFAVTR	7	2	1	N-Term(iTRQ8plex)	2043.99
GLELIPSENFTSLSVMQAVGSVMTNK	2	2	1	N-Term(iTRQ8plex); K26(iTRQ8plex)	3360.8
IVSGPNGYNSVPSTTR	1	2	1	N-Term(iTRQ8plex)	1953.02
TVFLPTEKPMTPDACAPLIATLPLEAR	3	3	1	N-Term(iTRQ8plex); K8(iTRQ8plex); C15(Carbamidomethyl)	3560.98
QTFASGPDEHVK	2	1	1	N-Term(iTRQ8plex); K12(iTRQ8plex)	1924.04
TLVVLTHAQLSPPDGIDYNDFLAR	5	3	1	N-Term(iTRQ8plex)	2959.57
LRDEPLFLVLAQNVQEYQER	16	3	1	N-Term(iTRQ8plex)	2764.5
ANVQPFPGVSFR	4	1	1	N-Term(iTRQ8plex)	1622.89
RVPDMEMFIPSSGLSK	1	5	1	N-Term(iTRQ8plex); K16(iTRQ8plex)	2402.31
MELSTLTQANISLPFITATADGPK	5	2	1	N-Term(iTRQ8plex); K24(iTRQ8plex)	3127.73
DMGAGDYEYAIAFQER	1	1	1	N-Term(iTRQ8plex)	2139.99
LNLDDAFVQK	9	5	1	N-Term(iTRQ8plex); K10(iTRQ8plex)	1771.01
IILDKHEDTMSK	4	5	1	N-Term(iTRQ8plex); K5(iTRQ8plex); K12(iTRQ8plex)	2342.36
DAVDLFHQR	2	1	1	N-Term(iTRQ8plex)	1404.76
EVVEGQAAVHR	1	5	1	N-Term(iTRQ8plex)	1498.83
HFNDIK	2	12	1	N-Term(iTRQ8plex); K6(iTRQ8plex)	1381.81
GAGEVGGYIVQYK	1	2	1	N-Term(iTRQ8plex); K13(iTRQ8plex)	1949.11
GAHLNLK	4	17	1	N-Term(iTRQ8plex); K7(iTRQ8plex)	1360.86
VVGGEMTAIPGISDAIEGTIR	2	3	1	N-Term(iTRQ8plex)	2390.29
IATNPNSLNFNVMVLSK	3	3	1	N-Term(iTRQ8plex); K17(iTRQ8plex)	2470.4
AGNVEPYEFILPPTWK	5	1	1	N-Term(iTRQ8plex); K16(iTRQ8plex)	2469.37
EVDFVLLGGDLFHENKPSR	1	3	1	N-Term(iTRQ8plex); K16(iTRQ8plex)	2780.54
VGAGDGGEGGALGDDVDEGDGDAR	1	3	1	N-Term(iTRQ8plex)	2465.09
FGEWDVNDPASADGFTVIFNK	2	3	1	N-Term(iTRQ8plex); K21(iTRQ8plex)	2937.5
AAWQIFTPLLHDIDAGK	11	3	1	N-Term(iTRQ8plex); K17(iTRQ8plex)	2504.42
TLLSHLLK	3	3	1	N-Term(iTRQ8plex); K8(iTRQ8plex)	1533
DLTDNLMK	3	2	1	N-Term(iTRQ8plex); K8(iTRQ8plex)	1557.88
AHMHALK	2	3	1	N-Term(iTRQ8plex); K7(iTRQ8plex)	1415.84
LHSALFK	5	1	1	N-Term(iTRQ8plex); K7(iTRQ8plex)	1423.89
AEQWNVEVY	2	3	1	N-Term(iTRQ8plex)	1441.72
SLIDGMEHIAMIK	3	3	1	N-Term(iTRQ8plex); K13(iTRQ8plex)	2066.16
TGFAFVYMEDERDAEDAIHR	3	2	1	N-Term(iTRQ8plex)	2676.27
GSNQLVIDEADR	9	2	1	N-Term(iTRQ8plex)	1620.86
VCANVLGGLLSLK	3	1	1	N-Term(iTRQ8plex); C2(Carbamidomethyl); K13(iTRQ8plex)	1952.18
AARPGADEEAAAEAK	7	2	1	N-Term(iTRQ8plex); K15(iTRQ8plex)	2065.11
ITGQSLATVFQSSQTSLDVLR	6	4	1	N-Term(iTRQ8plex)	2555.41
HVIGEDDQFIGK	19	2	1	N-Term(iTRQ8plex); K12(iTRQ8plex)	1966.08
GALGGSGLK	5	3	1	N-Term(iTRQ8plex); K9(iTRQ8plex)	1367.85
ISLFNMMTFK	3	2	1	N-Term(iTRQ8plex); K10(iTRQ8plex)	1840.03
SALIGGSSLAFTSAILDVGGNTTR	8	1	1	N-Term(iTRQ8plex)	2612.43
KPQAAIEGEPEAASPSVE	3	1	1	N-Term(iTRQ8plex); K1(iTRQ8plex)	2418.3
GLLPPAVTSQELQER	5	2	1	N-Term(iTRQ8plex)	1942.09
GLCGGINSTSVK	13	3	1	N-Term(iTRQ8plex); C3(Carbamidomethyl); K12(iTRQ8plex)	1801.01
SLPYDSPGQIFVAFEKPEHVPAIGK	3	2	1	N-Term(iTRQ8plex); K16(iTRQ8plex); K25(iTRQ8plex)	3639.02
LASINVENVESNR	11	1	1	N-Term(iTRQ8plex)	1748.95
GLPGVLWVLPDSYIDVK	6	2	1	N-Term(iTRQ8plex); K17(iTRQ8plex)	2479.44
ATVFPHNVGLGATR	1	3	1	N-Term(iTRQ8plex)	1743.98
FAVAAPAAAASGGAAAAAPKEEEK	7	2	1	N-Term(iTRQ8plex); K20(iTRQ8plex); K24(iTRQ8plex)	3068.72
NLDEIYDDLVVYSR	3	1	1	N-Term(iTRQ8plex)	2018.04
LLPDIVSSFGPDK	6	3	1	N-Term(iTRQ8plex); K13(iTRQ8plex)	1996.16
EENFSDTVTAVVVPPYIDSSEIVK	7	1	1	N-Term(iTRQ8plex); K24(iTRQ8plex)	3246.72
LGVCTDVLNLLK	18	1	1	N-Term(iTRQ8plex); C4(Carbamidomethyl); K12(iTRQ8plex)	1953.16
IEHLLDDSSQPSQASEGR	3	1	1	N-Term(iTRQ8plex)	2273.14
RPPIGPGSCFVQ	3	2	1	N-Term(iTRQ8plex); C9(Carbamidomethyl)	1618.87
FDHIDESEK	5	1	1	N-Term(iTRQ8plex); K9(iTRQ8plex)	1727.9
TTTSAEDNFER	4	1	1	N-Term(iTRQ8plex)	1574.77
SSFLVPSADTYAR	6	3	1	N-Term(iTRQ8plex)	1717.91
VSPVGFGASPLGNVFGDVPR	6	3	1	N-Term(iTRQ8plex)	2276.24
AMQLMTEK	10	1	1	N-Term(iTRQ8plex); K8(iTRQ8plex)	1559.88
YLESSDPDAADDAEGEADR	3	1	1	N-Term(iTRQ8plex)	2330.02
DSVEDTIHR	3	1	1	N-Term(iTRQ8plex)	1375.71
VLLDGIQANLLETAK	8	2	1	N-Term(iTRQ8plex); K15(iTRQ8plex)	2206.33
LLAVDIPMATGPDQR	5	2	1	N-Term(iTRQ8plex)	1901.05
TYVTERPVNAVDISPTLDHVVIGGGQDAMNVTMTDR	1	2	1	N-Term(iTRQ8plex)	4176.1
QFHNVIAVSK	13	2	1	N-Term(iTRQ8plex); K10(iTRQ8plex)	1751.05
VTNLSEDTREPDLLELFR	7	6	1	N-Term(iTRQ8plex)	2451.31
AIVNQSEAR	3	3	1	N-Term(iTRQ8plex)	1291.73
LVILGVKPFR	5	3	1	N-Term(iTRQ8plex); K7(iTRQ8plex)	1750.17
SAVTSLCFTPDSEK	2	3	1	N-Term(iTRQ8plex); C7(Carbamidomethyl); K14(iTRQ8plex)	2150.13
GFQTTLYMGNGGGANSVAPGYTK	2	1	1	N-Term(iTRQ8plex); M8(Oxidation); K23(iTRQ8plex)	2915.53
VTVAESKPR	4	3	1	N-Term(iTRQ8plex); K7(iTRQ8plex)	1594.97
VWAEYALK	3	5	1	N-Term(iTRQ8plex); K8(iTRQ8plex)	1587.93
EILQEPFWIEAGK	2	1	1	N-Term(iTRQ8plex); K13(iTRQ8plex)	2168.23
VNFDENKPMCK	1	2	1	N-Term(iTRQ8plex); K7(iTRQ8plex); C10(Carbamidomethyl); K11(iTRQ8plex)	2294.23
EREEEMQNINR	4	2	1	N-Term(iTRQ8plex)	1751.87
NDMACGSTIGPILASGVGIR	3	1	1	N-Term(iTRQ8plex); C5(Carbamidomethyl)	2293.2
AKPDGFPTILFYPAGK	2	5	1	N-Term(iTRQ8plex); K2(iTRQ8plex); K16(iTRQ8plex)	2634.55
TLIDHTVVESFGDGGR	6	2	1	N-Term(iTRQ8plex)	2007.05
ESYGLVDGDFLFTPAGDVHR	2	2	1	N-Term(iTRQ8plex)	2499.2
RVDFVADGVWALK	1	2	1	N-Term(iTRQ8plex); K13(iTRQ8plex)	2084.22
GAGLDISNLLKPPLAR	1	2	1	N-Term(iTRQ8plex); K11(iTRQ8plex)	2243.37
HIGNDMWDVAMER	2	2	1	N-Term(iTRQ8plex); M6(Oxidation)	1893.89
VTPAHPSYAEMVSEAIAALK	60	1	1	N-Term(iTRQ8plex); K20(iTRQ8plex)	2693.49
DADVLPDVSDSIQVLR	2	2	1	N-Term(iTRQ8plex)	2046.1
SLDALIFDCDGVILESEHLHR	4	2	1	N-Term(iTRQ8plex); C9(Carbamidomethyl)	2743.4
VIDNVQADGVVNYVAGDMFK	17	1	1	N-Term(iTRQ8plex); K20(iTRQ8plex)	2762.47
DVNWPLGWPVGGYPGPQGPYYCAVGSDK	37	1	1	N-Term(iTRQ8plex); C22(Carbamidomethyl); K28(iTRQ8plex)	3644.82
EVPENEAPTTFLR	6	2	1	N-Term(iTRQ8plex)	1806.95
KNLQYYEISAK	5	6	1	N-Term(iTRQ8plex); K1(iTRQ8plex); K11(iTRQ8plex)	2269.32
YKDTWPLCLEFLR	3	1	1	N-Term(iTRQ8plex); K2(iTRQ8plex); C8(Carbamidomethyl)	2349.29
LGGLSPLTGDEGEVR	2	1	1	N-Term(iTRQ8plex)	1803.98
VTFHVQR	5	8	1	N-Term(iTRQ8plex)	1190.7
VQEVPHEGPMCDLLWSDPDDR	2	3	1	N-Term(iTRQ8plex); C11(Carbamidomethyl)	2799.31
VLALDTSISNNEDALSADLPK	1	1	1	N-Term(iTRQ8plex); K21(iTRQ8plex)	2794.53
QVTFHR	4	4	1	N-Term(iTRQ8plex)	1091.63
KPAEEEPAAEK	45	7	1	N-Term(iTRQ8plex); K1(iTRQ8plex); K11(iTRQ8plex)	2111.21
TLQGHLLR	3	2	1	N-Term(iTRQ8plex)	1241.77
HNVIDEYDEQSEVADR	2	2	1	N-Term(iTRQ8plex)	2223.05
EVTDSSTMR	3	3	1	N-Term(iTRQ8plex)	1329.66
KENPSLEEIIDASTQR	2	3	1	N-Term(iTRQ8plex); K1(iTRQ8plex)	2438.33
TRPDGLTYLELEDMILANR	1	1	1	N-Term(iTRQ8plex)	2524.34
CESACPTDFLSVR	24	10	1	N-Term(iTRQ8plex); C1(Carbamidomethyl); C5(Carbamidomethyl)	1845.88
LGYMPYNAQSEEFGIAGLK	13	2	1	N-Term(iTRQ8plex); K19(iTRQ8plex)	2696.43
DPGETSLSDLPAVLALR	3	2	1	N-Term(iTRQ8plex)	2058.15
MAITGATAMDAPFFR	7	1	1	N-Term(iTRQ8plex)	1903.97
AEVVPASSEAAQK	2	1	1	N-Term(iTRQ8plex); K13(iTRQ8plex)	1895.07
DVTQWPIVEPLPSYGQGIDLPGAR	2	1	1	N-Term(iTRQ8plex)	2912.55
DLLVAPPPR	1	1	1	N-Term(iTRQ8plex)	1281.78
IIDAIHSGELLTANYQK	3	3	1	N-Term(iTRQ8plex); K17(iTRQ8plex)	2494.4
KITDVTEQILR	6	1	1	N-Term(iTRQ8plex); K1(iTRQ8plex)	1924.17
LEEGLAHLHAFPIFQVK	2	3	1	N-Term(iTRQ8plex); K17(iTRQ8plex)	2557.48
KVEHAEDGQISEIIYK	1	3	1	N-Term(iTRQ8plex); K1(iTRQ8plex); K16(iTRQ8plex)	2771.58
KDGATGQYLTGFR	2	1	1	N-Term(iTRQ8plex); K1(iTRQ8plex)	2022.13
KPEEITKDEYAAFYK	2	2	1	N-Term(iTRQ8plex); K1(iTRQ8plex); K7(iTRQ8plex); K15(iTRQ8plex)	3048.74
LLSVGIKPVILTGR	6	2	1	N-Term(iTRQ8plex); K7(iTRQ8plex)	2074.35
QDVLLFIDNIFR	13	18	1	N-Term(iTRQ8plex)	1797.02
GVHQLDIETGK	3	2	1	N-Term(iTRQ8plex); K11(iTRQ8plex)	1805.04
VIDNVQADGVVNYVAGDMFK	2	1	1	N-Term(iTRQ8plex); M18(Oxidation); K20(iTRQ8plex)	2778.47
LEDANATINSLQHALSQAR	1	3	1	N-Term(iTRQ8plex)	2356.28
VLLLGGGSLLAYVSATASPDLLPIK	16	1	1	N-Term(iTRQ8plex); K25(iTRQ8plex)	3076.85
IAHFVVK	12	2	1	N-Term(iTRQ8plex); K7(iTRQ8plex)	1421.91
TNFGIGHSIK	25	1	1	N-Term(iTRQ8plex); K10(iTRQ8plex)	1681.98
FFDPLGLGGETK	65	3	1	N-Term(iTRQ8plex); K12(iTRQ8plex)	1889.06
IGFFDAENHPLLQETDRPTYR	2	1	1	N-Term(iTRQ8plex)	2823.45
IENLLLVK	5	3	1	N-Term(iTRQ8plex); K8(iTRQ8plex)	1550.01
LHEAIPELLK	1	3	1	N-Term(iTRQ8plex); K10(iTRQ8plex)	1771.08
DGSVVMIPGQGTPLTAEQSQK	1	1	1	N-Term(iTRQ8plex); K21(iTRQ8plex)	2751.47
FNNYGMASALVQHEWRPK	3	2	1	N-Term(iTRQ8plex); K18(iTRQ8plex)	2756.46
EGGDRPAVVPACEVAGNVQK	3	1	1	N-Term(iTRQ8plex); C12(Carbamidomethyl); K20(iTRQ8plex)	2661.43
DTDDKQINVTCEVQQLLGNNR	18	15	1	N-Term(iTRQ8plex); K5(iTRQ8plex); C11(Carbamidomethyl)	3068.6
VLAYEFATMGSLHDMLHGR	6	3	1	N-Term(iTRQ8plex)	2452.25
ESIELPLMNPELFLR	14	6	1	N-Term(iTRQ8plex)	2105.16
VLNQLLTXMDGMNAK	8	1	1	N-Term(iTRQ8plex); X8(Q); M9(Oxidation); K15(iTRQ8plex)	2300.24
QEGAYDESER	2	3	1	N-Term(iTRQ8plex)	1487.69
KISATSIYFESLPYK	8	1	1	N-Term(iTRQ8plex); K1(iTRQ8plex); K15(iTRQ8plex)	2659.55
DGGLDMVETYVFWDAHEPVR	4	1	1	N-Term(iTRQ8plex)	2640.28
FTTFALSGFVR	11	4	1	N-Term(iTRQ8plex)	1549.87
KVLEVVVEK	5	2	1	N-Term(iTRQ8plex); K1(iTRQ8plex); K9(iTRQ8plex)	1955.26
DGSASAASSSGR	6	1	1	N-Term(iTRQ8plex)	1356.67
VFEITNVLR	2	2	1	N-Term(iTRQ8plex)	1394.84
LIDGVPETLDLLR	27	1	1	N-Term(iTRQ8plex)	1758.04
SLGADPSQLASVAVTR	4	1	1	N-Term(iTRQ8plex)	1876.05
AQQQEAVR	3	1	1	N-Term(iTRQ8plex)	1233.68
HLDEPALDTVK	5	1	1	N-Term(iTRQ8plex); K11(iTRQ8plex)	1846.05
TDCSIPNAAR	6	2	1	N-Term(iTRQ8plex); C3(Carbamidomethyl)	1408.72
GVISPLLEESVDEAESR	5	3	1	N-Term(iTRQ8plex)	2134.12
GANEESTGISR	4	9	1	N-Term(iTRQ8plex)	1424.73
SLVEKPELLLLHMR	3	2	1	N-Term(iTRQ8plex); K5(iTRQ8plex)	2286.38
SDQLTLGALESAVHGK	4	2	1	N-Term(iTRQ8plex); K16(iTRQ8plex)	2234.26
NFHSGLVELMAK	9	2	1	N-Term(iTRQ8plex); K12(iTRQ8plex)	1954.1
GAGVPVILDAGGMDAPVPR	4	2	1	N-Term(iTRQ8plex)	2096.15
TAVMGLGFVLYNEPEQTPR	3	6	1	N-Term(iTRQ8plex); M4(Oxidation)	2442.26
GCHNDVDR	4	1	1	N-Term(iTRQ8plex); C2(Carbamidomethyl)	1276.61
GIFWQEDIIPFFQNATLPK	1	1	1	N-Term(iTRQ8plex); K19(iTRQ8plex)	2872.59
HFEDLVQGGEWDEVER	4	3	1	N-Term(iTRQ8plex)	2249.07
AAHPGAEHAGR	10	3	1	N-Term(iTRQ8plex)	1377.73
AESDCLAIEHR	6	3	1	N-Term(iTRQ8plex); C5(Carbamidomethyl)	1604.8
EVFPDGILYASR	6	4	1	N-Term(iTRQ8plex)	1670.91
VSDFGLAK	1	33	1	N-Term(iTRQ8plex); K8(iTRQ8plex)	1444.87
NLQDIIAILGMDELSEDDKLTVAR	9	2	1	N-Term(iTRQ8plex); K19(iTRQ8plex)	3280.8
GAGHTVPEYKPQEALAFYSR	1	3	1	N-Term(iTRQ8plex); K10(iTRQ8plex)	2829.52
RDALAPASEDLVFTLPAPSFTVPELLK	3	1	1	N-Term(iTRQ8plex); K27(iTRQ8plex)	3506
SVDQLWNDYK	1	1	1	N-Term(iTRQ8plex); K10(iTRQ8plex)	1876
TLDVPVYITR	2	3	1	N-Term(iTRQ8plex)	1480.87
LKHELHEHELVLIR	4	1	1	N-Term(iTRQ8plex); K2(iTRQ8plex)	2374.43
EAAGEQQMPTHR	2	2	1	N-Term(iTRQ8plex); M8(Oxidation)	1674.82
ALVEGIIPAIR	8	1	1	N-Term(iTRQ8plex)	1455.92
MAWEGDGVVASAR	7	1	1	N-Term(iTRQ8plex)	1652.84
VLEEEIKDLVEER	2	3	1	N-Term(iTRQ8plex); K7(iTRQ8plex)	2209.26
AILADVSIQQLQGQEPVEFR	2	1	1	N-Term(iTRQ8plex)	2545.41
FPTLQSDIAAAANESLER	5	2	1	N-Term(iTRQ8plex)	2237.17
ALTIPEGTTVYDASR	4	2	1	N-Term(iTRQ8plex)	1898.02
KPIEVPSNVTLTLEEQFVK	6	4	1	N-Term(iTRQ8plex); K1(iTRQ8plex); K19(iTRQ8plex)	3083.81
GYVDVSTVDDATSK	5	3	1	N-Term(iTRQ8plex); K14(iTRQ8plex)	2065.08
NATWWEENFDQEK	4	1	1	N-Term(iTRQ8plex); K13(iTRQ8plex)	2305.14
QLQDFKPAA	2	2	1	N-Term(iTRQ8plex); K6(iTRQ8plex)	1625.95
FVYEDVFGPFPQR	1	3	1	N-Term(iTRQ8plex)	1904.99
EHQGMVVALPEPKPWDIP	8	1	1	N-Term(iTRQ8plex); K13(iTRQ8plex)	2651.46
QIEDAFK	2	2	1	N-Term(iTRQ8plex); K7(iTRQ8plex)	1458.84
HDLDLVCR	3	5	1	N-Term(iTRQ8plex); C7(Carbamidomethyl)	1331.71
LEEQAEHGGGGAWEYLSLAR	2	1	1	N-Term(iTRQ8plex)	2477.24
APTVDPTFNAQSQSR	1	3	1	N-Term(iTRQ8plex)	1922.99
LPDWPAPDHVR	3	1	1	N-Term(iTRQ8plex)	1606.87
SLVAYHEVGHAVCGTLTPGHDPVQK	3	3	1	N-Term(iTRQ8plex); C13(Carbamidomethyl); K25(iTRQ8plex)	3280.74
FGEIIGILNK	21	2	1	N-Term(iTRQ8plex); K10(iTRQ8plex)	1712.05
AATTSADSTDWVASSLTR	5	1	1	N-Term(iTRQ8plex)	2144.08
YTSDGEAAAAK	14	1	1	N-Term(iTRQ8plex); K11(iTRQ8plex)	1691.9
ILSLCYFDLHPR	3	1	1	N-Term(iTRQ8plex); C5(Carbamidomethyl)	1838
VNDQYLSNLLLK	2	3	1	N-Term(iTRQ8plex); K12(iTRQ8plex)	2028.2
FISATDTIK	2	3	1	N-Term(iTRQ8plex); K9(iTRQ8plex)	1603.95
VACETVTK	10	1	1	N-Term(iTRQ8plex); C3(Carbamidomethyl); K8(iTRQ8plex)	1515.87
QATEALQGAGVDLAPFQSAFK	3	1	1	N-Term(iTRQ8plex); K21(iTRQ8plex)	2757.5
SDYLNTEEFIDAVAAELK	12	2	1	N-Term(iTRQ8plex); K18(iTRQ8plex)	2636.4
GYAVAVMMDTEGSEIHMGDLGGAPAAK	2	3	1	N-Term(iTRQ8plex); K27(iTRQ8plex)	3286.64
SALIVMLQELQHAK	2	3	1	N-Term(iTRQ8plex); K14(iTRQ8plex)	2189.3
NVPHIHLHEK	2	3	1	N-Term(iTRQ8plex); K10(iTRQ8plex)	1832.07
EVSEAITK	3	3	1	N-Term(iTRQ8plex); K8(iTRQ8plex)	1484.88
LFLTPYELTPTYR	2	3	1	N-Term(iTRQ8plex)	1918.06
ATQVALAGQVSDER	3	1	1	N-Term(iTRQ8plex)	1748.94
MQDPSFIEEAQLIDVR	1	1	1	N-Term(iTRQ8plex); M1(Oxidation)	2211.15
DQHFFASVEK	25	5	1	N-Term(iTRQ8plex); K10(iTRQ8plex)	1815.98
GGGDIDVK	6	1	1	N-Term(iTRQ8plex); K8(iTRQ8plex)	1368.78
VLNQLLTXMDGMNAK	4	1	1	N-Term(iTRQ8plex); X8(F); K15(iTRQ8plex)	2303.29
AGTVESFIDSLPGLPDNIR	2	3	1	N-Term(iTRQ8plex)	2305.24
TAVFVLSSLQQIDPTAGQVAALVLCHTR	2	4	1	N-Term(iTRQ8plex); C25(Carbamidomethyl)	3299.82
NSWGPNWGEAGYLR	3	2	1	N-Term(iTRQ8plex)	1910.93
AFVSNLVSHLR	3	3	1	N-Term(iTRQ8plex)	1546.91
EPELGGGGSGGGDGAGSGGGGGGGSDPQGGGDEGEDEK	2	1	1	N-Term(iTRQ8plex); K38(iTRQ8plex)	3768.66
LPVTWYPASYADTVK	7	1	1	N-Term(iTRQ8plex); K15(iTRQ8plex)	2319.28
ASGAENEDER	1	14	1	N-Term(iTRQ8plex)	1381.65
GLAFSEAER	3	2	1	N-Term(iTRQ8plex)	1283.69
ANVLGIVLNIPVK	9	1	1	N-Term(iTRQ8plex); K13(iTRQ8plex)	1958.27
ALGFNQGVFTSDMALIK	10	1	1	N-Term(iTRQ8plex); K17(iTRQ8plex)	2420.35
DVPAYLKPR	7	1	1	N-Term(iTRQ8plex); K7(iTRQ8plex)	1667.01
SHSVIIATGATAK	7	2	1	N-Term(iTRQ8plex); K13(iTRQ8plex)	1864.1
NTDFVAYSGEGFK	20	2	1	N-Term(iTRQ8plex); K13(iTRQ8plex)	2043.06
GFLPSGPSEIPVQR	5	2	1	N-Term(iTRQ8plex)	1788
VIGGDISAIPGISAALEETIK	6	3	1	N-Term(iTRQ8plex); K21(iTRQ8plex)	2662.55
QQQAAAPTGVWK	10	2	1	N-Term(iTRQ8plex); K12(iTRQ8plex)	1893.08
NDENSVR	3	6	1	N-Term(iTRQ8plex)	1137.58
FLKPSVAGFLLQK	36	5	1	N-Term(iTRQ8plex); K3(iTRQ8plex); K13(iTRQ8plex)	2360.49
LLADLAASMDDGDIAK	6	1	1	N-Term(iTRQ8plex); K16(iTRQ8plex)	2227.22
DFRDPMTAWYDESDDTWR	1	2	1	N-Term(iTRQ8plex)	2610.15
SGMVSAVQQEPR	7	2	1	N-Term(iTRQ8plex)	1592.83
QHVIPTFR	3	1	1	N-Term(iTRQ8plex)	1301.77
YGNPPIFITENGIADVDSDPTMTDPLDDWK	6	2	1	N-Term(iTRQ8plex); K30(iTRQ8plex)	3944.91
LLVLKPDPEDEESQK	1	1	1	N-Term(iTRQ8plex); K5(iTRQ8plex); K15(iTRQ8plex)	2652.53
GFGFVNFVHR	7	3	1	N-Term(iTRQ8plex)	1483.82
KDDDLDEEEYYSPFLGIEK	6	2	1	N-Term(iTRQ8plex); K1(iTRQ8plex); K19(iTRQ8plex)	3217.65
YTIDDIHYVADSER	4	1	1	N-Term(iTRQ8plex)	2000.99
AHQVVEDGYEFFAK	6	1	1	N-Term(iTRQ8plex); K14(iTRQ8plex)	2248.19
VFHAEPAVLHFR	3	3	1	N-Term(iTRQ8plex)	1726.97
TEHLLWQLYSIEK	3	3	1	N-Term(iTRQ8plex); K13(iTRQ8plex)	2268.29
EIVQSIVAQAVAQETR	9	3	1	N-Term(iTRQ8plex)	2046.16
FGIVYVDFTTLK	3	3	1	N-Term(iTRQ8plex); K12(iTRQ8plex)	2011.17
GVAAAPLAGYGR	3	2	1	N-Term(iTRQ8plex)	1406.81
GWAIADFLEK	2	1	1	N-Term(iTRQ8plex); K10(iTRQ8plex)	1758
[truncated: 28,892 more rows]
