# Supplementary material for: Large-scale Proteomics Combined with Transgenic Experiments Demonstrates An Important Role of Jasmonic Acid in Potassium Deficiency Response in Wheat and Rice
Source: Mol Cell Proteomics. 2017 Aug 18;16(11):1889–905. doi: 10.1074/mcp.RA117.000032 (PMC5671998; doi:10.1074/mcp.RA117.000032)
Supplement: Supplemental Data [file supp_RA117.000032_4824_0_supp_3810_dtkkw3.xlsx]

## Sheet: proteins
Data S2. All K+-responsive protein species identified in wheat seedlings suffering from K+ deficiency for 8 d
Accession no.（NCBI)	Protein names	Accession no.（IWGSC)	Description	Root-biological replicate 1-ratio	Root-biological replicate 1-count	Root-biological replicate 1-variability [%]	Root-biological replicate 2-ratio	Root-biological replicate 2-count	Root-biological replicate 2-variability [%]	Root-biological replicate 3-ratio	Root-biological replicate 3-count	Root-biological replicate 3-variability [%]	Average ratio-root	Significance A-root	t-test-root	FDR (BH test)-root	Leaf-biological replicate 1-ratio	Leaf-biological replicate 1-count	Leaf-biological replicate 1-variability [%]	Leaf-biological replicate 2-ratio	Leaf-biological replicate 2-count	Leaf-biological replicate 2-variability [%]	Leaf-biological replicate 3-ratio	Leaf-biological replicate 3-count	Leaf-biological replicate 3-variability [%]	Average ratio-leaf	Significance A-leaf	t-test-leaf	FDR (BH test)-leaf	AAs	MW [kDa]	Calc. pI	Coverage	Proteins	Unique peptides	Peptides	PSMs	Protein score
gi|475538008	L-ascorbate peroxidase 2, cytosolic [Aegilops tauschii]	Traes_2BL_8706FBCEF.1	pep:novel scaffold:IWGSC2:IWGSC_CSS_2BL_scaff_7958684:471:1231:-1 gene:Traes_2BL_8706FBCEF transcript:Traes_2BL_8706FBCEF.1	0.953031	1					0.863774	1		0.908403	0.322694	0.0705263	0.148115	0.769658	1					0.902767	1		0.836212	0.130099	0.0456743	0.131572	107	11.6376	4.55127	94.39	1	1	6	168	1820.18
gi|474317355	Hypothetical protein TRIUR3_35272 [Triticum urartu]	Traes_7BS_455289375.1	pep:novel chromosome:IWGSC2:7B:40587972:40588761:-1 gene:Traes_7BS_455289375 transcript:Traes_7BS_455289375.1	0.843998	21	41.7916	0.976239	16	18.1931	0.899794	17	35.0541	0.906677	0.317311	0.0716114	0.14965	0.949689	21	8.62537	0.954843	17	13.6483	0.936173	18	6.15764	0.946902	0.637067	0.000674671	0.00968447	42	4.40238	6.50732	92.86	2	3	3	56	419.4
gi|473903129	Fruit bromelain [Triticum urartu]	Traes_4DL_53E54B071.1	pep:novel scaffold:IWGSC2:IWGSC_CSS_4DL_scaff_6291186:1:258:-1 gene:Traes_4DL_53E54B071 transcript:Traes_4DL_53E54B071.1	0.544653	2	4.47203							0.544653	9.74892e-10	#DIV/0!		0.824466	2	11.0627							0.824466	0.102145	#DIV/0!		73	7.73257	5.09717	91.78	1	1	3	18	207.408
gi|129916*	RecName: Full=Phosphoglycerate kinase, cytosolic [Triticum aestivum]	Traes_6BS_7508E51F3.1	pep:novel chromosome:IWGSC2:6B:117915494:117918352:1 gene:Traes_6BS_7508E51F3 transcript:Traes_6BS_7508E51F3.1	1.11512	1		1.10033	2	3.22398	1.08879	1		1.10141	0.357329	0.000184214	0.00249871	0.775097	1		0.786473	2	3.31222	0.789273	1		0.78097	0.0754442	9.63387e-07	6.38943e-06	337	35.1577	5.19873	89.61	3	1	24	668	4222.94
gi|129915	RecName: Full=Phosphoglycerate kinase, chloroplastic; Flags: Precursor [Triticum aestivum]	Traes_1AL_7C91EF27D.1	pep:novel chromosome:IWGSC2:1A:219299629:219301782:-1 gene:Traes_1AL_7C91EF27D transcript:Traes_1AL_7C91EF27D.1 description:"Phosphoglycerate kinase, chloroplastic "	0.910508	222	16.4412	0.9117	225	16.2049	0.933543	201	15.7182	0.918584	0.385367	0.000406001	0.00421244	0.956083	222	29.2153	0.978842	226	30.5132	0.955754	201	29.685	0.96356	0.746612	0.00884897	0.0468093	347	36.3993	5.08447	88.47	9	17	25	974	5820.6
gi|207365763	Class III peroxidase [Triticum aestivum]	Traes_2DS_2CCCA54C1.1	pep:novel chromosome:IWGSC2:2D:18898212:18899501:1 gene:Traes_2DS_2CCCA54C1 transcript:Traes_2DS_2CCCA54C1.1 description:"Peroxidase "	0.857896	52	11.5197	0.865739	62	14.792	0.841814	55	13.6187	0.85515	0.111224	3.2987e-05	0.000823145	0.996455	50	24.2131	1.04229	60	22.6264	1.06935	53	23.7246	1.03603	0.762534	0.16559	0.312176	314	32.5181	8.06006	86.94	24	6	20	714	4992.09
gi|669029570	Unnamed protein product [Triticum aestivum]	TRAES3BF087500010CFD_t1	pep:novel chromosome:IWGSC2:3B:465997985:465998461:1 gene:TRAES3BF087500010CFD_g transcript:TRAES3BF087500010CFD_t1	0.806765	16	15.8301	0.807216	16	16.8882	0.819624	16	16.6311	0.811201	0.0337442	1.4829e-06	0.00014145	1.1085	16	26.7536	0.94619	16	29.7957	1.05791	16	18.439	1.03753	0.749258	0.477528	0.617965	158	16.1889	4.98291	86.08	1	5	16	169	399.51
gi|669028645	unnamed protein product [Triticum aestivum]	TRAES3BF114000090CFD_t1	pep:novel chromosome:IWGSC2:3B:208150490:208151886:-1 gene:TRAES3BF114000090CFD_g transcript:TRAES3BF114000090CFD_t1 description:"plasma-membrane associated cation-binding protein 1"	0.939906	20	17.7086	1.00059	23	16.4535	0.987733	25	13.952	0.976078	0.791831	0.264806	0.389084	0.996732	20	16.4492	0.94468	23	29.0728	0.981134	25	22.5737	0.974182	0.812764	0.169445	0.316919	208	22.2838	4.89404	86.06	1	6	21	390	1500.31
gi|474305966	Glyceraldehyde-3-phosphate dehydrogenase A, chloroplastic [Triticum urartu]	Traes_2DL_04AA47AA7.1	pep:novel scaffold:IWGSC2:IWGSC_CSS_2DL_scaff_9704527:1:425:-1 gene:Traes_2DL_04AA47AA7 transcript:Traes_2DL_04AA47AA7.1	0.905153	1		0.880325	2	7.469	0.840515	2	1.39464	0.875331	0.173644	0.00269669	0.0146046	1.08267	1		1.0473	2	2.26934	1.20655	2	14.8052	1.11218	0.34559	0.0808356	0.194097	141	14.7355	5.79541	85.82	2	1	8	208	928.408
gi|669028645	Unnamed protein product [Triticum aestivum]	Traes_3DS_C74F56379.1	pep:novel scaffold:IWGSC2:IWGSC_CSS_3DS_scaff_2597472:2003:3602:1 gene:Traes_3DS_C74F56379 transcript:Traes_3DS_C74F56379.1	0.964244	5	12.362	0.973603	8	9.14496	1.01235	10	13.099	0.983398	0.847594	0.322577	0.448031	0.950219	5	14.3318	0.915083	8	7.16829	0.967101	10	4.8319	0.944134	0.618258	0.0218431	0.0825433	136	14.8102	9.26123	85.29	1	2	17	338	1135.05
gi|154146750*	phosphoenolpyruvate carboxylase, partial [Hordeum vulgare]	Traes_7DL_1211AEDF2.1	pep:novel chromosome:IWGSC2:7D:69659134:69659969:-1 gene:Traes_7DL_1211AEDF2 transcript:Traes_7DL_1211AEDF2.1	1.21761	14	18.3255	1.21151	12	24.19	1.21067	12	14.807	1.21326	0.0619169	6.65199e-08	3.57635e-05	0.877016	14	20.3967	0.866992	12	8.91543	0.91947	12	10.0926	0.887826	0.31278	0.00222278	0.0199175	87	10.1172	4.79248	85.06	1	4	6	59	214.442
gi|194425587	root peroxidase [Triticum aestivum]	Traes_2AS_EE549925C.1	pep:novel chromosome:IWGSC2:2A:154763263:154764541:-1 gene:Traes_2AS_EE549925C transcript:Traes_2AS_EE549925C.1	0.848886	19	12.4509	0.861219	17	16.9457	0.905557	21	16.171	0.871887	0.162995	0.00173826	0.0111136	0.971181	17	23.5845	1.05488	17	16.4799	1.05485	20	19.1963	1.02697	0.82342	0.388352	0.543601	260	27.3055	7.95752	84.62	21	4	17	588	4042.57
gi|474445834	Photosystem II 10 kDa polypeptide, chloroplastic [Triticum urartu]	Traes_6BL_E4DC61863.1	pep:novel chromosome:IWGSC2:6B:190004373:190004988:1 gene:Traes_6BL_E4DC61863 transcript:Traes_6BL_E4DC61863.1	0.923161	6	20.0287	0.965333	6	16.2697	1.00775	6	1.84375	0.965415	0.705637	0.229637	0.350742	1.18279	6	11.3207	1.23629	6	26.3795	1.12054	6	31.2552	1.17987	0.138706	0.0057769	0.0359627	38	4.26096	4.55127	84.21	3	1	3	66	322.867
gi|474145957	Peroxiredoxin-2C [Triticum urartu]	Traes_3AL_238C46A6F.2	pep:novel chromosome:IWGSC2:3A:149537779:149541922:-1 gene:Traes_3AL_238C46A6F transcript:Traes_3AL_238C46A6F.2	1.07149	30	8.95378	1.03058	40	11.6539	1.05223	39	8.80136	1.05143	0.640912	0.012129	0.0401403	1.06292	30	8.65622	1.13432	40	14.5321	1.04301	39	15.9971	1.08008	0.497275	0.0446177	0.129411	162	17.317	5.31299	83.95	2	3	8	351	1818.8
gi|11466848	photosystem I subunit VII [Oryza sativa Japonica Group]	Traes_7BS_EF1042AE9.1	pep:novel scaffold:IWGSC2:IWGSC_CSS_7BS_scaff_3013535:6:382:1 gene:Traes_7BS_EF1042AE9 transcript:Traes_7BS_EF1042AE9.1	0.8961	48	14.2314	0.910062	47	19.1691	0.943474	49	19.7917	0.916545	0.373508	0.00403322	0.0190667	0.914742	48	17.3809	0.90597	47	16.4318	0.884423	49	16.4189	0.901712	0.379578	0.000400548	0.00674883	80	8.76209	6.91748	83.75	13	4	7	205	899.036
gi|461744058	enolase [Triticum aestivum]	Traes_5DS_6429161E7.1	pep:novel chromosome:IWGSC2:5D:5371605:5374317:1 gene:Traes_5DS_6429161E7 transcript:Traes_5DS_6429161E7.1	1.05614	61	9.61789	1.06376	61	7.92476	1.05614	60	10.1497	1.05868	0.588849	2.07954e-05	0.000621131	0.996659	60	16.3015	1.04692	61	16.3941	1.01564	60	14.9702	1.01974	0.871921	0.249149	0.409183	353	38.4505	5.93506	83.57	4	3	26	883	6099.46
gi|326532514	predicted protein, partial [Hordeum vulgare subsp. vulgare]	Traes_3DL_644219FA1.2	pep:novel scaffold:IWGSC2:IWGSC_CSS_3DL_scaff_3223368:1:1840:1 gene:Traes_3DL_644219FA1 transcript:Traes_3DL_644219FA1.2	0.976663	1		1.01087	3	1.04302	0.996228	2	5.06344	0.994587	0.943892	0.613914	0.716678	1.08745	1		1.0994	3	7.03184	0.975258	2	7.44103	1.05403	0.64686	0.243526	0.403307	97	10.6856	9.11475	83.51	2	1	9	204	786.068
gi|674883712	BnaA02g30070D [Brassica napus]	Traes_5BL_ED16B6ECA.1	pep:novel scaffold:IWGSC2:IWGSC_CSS_5BL_scaff_10035543:3:131:1 gene:Traes_5BL_ED16B6ECA transcript:Traes_5BL_ED16B6ECA.1	0.896331	1								0.896331	0.261651	#DIV/0!		0.955633	1								0.955633	0.694501	#DIV/0!		42	4.73753	8.22119	83.33	10	1	3	11	0
gi|300807845	profilin [Triticum aestivum]	Traes_7AS_DA1089F6B.2	pep:novel chromosome:IWGSC2:7A:15407300:15408629:-1 gene:Traes_7AS_DA1089F6B transcript:Traes_7AS_DA1089F6B.2	1.11406	6	7.77662	1.03936	5	10.4291	1.12251	8	17.5945	1.09198	0.400751	0.0253287	0.069093	1.26308	6	10.6556	1.15519	5	20.027	1.04399	8	14.5744	1.15409	0.200939	0.0714972	0.179319	93	10.0022	5.37646	82.8	2	1	7	89	250.164
gi|129916	RecName: Full=Phosphoglycerate kinase, cytosolic [Triticum aestivum]	Traes_6DS_CDB16CE3F.1	pep:novel chromosome:IWGSC2:6D:53812731:53816155:-1 gene:Traes_6DS_CDB16CE3F transcript:Traes_6DS_CDB16CE3F.1 description:"Phosphoglycerate kinase, cytosolic "	0.977657	2	0.664097	0.974278	2	1.83655	1.01345	2	5.97408	0.988462	0.887668	0.409328	0.533678	0.967894	2	10.2074	0.887277	2	10.9369	0.864254	2	5.56461	0.906475	0.399958	0.0408778	0.123217	401	42.0966	5.69385	82.79	3	1	27	724	4293.55
gi|326487358	predicted protein [Hordeum vulgare subsp. vulgare]	Traes_5AL_9C5A73F10.1	pep:novel chromosome:IWGSC2:5A:4382784:4383950:1 gene:Traes_5AL_9C5A73F10 transcript:Traes_5AL_9C5A73F10.1 description:"Ribulose bisphosphate carboxylase small chain clone 512 "	0.934065	52	20.2875	0.902013	46	32.2016	0.922212	62	23.8623	0.91943	0.385367	0.000999725	0.00759945	1.00552	53	27.0537	1.08167	51	21.1372	1.0081	62	29.6678	1.03176	0.789373	0.272243	0.434325	136	15.7458	5.5415	82.35	12	4	14	1320	3832.43
gi|473913276	hypothetical protein TRIUR3_34658 [Triticum urartu]	Traes_3AS_EFA602E28.3*	pep:novel chromosome:IWGSC2:3A:32476125:32476972:-1 gene:Traes_3AS_EFA602E28 transcript:Traes_3AS_EFA602E28.3	0.804785	11	18.5852	0.755636	13	13.8635	0.795888	15	13.0859	0.785436	0.0142764	0.000143172	0.00210627	0.919638	11	12.5562	0.922468	13	5.43557	0.885916	15	12.0871	0.909341	0.415606	0.00151433	0.0156844	156	16.0848	4.84326	82.05	1	3	14	160	499.991
gi|475559550	hypothetical protein F775_28691 [Aegilops tauschii]	Traes_3DL_43F4381AA.1	pep:novel scaffold:IWGSC2:IWGSC_CSS_3DL_scaff_6823422:1:2055:1 gene:Traes_3DL_43F4381AA transcript:Traes_3DL_43F4381AA.1	1.03516	15	11.5913	1.00321	17	12.766	0.971842	17	8.69253	1.0034	0.992224	0.861311	0.90653	0.9774	15	6.77073	1.00517	17	17.471	1.00709	17	11.2871	0.996553	0.966652	0.73752	0.824829	195	20.8466	4.70361	82.05	2	5	11	113	600.448
gi|326488016	predicted protein [Hordeum vulgare subsp. vulgare]	Traes_6DS_81AA78A29.1	pep:novel chromosome:IWGSC2:6D:102820485:102821347:1 gene:Traes_6DS_81AA78A29 transcript:Traes_6DS_81AA78A29.1	0.966482	63	14.8838	0.982515	60	14.3963	0.955523	68	12.6151	0.968173	0.728921	0.0153398	0.0477221	0.986762	63	16.0769	0.992163	60	17.2864	0.979779	68	11.4506	0.986235	0.892986	0.0184594	0.0740127	174	18.0924	4.88135	81.61	2	9	11	230	1357.73
gi|326494890	predicted protein [Hordeum vulgare subsp. vulgare]	Traes_2BS_06EB5EB341.3	pep:novel chromosome:IWGSC2:2B:45871210:45874496:-1 gene:Traes_2BS_06EB5EB341 transcript:Traes_2BS_06EB5EB341.3 description:"LYR family of Fe/S cluster biogenesis protein"	0.948524	8	6.395	0.96278	8	8.75452	0.936549	9	6.02113	0.949284	0.585363	0.00259762	0.014264	1.04072	8	11.8042	1.04001	8	20.9712	1.1616	9	10.2936	1.08078	0.49198	0.116265	0.248228	130	14.8325	8.17725	81.54	3	5	9	43	235.708
gi|33321031	unknown [Triticum monococcum]	Traes_7DS_EA4BE82FD.1	pep:novel scaffold:IWGSC2:IWGSC_CSS_7DS_scaff_3930191:1029:3557:1 gene:Traes_7DS_EA4BE82FD transcript:Traes_7DS_EA4BE82FD.1	0.948314	7	10.7187	0.949005	6	3.80118	0.909584	7	5.46114	0.935634	0.49395	0.0078111	0.0298609	1.1466	7	19.4846	1.02025	6	12.0717	1.11096	7	7.31259	1.09261	0.431207	0.0695237	0.175936	170	18.5682	5.021	81.18	1	3	11	64	176.573
gi|326488061	predicted protein [Hordeum vulgare subsp. vulgare]	Traes_3AL_E5A8429CB.1	pep:novel scaffold:IWGSC2:IWGSC_CSS_3AL_scaff_518700:1:356:-1 gene:Traes_3AL_E5A8429CB transcript:Traes_3AL_E5A8429CB.1	1.05152	4	10.985	1.0762	4	3.35203	1.00347	4	8.0792	1.04373	0.688317	0.109985	0.205254	1.14206	4	19.8384	0.955655	4	13.486	0.999006	4	13.5449	1.03224	0.789373	0.597649	0.720737	52	6.017	4.89404	80.77	1	2	4	36	124.83
gi|74048999	eukaryotic translation initiation factor 5A1 [Triticum aestivum]	Traes_2DL_B7F8FFEB9.1	pep:novel chromosome:IWGSC2:2D:81692269:81694472:1 gene:Traes_2DL_B7F8FFEB9 transcript:Traes_2DL_B7F8FFEB9.1	0.994492	55	20.3578	1.00967	45	18.8928	1.03116	43	16.722	1.01177	0.922715	0.330437	0.456163	0.991572	55	20.7426	1.08145	45	19.8658	0.997957	43	19.6588	1.02366	0.844094	0.459718	0.602031	161	17.3517	6.13818	80.75	5	7	13	203	635.946
gi|326496176	predicted protein [Hordeum vulgare subsp. vulgare]	Traes_6DL_B3AD4834A.1	pep:novel chromosome:IWGSC2:6D:85272265:85275134:1 gene:Traes_6DL_B3AD4834A transcript:Traes_6DL_B3AD4834A.1	1.14269	9	7.13723	1.07639	8	16.1612	1.18036	5	13.3456	1.13315	0.230001	0.312516	0.437862	1.16296	9	19.6247	1.12466	8	33.472	1.23593	5	7.4449	1.17452	0.149253	0.0925872	0.21281	337	36.5857	7.15186	80.42	10	2	23	1260	6168.75
gi|148508784	glyceraldehyde-3-phosphate dehydrogenase [Triticum aestivum]	Traes_6AL_174253A75.2	pep:novel scaffold:IWGSC2:IWGSC_CSS_6AL_scaff_5749470:5054:7810:-1 gene:Traes_6AL_174253A75 transcript:Traes_6AL_174253A75.2	1.01239	8	11.8693	0.96951	7	12.5954	0.96719	7	18.7236	0.983031	0.847594	0.0118626	0.0395242	1.08947	8	6.13236	1.01673	7	15.0817	1.15219	7	26.5564	1.08613	0.466033	0.00589682	0.0363648	337	36.5546	6.87354	80.42	10	2	23	1260	6168.75
gi|253783729	glyceraldehyde-3-phosphate dehydrogenase [Triticum aestivum]	Traes_7DL_961822B36.2	pep:novel chromosome:IWGSC2:7D:67277057:67280381:-1 gene:Traes_7DL_961822B36 transcript:Traes_7DL_961822B36.2	1.06119	194	13.9445	1.08591	181	15.4664	1.05619	179	13.5656	1.06776	0.533168	0.00180118	0.0112841	1.00056	194	19.4685	1.00416	181	18.9884	1.03474	177	24.1275	1.01315	0.921246	0.291825	0.45549	337	36.5048	7.18115	80.12	10	15	24	1268	6923.65
gi|475618068	Peroxiredoxin-2E, chloroplastic [Aegilops tauschii]	Traes_7DL_994CA11011.2	pep:novel scaffold:IWGSC2:IWGSC_CSS_7DL_scaff_3290387:661:783:-1 gene:Traes_7DL_994CA11011 transcript:Traes_7DL_994CA11011.2	0.987018	7	16.6077	1.02523	5	11.496	1.06147	6	11.617	1.02457	0.82454	0.316751	0.442329	1.01273	7	8.81217	1.02148	5	14.8449	1.00919	6	5.13867	1.01447	0.914156	0.0166953	0.0701252	40	4.27725	5.10986	80	1	1	3	57	75.2959
gi|475490763	hypothetical protein F775_28677 [Aegilops tauschii]	Traes_1AL_065AA7C82.2	pep:novel scaffold:IWGSC2:IWGSC_CSS_1AL_scaff_3916116:12386:14409:-1 gene:Traes_1AL_065AA7C82 transcript:Traes_1AL_065AA7C82.2	0.867276	14	20.5582	0.901274	12	34.1657	0.936587	13	27.5217	0.901712	0.291199	0.00797474	0.0301937	0.88068	14	36.448	0.85773	12	28.5036	1.01573	13	18.9635	0.918046	0.464333	0.171693	0.319306	133	14.2643	4.80518	79.7	3	4	6	92	613.159
gi|326493636	predicted protein [Hordeum vulgare subsp. vulgare]	Traes_5BS_FF89E832D.1	pep:novel chromosome:IWGSC2:5B:3730403:3735286:1 gene:Traes_5BS_FF89E832D transcript:Traes_5BS_FF89E832D.1	1.03567	45	11.0712	0.998483	41	12.6021	1.00908	41	10.8503	1.01441	0.907413	0.262542	0.386718	1.061	45	11.1931	1.08646	41	20.3257	1.07538	41	16.741	1.07428	0.529783	0.000544867	0.00854733	446	48.0564	5.68115	79.6	5	4	29	1194	7509.03
gi|326508997	predicted protein [Hordeum vulgare subsp. vulgare]	Traes_5BS_DCB2B616C.1	pep:novel chromosome:IWGSC2:5B:5540458:5541426:-1 gene:Traes_5BS_DCB2B616C transcript:Traes_5BS_DCB2B616C.1	0.954221	2	13.8341							0.954221	0.622144	#DIV/0!		1.12012	2	11.4555							1.12012	0.313412	#DIV/0!		235	24.7447	6.68311	79.57	3	2	12	165	1093.95
gi|326501768	predicted protein [Hordeum vulgare subsp. vulgare]	Traes_7BS_E4E1FAA96.2	pep:novel chromosome:IWGSC2:7B:1257545:1259098:1 gene:Traes_7BS_E4E1FAA96 transcript:Traes_7BS_E4E1FAA96.2	1.07138	8	24.6073	1.10473	6	7.50822	1.13303	6	27.3638	1.10305	0.348143	0.00444041	0.0203098	1.11628	8	15.5894	1.06468	6	14.6527	1.08483	6	6.33218	1.0886	0.450892	0.00412872	0.0290336	97	10.3643	5.37646	79.38	1	1	7	90	232.459
gi|667753672	ATP synthase CF1 beta subunit (chloroplast) [Triticum turgidum]	Traes_1DS_9D9A00CE2.1	pep:novel scaffold:IWGSC2:IWGSC_CSS_1DS_scaff_1886245:2451:3938:1 gene:Traes_1DS_9D9A00CE2 transcript:Traes_1DS_9D9A00CE2.1	0.957293	519	15.6877	0.953623	544	16.5607	0.943642	535	15.5597	0.95152	0.607334	0.000286894	0.00335979	1.08713	524	16.9873	1.09311	548	16.6856	1.10268	543	16.8016	1.09431	0.426377	3.14523e-05	0.00130076	496	53.5678	5.10986	79.03	33	28	29	1685	11421.9
gi|473939672	Ribulose bisphosphate carboxylase small chain PW9, chloroplastic [Triticum urartu]	Traes_4DL_5153CCCAC.1	pep:novel scaffold:IWGSC2:IWGSC_CSS_4DL_scaff_6333033:1:285:1 gene:Traes_4DL_5153CCCAC transcript:Traes_4DL_5153CCCAC.1				1.00342	2	0.0691133	0.998221	2	1.02504	1.00082	0.992003	0.700971	0.785885				1.20596	2	7.34313	1.15125	2	0.177772	1.17861	0.140765	0.00313299	0.0246063	81	9.55077	7.97217	79.01	10	2	9	688	985.463
NA|		Traes_1AL_F358DB0831.1	pep:novel chromosome:IWGSC2:1A:232991779:232992042:-1 gene:Traes_1AL_F358DB0831 transcript:Traes_1AL_F358DB0831.1	0.967023	1								0.967023	0.721139	#DIV/0!		1.12072	1								1.12072	0.309548	#DIV/0!		33	3.8341	9.99365	78.79	9	1	3	11	0
gi|326528763	predicted protein [Hordeum vulgare subsp. vulgare]	Traes_2BL_0EFC246E7.1	pep:novel scaffold:IWGSC2:IWGSC_CSS_2BL_scaff_8075902:709:2136:-1 gene:Traes_2BL_0EFC246E7 transcript:Traes_2BL_0EFC246E7.1	0.961319	1		1.04725	1		1.17222	3	0.771859	1.06026	0.582509	0.380724	0.504731	1.16416	1		1.0493	1		0.859507	3	1.40695	1.02432	0.844094	0.797787	0.867141	127	14.0189	4.88135	78.74	1	2	10	78	387.539
gi|90025017	vacuolar proton-ATPase subunit A [Triticum aestivum]	Traes_7BL_33D89470B.1	pep:novel chromosome:IWGSC2:7B:234376994:234382795:1 gene:Traes_7BL_33D89470B transcript:Traes_7BL_33D89470B.1 description:"vacuolar ATP synthase subunit A"	1.06278	7	9.57008	0.935221	2	7.05227	1.03366	6	9.01487	1.01055	0.930388	0.798051	0.860783	1.00323	7	7.96498	1.07785	2	5.88509	0.965712	6	17.6932	1.0156	0.900017	0.660677	0.766879	566	62.4586	5.5542	78.62	1	1	38	549	3600.96
gi|474171341*	hypothetical protein TRIUR3_24487 [Triticum urartu]	Traes_7AL_3B2536995.1*	pep:novel scaffold:IWGSC2:IWGSC_CSS_7AL_scaff_4480746:1:812:1 gene:Traes_7AL_3B2536995 transcript:Traes_7AL_3B2536995.1	1.11997	2	1.04633	1.10775	3	15.6856	1.10841	3	5.26842	1.11205	0.308875	9.36878e-06	0.0004015	1.46515	2	43.799	1.30987	3	4.99599	1.31105	3	22.8876	1.37225	0.0688324	0.00148275	0.00185222	139	14.8595	4.85596	78.42	1	1	8	84	309.039
gi|474150406	60S acidic ribosomal protein P3 [Triticum urartu]	Traes_7AL_787769413.1	pep:novel chromosome:IWGSC2:7A:142845802:142847129:-1 gene:Traes_7AL_787769413 transcript:Traes_7AL_787769413.1	0.78417	2	7.8702	0.83387	1		0.93781	2	8.05977	0.85195	0.103524	0.0307657	0.0793496	0.93839	2	13.8388	0.947647	1		1.02222	2	17.4237	0.969418	0.779574	0.313281	0.476407	120	12.0818	4.55127	78.33	1	1	6	110	622.765
gi|475618101	60S acidic ribosomal protein P3 [Aegilops tauschii]	Traes_7DL_C22FC0677.1	pep:novel chromosome:IWGSC2:7D:195020392:195021816:-1 gene:Traes_7DL_C22FC0677 transcript:Traes_7DL_C22FC0677.1	0.905628	1		0.91111	4	10.2726	1.11926	1		0.978667	0.815665	0.776723	0.844245	1.26422	1		1.04614	4	10.6941	0.541372	1		0.950578	0.662417	0.828744	0.889024	120	12.0818	4.55127	78.33	1	1	6	111	638.402
gi|475587689	hypothetical protein F775_13667 [Aegilops tauschii]	Traes_3AL_14A605779.1	pep:novel scaffold:IWGSC2:IWGSC_CSS_3AL_scaff_2487769:1:343:-1 gene:Traes_3AL_14A605779 transcript:Traes_3AL_14A605779.1				1.0464	1		1.01621	1		1.0313	0.780453	0.0688668	0.145821				1.22001	1		1.29407	1		1.25704	0.0400709	0.00262085	0.0217693	50	5.73785	6.52197	78	1	1	3	10	55.8432
gi|461744056	enolase [Triticum aestivum]	Traes_5DS_EDA1C856E.1	pep:novel chromosome:IWGSC2:5D:8470180:8472653:-1 gene:Traes_5DS_EDA1C856E transcript:Traes_5DS_EDA1C856E.1	0.999706	7	10.2989	1.00531	5	7.10588	0.96565	8	5.21487	0.990221	0.903728	0.474123	0.591803	1.10229	7	14.9741	0.984358	5	7.8846	0.978472	8	20.132	1.02171	0.857972	0.618954	0.737706	104	10.8584	4.66553	77.88	1	1	5	392	3162.62
gi|525291	ATP synthase beta subunit [Triticum aestivum]	Traes_1AL_52E56C8D3.1	pep:novel chromosome:IWGSC2:1A:236119400:236121793:1 gene:Traes_1AL_52E56C8D3 transcript:Traes_1AL_52E56C8D3.1	1.04676	29	15.2125	1.09766	27	9.56864	1.04775	31	14.7602	1.06406	0.557526	0.0189132	0.0560103	0.933198	29	9.53109	0.913343	27	7.64709	0.94151	29	18.7404	0.92935	0.527267	0.00107187	0.012832	409	44.2179	5.70654	77.51	4	4	23	799	5196.71
gi|326490365	predicted protein [Hordeum vulgare subsp. vulgare]	Traes_5DL_829C9E9B0.1	pep:novel chromosome:IWGSC2:5D:158589872:158591739:-1 gene:Traes_5DL_829C9E9B0 transcript:Traes_5DL_829C9E9B0.1	0.94662	2	10.9392	0.881848	4	10.5514				0.914234	0.356102	0.0380086	0.0926176	0.988652	2	8.46829	1.08695	4	11.5586				1.0378	0.749258	0.378037	0.53422	151	16.5297	7.40088	77.48	2	2	10	42	296.776
gi|475596412	Putative NADH dehydrogenase (ubiquinone) 1 alpha subcomplex subunit 5, mitochondrial [Aegilops tauschii]	Traes_4BL_3EFFEDE44.1	pep:novel scaffold:IWGSC2:IWGSC_CSS_4BL_scaff_7038204:7690:10606:1 gene:Traes_4BL_3EFFEDE44 transcript:Traes_4BL_3EFFEDE44.1	0.95016	5	12.3968	0.934116	3	4.77936	0.958847	5	4.58472	0.947707	0.578107	0.00195261	0.0117594	1.09595	5	18.2225	0.862519	3	2.97542	1.09422	5	18.7593	1.01756	0.885937	0.831867	0.89092	159	18.0772	4.7417	77.36	2	2	10	50	240.04
gi|474425594*	Histone H2B.2 [Triticum urartu]	Traes_1DL_24C51F870.2	pep:novel scaffold:IWGSC2:IWGSC_CSS_1DL_scaff_2274724:140:732:1 gene:Traes_1DL_24C51F870 transcript:Traes_1DL_24C51F870.2	1.06534	2	18.4292	1.10857	2	2.70464	1.00112	2	38.0112	1.05834	0.595229	0.134991	0.23888	1.47089	2	34.889	1.42789	2	7.79265	1.38458	2	46.3343	1.42779	0.000133008	6.7554e-05	0.000151106	66	7.22187	9.77393	77.27	6	1	6	303	545.834
gi|473883967	Dolichyl-diphosphooligosaccharide--protein glycosyltransferase 48 kDa subunit [Triticum urartu]	Traes_7BL_9DC8F9B99.1	pep:novel scaffold:IWGSC2:IWGSC_CSS_7BL_scaff_1672272:1:238:-1 gene:Traes_7BL_9DC8F9B99 transcript:Traes_7BL_9DC8F9B99.1	1.02775	2	38.3092	0.843377	2	11.0746				0.935564	0.49395	0.417541	0.540929	0.478186	2	114.613	0.854911	2	2.25318				0.666548	0.00067113	0.098054	0.221926	79	8.03738	10.1694	77.22	1	1	4	19	129.227
gi|475617779	hypothetical protein F775_30825 [Aegilops tauschii]	Traes_2AL_47B1A5BF2.1	pep:novel chromosome:IWGSC2:2A:199820560:199824581:-1 gene:Traes_2AL_47B1A5BF2 transcript:Traes_2AL_47B1A5BF2.1	0.97758	11	7.29951	0.986175	6	12.9727	0.956165	9	4.64371	0.973307	0.768117	0.0402724	0.0970937	1.0937	11	12.0981	0.953392	6	21.1373	1.01752	9	27.8725	1.02154	0.857972	0.623497	0.740731	210	22.9388	5.30029	77.14	8	4	23	256	379.493
gi|669029255*	unnamed protein product [Triticum aestivum]	Traes_3AL_2849F0EF2.2	pep:novel scaffold:IWGSC2:IWGSC_CSS_3AL_scaff_4371326:3016:7413:-1 gene:Traes_3AL_2849F0EF2 transcript:Traes_3AL_2849F0EF2.2	0.830584	3	12.1734	0.764579	3	14.2963	0.847784	7	11.7498	0.814315	0.0369743	0.00185106	0.011463	0.864068	3	25.3882	0.766016	3	8.64626	0.98697	7	40.2055	0.872351	0.245495	0.116506	0.248563	105	11.8786	4.67822	77.14	2	2	6	64	300.14
gi|475627252	hypothetical protein F775_43926 [Aegilops tauschii]	Traes_6DL_1B9FBE0921.1	pep:novel chromosome:IWGSC2:6D:126578838:126582531:-1 gene:Traes_6DL_1B9FBE0921 transcript:Traes_6DL_1B9FBE0921.1 description:"RAB GTPase homolog E1B"	0.955557	18	9.9114	0.988681	15	20.0995	0.932351	15	20.2059	0.958863	0.659694	0.0655805	0.140829	0.911065	18	8.78045	0.901513	15	13.3529	0.932991	15	10.0401	0.91519	0.447801	0.000808105	0.0108125	376	40.9588	5.0083	77.13	4	3	21	449	2278.58
gi|11124572	triosephosphat-isomerase [Triticum aestivum]	Traes_3DS_9C173AB38.1	pep:novel chromosome:IWGSC2:3D:6777497:6780728:1 gene:Traes_3DS_9C173AB38 transcript:Traes_3DS_9C173AB38.1 description:"triosephosphate isomerase"	1.03982	48	11.9738	1.0259	40	14.3536	1.07113	39	14.8843	1.04562	0.674604	0.0270044	0.0721989	0.997248	48	14.8686	1.00696	40	17.6206	0.999453	39	24.7908	1.00122	0.993342	0.699581	0.797632	253	26.8159	5.46533	77.08	1	4	14	417	1861.68
gi|669027704	unnamed protein product [Triticum aestivum]	TRAES3BF079100070CFD_t1	pep:novel chromosome:IWGSC2:3B:63081739:63084538:1 gene:TRAES3BF079100070CFD_g transcript:TRAES3BF079100070CFD_t1 description:"triosephosphate isomerase"	1.11897	50	13.0889	1.07146	47	10.2044	1.14562	39	15.3423	1.11202	0.308875	0.00667709	0.0267174	0.97867	50	15.8053	1.01521	47	17.582	1.07251	39	20.1857	1.02213	0.857972	0.463223	0.605013	253	26.8019	5.69385	77.08	1	4	14	426	1881.25
gi|473884724	Subtilisin-chymotrypsin inhibitor-2A [Triticum urartu]	Traes_1BS_FCCC2FA60.1	pep:novel chromosome:IWGSC2:1B:5917609:5918455:1 gene:Traes_1BS_FCCC2FA60 transcript:Traes_1BS_FCCC2FA60.1	0.918531	4	1.72499	0.918029	8	7.80154	0.857672	6	7.61728	0.898077	0.271283	0.00725743	0.0283865	0.864227	4	3.54818	0.892778	8	17.4097	1.08809	6	3.7116	0.948365	0.643376	0.503648	0.640416	74	7.83505	4.88135	77.03	4	2	6	48	298.632
gi|974605	single-stranded nucleic acid binding protein [Triticum aestivum]	Traes_5BS_8ECE54AC4.1	pep:novel chromosome:IWGSC2:5B:4046797:4047237:1 gene:Traes_5BS_8ECE54AC4 transcript:Traes_5BS_8ECE54AC4.1	1.04246	14	16.1215	1.06519	14	18.2773	0.998705	13	15.247	1.03545	0.75158	0.14336	0.250024	1.05135	14	20.9643	1.09452	14	16.1209	1.06257	13	13.595	1.06948	0.557819	0.00579388	0.0359927	87	9.79563	4.71631	77.01	1	4	5	91	302.871
gi|473935893	Actin-depolymerizing factor 4 [Triticum urartu]	Traes_5AL_8962E6992.2	pep:novel scaffold:IWGSC2:IWGSC_CSS_5AL_scaff_2810664:2:1354:1 gene:Traes_5AL_8962E6992 transcript:Traes_5AL_8962E6992.2	0.931959	7	3.25592	0.947038	5	3.01755	0.837992	10	18.0847	0.905663	0.311981	0.0505739	0.114727	1.0475	7	10.0871	1.00142	5	28.0054	1.03361	10	20.1891	1.02751	0.816568	0.11404	0.244982	113	13.3596	5.17334	76.99	1	1	7	176	553.956
gi|473935893	Actin-depolymerizing factor 4 [Triticum urartu]	Traes_5BL_F421A6446.2	pep:novel scaffold:IWGSC2:IWGSC_CSS_5BL_scaff_10918238:1:1863:1 gene:Traes_5BL_F421A6446 transcript:Traes_5BL_F421A6446.2	0.928936	2	6.58573	0.914751	3	3.82325	0.994289	6	9.16668	0.945992	0.5637	0.0921342	0.180484	1.19206	2	23.5626	1.01771	3	20.8597	1.08318	6	8.60918	1.09765	0.407413	0.127203	0.263587	113	13.3775	5.17334	76.99	1	1	7	165	399.316
gi|475567132	putative Isocitrate dehydrogenase (NADP), chloroplastic [Aegilops tauschii]	Traes_3B_63651ECFF.1	pep:novel scaffold:IWGSC2:IWGSC_CSS_3B_scaff_10447745:2767:5032:1 gene:Traes_3B_63651ECFF transcript:Traes_3B_63651ECFF.1	0.861798	4	6.56846	0.945208	3	1.84023	0.868834	5	9.91954	0.891947	0.243043	0.0155303	0.0480619	1.11204	4	14.3246	1.07786	3	12.6075	0.971263	5	15.1387	1.05372	0.64686	0.273832	0.436272	156	16.9355	6.37939	76.92	2	1	8	146	610.835
gi|15077711	calmodulin-like protein [Capsicum annuum]	Traes_4DS_33EE17150.1	pep:novel scaffold:IWGSC2:IWGSC_CSS_4DS_scaff_927516:1:210:1 gene:Traes_4DS_33EE17150 transcript:Traes_4DS_33EE17150.1	1.14915	2	18.9287	0.937425	4	10.1958	0.955274	4	11.4035	1.01395	0.907413	0.847037	0.897577	1.04917	2	9.09689	1.06575	4	5.80704	1.01772	4	4.03713	1.04421	0.710036	0.0348614	0.11037	69	7.93773	4.32275	76.81	2	2	5	26	152.879
gi|326512374	predicted protein [Hordeum vulgare subsp. vulgare]	Traes_2AL_D6DB7DA57.1	pep:novel scaffold:IWGSC2:IWGSC_CSS_2AL_scaff_1575119:1:1991:1 gene:Traes_2AL_D6DB7DA57 transcript:Traes_2AL_D6DB7DA57.1	0.938498	30	10.1065	0.961104	31	12.2766	0.916962	32	12.4838	0.938855	0.514456	0.00866077	0.0318135	1.0675	30	14.5602	1.08287	31	11.5893	1.0557	32	11.6095	1.06869	0.557819	0.000948461	0.0118088	224	24.9352	4.71631	76.79	7	13	13	93	440.203
gi|254211611	70 kDa heat shock protein [Triticum aestivum]	Traes_5BS_223BB7499.1	pep:novel scaffold:IWGSC2:IWGSC_CSS_5BS_scaff_2255755:5713:7464:-1 gene:Traes_5BS_223BB7499 transcript:Traes_5BS_223BB7499.1							1.15724	1		1.15724	0.159981	#DIV/0!								1.39751	1		1.39751	0.00256398	#DIV/0!		238	25.3216	4.7417	76.47	3	1	14	82	348.991
gi|409194148	basic transcription factor 3 [Triticum aestivum]	Traes_4DL_E57EEDA3C.1	pep:novel scaffold:IWGSC2:IWGSC_CSS_4DL_scaff_14470349:11059:13651:1 gene:Traes_4DL_E57EEDA3C transcript:Traes_4DL_E57EEDA3C.1	1.00452	1		1.02309	1					1.0138	0.907413	0.140116	0.24567	0.923228	1		0.892553	1					0.90789	0.410356	0.00399342	0.0286615	177	19.3331	5.79541	76.27	1	1	10	40	243.076
gi|326505272	predicted protein [Hordeum vulgare subsp. vulgare]	Traes_2AS_2E706E893.1	pep:novel scaffold:IWGSC2:IWGSC_CSS_2AS_scaff_918552:1:330:1 gene:Traes_2AS_2E706E893 transcript:Traes_2AS_2E706E893.1	0.932533	9	7.17315	0.935532	5	7.08367	0.896238	10	6.84655	0.921434	0.397427	0.00339806	0.0170018	0.976759	9	5.79604	0.950867	5	5.71771	0.96906	10	10.8035	0.965562	0.759766	0.010936	0.0539861	88	9.27909	4.41162	76.14	3	5	5	24	209.84
gi|32400861	AF479043_140S ribosomal protein, partial [Triticum aestivum]	Traes_4BL_66E76E6B0.1	pep:novel chromosome:IWGSC2:4B:273484925:273485689:-1 gene:Traes_4BL_66E76E6B0 transcript:Traes_4BL_66E76E6B0.1	1.03778	38	17.184	1.06703	36	17.1763	1.03553	33	15.2048	1.04678	0.667797	0.00995055	0.035091	1.02828	38	14.3375	1.02025	36	13.7698	1.00174	33	13.9114	1.01675	0.892969	0.0999246	0.224441	96	10.5636	4.94482	76.04	2	6	6	107	308.64
gi|475567072	Fructose-bisphosphate aldolase cytoplasmic isozyme [Aegilops tauschii]	TRAES3BF044000030CFD_t1	pep:novel chromosome:IWGSC2:3B:640250289:640252179:1 gene:TRAES3BF044000030CFD_g transcript:TRAES3BF044000030CFD_t1	1.02807	39	17.6084	1.09014	48	14.0244	1.02082	45	22.7327	1.04634	0.674604	0.102847	0.195638	0.969652	38	22.6592	0.998594	48	15.9626	0.933915	44	19.2893	0.967387	0.766359	0.156202	0.300905	358	38.786	7.21045	75.98	9	6	24	793	4075.73
gi|669030265	unnamed protein product [Triticum aestivum]	Traes_3AL_6771AB197.2	pep:novel chromosome:IWGSC2:3A:146321658:146325263:1 gene:Traes_3AL_6771AB197 transcript:Traes_3AL_6771AB197.2	1.01408	13	14.9114	0.976247	15	4.14367	1.02029	14	8.61342	1.00354	0.984458	0.80986	0.870504	0.955277	13	17.9277	0.972985	15	10.8585	1.01908	14	14.9568	0.982446	0.866191	0.408165	0.560457	515	56.2047	5.68115	75.92	4	4	32	455	1752.68
gi|475586423	hypothetical protein F775_30384 [Aegilops tauschii]	Traes_3DL_CBD8FCDB3.1	pep:novel chromosome:IWGSC2:3D:97578808:97580814:1 gene:Traes_3DL_CBD8FCDB3 transcript:Traes_3DL_CBD8FCDB3.1				1.0724	1					1.0724	0.509447	#DIV/0!					0.876048	1					0.876048	0.26139	#DIV/0!		169	18.5978	5.75732	75.74	1	1	12	136	664.643
gi|474385880	hypothetical protein TRIUR3_21550 [Triticum urartu]	Traes_2AS_E457DA21E.2	pep:novel chromosome:IWGSC2:2A:131346086:131346307:-1 gene:Traes_2AS_E457DA21E transcript:Traes_2AS_E457DA21E.2				1.03809	1		1.22077	1		1.12943	0.243693	0.153472	0.262778				1.00709	1		0.990986	1		0.999038	0.980008	0.882889	0.924797	74	8.28323	9.56885	75.68	1	1	5	20	220.083
gi|56606827	calreticulin-like protein [Triticum aestivum]	Traes_2DL_64803388A.2	pep:novel chromosome:IWGSC2:2D:145886976:145890846:1 gene:Traes_2DL_64803388A transcript:Traes_2DL_64803388A.2	0.942746	1		0.862365	1					0.902556	0.296313	0.0473859	0.109213	1.15267	1		1.11599	1					1.13433	0.26247	0.00223977	0.0199188	415	47.1457	4.66553	75.66	4	1	27	357	1024.33
gi|56606827	calreticulin-like protein [Triticum aestivum]	Traes_2BL_F79009979.1	pep:novel chromosome:IWGSC2:2B:331507055:331510931:1 gene:Traes_2BL_F79009979 transcript:Traes_2BL_F79009979.1	0.92299	2	5.84403	1.137	3	6.71367	1.10049	2	5.74202	1.05349	0.627679	0.463734	0.583516	1.22767	2	42.3516	1.20864	3	13.1533	1.09057	2	1.94326	1.17563	0.147092	0.0149047	0.0650526	415	47.1828	4.67822	75.66	2	3	27	338	1049.98
gi|475432642	Phosphate carrier protein, mitochondrial [Aegilops tauschii]	Traes_6AL_939CC781A.1	pep:novel chromosome:IWGSC2:6A:194001500:194004879:-1 gene:Traes_6AL_939CC781A transcript:Traes_6AL_939CC781A.1	1.08489	10	7.98911	1.03064	9	5.63195	1.04222	10	5.98558	1.05258	0.627679	0.194057	0.311101	1.05594	10	6.08436	1.11801	9	12.4382	1.03529	10	12.2785	1.06975	0.552143	0.0131867	0.0604544	283	30.0478	9.23193	75.62	14	1	18	288	1059.24
gi|475432642	Phosphate carrier protein, mitochondrial [Aegilops tauschii]	Traes_6DL_41A4CE766.1	pep:novel chromosome:IWGSC2:6D:161790567:161793925:1 gene:Traes_6DL_41A4CE766 transcript:Traes_6DL_41A4CE766.1	1.11083	5	5.10822	1.04508	7	10.1055	0.997602	4	10.2925	1.05117	0.640912	0.0332906	0.0840653	1.12867	5	17.9915	1.16815	7	21.4708	1.06928	4	10.417	1.12204	0.30572	0.0485181	0.137093	283	30.0618	9.23193	75.62	11	1	18	275	978.37
gi|83268424	3-phosphoglycerate kinase, partial [Aegilops speltoides]	Traes_1BL_F7884B670.1	pep:novel scaffold:IWGSC2:IWGSC_CSS_1BL_scaff_3793980:1:221:1 gene:Traes_1BL_F7884B670 transcript:Traes_1BL_F7884B670.1	1.00483	31	13.0081	0.966136	27	16.6645	0.969974	25	21.0476	0.980313	0.823634	0.184952	0.300745	1.13276	31	8.86928	1.15802	27	9.01137	1.13659	25	13.8102	1.14246	0.236323	5.45293e-05	0.00188588	41	4.29841	4.55127	75.61	1	1	4	180	1065.64
gi|475587491	Ras-related protein Rab7 [Aegilops tauschii]	Traes_1BL_212EC3A2C.1	pep:novel chromosome:IWGSC2:1B:257976593:257977689:-1 gene:Traes_1BL_212EC3A2C transcript:Traes_1BL_212EC3A2C.1	1.05153	3	0.109773	1.17179	3	18.9053	1.23287	3	16.3809	1.15206	0.172938	0.0461791	0.10731	0.992902	3	8.69255	0.946402	3	15.9872	1.14288	3	18.2846	1.02739	0.82342	0.668026	0.77283	114	12.5	4.70361	75.44	1	3	6	36	298.87
gi|669030265	unnamed protein product [Triticum aestivum]	TRAES3BF013300030CFD_t1	pep:novel chromosome:IWGSC2:3B:575859914:575863581:1 gene:TRAES3BF013300030CFD_g transcript:TRAES3BF013300030CFD_t1	1.07652	21	11.3182	1.10586	22	9.28244	1.05497	19	18.2735	1.07912	0.469506	0.00583035	0.024524	1.10975	21	17.5993	1.0602	22	18.0426	1.05048	19	15.3678	1.07348	0.535322	0.0160816	0.0685701	557	60.5969	5.60498	75.04	3	7	33	462	1457.02
gi|473847133	Eukaryotic translation initiation factor 5A-2 [Triticum urartu]	Traes_2BS_A200BF530.1	pep:novel chromosome:IWGSC2:2B:184290151:184293191:1 gene:Traes_2BS_A200BF530 transcript:Traes_2BS_A200BF530.1	0.852361	5	22.4574	0.847791	8	23.41	0.912798	13	16.0146	0.870983	0.15955	0.00352759	0.0174433	0.818817	5	48.1499	0.867702	8	26.8016	0.907586	13	14.941	0.864702	0.219177	0.00620876	0.037468	160	17.3336	5.75732	75	2	4	11	74	141.667
gi|474256276*	Fructose-bisphosphate aldolase cytoplasmic isozyme [Triticum urartu]	Traes_3AL_85A7AF612.1	pep:novel chromosome:IWGSC2:3A:160987081:160988252:1 gene:Traes_3AL_85A7AF612 transcript:Traes_3AL_85A7AF612.1	1.66141	8	10.7577	1.71781	7	22.5537	1.68769	5	15.3613	1.68538	7.46277e-06	7.34015e-06	2.71852e-05	1.09332	8	27.8237	1.13924	7	6.27976	1.22112	5	12.0524	1.15122	0.209366	0.0155284	0.0670819	131	14.2424	8.93896	74.81	5	1	8	432	918.28
gi|475522664	Ribulose bisphosphate carboxylase/oxygenase activase A, chloroplastic [Aegilops tauschii]	Traes_4DS_5C2095EE7.2	pep:novel chromosome:IWGSC2:4D:16542171:16544667:-1 gene:Traes_4DS_5C2095EE7 transcript:Traes_4DS_5C2095EE7.2 description:"rubisco activase"	0.941365	436	17.1547	0.95035	399	18.1597	0.935778	395	18.6875	0.942498	0.535328	0.000171827	0.00241374	1.07337	447	19.9123	1.08515	412	21.2446	1.06668	405	20.1679	1.07507	0.524278	0.000155141	0.00368476	464	50.9073	7.29834	74.78	5	23	28	1489	9061.01
gi|14017578	ATP synthase CF1 epsilon subunit (chloroplast) [Triticum aestivum]	Traes_6DS_27D11E4B8.2	pep:novel scaffold:IWGSC2:IWGSC_CSS_6DS_scaff_2075388:147:560:1 gene:Traes_6DS_27D11E4B8 transcript:Traes_6DS_27D11E4B8.2 description:"ATP synthase epsilon chain, chloroplastic"	0.996681	22	10.3708	0.928435	21	9.93894	1.01187	22	6.76795	0.978996	0.815665	0.458977	0.579627	1.00991	22	14.8077	0.983552	21	17.9107	0.998992	22	14.2648	0.997485	0.966652	0.75871	0.83838	137	15.2082	5.2876	74.45	12	7	8	93	420.817
gi|90025017	vacuolar proton-ATPase subunit A [Triticum aestivum]	Traes_7DL_D4B6FF473.1	pep:novel chromosome:IWGSC2:7D:217862451:217869207:1 gene:Traes_7DL_D4B6FF473 transcript:Traes_7DL_D4B6FF473.1 description:"vacuolar ATP synthase subunit A"	1.11554	42	12.2737	1.07809	36	12.6674	1.05518	41	15.0582	1.08293	0.447595	0.0092086	0.0331062	1.02774	42	15.3484	1.04635	36	14.5988	1.08671	41	13.8547	1.0536	0.64686	0.0369548	0.114365	676	74.1733	5.46533	74.41	2	7	44	654	2830.14
gi|669030665	unnamed protein product [Triticum aestivum]	TRAES3BF107400010CFD_t1	pep:novel chromosome:IWGSC2:3B:640776010:640778775:1 gene:TRAES3BF107400010CFD_g transcript:TRAES3BF107400010CFD_t1	1.07879	9	8.45594	1.05384	7	12.484	1.08636	10	12.532	1.073	0.503619	0.00175302	0.0111477	0.970347	9	10.6068	0.987436	7	13.0263	0.906944	10	10.0752	0.954909	0.688052	0.139338	0.279338	358	38.8711	7.21045	74.3	7	2	23	671	3318.67
gi|475548007	ATP synthase subunit beta, mitochondrial [Aegilops tauschii]	TRAES3BF058700080CFD_t1	pep:novel chromosome:IWGSC2:3B:478117445:478121102:-1 gene:TRAES3BF058700080CFD_g transcript:TRAES3BF058700080CFD_t1	0.927209	27	12.8901	0.999403	26	16.3255	1.01459	22	7.91121	0.980401	0.823634	0.50744	0.622485	0.995621	27	15.3186	1.05862	26	14.4671	1.06725	22	14.7922	1.0405	0.736081	0.147296	0.290757	418	45.1035	5.61768	74.16	3	4	23	787	5259.54
gi|475536281	hypothetical protein F775_32009 [Aegilops tauschii]	Traes_7DL_1A847FDCC.1*	pep:novel scaffold:IWGSC2:IWGSC_CSS_7DL_scaff_3394360:5869:8341:-1 gene:Traes_7DL_1A847FDCC transcript:Traes_7DL_1A847FDCC.1	1.13492	7	6.98227	1.00357	9	15.7794	1.09948	9	14.3731	1.07932	0.469506	0.11327	0.209795	1.23149	7	7.36468	1.18237	9	14.7765	1.26994	9	21.7751	1.22004	0.102508	0.000863545	0.001188	336	35.528	5.21143	74.11	2	2	20	223	791.923
gi|22607	14-3-3 protein homologue [Hordeum vulgare subsp. vulgare]	Traes_4DS_8D47B4C37.1	pep:novel scaffold:IWGSC2:IWGSC_CSS_4DS_scaff_2293108:1:3133:1 gene:Traes_4DS_8D47B4C37 transcript:Traes_4DS_8D47B4C37.1	0.95279	100	12.457	0.954413	107	13.0439	0.933714	96	12.8093	0.946972	0.570886	0.00133709	0.00934695	0.925296	100	16.8244	0.973078	107	16.5323	0.965318	96	19.9079	0.954564	0.688052	0.0373279	0.114978	261	29.2467	4.88135	73.95	4	9	19	694	2858.69
gi|326490365	predicted protein [Hordeum vulgare subsp. vulgare]	Traes_4AL_53EED1B26.1	pep:novel scaffold:IWGSC2:IWGSC_CSS_4AL_scaff_7176841:5957:8189:1 gene:Traes_4AL_53EED1B26 transcript:Traes_4AL_53EED1B26.1	0.850883	3	15.5084	0.88041	5	28.534	1.15063	5	13.0665	0.960643	0.674909	0.701025	0.785647	0.929002	3	13.9848	1.05881	5	15.8081	0.909007	5	17.9894	0.965607	0.759766	0.504509	0.641097	157	17.3012	8.85107	73.89	3	2	10	49	280.503
gi|475562068	Putative calcium-binding protein CML7 [Aegilops tauschii]	Traes_7DL_FED4780F5.2	pep:novel chromosome:IWGSC2:7D:159809687:159813123:1 gene:Traes_7DL_FED4780F5 transcript:Traes_7DL_FED4780F5.2	0.908515	23	8.70281	0.916368	26	12.581	0.932975	24	16.323	0.919286	0.385367	0.000362544	0.00391971	0.916901	23	13.5772	0.881873	26	16.3324	0.92506	24	14.8064	0.907945	0.410356	0.00225268	0.0199138	148	16.7496	5.16064	73.65	2	11	11	73	202.373
gi|326508997	predicted protein [Hordeum vulgare subsp. vulgare]	Traes_5BS_4A820ABB2.1	pep:novel chromosome:IWGSC2:5B:5000634:5001777:-1 gene:Traes_5BS_4A820ABB2 transcript:Traes_5BS_4A820ABB2.1	1.06586	20	12.9204	1.01961	13	11.5125	1.03821	15	7.15586	1.04123	0.709128	0.0373536	0.0915875	0.938214	20	19.1353	0.964314	13	5.79644	0.943675	15	8.63119	0.948734	0.649705	0.00297371	0.0236696	257	26.9107	6.72705	73.54	5	3	12	205	1352.04
gi|473758990	hypothetical protein TRIUR3_22780 [Triticum urartu]	Traes_3AL_CF23C16CE.1	pep:novel scaffold:IWGSC2:IWGSC_CSS_3AL_scaff_447574:1:433:-1 gene:Traes_3AL_CF23C16CE transcript:Traes_3AL_CF23C16CE.1	1.03282	5	6.65094	0.929595	5	4.87092	1.0264	3	4.54839	0.996271	0.951921	0.916457	0.942432	0.969932	5	19.7059	1.00203	5	5.02416	1.11475	3	8.80479	1.0289	0.809737	0.546363	0.678394	49	5.48202	8.47021	73.47	1	2	3	26	41.0919
gi|357123664	PREDICTED: thylakoid lumenal 16.5 kDa protein, chloroplastic [Brachypodium distachyon]	Traes_7AL_CA3D296A7.1	pep:novel chromosome:IWGSC2:7A:136746513:136748377:1 gene:Traes_7AL_CA3D296A7 transcript:Traes_7AL_CA3D296A7.1	0.946151	25	10.7373	0.911773	23	14.4878	0.924123	25	8.57259	0.927349	0.434781	0.00194564	0.0117413	0.848005	25	7.3027	0.852012	23	13.6416	0.839272	25	6.82669	0.84643	0.157263	2.14958e-06	0.000254252	143	15.2278	5.03369	73.43	1	7	7	73	304.231
gi|475552018	Subtilisin-like protease [Aegilops tauschii]	Traes_6DL_8D7BB38AF.1	pep:novel scaffold:IWGSC2:IWGSC_CSS_6DL_scaff_783592:8:1899:1 gene:Traes_6DL_8D7BB38AF transcript:Traes_6DL_8D7BB38AF.1	1.23377	2	13.3026				1.43674	4	1.2113	1.33525	0.00506105	0.021345	0.0611896	0.915993	2	10.6845				1.09445	4	3.73344	1.00522	0.978404	0.942354	0.961871	75	8.2081	5.2876	73.33	1	4	4	6	24.53
gi|9798603	TaWIN1 [Triticum aestivum]	Traes_4BS_342A62CE6.1	pep:novel chromosome:IWGSC2:4B:194259948:194263233:-1 gene:Traes_4BS_342A62CE6 transcript:Traes_4BS_342A62CE6.1	0.906096	6	8.16697	0.856241	4	20.8752	0.918768	4	21.9375	0.893702	0.252238	0.00509034	0.0223325	0.891958	6	21.4628	0.921595	4	5.52603	0.943647	4	10.5731	0.919067	0.469907	0.00567466	0.0355131	266	29.3766	4.83057	73.31	4	2	19	319	1040.44
gi|475605153	Cytochrome c oxidase subunit 6B [Aegilops tauschii]	Traes_2BS_B529429A3.1	pep:novel chromosome:IWGSC2:2B:62626630:62629810:-1 gene:Traes_2BS_B529429A3 transcript:Traes_2BS_B529429A3.1 description:"cytochrome C oxidase 6B"	1.20971	3	12.5926	1.25483	2	15.7932	1.30262	2	27.7985	1.26332	0.00541677	0.000671041	0.000815805	1.08243	3	31.1583	1.16702	2	14.6836	1.19374	2	42.7837	1.14773	0.218069	0.0116626	0.0560752	162	18.0436	4.42432	72.84	1	1	9	39	165.307
gi|461682256	tetratricopeptide repeat containing protein [Triticum monococcum]	Traes_2BS_F00047B6F.2	pep:novel chromosome:IWGSC2:2B:129397845:129399591:-1 gene:Traes_2BS_F00047B6F transcript:Traes_2BS_F00047B6F.2	1.07516	5	5.12308	1.07509	6	10.6827	1.05943	8	11.6546	1.06989	0.521227	0.000181795	0.00247727	0.971199	5	9.33489	0.978514	6	4.14413	0.977044	8	5.68855	0.975585	0.82609	0.00039801	0.0067445	132	15.1436	5.24951	72.73	1	2	8	96	71.029
gi|326493688	predicted protein, partial [Hordeum vulgare subsp. vulgare]	Traes_7AL_26650EF5F.1	pep:novel chromosome:IWGSC2:7A:176571235:176574574:-1 gene:Traes_7AL_26650EF5F transcript:Traes_7AL_26650EF5F.1							1.0072	1		1.0072	0.961216	#DIV/0!								0.982993	1		0.982993	0.872886	#DIV/0!		242	26.4255	5.07178	72.31	3	1	12	150	803.611
gi|814969583	ribulose-1,5-bisphosphate carboxylase/oxygenase large subunit, partial (chloroplast) [Oryza officinalis]	Traes_3B_580B4F1CD.1	pep:novel scaffold:IWGSC2:IWGSC_CSS_3B_scaff_10757092:1:585:-1 gene:Traes_3B_580B4F1CD transcript:Traes_3B_580B4F1CD.1	1.03826	1		1.08006	1					1.05916	0.588849	0.0320459	0.0819366	1.54664	1		2.07213	1					1.80939	8.82361e-08	0.0257026	0.0917352	130	14.6404	8.98291	72.31	5	3	13	1637	6669.87
gi|475599572	40S ribosomal protein S2-3 [Aegilops tauschii]	Traes_5BL_E948DCA4A.2	pep:novel chromosome:IWGSC2:5B:247275218:247277484:-1 gene:Traes_5BL_E948DCA4A transcript:Traes_5BL_E948DCA4A.2	1.0134	15	22.1773	1.01471	14	16.3419	1.12887	15	16.9538	1.05232	0.634277	0.243376	0.365683	1.01542	15	17.2656	1.0657	14	20.7053	1.04583	15	14.9598	1.04232	0.723005	0.0443747	0.129213	213	23.2334	9.64209	72.3	4	3	18	315	977.152
gi|326516502	predicted protein [Hordeum vulgare subsp. vulgare]	Traes_1DL_CFD627F06.1*	pep:novel chromosome:IWGSC2:1D:111368551:111371415:-1 gene:Traes_1DL_CFD627F06 transcript:Traes_1DL_CFD627F06.1	1.30746	7	7.60399	1.34808	6	7.5142	1.37874	7	10.0522	1.3489	0.00142027	0.00150674	0.041008	1.08881	7	20.0412	1.19196	6	7.7633	1.03698	7	23.3712	1.10592	0.371221	0.0806614	0.194231	108	11.732	5.45264	72.22	1	1	7	192	959.443
gi|461744058	enolase [Triticum aestivum]	Traes_5BS_F56E72D93.2	pep:novel chromosome:IWGSC2:5B:3347689:3352284:1 gene:Traes_5BS_F56E72D93 transcript:Traes_5BS_F56E72D93.2	0.919746	9	21.8775	0.974124	7	10.4547	1.01268	7	10.104	0.968851	0.736724	0.31221	0.437745	0.989658	9	8.94368	0.908209	7	4.69207	1.00985	7	12.0049	0.96924	0.779574	0.378163	0.534143	460	49.1045	5.45264	71.96	6	2	28	1053	4760.07
gi|357114933	PREDICTED: UDP-glucose 6-dehydrogenase 4 [Brachypodium distachyon]	Traes_5DL_0A7630D1E.1	pep:novel chromosome:IWGSC2:5D:130326686:130330978:1 gene:Traes_5DL_0A7630D1E transcript:Traes_5DL_0A7630D1E.1	0.906855	6	7.86058	0.998528	4	5.75884	0.852047	5	4.30707	0.919144	0.385367	0.131403	0.234071	1.02662	6	20.0297	0.89844	4	4.85099	0.945267	5	9.39372	0.956777	0.700966	0.312672	0.475847	480	52.568	6.17627	71.67	4	1	28	334	1133.01
gi|357114933	PREDICTED: UDP-glucose 6-dehydrogenase 4 [Brachypodium distachyon]	Traes_5BL_7F59B65A3.1	pep:novel chromosome:IWGSC2:5B:222963720:222966404:1 gene:Traes_5BL_7F59B65A3 transcript:Traes_5BL_7F59B65A3.1	0.929771	5	1.4153	0.88117	8	6.3815	0.91112	7	14.8076	0.907354	0.317311	0.00281733	0.0149701	1.03807	5	7.58187	0.923981	8	10.8919	0.958454	7	12.7046	0.973501	0.812764	0.476664	0.617252	480	52.554	6.17627	71.67	4	1	28	339	1091.46
gi|474407433	putative glutathione S-transferase GSTU6 [Triticum urartu]	Traes_7BL_306E3FC40.1	pep:novel scaffold:IWGSC2:IWGSC_CSS_7BL_scaff_6650022:1:407:-1 gene:Traes_7BL_306E3FC40 transcript:Traes_7BL_306E3FC40.1	1.10402	10	28.6327	1.18791	10	17.8678	1.18482	8	12.9341	1.15892	0.155024	0.00443305	0.0203076	1.08602	10	19.9226	1.13376	10	27.8558	0.988295	8	42.9315	1.06936	0.557819	0.180527	0.328808	60	6.52937	8.66064	71.67	1	3	3	28	160.296
gi|129916	RecName: Full=Phosphoglycerate kinase, cytosolic [Triticum aestivum]	Traes_6AS_F9E75ED21.2*	pep:novel scaffold:IWGSC2:IWGSC_CSS_6AS_scaff_4365316:5533:8825:-1 gene:Traes_6AS_F9E75ED21 transcript:Traes_6AS_F9E75ED21.2	1.40254	3	9.94717	1.43735	1		1.3654	1		1.40352	0.00342536	9.38996e-05	0.000170727	1.11111	3	17.3602	1.16355	1		1.2617	1		1.17878	0.140765	0.0154638	0.0669005	409	43.2275	6.60986	71.64	4	1	25	695	4130.81
gi|475434162	Adenosylhomocysteinase [Aegilops tauschii]	Traes_2AL_E2EB5EF03.2	pep:novel scaffold:IWGSC2:IWGSC_CSS_2AL_scaff_6433619:1:717:-1 gene:Traes_2AL_E2EB5EF03 transcript:Traes_2AL_E2EB5EF03.2	0.978548	7	15.9485	0.995798	4	9.42087	0.933025	5	1.38841	0.969124	0.736724	0.196703	0.313558	0.872465	7	21.1267	0.872138	4	22.1216	1.00438	5	39.474	0.916327	0.453281	0.0533103	0.147464	239	26.2661	5.03369	71.55	3	1	13	340	3235.23
gi|326511289	predicted protein [Hordeum vulgare subsp. vulgare]	Traes_3AL_E9A97403A.1	pep:novel chromosome:IWGSC2:3A:159601153:159603155:-1 gene:Traes_3AL_E9A97403A transcript:Traes_3AL_E9A97403A.1	0.98661	7	20.4281	0.989353	7	15.4609	0.922221	12	9.01966	0.966061	0.713378	0.17448	0.288718	0.961783	7	5.63434	0.896507	7	37.8876	0.828566	12	28.3207	0.895618	0.350071	0.130154	0.266989	362	39.1652	6.02393	71.55	6	1	22	670	2367.43
gi|195617694	histone H4 [Zea mays]	Traes_1AL_00485097A.2	pep:novel scaffold:IWGSC2:IWGSC_CSS_1AL_scaff_3947740:1:233:-1 gene:Traes_1AL_00485097A transcript:Traes_1AL_00485097A.2	0.954635	229	14.7364	0.93264	248	15.3543	0.937737	252	14.7646	0.941671	0.535328	0.000929769	0.00726374	0.971257	229	15.3751	0.965879	248	16.9877	0.953558	252	19.4898	0.963565	0.746612	0.00224595	0.0199139	77	8.881	10.9312	71.43	45	3	8	1296	5447.33
gi|475603520	Caffeic acid 3-O-methyltransferase [Aegilops tauschii]	Traes_7DL_930094B08.1	pep:known chromosome:IWGSC2:7D:70899004:70901125:-1 gene:Traes_7DL_930094B08 transcript:Traes_7DL_930094B08.1 description:"Flavone O-methyltransferase 1 "	1.06084	32	14.3113	1.06855	32	11.296	1.09602	36	15.5984	1.07514	0.492083	0.00214754	0.0125998	1.01795	32	13.8834	0.978857	32	18.6821	1.05155	36	22.5325	1.01612	0.900017	0.485661	0.624391	360	38.7026	5.96045	71.39	13	8	19	245	967.204
gi|297725409	Os07g0166600 [Oryza sativa Japonica Group]	Traes_2DL_80D35C63E1.2	pep:novel scaffold:IWGSC2:IWGSC_CSS_2DL_scaff_2220641:1:269:-1 gene:Traes_2DL_80D35C63E1 transcript:Traes_2DL_80D35C63E1.2	0.948193	8	11.8296	0.986634	7	8.64672	1.02958	7	3.66957	0.988136	0.887668	0.640286	0.739147	0.950509	8	29.4851	1.03983	7	18.2773	0.905265	7	9.96117	0.965202	0.753183	0.42846	0.576414	87	9.97311	8.19189	71.26	4	7	7	22	130.107
gi|475441455	Putative trans-2-enoyl-CoA reductase, mitochondrial [Aegilops tauschii]	Traes_5AL_9864BACE3.1	pep:novel chromosome:IWGSC2:5A:35736649:35736851:1 gene:Traes_5AL_9864BACE3 transcript:Traes_5AL_9864BACE3.1	0.99046	1		1.06421	1		0.988123	4	3.75431	1.01427	0.907413	0.598543	0.703035	0.838174	1		0.954294	1		0.886203	4	6.72192	0.89289	0.335808	0.0335502	0.108188	38	4.06909	4.71631	71.05	3	2	2	6	35.08
gi|302595830	RecName: Full=Ubiquitin-40S ribosomal protein S27a; Contains: RecName: Full=Ubiquitin; Contains: RecName: Full=40S ribosomal protein S27a; Flags: Precursor [Hordeum vulgare]	Traes_1BS_61A7400EE.2	pep:novel chromosome:IWGSC2:1B:58323720:58324187:1 gene:Traes_1BS_61A7400EE transcript:Traes_1BS_61A7400EE.2 description:"Ubiquitin "	0.921616	5	3.56217	0.834857	4	8.93874	0.850139	7	8.64688	0.868871	0.152813	0.008021	0.030272	0.88541	5	8.51145	0.728934	4	16.8231	0.861771	7	11.9366	0.825372	0.104289	0.0230472	0.0861031	155	17.6434	9.80322	70.97	38	2	13	669	1702.64
gi|9798603	TaWIN1 [Triticum aestivum]	Traes_4AS_2FF2E3CAF.1*	pep:novel scaffold:IWGSC2:IWGSC_CSS_4AS_scaff_5954560:758:4574:-1 gene:Traes_4AS_2FF2E3CAF transcript:Traes_4AS_2FF2E3CAF.1	0.762801	1		0.930389	2	2.53493	0.909551	1		0.867581	0.149521	0.0659806	0.141329	0.413258	1		0.658522	2	69.9805	0.533458	1		0.535079	1.57059e-07	0.00278346	0.00226741	266	29.4356	4.83057	70.68	3	1	18	309	953.665
gi|122220777	RecName: Full=S-adenosylmethionine synthase 3; Short=AdoMet synthase 3; AltName: Full=Methionine adenosyltransferase 3; Short=MAT 3 [Hordeum vulgare]	Traes_6DL_F980A7D9A.1	pep:novel scaffold:IWGSC2:IWGSC_CSS_6DL_scaff_3257870:2:1473:1 gene:Traes_6DL_F980A7D9A transcript:Traes_6DL_F980A7D9A.1	0.876998	34	13.9933	0.870858	18	13.0372	0.865487	17	10.4719	0.871114	0.15955	2.64743e-06	0.000190938	1.01863	34	13.2404	0.997138	18	17.7926	1.06245	17	12.5201	1.02607	0.830292	0.246377	0.406436	364	39.387	5.70654	70.6	5	4	17	312	516.509
gi|474105890	S-adenosylmethionine synthase 1 [Triticum urartu]	Traes_3AS_D1E1079AA.1	pep:novel scaffold:IWGSC2:IWGSC_CSS_3AS_scaff_3376107:2118:4545:1 gene:Traes_3AS_D1E1079AA transcript:Traes_3AS_D1E1079AA.1	0.908363	29	12.116	0.943682	19	8.94741	0.92436	24	12.0796	0.925468	0.422137	0.00187309	0.011515	0.936095	28	15.9103	0.922733	19	13.8456	0.99783	24	25.4262	0.952219	0.668801	0.107738	0.235203	394	42.7607	5.96045	70.56	5	6	20	352	1555.43
gi|357134520*	PREDICTED: ubiquitin-40S ribosomal protein S27a-like [Brachypodium distachyon]	Traes_1DL_2FC3C0384.1	pep:novel chromosome:IWGSC2:1D:124195148:124195615:-1 gene:Traes_1DL_2FC3C0384 transcript:Traes_1DL_2FC3C0384.1 description:"Ubiquitin "	0.97901	2	7.45073	0.962013	2	9.50926	0.948249	2	18.2351	0.96309	0.690225	0.0142739	0.0452874	0.817092	2	28.3749	0.817263	2	10.6968	0.83653	2	0.713435	0.817877	0.0446558	6.35111e-06	2.34894e-05	155	17.6574	9.80322	70.32	39	1	12	659	1656.07
gi|475564132	Proteasome subunit beta type-1 [Aegilops tauschii]	Traes_5BL_18A3D8790.1	pep:novel chromosome:IWGSC2:5B:183326445:183330149:-1 gene:Traes_5BL_18A3D8790 transcript:Traes_5BL_18A3D8790.1 description:"N-terminal nucleophile aminohydrolases (Ntn hydrolases) superfamily protein"	1.02517	30	17.331	1.02561	25	13.98	1.00752	24	17.5324	1.01943	0.869451	0.0310497	0.0799077	1.04344	30	17.2471	1.04843	25	18.8548	1.01735	24	9.73098	1.03641	0.762534	0.0194614	0.0766785	221	24.3172	6.75635	70.14	3	13	13	79	233.176
gi|473889537	40S ribosomal protein S3-3 [Triticum urartu]	Traes_7DL_98846F89F1.1	pep:novel chromosome:IWGSC2:7D:51708615:51710537:1 gene:Traes_7DL_98846F89F1 transcript:Traes_7DL_98846F89F1.1	1.03888	65	14.9822	1.01096	67	16.7151	1.04336	65	18.2819	1.03106	0.780453	0.0374731	0.0916905	1.01458	65	14.639	1.00933	67	21.8314	1.04206	65	24.5173	1.02199	0.857972	0.0961679	0.219167	227	25.3436	9.5249	70.04	6	10	16	292	1424.62
gi|326521632	predicted protein [Hordeum vulgare subsp. vulgare]	Traes_2BL_2768AE3B1.1	pep:novel scaffold:IWGSC2:IWGSC_CSS_2BL_scaff_8058911:5033:7606:-1 gene:Traes_2BL_2768AE3B1 transcript:Traes_2BL_2768AE3B1.1	0.964064	33	14.5596	0.971213	30	10.8687	0.966394	29	14.2649	0.967224	0.721139	9.936e-05	0.00167412	0.934969	33	12.9594	0.977331	30	14.7721	0.949499	30	10.8081	0.953933	0.681618	0.0207142	0.0797551	357	38.5788	8.00146	70.03	5	7	21	250	1266.67
gi|473996857	Histone H2B.4 [Triticum urartu]	Traes_6BS_E44E6DF7B.1	pep:novel scaffold:IWGSC2:IWGSC_CSS_6BS_scaff_3013719:1003:1374:-1 gene:Traes_6BS_E44E6DF7B transcript:Traes_6BS_E44E6DF7B.1	1.13462	1		1.07779	1		1.18755	2	7.71832	1.13332	0.230001	0.0136229	0.0436672	0.883692	1		0.990702	1		1.07009	2	8.46388	0.981496	0.859497	0.749128	0.833711	90	9.73432	10.0522	70	7	1	7	559	1624.57
gi|94984080	vacuolar ATPase subunit G [Triticum aestivum]	Traes_2AL_152FE9E5F.1	pep:novel scaffold:IWGSC2:IWGSC_CSS_2AL_scaff_6342411:1039:2280:1 gene:Traes_2AL_152FE9E5F transcript:Traes_2AL_152FE9E5F.1	1.04564	5	8.3404	1.07249	4	4.60821	0.914175	4	5.37746	1.01077	0.930388	0.836501	0.88944	0.864556	5	10.6746	0.878332	4	7.27291	0.989218	4	9.86952	0.910702	0.426206	0.0863881	0.203222	110	12.3814	8.49951	70	1	2	8	144	997.574
gi|94984080	vacuolar ATPase subunit G [Triticum aestivum]	Traes_2DL_893AC06B8.1	pep:novel chromosome:IWGSC2:2D:136934295:136935713:-1 gene:Traes_2DL_893AC06B8 transcript:Traes_2DL_893AC06B8.1							1.06326	1		1.06326	0.563714	#DIV/0!								1.0625	1		1.0625	0.598474	#DIV/0!		110	12.3684	8.49951	70	1	1	7	132	994.053
gi|473943682	60S ribosomal protein L9 [Triticum urartu]	Traes_3B_E9038FDD0.1	pep:novel scaffold:IWGSC2:IWGSC_CSS_3B_scaff_10757921:2856:4538:1 gene:Traes_3B_E9038FDD0 transcript:Traes_3B_E9038FDD0.1	1.00552	77	10.8116	1.00952	83	9.66928	0.983336	82	12.1656	0.999457	0.975986	0.950046	0.965225	1.01149	77	16.2285	1.01489	83	17.4444	1.00822	82	17.2204	1.01153	0.928351	0.00391426	0.0282994	189	21.2795	9.80322	69.84	13	13	13	242	705.874
gi|475626178	Adenosine kinase 2 [Aegilops tauschii]	Traes_6DL_B7D3994AF.1	pep:novel chromosome:IWGSC2:6D:128423115:128429109:1 gene:Traes_6DL_B7D3994AF transcript:Traes_6DL_B7D3994AF.1	0.950969	58	9.85161	0.98231	53	10.6684	0.974577	57	6.81297	0.969285	0.736724	0.0311312	0.0800479	0.993023	58	12.7195	0.965788	53	12.7277	1.0182	57	13.7387	0.992338	0.933196	0.639288	0.751789	344	37.1908	5.09717	69.77	4	10	16	229	1257.82
gi|475554779	hypothetical protein F775_28997 [Aegilops tauschii]	Traes_4DL_65CDCF95A.1	pep:novel chromosome:IWGSC2:4D:67330119:67332048:-1 gene:Traes_4DL_65CDCF95A transcript:Traes_4DL_65CDCF95A.1	0.986863	13	8.05426	0.973698	13	11.991	0.929522	14	12.6799	0.963361	0.690225	0.00739245	0.0287058	1.00237	13	18.9998	0.915956	13	12.0163	0.923188	14	9.09097	0.947171	0.637067	0.230134	0.388305	347	38.6498	6.771	69.74	5	3	22	278	115.376
gi|474350420	SCAR-like protein 2 [Triticum urartu]	Traes_3AS_216CBD192.1	pep:novel scaffold:IWGSC2:IWGSC_CSS_3AS_scaff_2184507:1:338:-1 gene:Traes_3AS_216CBD192 transcript:Traes_3AS_216CBD192.1	0.948459	1		0.893414	1		0.9186	1		0.920158	0.391372	0.102163	0.194524	0.97577	1		1.12191	1		1.09101	1		1.0629	0.592568	0.128935	0.265687	76	8.8535	4.53857	69.74	1	1	4	23	1084.13
gi|734422352	Histone H3.2 [Glycine soja]	Traes_7BS_B14F92A71.1	pep:novel scaffold:IWGSC2:IWGSC_CSS_7BS_scaff_3131445:1:221:-1 gene:Traes_7BS_B14F92A71 transcript:Traes_7BS_B14F92A71.1							0.671167	1		0.671167	5.68523e-05	#DIV/0!								0.700766	1		0.700766	0.0028302	#DIV/0!		33	3.51791	8.04541	69.7	12	1	2	11	218.771
gi|734422352	Histone H3.2 [Glycine soja]	Traes_7BS_E4E44F1371.2	pep:novel scaffold:IWGSC2:IWGSC_CSS_7BS_scaff_3098872:4129:4530:-1 gene:Traes_7BS_E4E44F1371 transcript:Traes_7BS_E4E44F1371.2	0.974595	26	16.8008	1.02249	30	11.6427	0.962951	24	15.2903	0.986679	0.879643	0.223987	0.344963	0.892286	26	18.8075	0.89477	30	17.542	0.960579	24	16.7375	0.915878	0.453281	0.00105128	0.0126883	112	12.6759	10.7407	69.64	27	2	8	197	2159.26
gi|669027802	unnamed protein product [Triticum aestivum]	TRAES3BF067800160CFD_t1	pep:novel chromosome:IWGSC2:3B:73356075:73359257:1 gene:TRAES3BF067800160CFD_g transcript:TRAES3BF067800160CFD_t1	1.04893	32	9.71541	1.03804	45	12.2738	0.990453	37	11.8975	1.02581	0.817131	0.505211	0.620781	1.08334	32	16.4356	1.0606	45	11.1883	1.05855	37	17.459	1.0675	0.569269	0.0197437	0.0774299	392	41.1335	6.40479	69.64	5	6	21	361	173.19
gi|301508493	methionine aminopeptiase [Hordeum vulgare]	Traes_1DL_69D4A3E8B.1	pep:novel chromosome:IWGSC2:1D:91966175:91969968:1 gene:Traes_1DL_69D4A3E8B transcript:Traes_1DL_69D4A3E8B.1 description:"metallopeptidase M24 family protein"	1.01023	14	9.57573	1.00984	16	6.86093	1.01474	17	9.05336	1.01161	0.922715	0.00179041	0.0112643	0.900996	14	16.4018	0.943093	16	11.6196	0.905582	17	12.0039	0.916557	0.458791	0.00332558	0.0255422	394	43.3016	7.47412	69.54	2	7	25	218	738.149
gi|475461531	Stem 28 kDa glycoprotein [Aegilops tauschii]	Traes_4DL_BC2351A7D.1	pep:novel scaffold:IWGSC2:IWGSC_CSS_4DL_scaff_14384857:401:550:-1 gene:Traes_4DL_BC2351A7D transcript:Traes_4DL_BC2351A7D.1	0.875207	2	0.435466	0.924929	3	1.54913	0.82273	1		0.874289	0.170042	0.0130481	0.0423293	0.986696	2	40.875	1.37018	3	8.66003	1.19925	1		1.18538	0.128785	0.169989	0.317335	49	5.51185	5.90967	69.39	1	1	2	7	154.708
gi|475559122	Malate dehydrogenase, glyoxysomal [Aegilops tauschii]	Traes_5DL_0927957E4.1	pep:novel chromosome:IWGSC2:5D:134911918:134915332:1 gene:Traes_5DL_0927957E4 transcript:Traes_5DL_0927957E4.1	1.10989	3	5.4208	0.897066	3	6.65576	1.0737	2	15.5391	1.02689	0.809747	0.703518	0.787546	1.31208	3	6.69874	0.972405	3	18.4064	1.01651	2	11.6101	1.10033	0.398148	0.40005	0.552908	293	30.836	6.354	69.28	1	1	12	141	926.02
gi|351602255	14-3-3 protein [Triticum aestivum]	Traes_2BL_1B2A85367.2	pep:novel chromosome:IWGSC2:2B:111791018:111794812:1 gene:Traes_2BL_1B2A85367 transcript:Traes_2BL_1B2A85367.2	0.945298	31	13.9704	0.946638	31	18.8364	0.890198	27	12.2367	0.927378	0.434781	0.0174582	0.0527044	0.913785	31	25.3048	0.918181	31	19.6741	0.917705	27	15.7575	0.916557	0.458791	4.6488e-07	9.81892e-05	263	29.952	4.77979	69.2	7	6	19	555	2118.72
gi|475615536	Proteasome subunit beta type-2 [Aegilops tauschii]	Traes_4DS_8EF070D72.1	pep:novel scaffold:IWGSC2:IWGSC_CSS_4DS_scaff_1920120:12515:15260:1 gene:Traes_4DS_8EF070D72 transcript:Traes_4DS_8EF070D72.1	1.20982	6	18.6844	1.08777	11	13.5855	1.177	8	19.2198	1.15819	0.157487	0.0122721	0.0403879	1.19084	6	7.7875	1.02101	11	12.681	1.10168	8	17.3207	1.10451	0.375618	0.100115	0.224699	211	23.1828	6.21436	69.19	2	2	12	90	293.748
gi|475627252	hypothetical protein F775_43926 [Aegilops tauschii]	Traes_6AL_32FADD06A.3	pep:novel scaffold:IWGSC2:IWGSC_CSS_6AL_scaff_5810628:676:2499:-1 gene:Traes_6AL_32FADD06A transcript:Traes_6AL_32FADD06A.3 description:"RAB GTPase homolog E1B"	0.89952	1								0.89952	0.281132	#DIV/0!		0.981732	1								0.981732	0.866191	#DIV/0!		318	34.6137	4.97021	69.18	2	1	18	399	2393.04
gi|474258378*	Calreticulin [Triticum urartu]	Traes_2AL_070A611F6.2	pep:novel chromosome:IWGSC2:2A:250266968:250270851:1 gene:Traes_2AL_070A611F6 transcript:Traes_2AL_070A611F6.2	1.35104	1		1.23782	1		1.41	1		1.32859	0.00579579	0.0122071	0.0234107	0.757865	1		0.87038	1		0.873484	1		0.83391	0.125096	0.011996	0.0571211	415	47.1118	4.67822	69.16	4	2	26	349	989.334
gi|6136111	RecName: Full=UTP--glucose-1-phosphate uridylyltransferase; AltName: Full=UDP-glucose pyrophosphorylase; Short=UDPGP; Short=UGPase [Hordeum vulgare]	Traes_5BL_AEEB6621B.1	pep:novel chromosome:IWGSC2:5B:208787869:208798915:1 gene:Traes_5BL_AEEB6621B transcript:Traes_5BL_AEEB6621B.1	1.01367	143	11.3583	1.01477	144	9.8425	1.01632	132	10.6606	1.01492	0.899786	4.19904e-05	0.000970044	1.03308	142	17.7476	1.04048	143	15.177	1.06314	132	17.6133	1.04557	0.697174	0.00728935	0.0414114	473	51.6482	5.33838	69.13	6	22	24	460	1463.58
gi|326523993	predicted protein [Hordeum vulgare subsp. vulgare]	Traes_7DS_310C9A814.1	pep:novel scaffold:IWGSC2:IWGSC_CSS_7DS_scaff_361157:1:4954:1 gene:Traes_7DS_310C9A814 transcript:Traes_7DS_310C9A814.1 description:"dehydroascorbate reductase 1"	1.01278	3	6.38954	1.02283	4	5.52974	0.89955	6	13.6289	0.978386	0.807709	0.61356	0.716547	1.17681	3	6.89102	1.21053	4	2.47769	1.1777	6	5.60609	1.18835	0.12312	7.05963e-05	0.0021974	204	22.6387	5.2749	69.12	2	2	12	127	535.743
gi|669031760	unnamed protein product [Triticum aestivum]	Traes_3DL_750FC4166.2	pep:novel scaffold:IWGSC2:IWGSC_CSS_3DL_scaff_6872894:98:3767:1 gene:Traes_3DL_750FC4166 transcript:Traes_3DL_750FC4166.2	0.971663	2	19.0787	0.941669	2	2.8712	0.87115	2	8.85199	0.928161	0.441173	0.0734428	0.152293	1.07281	2	5.12135	1.07102	2	15.7315	1.08794	2	17.7931	1.07726	0.513372	0.000135263	0.00340402	74	8.43244	5.09717	68.92	1	1	4	29	179.198
gi|326507730*	predicted protein [Hordeum vulgare subsp. vulgare]	Traes_6BL_308212099.1	pep:novel chromosome:IWGSC2:6B:198707661:198710226:-1 gene:Traes_6BL_308212099 transcript:Traes_6BL_308212099.1 description:"NAD(P)-binding Rossmann-fold superfamily protein"	0.931304	4	9.01004	0.897496	1		0.847215	3	6.46916	0.892005	0.243043	0.0115045	0.0387237	1.42055	4	18.9424	1.38934	1		1.4272	3	6.96692	1.4129	0.0221568	3.06778e-06	1.47501e-05	353	38.958	8.30908	68.84	2	1	20	118	500.193
gi|196051131	pathogenesis related protein 10 [Triticum aestivum]	Traes_4DL_5C688784F.1	pep:novel chromosome:IWGSC2:4D:73851473:73852730:-1 gene:Traes_4DL_5C688784F transcript:Traes_4DL_5C688784F.1	1.19141	1		1.01924	4	11.7549	1.08992	5	6.99157	1.10019	0.361985	0.115443	0.212556	1.19427	1		0.877867	4	8.87166	0.898485	5	17.1147	0.990206	0.919796	0.928265	0.954077	160	17.0526	5.31299	68.75	3	3	8	92	383.905
gi|326498131	predicted protein [Hordeum vulgare subsp. vulgare]	Traes_5AL_E966DE9FF.1	pep:novel scaffold:IWGSC2:IWGSC_CSS_5AL_scaff_2807693:1:524:-1 gene:Traes_5AL_E966DE9FF transcript:Traes_5AL_E966DE9FF.1	0.82241	1		0.965795	2	0.916219	0.992899	1		0.927034	0.434781	0.239854	0.362324	1.05236	1		0.945683	2	19.7599	1.02989	1		1.00931	0.949737	0.788526	0.86103	96	10.3012	5.78271	68.75	1	1	4	9	48.0814
gi|122220777*	RecName: Full=S-adenosylmethionine synthase 3; Short=AdoMet synthase 3; AltName: Full=Methionine adenosyltransferase 3; Short=MAT 3 [Hordeum vulgare]	Traes_6DL_A5FDD2415.2	pep:novel chromosome:IWGSC2:6D:127500747:127501622:1 gene:Traes_6DL_A5FDD2415 transcript:Traes_6DL_A5FDD2415.2	0.816765	9	18.4284	0.807069	10	16.5178	0.807129	8	17.972	0.817789	0.0114957	0.00261984	0.00143461	1.01153	9	10.4437	1.05579	10	12.2588	0.923862	8	18.6656	0.997063	0.966652	0.943246	0.962449	211	23.0171	8.85107	68.72	4	2	12	174	1851.62
gi|474394134	Glycine-rich RNA-binding protein 2, mitochondrial [Triticum urartu]	Traes_3AL_C53F22896.1	pep:novel scaffold:IWGSC2:IWGSC_CSS_3AL_scaff_814870:1:1009:1 gene:Traes_3AL_C53F22896 transcript:Traes_3AL_C53F22896.1	1.10972	8	9.29774	1.12615	7	16.1414	1.13892	7	6.58446	1.12493	0.257999	0.00012194	0.00192308	1.03889	8	8.70185	0.999616	7	10.6483	1.03147	6	8.22104	1.02333	0.851024	0.124915	0.260398	83	8.73122	5.09717	68.67	1	3	4	45	228.274
gi|568215140	ribosomal protein L17-like protein [Solanum tuberosum]	Traes_6BL_30EFB4704.1	pep:novel scaffold:IWGSC2:IWGSC_CSS_6BL_scaff_4401948:283:2678:1 gene:Traes_6BL_30EFB4704 transcript:Traes_6BL_30EFB4704.1	1.04293	20	10.7252	1.02524	16	13.3427	1.05436	19	7.77202	1.04084	0.709128	0.00851677	0.0314801	1.07105	20	25.4672	1.04533	16	10.6206	1.04132	19	17.8461	1.05257	0.653047	0.00485271	0.032246	140	15.005	10.4771	68.57	6	3	9	164	407.947
gi|474396577	hypothetical protein TRIUR3_29100 [Triticum urartu]	Traes_4AS_8B4BD912B.2	pep:novel chromosome:IWGSC2:4A:11914960:11916317:-1 gene:Traes_4AS_8B4BD912B transcript:Traes_4AS_8B4BD912B.2	0.921282	19	16.346	0.955771	22	11.1229	1.01799	17	14.5485	0.965015	0.705637	0.283981	0.410125	0.992267	19	17.742	1.03846	22	20.3434	0.88883	17	28.4795	0.973185	0.806111	0.577111	0.704591	353	39.2561	6.82959	68.56	5	3	22	296	1183.78
gi|290131414	70 kDa heat shock protein [Triticum aestivum]	Traes_5AS_72FF67956.1	pep:novel scaffold:IWGSC2:IWGSC_CSS_5AS_scaff_1536430:1646:5039:-1 gene:Traes_5AS_72FF67956 transcript:Traes_5AS_72FF67956.1	0.879452	9	5.68459	1.03097	10	4.49403	1.04822	6	19.8153	0.986214	0.871622	0.809756	0.870551	0.959318	9	11.2679	1.04818	10	14.952	1.04515	6	9.78361	1.01755	0.885937	0.579365	0.706613	375	39.6533	4.7417	68.53	3	6	20	110	537.952
gi|475475634	hypothetical protein F775_52330 [Aegilops tauschii]	Traes_1DL_9E700497C.1	pep:novel scaffold:IWGSC2:IWGSC_CSS_1DL_scaff_2246177:1:1833:1 gene:Traes_1DL_9E700497C transcript:Traes_1DL_9E700497C.1	0.996493	7	6.10862	0.940669	6	14.1861	0.960769	4	5.23506	0.965977	0.713378	0.105515	0.199112	0.861438	7	25.373	1.05468	6	47.0836	1.02963	4	42.4764	0.981915	0.866191	0.780487	0.854936	120	13.6721	9.5249	68.33	2	1	10	169	784.123
gi|669027271	unnamed protein product [Triticum aestivum]	TRAES3BF169900010CFD_t1	pep:novel chromosome:IWGSC2:3B:23951036:23954320:-1 gene:TRAES3BF169900010CFD_g transcript:TRAES3BF169900010CFD_t1 description:"plastid transcriptionally active 16"	0.949423	44	13.5801	0.953127	42	14.5961	0.961618	47	15.8601	0.954723	0.629595	0.000232515	0.00293823	0.944901	44	9.19714	0.935787	42	10.2227	0.931586	47	13.7999	0.937425	0.575123	9.0936e-05	0.00257318	498	52.5344	5.66846	68.27	1	16	28	246	1042.26
gi|474066813	ATP synthase subunit d, mitochondrial [Triticum urartu]	Traes_2AL_BA500D777.1	pep:novel scaffold:IWGSC2:IWGSC_CSS_2AL_scaff_6429906:428:2655:-1 gene:Traes_2AL_BA500D777 transcript:Traes_2AL_BA500D777.1 description:"ATP synthase D chain, mitochondrial"	0.995471	44	8.22682	0.970294	42	12.6109	0.985782	52	9.32772	0.983849	0.855597	0.0923585	0.180744	0.975392	44	9.56249	0.930306	42	14.2369	0.959859	52	16.8528	0.955186	0.688052	0.0275533	0.09546	167	19.518	6.13818	68.26	6	13	14	148	379.274
gi|326493798	predicted protein [Hordeum vulgare subsp. vulgare]	Traes_5DS_581B4DB50.1	pep:novel chromosome:IWGSC2:5D:8551357:8551949:-1 gene:Traes_5DS_581B4DB50 transcript:Traes_5DS_581B4DB50.1	0.801834	2	12.9999	0.824341	2	6.07393	0.897032	3	1.21466	0.841069	0.0786693	0.0052155	0.0227299	0.824018	2	14.9514	0.930459	2	13.1307	1.02794	3	13.7586	0.927473	0.515567	0.28554	0.448879	63	7.10532	4.77979	68.25	1	1	2	57	155.983
gi|13925728	AF262981_1protein disulfide isomerase 3 precursor [Triticum aestivum]	Traes_4DS_26272902A.1	pep:known chromosome:IWGSC2:4D:10625923:10629556:-1 gene:Traes_4DS_26272902A transcript:Traes_4DS_26272902A.1 description:"Protein disulfide-isomerase "	0.955803	5	11.8425	1	6	10.5984	0.982841	6	9.30571	0.979548	0.823634	0.187081	0.303455	1.1022	5	11.1599	1.00181	6	28.3403	1.07747	6	11.4192	1.06049	0.610383	0.11568	0.247336	515	56.5939	5.07178	68.16	1	3	34	470	1676.76
gi|474119554	V-type proton ATPase subunit B 1 [Triticum urartu]	Traes_7AL_B89A5FB9A.1	pep:novel scaffold:IWGSC2:IWGSC_CSS_7AL_scaff_2215461:1274:6111:-1 gene:Traes_7AL_B89A5FB9A transcript:Traes_7AL_B89A5FB9A.1	1.17625	1		1.02725	3	3.90097	1.18568	3	0.839868	1.12973	0.240213	0.00262872	0.0143416	1.04501	1		1.0982	3	79.1081	1.19332	3	15.0602	1.11218	0.34559	0.353405	0.514027	488	53.9586	5.24951	68.03	8	2	27	615	770.112
gi|474111565	60S ribosomal protein L7-2 [Triticum urartu]	Traes_5BL_9054A875E.2	pep:novel chromosome:IWGSC2:5B:247670227:247672751:1 gene:Traes_5BL_9054A875E transcript:Traes_5BL_9054A875E.2	1.06921	6	4.04106	1.11795	5	2.12396	1.10571	3	6.94895	1.09762	0.371423	0.111393	0.207033	0.992978	6	8.18271	0.889142	5	12.4882	1.00322	3	5.64383	0.961779	0.733506	0.509209	0.645683	244	28.2415	10.0083	68.03	7	1	21	319	766.124
gi|474111565	60S ribosomal protein L7-2 [Triticum urartu]	Traes_5DL_9D4164773.2	pep:novel chromosome:IWGSC2:5D:141980526:141983067:1 gene:Traes_5DL_9D4164773 transcript:Traes_5DL_9D4164773.2	1.06392	6	14.0359	1.34374	3	5.49737	1.11673	3	20.3159	1.1748	0.11972	0.0647803	0.139364	1.06514	6	16.1725	1.14874	3	32.1618	0.926715	3	22.6088	1.04686	0.690784	0.0609443	0.160832	244	28.2875	10.0083	68.03	7	1	21	317	3632.05
gi|474413255	60S ribosomal protein L7-4 [Triticum urartu]	Traes_2BL_5534E63AB.1	pep:novel chromosome:IWGSC2:2B:276831216:276833066:1 gene:Traes_2BL_5534E63AB transcript:Traes_2BL_5534E63AB.1	1.08304	7	9.91712	1.05806	9	7.84328	1.13799	6	5.54609	1.09303	0.395757	0.0169545	0.0514729	1.03991	7	11.127	1.09225	9	17.7349	1.0833	6	16.7279	1.07182	0.540895	0.0113017	0.0550108	244	28.0843	10.0522	68.03	7	4	20	285	660.785
gi|474311703	L-ascorbate peroxidase 1, cytosolic [Triticum urartu]	Traes_4AS_9EEABCE1C.1	pep:novel chromosome:IWGSC2:4A:55390558:55393882:1 gene:Traes_4AS_9EEABCE1C transcript:Traes_4AS_9EEABCE1C.1	1.00239	8	24.637	1.04622	10	25.9645	1.00869	12	25.5407	1.0191	0.869451	0.235246	0.356821	1.17882	8	11.2372	1.06575	10	21.3341	1.09586	12	18.2953	1.11348	0.341443	0.0284014	0.0976545	250	27.465	6.23975	68	5	2	16	262	1125.21
gi|474311703	L-ascorbate peroxidase 1, cytosolic [Triticum urartu]	Traes_4DL_8CE055F15.1	pep:novel chromosome:IWGSC2:4D:94036880:94039798:1 gene:Traes_4DL_8CE055F15 transcript:Traes_4DL_8CE055F15.1	1.06961	8	36.5916	1.04645	10	32.3954	0.99728	9	24.358	1.03778	0.73022	0.151152	0.259935	1.03048	8	24.5884	1.06177	10	22.0872	0.994458	9	14.3543	1.0289	0.809737	0.211407	0.366538	250	27.47	6.354	68	4	2	16	258	1012.14
gi|474352688	Oxygen-evolving enhancer protein 1, chloroplastic [Triticum urartu]	Traes_2BL_4B8B77E73.1	pep:known chromosome:IWGSC2:2B:223450975:223452603:-1 gene:Traes_2BL_4B8B77E73 transcript:Traes_2BL_4B8B77E73.1 description:"Oxygen-evolving enhancer protein 1, chloroplastic "	0.974734	366	14.458	0.944989	391	17.5173	0.952531	366	14.6759	0.957418	0.644588	0.0088414	0.0321773	1.00749	371	20.8479	1.00799	396	20.6082	1.01736	372	19.8439	1.01095	0.935467	0.0269993	0.0947057	328	34.4074	5.89697	67.99	10	21	21	1139	6506.73
gi|2492487	RecName: Full=14-3-3-like protein B; Short=14-3-3B [Hordeum vulgare]	Traes_3AS_8A727B48F.1	pep:novel chromosome:IWGSC2:3A:7576676:7579452:-1 gene:Traes_3AS_8A727B48F transcript:Traes_3AS_8A727B48F.1	1.10603	3	1.25058	1.04867	3	3.00609	1.00389	6	3.74073	1.05286	0.627679	0.148243	0.256422	0.798308	3	3.75255	0.917709	3	2.24576	0.961439	6	20.8819	0.892485	0.331128	0.0921	0.212103	262	29.6728	4.7417	67.94	5	1	19	552	2235.29
gi|669027579	unnamed protein product [Triticum aestivum]	TRAES3BF024700350CFD_t1	pep:novel chromosome:IWGSC2:3B:51057575:51059003:-1 gene:TRAES3BF024700350CFD_g transcript:TRAES3BF024700350CFD_t1	0.941755	7	3.20074	0.907984	11	6.24416	0.874324	8	14.0929	0.908021	0.322694	0.00913663	0.0329476	0.875135	7	8.95829	0.94046	11	12.8689	0.937864	8	5.71668	0.91782	0.464333	0.0183306	0.0737966	262	29.729	4.85596	67.94	7	1	20	583	2103.17
gi|475156274	Glucan endo-1,3-beta-glucosidase GIII [Aegilops tauschii]	Traes_3DL_922176A86.1	pep:novel scaffold:IWGSC2:IWGSC_CSS_3DL_scaff_5776632:166:638:-1 gene:Traes_3DL_922176A86 transcript:Traes_3DL_922176A86.1	0.881512	6	5.83622	0.960338	7	6.03413	0.870731	5	5.56094	0.904194	0.301482	0.0274777	0.0729041	1.07224	6	13.1075	1.05513	7	9.21349	1.09069	5	15.1906	1.07269	0.535322	0.00210147	0.0192983	81	8.88833	5.80811	67.9	1	2	3	35	243.375
gi|475531749	Aminomethyltransferase, mitochondrial [Aegilops tauschii]	Traes_2AL_2E2DFB904.1	pep:novel chromosome:IWGSC2:2A:222464922:222467467:-1 gene:Traes_2AL_2E2DFB904 transcript:Traes_2AL_2E2DFB904.1	0.943104	20	18.3008	0.886877	22	15.0135	0.94036	19	11.8448	0.923447	0.409684	0.013888	0.0443248	0.947544	20	6.45024	1.01173	22	10.1757	0.992231	19	13.7662	0.983834	0.879585	0.442761	0.588425	246	26.7569	9.01221	67.89	5	1	14	211	1193.87
gi|475407355	60S ribosomal protein L12 [Aegilops tauschii]	Traes_6DL_3ED4C3974.1	pep:novel chromosome:IWGSC2:6D:122206051:122207260:-1 gene:Traes_6DL_3ED4C3974 transcript:Traes_6DL_3ED4C3974.1	1.0298	7	17.1312	1.03258	10	11.1736	1.0313	9	10.0073	1.03123	0.780453	2.62499e-06	0.000194052	0.945219	7	13.3528	0.943815	10	21.6685	1.00757	9	18.4215	0.965536	0.759766	0.176486	0.32394	165	17.6096	8.90967	67.88	2	4	10	148	865.85
gi|669031760	unnamed protein product [Triticum aestivum]	Traes_3AL_8E2AB3C0B.1	pep:novel scaffold:IWGSC2:IWGSC_CSS_3AL_scaff_4264066:6:1100:-1 gene:Traes_3AL_8E2AB3C0B transcript:Traes_3AL_8E2AB3C0B.1							1.03162	1		1.03162	0.773194	#DIV/0!								1.33659	1		1.33659	0.0090091	#DIV/0!		59	6.65354	4.95752	67.8	1	1	3	15	188.95
gi|13925726	AF262980_1protein disulfide isomerase 2 precursor [Triticum aestivum]	Traes_4BS_42361CB8D.1	pep:novel chromosome:IWGSC2:4B:163465028:163468782:-1 gene:Traes_4BS_42361CB8D transcript:Traes_4BS_42361CB8D.1 description:"Glycosylated protein disulfide isomerase homolog "	1.03418	18	11.135	0.955165	13	21.2106	0.935187	13	23.1576	0.974845	0.783912	0.45206	0.573093	1.19062	18	13.7346	1.12382	13	26.3108	1.13448	13	12.5141	1.14964	0.212237	0.0019494	0.0183579	512	56.4058	5.13525	67.77	1	5	34	470	1573.87
gi|326523993	predicted protein [Hordeum vulgare subsp. vulgare]	Traes_7AS_0BB13DD79.1	pep:novel chromosome:IWGSC2:7A:44987598:44992363:1 gene:Traes_7AS_0BB13DD79 transcript:Traes_7AS_0BB13DD79.1 description:"dehydroascorbate reductase 1"	0.962107	1								0.962107	0.682555	#DIV/0!		0.693078	1								0.693078	0.00205942	#DIV/0!		217	23.9784	5.31299	67.74	1	1	12	176	244.665
gi|326500100	predicted protein [Hordeum vulgare subsp. vulgare]	Traes_2BL_5D64E8C87.1	pep:novel scaffold:IWGSC2:IWGSC_CSS_2BL_scaff_7993541:535:2017:1 gene:Traes_2BL_5D64E8C87 transcript:Traes_2BL_5D64E8C87.1	0.903894	39	21.453	0.853075	35	19.9174	0.929946	35	24.4076	0.895638	0.261651	0.0098541	0.0348131	0.993045	39	13.7198	0.971849	37	9.137	0.992084	36	9.56026	0.985659	0.892986	0.10661	0.233602	408	43.3713	7.6792	67.65	3	1	20	976	4547.07
gi|326500100	predicted protein [Hordeum vulgare subsp. vulgare]	Traes_2AL_783CF383F.1	pep:novel chromosome:IWGSC2:2A:75021621:75023101:1 gene:Traes_2AL_783CF383F transcript:Traes_2AL_783CF383F.1	0.877861	19	22.4262	0.865891	19	25.549	0.923228	23	22.5225	0.888993	0.22966	0.0031387	0.0160991	1.0338	19	10.9569	0.981221	20	10.8896	0.997062	24	13.1991	1.00403	0.985595	0.808701	0.875784	408	43.3443	7.37158	67.65	2	1	20	927	4957.31
gi|475512764	20 kDa chaperonin, chloroplastic [Aegilops tauschii]	Traes_7DS_A97F032B8.1	pep:novel scaffold:IWGSC2:IWGSC_CSS_7DS_scaff_3854538:2:1821:1 gene:Traes_7DS_A97F032B8 transcript:Traes_7DS_A97F032B8.1	1.0435	13	19.5812	1.06888	11	16.04	1.03784	14	15.3917	1.05007	0.647582	0.00631564	0.0258841	1.01704	13	21.6985	1.01689	11	19.4369	1.094	14	14.3442	1.04264	0.716507	0.172112	0.319683	204	21.4664	5.49072	67.65	6	12	12	38	100.458
gi|474379753	26S protease regulatory subunit 7 [Triticum urartu]	Traes_6AL_CE31DD2CE.1	pep:novel chromosome:IWGSC2:6A:196454993:196458953:-1 gene:Traes_6AL_CE31DD2CE transcript:Traes_6AL_CE31DD2CE.1	0.995187	47	13.173	0.973701	51	10.3794	1.02366	46	11.4163	0.997516	0.967969	0.872022	0.913738	1.02332	47	13.0519	0.995793	51	13.6312	1.06795	46	16.3277	1.02902	0.809737	0.239571	0.398767	426	47.6084	6.01123	67.61	4	20	25	180	446.316
gi|475432642	Phosphate carrier protein, mitochondrial [Aegilops tauschii]	Traes_6BL_CE9CC5475.1	pep:novel chromosome:IWGSC2:6B:178652385:178654623:-1 gene:Traes_6BL_CE9CC5475 transcript:Traes_6BL_CE9CC5475.1	1.04897	13	8.14346	1.06012	11	16.556	1.03848	14	9.17136	1.04919	0.654286	0.00140599	0.00962389	1.03792	13	30.7951	0.989819	11	12.4159	1.09179	14	21.0597	1.03985	0.736081	0.247527	0.407764	290	31.0875	9.24658	67.59	8	2	16	271	986.965
gi|475575722	Transaldolase 1 [Aegilops tauschii]	Traes_3DL_32D8BC0CE.2	pep:novel chromosome:IWGSC2:3D:106253105:106255233:-1 gene:Traes_3DL_32D8BC0CE transcript:Traes_3DL_32D8BC0CE.2 description:"Aldolase-type TIM barrel family protein"	1.0998	161	13.8493	1.1217	179	14.2925	1.10043	172	13.8241	1.10731	0.330275	0.349119	0.474642	0.997993	161	17.7311	1.02475	179	16.3457	1.02083	172	17.6106	1.01452	0.907079	0.138442	0.277917	379	41.1342	5.17334	67.55	2	21	21	512	877.362
gi|474177139	hypothetical protein TRIUR3_24084 [Triticum urartu]	Traes_1DS_ACF9E82D8.1	pep:novel chromosome:IWGSC2:1D:65046590:65050492:1 gene:Traes_1DS_ACF9E82D8 transcript:Traes_1DS_ACF9E82D8.1	0.989114	38	11.8511	1.01804	40	11.9021	1.03768	39	9.98956	1.01494	0.899786	0.000117732	0.0018818	0.982127	38	12.031	0.986085	40	15.798	1.00062	39	20.0886	0.989612	0.919796	0.156673	0.301616	302	32.3387	9.46631	67.55	3	10	16	204	1807.55
gi|475531176	Lactoylglutathione lyase [Aegilops tauschii]	Traes_7AL_4B8348CBB.1	pep:novel scaffold:IWGSC2:IWGSC_CSS_7AL_scaff_4372913:1732:3401:-1 gene:Traes_7AL_4B8348CBB transcript:Traes_7AL_4B8348CBB.1	0.908225	15	9.13259	0.934232	14	11.4181	0.939658	13	17.656	0.927372	0.434781	0.00170201	0.0109409	1.0947	15	18.3604	1.10781	14	16.813	1.12656	13	9.81811	1.10969	0.35399	0.000289018	0.0056411	292	32.6535	5.47803	67.47	4	4	16	227	1006.07
gi|475592570	6-phosphogluconate dehydrogenase, decarboxylating [Aegilops tauschii]	Traes_7AS_7D66EF3D3.2	pep:novel scaffold:IWGSC2:IWGSC_CSS_7AS_scaff_4191334:1322:3292:-1 gene:Traes_7AS_7D66EF3D3 transcript:Traes_7AS_7D66EF3D3.2	0.999599	136	13.2615	1.007	133	11.695	1.00041	146	12.5474	1.00234	1	0.374912	0.500052	0.980155	136	14.788	0.978442	132	14.9266	0.999642	146	17.8461	0.98608	0.892986	0.11002	0.238686	479	52.4947	5.84619	67.43	14	22	23	416	2205.75
gi|1572627	Cu/Zn superoxide dismutase [Triticum aestivum]	Traes_7BL_70F07C889.1	pep:novel chromosome:IWGSC2:7B:100680820:100681627:-1 gene:Traes_7BL_70F07C889 transcript:Traes_7BL_70F07C889.1	0.97315	35	6.16497	0.94088	34	9.45829	0.944074	33	11.8675	0.952702	0.614724	0.00997533	0.0351155	1.02773	35	5.90154	1.05852	34	6.63761	1.06798	33	10.8089	1.05141	0.66551	0.0133578	0.0608615	95	9.74273	4.75439	67.37	2	3	3	102	746.703
gi|475625577	rRNA 2'-O-methyltransferase fibrillarin 1 [Aegilops tauschii]	Traes_6DL_5F12F1D71.2	pep:novel scaffold:IWGSC2:IWGSC_CSS_6DL_scaff_3281394:2:3189:1 gene:Traes_6DL_5F12F1D71 transcript:Traes_6DL_5F12F1D71.2	0.887258	7	16.4962	1.05328	10	29.9524	1.05062	9	12.5196	0.997052	0.959947	0.959746	0.971575	1.01978	7	15.658	1.10442	10	17.7369	1.02148	9	9.29989	1.04856	0.67809	0.157141	0.302419	242	26.3537	9.05615	67.36	5	5	14	102	425.635
gi|475597093	Flavoprotein wrbA [Aegilops tauschii]	Traes_2AS_151D763E0.1	pep:novel scaffold:IWGSC2:IWGSC_CSS_2AS_scaff_5307962:3541:7761:1 gene:Traes_2AS_151D763E0 transcript:Traes_2AS_151D763E0.1	1.18702	2	3.22882	1.1405	3	2.27526	1.13396	2	9.22437	1.15383	0.167657	0.000772541	0.00638102	1.03192	2	37.2313	1.17199	3	3.8766	0.995412	2	54.1715	1.06644	0.575045	0.284543	0.448026	98	10.7784	5.38916	67.35	1	1	7	60	316.669
gi|475560176	Peroxidase 70 [Aegilops tauschii]	Traes_7DL_D03D0D5DD.1	pep:novel chromosome:IWGSC2:7D:216720839:216721690:1 gene:Traes_7DL_D03D0D5DD transcript:Traes_7DL_D03D0D5DD.1	0.940919	1								0.940919	0.528331	#DIV/0!		1.04936	1								1.04936	0.67809	#DIV/0!		150	16.0833	6.7417	67.33	19	1	7	79	0
gi|33321031	unknown [Triticum monococcum]	Traes_4AL_47508632A.1	pep:novel scaffold:IWGSC2:IWGSC_CSS_4AL_scaff_7143918:1175:1789:1 gene:Traes_4AL_47508632A transcript:Traes_4AL_47508632A.1				1.00864	1		0.975133	1		0.991887	0.919794	0.562202	0.670741				1.23761	1		1.02191	1		1.12976	0.27634	0.204886	0.358278	156	17.2284	4.99561	67.31	2	1	9	46	289.928
gi|471270462	AChain A, Crystal Structure Of Wheat Cyclophilin A At 1.25 A Resolution	Traes_6AS_82E93D872.1	pep:novel scaffold:IWGSC2:IWGSC_CSS_6AS_scaff_4374443:3394:4848:-1 gene:Traes_6AS_82E93D872 transcript:Traes_6AS_82E93D872.1	1.0006	249	9.32452	1.00497	261	8.43039	0.99857	254	9.6867	1.00138	0.992003	0.505156	0.620842	0.971495	249	17.4071	0.98484	259	17.9679	0.971511	251	16.8582	0.975949	0.82609	0.00565413	0.0354974	171	18.3791	8.25049	67.25	5	7	9	793	3475.18
gi|474301515*	Subtilisin-chymotrypsin inhibitor-2A [Triticum urartu]	Traes_2AS_D5CD0FD7B.1	pep:novel chromosome:IWGSC2:2A:135219263:135220157:1 gene:Traes_2AS_D5CD0FD7B transcript:Traes_2AS_D5CD0FD7B.1	1.04711	2	3.15018	0.943803	2	3.32997	0.89787	1		0.962928	0.690225	0.448149	0.569478	0.808459	2	4.37786	0.758574	2	4.23085	0.733635	1		0.759982	0.059894	0.000448358	0.00068096	67	7.48502	5.45264	67.16	3	1	4	44	213.065
gi|8928427*	RecName: Full=Tubulin beta-5 chain; AltName: Full=Beta-5-tubulin [Triticum aestivum]	Traes_1AL_E8C262A2A.2	pep:known chromosome:IWGSC2:1A:218337502:218340931:1 gene:Traes_1AL_E8C262A2A transcript:Traes_1AL_E8C262A2A.2 description:"Tubulin beta-5 chain"	0.797365	14	17.6351	0.840141	14	16.9232	0.809511	12	12.0054	0.815672	0.0392637	0.00013212	0.00200349	0.976066	14	14.6447	0.949886	14	28.8476	0.891077	12	27.0105	0.939009	0.587334	0.0722123	0.1805	447	50.2759	4.83057	67.11	19	5	22	434	2009.45
gi|326528737	predicted protein [Hordeum vulgare subsp. vulgare]	Traes_5BS_F8604D316.2	pep:novel scaffold:IWGSC2:IWGSC_CSS_5BS_scaff_2281823:2983:6824:-1 gene:Traes_5BS_F8604D316 transcript:Traes_5BS_F8604D316.2	0.941513	4	9.65271	1.06875	6	9.33858	0.924111	10	14.7212	0.978124	0.807709	0.656392	0.750416	0.913647	4	14.7289	0.981049	6	6.23706	0.923308	10	24.9796	0.939335	0.587334	0.0448794	0.130042	273	29.63	6.34131	67.03	4	6	13	56	151.503
gi|475608922*	Malate dehydrogenase 1, mitochondrial [Aegilops tauschii]	Traes_3DL_2EC34A349.2	pep:novel chromosome:IWGSC2:3D:46369090:46372272:1 gene:Traes_3DL_2EC34A349 transcript:Traes_3DL_2EC34A349.2	1.45431	2	6.18226	1.41772	5	14.2748	1.38928	3	21.3981	1.4134	0.00451641	5.86437e-05	0.000119592	1.63543	2	5.09713	1.60188	5	22.4356	1.55702	3	26.7927	1.6046	0.000652939	1.23436e-05	3.72565e-05	200	20.8599	5.66846	67	1	1	10	92	381.628
gi|71362640	plastid glutamine synthetase isoform GS2c [Triticum aestivum]	Traes_2DL_62DA30872.1	pep:novel scaffold:IWGSC2:IWGSC_CSS_2DL_scaff_9842556:1434:2253:1 gene:Traes_2DL_62DA30872 transcript:Traes_2DL_62DA30872.1	0.98715	23	18.5267	0.962307	22	26.4711	0.96022	17	15.9926	0.969892	0.744546	0.0253342	0.0690763	1.08925	23	9.79	1.04155	22	11.8824	1.022	17	16.8215	1.05093	0.66551	0.0633103	0.164869	121	13.5437	4.66553	66.94	1	1	5	216	1200.17
gi|357123831	PREDICTED: heat shock cognate 70 kDa protein 2-like [Brachypodium distachyon]	Traes_5BL_88E594FCF.1	pep:novel scaffold:IWGSC2:IWGSC_CSS_5BL_scaff_10874641:3048:8099:-1 gene:Traes_5BL_88E594FCF transcript:Traes_5BL_88E594FCF.1	1.05692	18	11.6529	1.06103	18	9.80305	1.0366	28	14.2863	1.05151	0.634277	0.00241596	0.0136597	1.03122	18	13.8217	1.0728	18	9.38827	0.985769	28	20.114	1.02993	0.802927	0.299543	0.464715	648	71.0921	5.24951	66.82	13	5	39	829	4450.48
gi|326500636	predicted protein [Hordeum vulgare subsp. vulgare]	Traes_1DS_8E3528A56.2	pep:novel scaffold:IWGSC2:IWGSC_CSS_1DS_scaff_1887061:3952:5466:-1 gene:Traes_1DS_8E3528A56 transcript:Traes_1DS_8E3528A56.2	1.02869	116	12.4412	1.02188	102	15.0906	1.0404	117	12.8365	1.03032	0.787739	0.00497109	0.0219724	0.995244	116	17.5209	0.991417	102	16.8141	1.01535	117	16.6129	1.00067	0.993342	0.932377	0.956143	247	27.867	9.99365	66.8	5	18	18	358	761.827
gi|806825206	putative elongation factor 1 [Secale cereale]	Traes_5DL_FC9E6D3F7.1	pep:novel chromosome:IWGSC2:5D:150557604:150560771:1 gene:Traes_5DL_FC9E6D3F7 transcript:Traes_5DL_FC9E6D3F7.1	0.998	133	14.0711	0.996185	130	19.3716	0.988889	126	13.9781	0.994358	0.935861	0.112685	0.208908	1.04387	132	19.6095	1.03145	130	22.1125	1.04714	126	20.6571	1.04082	0.72953	0.001031	0.0125202	843	93.8686	6.16357	66.79	9	15	53	866	3808.03
gi|326507730*	predicted protein [Hordeum vulgare subsp. vulgare]	Traes_6DL_2674E34D4.1	pep:novel chromosome:IWGSC2:6D:176520967:176524486:1 gene:Traes_6DL_2674E34D4 transcript:Traes_6DL_2674E34D4.1 description:"NAD(P)-binding Rossmann-fold superfamily protein"	0.988526	1		0.775513	1		1.21443	1		0.992824	0.927827	0.957558	0.969857	1.80132	1		1.7648	1		1.64491	1		1.74204	0.0963234	9.85696e-05	0.000198626	364	39.6905	9.18799	66.76	1	1	20	113	498.955
gi|75102840	RecName: Full=Histone H2B.5; AltName: Full=wcH2B-6 [Triticum aestivum]	Traes_3B_D95778409.1	pep:novel scaffold:IWGSC2:IWGSC_CSS_3B_scaff_10721500:4421:5404:-1 gene:Traes_3B_D95778409 transcript:Traes_3B_D95778409.1	0.89561	10	7.28572	0.925274	8	11.7107	0.889186	6	8.51704	0.903356	0.296313	0.881769	0.919877	0.945549	10	18.0818	0.896338	8	9.65372	0.934597	6	15.3873	0.925495	0.503977	0.439876	0.586039	135	14.8892	9.93506	66.67	13	2	12	765	35.18
gi|475583417*	Carbonic anhydrase, chloroplastic [Aegilops tauschii]	Traes_3DL_B58F5DEEF.1	pep:novel chromosome:IWGSC2:3D:36981071:36981981:-1 gene:Traes_3DL_B58F5DEEF transcript:Traes_3DL_B58F5DEEF.1	0.995822	19	15.131	0.973945	21	10.8523	1.06643	17	11.3676	1.01206	0.922715	0.971899	0.979351	1.47955	19	15.2343	1.54873	21	21.9713	1.59927	17	27.3454	1.54252	9.25724e-05	6.66876e-05	0.00212038	84	8.75942	7.00537	66.67	3	1	4	293	1758.59
gi|475569557	Ferredoxin--NADP reductase, leaf isozyme, chloroplastic [Aegilops tauschii]	Traes_4AL_B9FA07247.2	pep:novel chromosome:IWGSC2:4A:212188514:212191555:1 gene:Traes_4AL_B9FA07247 transcript:Traes_4AL_B9FA07247.2	1.00196	32	19.2355	1.0192	38	20.2446	0.977474	37	17.3248	0.999546	0.983997	0.687779	0.775653	1.12724	32	12.1198	1.11863	38	12.14	1.14433	37	10.5517	1.13006	0.27634	9.77516e-05	0.00268885	255	28.7374	5.60498	66.67	2	5	16	317	1938.94
gi|326555046	ribosomal protein L2, partial (chloroplast) [Joinvillea ascendens]	Traes_5DL_06A81D051.1	pep:novel scaffold:IWGSC2:IWGSC_CSS_5DL_scaff_4489309:590:697:-1 gene:Traes_5DL_06A81D051 transcript:Traes_5DL_06A81D051.1	0.927497	2	8.96151	1.02351	3	2.16474	1.0688	1		1.0066	0.961216	0.000963024	0.00739653	0.952275	2	9.35872	0.973116	3	11.3118	1.02172	1		0.982372	0.866191	0.00751928	0.0422709	36	4.17111	7.28369	66.67	12	2	2	6	2164.92
gi|669029371	unnamed protein product [Triticum aestivum]	TRAES3BF087800010CFD_t1	pep:novel chromosome:IWGSC2:3B:427986592:427990732:1 gene:TRAES3BF087800010CFD_g transcript:TRAES3BF087800010CFD_t1	0.975944	26	23.6353	0.937453	23	27.8003	1.00516	19	20.5496	0.972853	0.768117	0.238416	0.360704	1.06881	26	15.3329	0.968667	22	25.126	1.04148	19	15.8938	1.02632	0.830292	0.428262	0.576408	340	35.4306	8.36768	66.47	2	6	16	167	1036.7
gi|326517467	predicted protein [Hordeum vulgare subsp. vulgare]	TRAES3BF020100150CFD_t1	pep:novel chromosome:IWGSC2:3B:67722854:67724866:-1 gene:TRAES3BF020100150CFD_g transcript:TRAES3BF020100150CFD_t1	0.981332	47	11.5915	0.974318	51	10.4291	0.991606	50	14.7141	0.982419	0.839598	0.0248481	0.0681594	0.963874	47	15.1274	1.00323	51	16.3264	0.96894	50	14.8282	0.978683	0.846121	0.159743	0.305142	339	36.6372	6.354	66.37	6	18	20	160	842.468
gi|186972808	AChain A, Crystal Structure Of Barley Thioredoxin H Isoform 2 In The Oxidized State	Traes_1DL_DF3CA9CCC.2	pep:novel chromosome:IWGSC2:1D:110917136:110919099:1 gene:Traes_1DL_DF3CA9CCC transcript:Traes_1DL_DF3CA9CCC.2	0.899089	10	21.0331	0.928426	9	15.6919	0.961093	10	11.3732	0.929536	0.454098	0.0170327	0.0516837	0.850532	10	47.6674	0.836576	9	38.0894	0.969139	10	17.1722	0.885416	0.299415	0.0527337	0.146554	98	10.7426	5.47803	66.33	1	5	5	29	80.1229
gi|11037708	AF302788_1lipid transfer protein precursor [Triticum aestivum]	Traes_3DS_30343E9D9.1	pep:novel chromosome:IWGSC2:3D:4407060:4407778:1 gene:Traes_3DS_30343E9D9 transcript:Traes_3DS_30343E9D9.1	0.989169	20	15.864	1.00482	19	13.3724	0.972832	20	15.6883	0.98894	0.895697	0.297186	0.423304	0.921113	20	18.1909	0.94246	19	15.551	0.956376	20	16.0644	0.939983	0.593474	0.00425178	0.0293751	74	7.23363	9.42236	66.22	1	4	4	59	325.318
gi|473786210	L-idonate 5-dehydrogenase [Triticum urartu]	Traes_7DS_8C56A29EA.1	pep:novel chromosome:IWGSC2:7D:80913587:80914225:1 gene:Traes_7DS_8C56A29EA transcript:Traes_7DS_8C56A29EA.1	0.884123	7	9.23146	0.972901	7	17.2306	0.987511	4	9.59721	0.948178	0.578107	0.183942	0.299678	0.850271	7	31.6477	0.906146	7	16.2826	1.01001	4	9.96426	0.922143	0.486809	0.171538	0.319218	74	8.39741	7.18115	66.22	1	4	4	18	116.287
gi|57547575	small GTP-binding protein [Triticum aestivum]	Traes_2DL_D17DCB9CB.1	pep:novel chromosome:IWGSC2:2D:92976298:92979143:1 gene:Traes_2DL_D17DCB9CB transcript:Traes_2DL_D17DCB9CB.1	1.07219	6	10.8297	1.04588	9	14.2242	1.02727	6	6.87498	1.04845	0.661025	0.0205199	0.0596338	1.05098	6	11.157	1.14564	9	16.8816	1.07847	6	39.429	1.0917	0.436075	0.0310346	0.102938	210	22.9474	7.35693	66.19	5	5	12	95	425.297
gi|474301514	Subtilisin-chymotrypsin inhibitor-2B [Triticum urartu]	Traes_2AS_F03516AF01.1	pep:novel chromosome:IWGSC2:2A:135210647:135211588:1 gene:Traes_2AS_F03516AF01 transcript:Traes_2AS_F03516AF01.1	1.11997	3	2.50208	1.194	3	10.7428	1.22521	1		1.17972	0.110169	0.00450913	0.0204816	1.04183	3	9.5606	1.06176	3	1.13573	0.897192	1		1.00026	0.986678	0.99621	0.997221	68	7.54385	4.76709	66.18	1	2	3	22	47.8522
gi|474036630	Leucine aminopeptidase 2, chloroplastic [Triticum urartu]	Traes_6BL_98C66424D.1	pep:novel chromosome:IWGSC2:6B:189321762:189324848:-1 gene:Traes_6BL_98C66424D transcript:Traes_6BL_98C66424D.1	0.996795	23	12.2882	1.03809	22	10.3759	1.03401	20	12.7901	1.02297	0.839425	0.155376	0.26504	1.01003	23	8.70112	0.977337	22	16.2818	1.03348	20	9.80156	1.00695	0.96405	0.691393	0.791808	517	53.9367	5.68115	65.96	3	6	26	293	1875.72
gi|47607439	mitochondrial ATP synthase precursor [Triticum aestivum]	Traes_6BS_9F156F52A.1	pep:novel chromosome:IWGSC2:6B:25803654:25807014:1 gene:Traes_6BS_9F156F52A transcript:Traes_6BS_9F156F52A.1 description:"copper ion binding\x3bcobalt ion binding\x3bzinc ion binding"	0.79074	5	27.4406	0.945924	6	24.2458	0.882243	5	16.5672	0.872969	0.166493	0.0477995	0.110037	1.09123	5	2.22587	0.975063	6	20.1487	1.13438	5	12.0007	1.06689	0.569269	0.232428	0.390839	229	26.1979	5.70654	65.94	1	5	19	188	775.874
gi|475596412	Putative NADH dehydrogenase (ubiquinone) 1 alpha subcomplex subunit 5, mitochondrial [Aegilops tauschii]	Traes_4AS_F08302684.1	pep:novel scaffold:IWGSC2:IWGSC_CSS_4AS_scaff_5994354:2361:6046:-1 gene:Traes_4AS_F08302684 transcript:Traes_4AS_F08302684.1	1.05125	1		0.993239	1		0.905845	2	5.45603	0.983444	0.847594	0.715206	0.797009	0.795487	1		0.825414	1		0.97901	2	21.2211	0.866637	0.226502	0.0788594	0.191451	173	19.541	4.75439	65.9	1	1	9	41	222.963
gi|475508194*	2-isopropylmalate synthase A [Aegilops tauschii]	Traes_5DL_FBCE5007F.1	pep:novel scaffold:IWGSC2:IWGSC_CSS_5DL_scaff_4561337:2732:8189:-1 gene:Traes_5DL_FBCE5007F transcript:Traes_5DL_FBCE5007F.1	1.28725	18	17.034	1.23638	18	22.457	1.24331	16	23.6986	1.25564	0.0272997	8.81058e-05	0.00155077	1.13074	18	13.6001	1.04541	18	17.4378	1.04959	16	9.75623	1.07525	0.524278	0.0535746	0.147849	627	67.1985	6.771	65.71	10	11	27	160	806.068
gi|474108302	Peroxisomal (S)-2-hydroxy-acid oxidase GLO1 [Triticum urartu]	Traes_5BL_D70B77649.3	pep:novel chromosome:IWGSC2:5B:236434367:236443707:-1 gene:Traes_5BL_D70B77649 transcript:Traes_5BL_D70B77649.3	0.967935	45	16.5256	0.960579	47	22.7578	0.962185	53	16.6545	0.963566	0.69792	8.25773e-05	0.00147988	0.904646	45	10.2351	0.900996	47	14.8961	0.912877	53	17.8466	0.906173	0.399958	1.16925e-05	0.000712879	370	40.342	8.98291	65.68	4	12	17	264	1243.68
gi|473948582	40S ribosomal protein S9-2 [Triticum urartu]	Traes_5AS_9F681D8F1.1	pep:novel scaffold:IWGSC2:IWGSC_CSS_5AS_scaff_1551243:1:2681:1 gene:Traes_5AS_9F681D8F1 transcript:Traes_5AS_9F681D8F1.1	1.05497	34	20.3478	0.998023	32	16.1559	1.02222	33	12.3975	1.02507	0.82454	0.203304	0.320795	1.10515	34	21.7315	1.12874	32	24.5824	1.03968	32	15.0938	1.09119	0.440978	0.0267041	0.0939489	195	22.4741	10.3745	65.64	3	7	16	188	759.695
gi|474236855	40S ribosomal protein S9-2 [Triticum urartu]	Traes_2DS_6E564A7CF.1	pep:novel chromosome:IWGSC2:2D:60961102:60964925:-1 gene:Traes_2DS_6E564A7CF transcript:Traes_2DS_6E564A7CF.1	1.09063	14	17.7687	1.07698	14	12.8608	1.06144	11	17.0918	1.07635	0.486377	0.000824197	0.00664074	1.17206	14	22.3419	1.13537	14	24.7933	1.1842	11	20.8991	1.16388	0.174779	0.000366449	0.00650805	195	22.6652	10.1987	65.64	7	6	15	140	386.471
gi|474071954	UDP-glucuronic acid decarboxylase 1 [Triticum urartu]	Traes_4DL_3E1D8C8A0.2	pep:novel scaffold:IWGSC2:IWGSC_CSS_4DL_scaff_14307382:1064:5292:1 gene:Traes_4DL_3E1D8C8A0 transcript:Traes_4DL_3E1D8C8A0.2	0.936159	78	11.5396	0.945207	83	9.62622	0.956677	73	11.8241	0.946014	0.5637	0.000810927	0.00657863	1.02343	78	19.49	1.03217	83	14.1211	1.06335	73	20.897	1.03965	0.736081	0.0307027	0.102066	348	38.948	7.56201	65.52	3	15	17	241	1245.86
gi|119388723	alcohol dehydrogenase ADH1A [Triticum aestivum]	Traes_4AL_4B09F91AE.1	pep:novel scaffold:IWGSC2:IWGSC_CSS_4AL_scaff_7074280:4162:8233:1 gene:Traes_4AL_4B09F91AE transcript:Traes_4AL_4B09F91AE.1	1.12321	41	13.2071	1.10716	35	12.2395	1.14189	42	8.71146	1.12409	0.261673	0.000245816	0.0030161	1.03833	41	28.5765	1.11396	35	24.9657	1.11821	42	24.3084	1.09017	0.445917	0.0254656	0.091275	379	40.9885	6.59521	65.44	2	8	20	398	1325.69
gi|475553895	hypothetical protein F775_04480 [Aegilops tauschii]	Traes_1DL_A1E887281.2	pep:novel scaffold:IWGSC2:IWGSC_CSS_1DL_scaff_142930:4:877:-1 gene:Traes_1DL_A1E887281 transcript:Traes_1DL_A1E887281.2	0.999074	7	9.18128	0.977683	4	10.5415	1.05132	6	8.31677	1.00936	0.945777	0.690719	0.77793	0.890086	7	12.4433	0.849291	4	11.3339	0.889589	6	5.54157	0.876322	0.26139	0.00079179	0.010691	101	10.9634	4.75439	65.35	1	3	6	31	69.5549
gi|82076	E24039chlorophyll a/b-binding protein 3A precursor - tomato (fragments)	Traes_6BS_F749505F2.1	pep:novel scaffold:IWGSC2:IWGSC_CSS_6BS_scaff_2953055:1471:1881:-1 gene:Traes_6BS_F749505F2 transcript:Traes_6BS_F749505F2.1							1.45307	1		1.45307	0.000282798	#DIV/0!								1.39839	1		1.39839	0.00256398	#DIV/0!		98	10.4082	4.71631	65.31	8	1	2	60	494.89
gi|475567132	putative Isocitrate dehydrogenase (NADP), chloroplastic [Aegilops tauschii]	Traes_3AL_3D5C860FD.1	pep:novel chromosome:IWGSC2:3A:80680017:80682618:-1 gene:Traes_3AL_3D5C860FD transcript:Traes_3AL_3D5C860FD.1	1.09702	52	17.2064	1.03193	49	16.8038	0.999489	59	17.4715	1.04281	0.695222	0.209707	0.328445	1.1218	52	24.141	1.02867	49	20.1509	1.03617	59	24.6495	1.06221	0.598474	0.10569	0.232708	317	35.2248	7.45947	65.3	2	4	19	384	779.282
gi|475617700	Nucleoside-triphosphatase [Aegilops tauschii]	Traes_4DL_10FF37DDF.1	pep:novel scaffold:IWGSC2:IWGSC_CSS_4DL_scaff_14256660:640:1219:-1 gene:Traes_4DL_10FF37DDF transcript:Traes_4DL_10FF37DDF.1	1.0129	11	8.44334	0.942891	12	11.5715	0.937591	11	3.94974	0.964461	0.69792	0.216946	0.336662	0.986329	11	17.762	0.91569	12	21.2363	0.85041	11	28.0752	0.917476	0.458791	0.103339	0.229151	95	10.3226	9.78857	65.26	11	2	6	51	46.88
gi|326493652	predicted protein [Hordeum vulgare subsp. vulgare]	Traes_7AL_5427988BA.1*	pep:novel scaffold:IWGSC2:IWGSC_CSS_7AL_scaff_4522889:1965:2731:-1 gene:Traes_7AL_5427988BA transcript:Traes_7AL_5427988BA.1	1.03711	5	8.39403	1.03549	5	2.33473	1.02873	2	5.30279	1.03378	0.758756	0.000192143	0.00257089	1.51779	5	13.5409	1.33385	5	22.9225	1.34403	2	31.1493	1.39856	0.00250976	0.00131159	0.00167712	132	13.7351	9.01221	65.15	3	1	7	219	948.203
gi|471178681	low temperature-responsive RNA-binding protein [Triticum aestivum]	Traes_4BS_9F3A928B7.1	pep:novel chromosome:IWGSC2:4B:6711410:6711994:-1 gene:Traes_4BS_9F3A928B7 transcript:Traes_4BS_9F3A928B7.1	0.994701	19	14.3561	1.0198	23	11.0231	1.01254	21	18.5993	1.00901	0.945777	0.293359	0.419469	0.978477	19	8.09136	0.953645	23	14.8162	0.995224	21	16.9245	0.975782	0.82609	0.115443	0.247098	66	7.31148	4.65283	65.15	2	3	3	76	325.066
gi|380875808	cytosolic Cu/Zn superoxide dismutase [Triticum aestivum]	Traes_2DS_3C3A2A12A.2	pep:novel chromosome:IWGSC2:2D:17085665:17089045:1 gene:Traes_2DS_3C3A2A12A transcript:Traes_2DS_3C3A2A12A.2 description:"copper/zinc superoxide dismutase 1"	1.09704	12	16.2059	1.05418	16	16.7922	1.05302	14	9.22306	1.06808	0.533168	0.000312908	0.00354509	1.00176	12	8.82299	1.07076	16	13.4227	1.07378	14	14.7053	1.04877	0.67809	0.00263123	0.0217942	152	15.0824	6.17627	65.13	2	2	6	163	1028.85
gi|226897529	superoxide dismutase (mitochondrion) [Triticum aestivum]	Traes_2AS_529825553.1	pep:novel chromosome:IWGSC2:2A:138525268:138529657:1 gene:Traes_2AS_529825553 transcript:Traes_2AS_529825553.1 description:"copper/zinc superoxide dismutase 1"	1.05517	10	10.2866	1.05943	9	17.0216	1.07301	10	11.8738	1.06254	0.563714	0.00930587	0.0333343	0.89555	10	13.1486	0.878539	9	21.7814	0.82942	10	29.6373	0.867837	0.230223	0.106802	0.233849	152	15.1115	6.17627	65.13	1	2	6	150	1112.92
gi|299469378	putative PDI-like protein [Triticum aestivum]	Traes_1BS_C2166CFB6.1	pep:novel chromosome:IWGSC2:1B:51989410:51993549:-1 gene:Traes_1BS_C2166CFB6 transcript:Traes_1BS_C2166CFB6.1 description:"thioredoxin family protein"	1.00233	91	8.9984	0.955628	104	10.0384	0.980438	104	10.2692	0.979466	0.815665	0.202634	0.320165	0.968106	91	13.9516	0.988031	104	13.1137	0.955119	104	12.0347	0.970419	0.786196	0.0365492	0.113704	367	40.2359	6.56592	65.12	3	24	24	299	1182.27
gi|326489533	predicted protein [Hordeum vulgare subsp. vulgare]	Traes_2DL_DECB6FBDB.1	pep:novel chromosome:IWGSC2:2D:28371234:28373635:-1 gene:Traes_2DL_DECB6FBDB transcript:Traes_2DL_DECB6FBDB.1 description:"Glutaredoxin family protein"	0.972898	16	8.80631	0.959679	19	12.839	0.926603	15	4.71128	0.95306	0.614724	0.0270426	0.0722357	1.2007	16	20.0418	1.07253	19	22.3105	1.16315	15	10.7085	1.14546	0.227053	0.018716	0.0747883	129	13.3478	7.85498	65.12	1	6	7	51	415.39
gi|326505594	predicted protein [Hordeum vulgare subsp. vulgare]	TRAES3BF029800020CFD_t1	pep:novel chromosome:IWGSC2:3B:502107316:502109860:-1 gene:TRAES3BF029800020CFD_g transcript:TRAES3BF029800020CFD_t1	0.940798	6	7.28773	0.938432	10	6.15635	0.983051	9	8.25451	0.954094	0.622144	0.033952	0.085407	1.095	6	13.685	0.974495	10	10.1712	0.914934	9	18.475	0.99481	0.95328	0.926649	0.95341	206	23.0564	5.32568	65.05	7	5	11	78	342.883
gi|474216389	Elongation factor 1-alpha [Triticum urartu]	Traes_4AS_84CE89EBD.1	pep:novel scaffold:IWGSC2:IWGSC_CSS_4AS_scaff_5933919:1:1767:-1 gene:Traes_4AS_84CE89EBD transcript:Traes_4AS_84CE89EBD.1	1.07482	16	18.0201	1.19822	15	19.6633	1.2359	13	16.8838	1.16965	0.129953	0.0251807	0.0687845	1.01529	16	15.9564	1.03209	15	13.9607	1.06241	13	12.3113	1.0366	0.755884	0.0567364	0.153354	383	42.277	8.48486	65.01	18	2	20	1227	5410.47
gi|475551788	Heat shock cognate 70 kDa protein [Aegilops tauschii]	Traes_4AS_B978C93FA.1	pep:novel scaffold:IWGSC2:IWGSC_CSS_4AS_scaff_6015113:4544:6999:-1 gene:Traes_4AS_B978C93FA transcript:Traes_4AS_B978C93FA.1	1.06643	48	14.6074	1.06805	46	14.389	1.07389	46	14.5147	1.06945	0.527177	6.75027e-06	0.000321944	1.05254	48	14.2781	1.02683	46	20.9771	1.02361	46	13.915	1.03433	0.775907	0.0199467	0.0780189	651	71.2341	5.21143	64.98	19	10	40	790	4121.09
gi|473993302	5-methyltetrahydropteroyltriglutamate--homocysteine methyltransferase [Triticum urartu]	Traes_5DS_1BD5492E6.1	pep:novel chromosome:IWGSC2:5D:12462500:12468265:1 gene:Traes_5DS_1BD5492E6 transcript:Traes_5DS_1BD5492E6.1	0.958799	36	25.6099	0.919575	38	14.4665	1.03597	35	21.7519	0.971447	0.752385	0.450619	0.571758	1.00448	36	14.1857	1.00727	38	13.8784	0.927856	34	21.4722	0.979869	0.852808	0.482289	0.621136	765	84.4993	6.03662	64.97	2	4	45	1311	9053.25
gi|399658267	LEA protein [Triticum turgidum subsp. durum]	Traes_6AL_033D6C680.1	pep:known chromosome:IWGSC2:6A:149026718:149028356:1 gene:Traes_6AL_033D6C680 transcript:Traes_6AL_033D6C680.1 description:"Dehydrin COR410 "	1.05174	54	11.8997	1.08233	52	9.96884	1.09552	51	9.70254	1.07653	0.480712	0.00412205	0.0193321	0.990545	54	20.7058	1.00902	52	18.4895	0.964128	51	19.5458	0.987896	0.906391	0.405349	0.557625	268	28.8057	5.36377	64.93	8	15	15	157	546.671
gi|474326909	Citrate synthase 4, mitochondrial [Triticum urartu]	Traes_6AS_88CAD88F3.1	pep:novel scaffold:IWGSC2:IWGSC_CSS_6AS_scaff_4347189:442:5488:1 gene:Traes_6AS_88CAD88F3 transcript:Traes_6AS_88CAD88F3.1	1.15491	3	22.3024	1.22259	5	7.31015	1.10631	6	11.098	1.16127	0.150193	0.00875681	0.0320469	0.938719	3	11.3554	0.973389	5	7.16388	0.984171	6	12.9356	0.965427	0.753183	0.0652535	0.168372	399	44.3169	6.75635	64.91	1	3	18	204	937.377
gi|122244680	RecName: Full=4-hydroxy-7-methoxy-3-oxo-3,4-dihydro-2H-1,4-benzoxazin-2-yl glucoside beta-D-glucosidase 1a, chloroplastic; AltName: Full=Beta-glucosidase 1a; Short=TaGlu1a; Flags: Precursor [Triticum aestivum]	Traes_2BL_5FC6CBB43.1	pep:novel chromosome:IWGSC2:2B:339778069:339780837:1 gene:Traes_2BL_5FC6CBB43 transcript:Traes_2BL_5FC6CBB43.1	0.908296	8	7.1651	0.951786	14	10.3431	0.969363	11	9.42669	0.943148	0.542365	0.0351059	0.0876388	1.11822	8	14.1495	1.05787	14	20.9746	1.03616	11	15.8313	1.07075	0.546502	0.0449249	0.130047	307	34.7502	6.07471	64.82	1	6	14	258	935.582
gi|12585487	RecName: Full=V-type proton ATPase subunit C; Short=V-ATPase subunit C; AltName: Full=Vacuolar proton pump subunit C [Hordeum vulgare]	Traes_5BL_DE1B9668E.1	pep:novel chromosome:IWGSC2:5B:88314266:88317335:-1 gene:Traes_5BL_DE1B9668E transcript:Traes_5BL_DE1B9668E.1	0.96782	1		1.06858	2	3.78552	1.1279	1		1.05477	0.614589	0.306186	0.432271	0.985414	1		0.951682	2	4.64857	0.99045	1		0.975849	0.82609	0.118201	0.251003	227	25.4062	5.37646	64.76	2	1	13	87	489.474
gi|474012573	Heat shock cognate 70 kDa protein 1 [Triticum urartu]	Traes_2BL_A6E213603.1	pep:novel chromosome:IWGSC2:2B:103873519:103877740:-1 gene:Traes_2BL_A6E213603 transcript:Traes_2BL_A6E213603.1	1.11083	26	11.0889	1.20577	20	11.3555	1.09438	22	15.5931	1.13699	0.21691	0.0168679	0.0512889	1.0092	26	11.0803	0.964784	20	12.4785	0.922788	22	15.6314	0.965592	0.759766	0.239941	0.399046	647	71.0931	5.18604	64.61	12	2	37	867	5027.1
gi|475527099	Heat shock cognate 70 kDa protein 1 [Aegilops tauschii]	Traes_5BS_DFCC9863A.1	pep:novel chromosome:IWGSC2:5B:75610445:75614574:1 gene:Traes_5BS_DFCC9863A transcript:Traes_5BS_DFCC9863A.1	0.959176	1		1.1439	7	18.2886	0.843954	1		0.982343	0.839598	0.849681	0.898607	1.04204	1		0.87954	7	31.8413	0.759256	1		0.893613	0.340525	0.263948	0.425569	647	71.0351	5.18604	64.61	13	1	37	830	4625.75
gi|473821746	Cell division cycle protein 48-like protein [Triticum urartu]	Traes_4DL_0B0E64053.1	pep:novel scaffold:IWGSC2:IWGSC_CSS_4DL_scaff_14426223:1117:5379:1 gene:Traes_4DL_0B0E64053 transcript:Traes_4DL_0B0E64053.1	1.02733	2	7.23432	1.1364	3	1.81841	1.03362	4	6.38703	1.06579	0.545268	0.136289	0.240386	0.924152	2	4.22667	1.0029	3	21.4805	1.09623	4	9.13023	1.00776	0.956888	0.883554	0.925167	759	84.3161	5.2749	64.56	46	1	41	390	1869.91
gi|90289596*	alpha tubulin-2A [Triticum aestivum]	Traes_1AL_0C964B45F.1	pep:known scaffold:IWGSC2:IWGSC_CSS_1AL_scaff_3977325:996:3252:1 gene:Traes_1AL_0C964B45F transcript:Traes_1AL_0C964B45F.1 description:"Tubulin alpha chain "	0.817815	23	13.8232	0.811258	28	23.2366	0.842477	28	19.4763	0.82385	0.0495917	4.98735e-05	0.0010534	1.03276	23	25.1162	1.03396	28	15.9431	1.05591	27	18.8297	1.04088	0.72953	0.00556853	0.0351465	451	49.6833	5.021	64.52	4	6	22	402	1835.41
gi|326527541	predicted protein [Hordeum vulgare subsp. vulgare]	Traes_4DL_DBA53B48C.1	pep:novel chromosome:IWGSC2:4D:28560224:28564769:-1 gene:Traes_4DL_DBA53B48C transcript:Traes_4DL_DBA53B48C.1	0.994367	7	15.6885	1.02603	8	22.5514	1.00225	9	14.8906	1.00755	0.95349	0.472075	0.590743	1.07959	7	12.2611	0.968913	8	16.698	0.999316	9	8.89628	1.01594	0.900017	0.654443	0.762335	813	90.141	5.2876	64.45	54	3	45	411	2003.45
gi|473721335	Ribulose bisphosphate carboxylase small chain PWS4.3, chloroplastic [Triticum urartu]	Traes_2BS_640D008BF.1	pep:novel scaffold:IWGSC2:IWGSC_CSS_2BS_scaff_5243603:1357:2650:-1 gene:Traes_2BS_640D008BF transcript:Traes_2BS_640D008BF.1 description:"Ribulose bisphosphate carboxylase small chain PWS4.3, chloroplastic "	0.957718	7	5.15364	0.878819	7	22.2629	0.890056	7	14.7826	0.908865	0.32813	0.0208634	0.0602767	1.14995	7	6.42111	1.09835	7	8.67867	1.13861	7	12.0736	1.12897	0.279893	0.00118396	0.0135434	174	19.3617	8.54346	64.37	17	1	14	1228	3503.7
gi|473787107*	Triosephosphate isomerase, chloroplastic [Triticum urartu]	Traes_5AL_A33DF5E3A.1	pep:novel chromosome:IWGSC2:5A:91906169:91909445:1 gene:Traes_5AL_A33DF5E3A transcript:Traes_5AL_A33DF5E3A.1 description:"triosephosphate isomerase"	1.0135	4	8.22107	0.974539	4	8.42309	1.04091	5	14.848	1.00965	0.938076	0.642573	0.740776	1.32402	4	6.44935	1.32925	4	8.50783	1.31221	5	11.0635	1.32477	0.00723343	0.000224005	0.0047313	241	25.7681	5.03369	64.32	1	1	12	149	726.394
gi|473953134	60S ribosomal protein L35a-3 [Triticum urartu]	Traes_6AL_239E9E22F.1	pep:novel chromosome:IWGSC2:6A:198334451:198336228:-1 gene:Traes_6AL_239E9E22F transcript:Traes_6AL_239E9E22F.1	1.07682	18	15.835	1.0586	19	13.5009	1.06437	22	7.60434	1.0666	0.539198	0.000764009	0.00635492	1.07127	18	19.188	1.14458	19	22.4559	1.16	22	22.0382	1.12528	0.294444	0.0384099	0.117637	112	12.6867	10.521	64.29	2	7	7	59	37.5204
gi|685281963*	PREDICTED: histone H2B.10-like [Brassica rapa]	Traes_4DS_CC03E7102.1	pep:novel scaffold:IWGSC2:IWGSC_CSS_4DS_scaff_1298880:1:253:-1 gene:Traes_4DS_CC03E7102 transcript:Traes_4DS_CC03E7102.1	1.40164	15	15.8639	1.40286	9	13.55	1.48523	11	10.2305	1.42991	0.000511443	0.000243896	0.0030239	1.19263	15	11.7162	1.18287	9	31.7151	1.15352	11	19.1123	1.17634	0.147092	0.0102074	0.0515074	84	9.46424	10.0522	64.29	2	2	7	250	280.006
gi|357159407	PREDICTED: uncharacterized protein LOC100830876 [Brachypodium distachyon]	Traes_5BL_C1F897A4A.1	pep:novel chromosome:IWGSC2:5B:191570618:191571479:-1 gene:Traes_5BL_C1F897A4A transcript:Traes_5BL_C1F897A4A.1	0.909393	3	16.3329	0.874262	5	11.1043	0.86988	4	4.90877	0.884512	0.212578	0.000100065	0.00167644	0.718526	3	11.5453	0.900623	5	15.7451	0.86879	4	15.4251	0.829313	0.113198	0.000115004	0.00302281	56	6.40935	8.88037	64.29	1	3	3	12	565.339
gi|475626573	Sucrose synthase 1 [Aegilops tauschii]	Traes_7AS_2742DDF6C.2	pep:novel chromosome:IWGSC2:7A:28310684:28315990:-1 gene:Traes_7AS_2742DDF6C transcript:Traes_7AS_2742DDF6C.2	0.876087	41	10.939	0.855816	41	8.05142	0.848692	41	7.77388	0.860198	0.124986	6.96223e-05	0.00134999	0.978245	41	25.2991	0.975971	41	18.0652	0.953532	41	19.8618	0.969249	0.779574	0.017551	0.0720809	809	92.4531	6.0874	64.28	4	4	48	1527	6626.35
gi|475554116	Mitochondrial outer membrane protein porin of 34 kDa [Aegilops tauschii]	Traes_4BL_90C023CF9.1	pep:novel chromosome:IWGSC2:4B:281088447:281091939:1 gene:Traes_4BL_90C023CF9 transcript:Traes_4BL_90C023CF9.1	1.07726	53	12.3881	1.08262	53	10.7534	1.05632	56	12.1841	1.07207	0.509447	0.000851258	0.00676658	1.06213	53	17.1307	1.09456	53	17.1247	1.06782	56	11.167	1.07484	0.524278	0.0017029	0.0167849	277	29.4255	9.24658	64.26	2	16	16	162	632.573
gi|473951715	Annexin D1 [Triticum urartu]	Traes_7DS_3F6DCEAA8.1	pep:novel scaffold:IWGSC2:IWGSC_CSS_7DS_scaff_3904724:973:3565:-1 gene:Traes_7DS_3F6DCEAA8 transcript:Traes_7DS_3F6DCEAA8.1	0.931685	1		0.865008	2	3.83215	0.898054	1		0.898249	0.271283	0.006144	0.0254273	0.998299	1		0.967622	2	12.515	0.984984	1		0.983635	0.879585	0.139165	0.279086	268	30.2598	7.26904	64.18	1	2	16	82	194.189
gi|475434162	Adenosylhomocysteinase [Aegilops tauschii]	Traes_2AL_3315250C9.2	pep:novel scaffold:IWGSC2:IWGSC_CSS_2AL_scaff_6403902:1:1740:-1 gene:Traes_2AL_3315250C9 transcript:Traes_2AL_3315250C9.2	1.03762	16	7.24563	0.972929	11	14.0309	1.05428	13	6.52799	1.02161	0.846901	0.432912	0.555728	0.968721	16	19.8027	0.957369	11	16.6733	0.997246	13	12.2698	0.974445	0.812764	0.0975097	0.221032	354	38.5642	5.07178	64.12	5	1	20	486	2265.35
gi|326531266	predicted protein [Hordeum vulgare subsp. vulgare]	Traes_1AL_EB198861F.1	pep:novel chromosome:IWGSC2:1A:186568261:186570472:1 gene:Traes_1AL_EB198861F transcript:Traes_1AL_EB198861F.1	0.998867	33	16.8378	0.939923	33	10.3102	0.993555	34	14.5762	0.977448	0.799763	0.297068	0.423238	1.07974	33	29.6375	1.12447	33	15.6626	1.03628	34	20.6977	1.08016	0.497275	0.0345544	0.109691	312	35.2692	8.32373	64.1	4	12	15	126	485.359
gi|721665835	PREDICTED: ferredoxin-thioredoxin reductase, variable chain, chloroplastic-like [Brachypodium distachyon]	Traes_6DL_1B50CCE2A.1	pep:novel chromosome:IWGSC2:6D:116422771:116423472:1 gene:Traes_6DL_1B50CCE2A transcript:Traes_6DL_1B50CCE2A.1	0.956977	12	11.2485	1.02095	8	10.0772	0.990275	10	19.7345	0.989399	0.895697	0.0201891	0.0589621	1.09596	13	7.03292	1.08167	8	5.7405	1.08503	10	5.68289	1.08755	0.455903	0.0940024	0.215477	78	9.08087	8.45557	64.1	6	4	5	35	65.04
gi|475595366*	Alanine aminotransferase 2 [Aegilops tauschii]	Traes_1AS_3D323BAC9.1	pep:novel chromosome:IWGSC2:1A:127289239:127289944:-1 gene:Traes_1AS_3D323BAC9 transcript:Traes_1AS_3D323BAC9.1	1.33121	2	39.4236	1.31071	3	5.51609	1.34243	3	9.49016	1.32581	0.0262327	3.68683e-06	1.5871e-05	0.744178	2	13.4079	0.950253	3	3.63474	0.899098	3	7.21277	0.864509	0.219177	3.48247e-05	0.00140104	78	8.9887	6.50732	64.1	1	2	2	8	52.69
gi|326529143	predicted protein [Hordeum vulgare subsp. vulgare]	Traes_5DL_09D912A61.1	pep:novel chromosome:IWGSC2:5D:35562227:35564862:1 gene:Traes_5DL_09D912A61 transcript:Traes_5DL_09D912A61.1	0.749818	1		0.875627	1		0.975436	1		0.86696	0.14628	0.111176	0.206824	0.928283	1		1.1557	1		1.01143	1		1.03181	0.789373	0.657115	0.764243	181	20.4245	6.55127	64.09	13	1	10	174	691.573
gi|475591568	60S ribosomal protein L7-2 [Aegilops tauschii]	Traes_2DL_44D44B42B.4	pep:novel chromosome:IWGSC2:2D:31008084:31012666:-1 gene:Traes_2DL_44D44B42B transcript:Traes_2DL_44D44B42B.4	1.06566	5	8.40928	0.858305	4	41.4407	1.05308	1		0.992349	0.919794	0.914741	0.94165	1.19596	5	35.121	0.870782	4	38.3748	0.935119	1		1.00062	0.993342	0.995319	0.996667	244	28.0894	10.0522	63.93	3	4	19	272	704.721
gi|474416088	Elongation factor 2 [Triticum urartu]	Traes_5BL_479A5DFA0.1	pep:novel chromosome:IWGSC2:5B:258122746:258124142:1 gene:Traes_5BL_479A5DFA0 transcript:Traes_5BL_479A5DFA0.1	1.00949	5	26.1708	0.923346	4	14.8608	0.959425	4	9.65771	0.964088	0.69792	0.223872	0.345056	1.14978	5	10.9889	1.01517	4	34.5896	0.97487	4	28.139	1.04661	0.690784	0.427911	0.576461	460	51.4789	6.58057	63.91	3	1	25	378	2221.34
gi|119388719	alcohol dehydrogenase ADH2B [Triticum aestivum]	Traes_4BS_E4C21B153.1	pep:novel chromosome:IWGSC2:4B:72790339:72793178:-1 gene:Traes_4BS_E4C21B153 transcript:Traes_4BS_E4C21B153.1	1.03005	1		1.12415	2	7.27949	1.14613	1		1.10011	0.361985	0.0482162	0.110695	0.80709	1		0.921861	2	6.98166	1.20356	1		0.977504	0.839439	0.857832	0.909016	379	40.9486	6.27783	63.85	5	1	18	254	608.999
gi|669030728	unnamed protein product [Triticum aestivum]	TRAES3BF078000040CFD_t1	pep:novel chromosome:IWGSC2:3B:648927405:648929713:1 gene:TRAES3BF078000040CFD_g transcript:TRAES3BF078000040CFD_t1	0.955298	17	8.54898	0.940914	13	19.9859	0.980771	18	11.2676	0.958994	0.659694	0.0244756	0.0675765	0.969361	17	24.011	0.980693	13	29.4906	0.975701	18	24.0233	0.975252	0.819424	0.00165105	0.0164938	323	34.7192	6.0874	63.78	3	6	19	191	829.274
gi|326490930	predicted protein [Hordeum vulgare subsp. vulgare]	Traes_7AL_89E0BA362.2	pep:novel chromosome:IWGSC2:7A:139785669:139787982:-1 gene:Traes_7AL_89E0BA362 transcript:Traes_7AL_89E0BA362.2	1.00821	44	9.38811	1.00487	48	11.3586	1.0141	40	13.8084	1.00906	0.945777	0.028324	0.0745475	1.0059	44	13.58	1.00095	48	10.8635	0.956305	40	16.5385	0.987717	0.906391	0.479594	0.619284	218	23.4151	9.56885	63.76	7	10	13	174	400.044
gi|474195888	Glutamate dehydrogenase 2 [Triticum urartu]	Traes_2DL_203C5F142.1	pep:novel scaffold:IWGSC2:IWGSC_CSS_2DL_scaff_9907215:5:6599:-1 gene:Traes_2DL_203C5F142 transcript:Traes_2DL_203C5F142.1 description:"glutamate dehydrogenase 2"	1.08018	50	12.1787	1.06871	55	9.45263	1.05412	58	9.57957	1.06767	0.533168	0.000853883	0.00676926	1.08526	50	16.0558	1.03429	55	17.2524	1.07995	58	16.8653	1.0665	0.575045	0.0147268	0.0645621	411	44.4906	6.66846	63.75	4	15	20	203	471.272
gi|475575700	ADP-ribosylation factor 2 [Aegilops tauschii]	Traes_3AL_F2EDB3661.3	pep:novel chromosome:IWGSC2:3A:130551749:130553650:1 gene:Traes_3AL_F2EDB3661 transcript:Traes_3AL_F2EDB3661.3	0.897402	13	7.76579	0.953948	13	8.03345	0.924717	11	13.2182	0.925356	0.422137	0.0102455	0.0357686	0.975719	13	11.321	0.952013	13	22.821	0.958993	11	9.20549	0.962242	0.733506	0.00581323	0.0360372	182	20.8648	6.94678	63.74	20	1	10	208	787.666
gi|473983421	Heat shock cognate 70 kDa protein 1 [Triticum urartu]	Traes_5DL_A51C04BEB.1	pep:novel chromosome:IWGSC2:5D:149076112:149078130:1 gene:Traes_5DL_A51C04BEB transcript:Traes_5DL_A51C04BEB.1	0.913795	11	8.9556	0.872874	11	7.80815	0.902238	10	6.73273	0.896302	0.261651	0.00104408	0.00780618	0.946699	10	15.9554	1.01728	11	13.3	1.06205	9	28.769	1.00868	0.949737	0.808836	0.87577	474	52.2034	5.10986	63.71	6	1	27	585	3672.12
gi|66271073	beta1 proteasome-7D [Aegilops tauschii]	Traes_7DS_AAD9858D3.1	pep:novel scaffold:IWGSC2:IWGSC_CSS_7DS_scaff_1863051:178:3027:1 gene:Traes_7DS_AAD9858D3 transcript:Traes_7DS_AAD9858D3.1										#DIV/0!	1	0.0503893	0.114484										#DIV/0!	1	0.470424	0.611851	198	21.6129	6.0874	63.64	3	0	11	79	139.827
gi|474226477	Cationic peroxidase 1 [Triticum urartu]	Traes_7AL_5C9D36038.1	pep:novel chromosome:IWGSC2:7A:161364867:161365446:-1 gene:Traes_7AL_5C9D36038 transcript:Traes_7AL_5C9D36038.1				1.28268	1					1.28268	0.0157357	#DIV/0!					1.01509	1					1.01509	0.907079	#DIV/0!		132	14.1743	6.26514	63.64	19	1	6	59	275.962
gi|326501688	predicted protein [Hordeum vulgare subsp. vulgare]	Traes_7AL_2FF386F35.1	pep:novel chromosome:IWGSC2:7A:165328872:165329782:-1 gene:Traes_7AL_2FF386F35 transcript:Traes_7AL_2FF386F35.1	1.08943	8	12.6038	1.04253	12	14.4342	1.02594	12	11.2303	1.05263	0.627679	#DIV/0!		0.853636	8	13.1733	1.01261	12	16.4113	1.00869	12	13.5493	0.958312	0.707446	#DIV/0!		88	9.91009	5.26221	63.64	3	5	5	32	325.352
gi|326502800	predicted protein [Hordeum vulgare subsp. vulgare]	Traes_5BL_8A99D83A5.1	pep:novel chromosome:IWGSC2:5B:230539559:230543157:1 gene:Traes_5BL_8A99D83A5 transcript:Traes_5BL_8A99D83A5.1	0.972729	13	13.2348	0.971418	13	16.6054	1.0207	10	9.17597	0.988281	0.887668	0.509784	0.624583	0.960568	13	7.04077	0.990926	13	12.879	0.917128	10	7.91334	0.956207	0.694501	0.110317	0.238893	360	37.6336	8.35303	63.61	2	3	14	169	1104.15
gi|475592095	O-methyltransferase ZRP4 [Aegilops tauschii]	Traes_4DL_003D33B3C.2	pep:novel chromosome:IWGSC2:4D:120643626:120646526:-1 gene:Traes_4DL_003D33B3C transcript:Traes_4DL_003D33B3C.2	0.952823	8	4.28165	0.980564	10	5.05438	0.976411	6	5.42549	0.969933	0.744546	0.0253373	0.0690529	1.12231	8	16.3211	1.02209	10	14.1724	1.13974	6	17.703	1.09471	0.421581	0.0610882	0.160925	360	39.3183	6.40479	63.61	12	4	17	96	119.996
gi|475557807	hypothetical protein F775_08508 [Aegilops tauschii]	Traes_4DL_3E829438C.1	pep:novel chromosome:IWGSC2:4D:116087437:116088491:1 gene:Traes_4DL_3E829438C transcript:Traes_4DL_3E829438C.1	1.00377	4	6.46295	0.87431	3	0.789372	0.989906	4	12.2456	0.955995	0.637077	0.343966	0.470121	0.92438	4	9.73895	0.925183	3	14.4976	0.913225	4	5.40093	0.920929	0.481145	3.35072e-05	0.00137612	175	17.8325	4.97021	63.43	1	3	10	56	201.337
gi|326496613	predicted protein [Hordeum vulgare subsp. vulgare]	Traes_5BL_D5F2A5070.1	pep:novel scaffold:IWGSC2:IWGSC_CSS_5BL_scaff_10818834:8550:12291:1 gene:Traes_5BL_D5F2A5070 transcript:Traes_5BL_D5F2A5070.1 description:"triosephosphate isomerase"	0.949358	17	15.6692	0.95625	17	10.5667	0.950194	18	16.5736	0.951934	0.607334	2.46572e-05	0.000687842	1.11879	17	12.0342	0.981095	17	17.0807	1.02207	18	11.7567	1.04065	0.72953	0.375676	0.532538	298	31.9393	7.41553	63.42	2	3	15	221	1043.78
gi|669027842	unnamed protein product [Triticum aestivum]	TRAES3BF070700060CFD_t1	pep:novel chromosome:IWGSC2:3B:77303211:77303426:-1 gene:TRAES3BF070700060CFD_g transcript:TRAES3BF070700060CFD_t1	1.02645	2	12.8336	0.98523	1		0.994119	4	4.94387	1.00193	1	0.231139	0.352127	0.87481	2	9.85697	0.978314	1		1.03131	4	6.51946	0.961478	0.726971	0.638085	0.750822	71	7.87211	5.47803	63.38	1	1	4	55	98.5349
gi|473786981	Subtilisin-chymotrypsin inhibitor-2A [Triticum urartu]	Traes_3AS_075D3EB21.2	pep:novel chromosome:IWGSC2:3A:12201809:12202501:-1 gene:Traes_3AS_075D3EB21 transcript:Traes_3AS_075D3EB21.2	1.06205	7	10.0999	1.03065	6	3.95342	0.992457	6	11.5632	1.02839	0.802386	0.017728	0.0532469	0.929272	7	22.2653	1.05976	6	9.91775	1.08431	6	8.66334	1.02445	0.844094	0.153214	0.297377	71	7.84213	6.68311	63.38	1	2	4	43	141.506
gi|475550706	Subtilisin-chymotrypsin inhibitor-2A [Aegilops tauschii]	TRAES3BF273400020CFD_t1	pep:novel scaffold:IWGSC2:v443_2734:46278:46493:-1 gene:TRAES3BF273400020CFD_g transcript:TRAES3BF273400020CFD_t1	1.04931	9	7.36498	1.06022	4	3.88189	1.02222	8	5.84509	1.04392	0.688317	0.884874	0.921328	0.943251	9	14.6758	0.84196	4	9.41514	0.987432	8	9.65483	0.924214	0.498226	0.449053	0.592658	71	7.84503	6.68311	63.38	1	1	4	69	130.648
gi|115589736	serine hydroxymethyltransferase [Triticum monococcum]	Traes_4AL_24F8F34EE.1	pep:novel chromosome:IWGSC2:4A:132622904:132627818:-1 gene:Traes_4AL_24F8F34EE transcript:Traes_4AL_24F8F34EE.1 description:"serine transhydroxymethyltransferase 1"	0.998509	107	13.3539	0.969722	112	13.1856	0.993528	128	11.4413	0.987253	0.879643	0.224596	0.345631	0.938449	107	12.8451	0.940071	112	16.0208	0.967799	128	14.4361	0.948773	0.649705	0.00577463	0.0359864	510	56.0868	8.20654	63.33	3	27	27	347	1442.93
gi|110270498	heat shock protein 90 [Triticum aestivum]	Traes_5DL_89CF7F5DE.1	pep:novel scaffold:IWGSC2:IWGSC_CSS_5DL_scaff_4529831:4990:8721:1 gene:Traes_5DL_89CF7F5DE transcript:Traes_5DL_89CF7F5DE.1	1.02534	129	15.1072	1.00103	118	14.6716	1.01366	123	14.0494	1.01334	0.915056	0.130081	0.232557	1.01925	129	20.0626	1.02304	118	22.2124	0.975546	123	20.8651	1.00595	0.971222	0.716277	0.809954	700	80.4098	5.03369	63.29	7	25	49	805	3060.69
gi|475626311	Elongation factor 2 [Aegilops tauschii]	Traes_4AL_BC4294E15.1	pep:novel scaffold:IWGSC2:IWGSC_CSS_4AL_scaff_1419025:2:222:1 gene:Traes_4AL_BC4294E15 transcript:Traes_4AL_BC4294E15.1	1.22716	8	5.62085	1.28692	7	18.9941	1.22901	5	15.6507	1.2477	0.0319703	0.000402393	0.00418234	1.05486	8	18.0361	0.997038	7	25.4296	1.33415	5	16.4687	1.12868	0.279893	0.295661	0.459778	68	7.55794	10.2134	63.24	2	1	5	57	222.844
gi|475528990*	Subtilisin-chymotrypsin inhibitor-2A [Aegilops tauschii]	Traes_2BS_338B2681F.1	pep:novel chromosome:IWGSC2:2B:49019600:49020547:1 gene:Traes_2BS_338B2681F transcript:Traes_2BS_338B2681F.1	0.826458	2	5.15513	0.763786	2	14.4961	0.806146	1		0.798797	0.0230401	0.000226487	0.00289923	1.16043	2	11.5214	1.16876	2	18.2148	0.940415	1		1.08987	0.445917	0.28396	0.447228	68	7.54517	9.18799	63.24	3	1	4	44	58.8835
gi|475601141	Histone H2B.2 [Aegilops tauschii]	Traes_6AS_8C0D1110B.1	pep:novel chromosome:IWGSC2:6A:6791510:6792193:1 gene:Traes_6AS_8C0D1110B transcript:Traes_6AS_8C0D1110B.1	0.919415	8	8.43511	0.911817	15	8.03999	0.967004	9	7.55382	0.932745	0.473826	0.0176241	0.0530158	0.919622	8	11.8847	0.970513	15	7.02804	0.880765	9	13.0588	0.923633	0.498226	0.0424384	0.126121	144	15.5075	10.2134	63.19	14	1	12	804	1921.74
gi|326492852	predicted protein [Hordeum vulgare subsp. vulgare]	Traes_2AL_79FAAA6E1.2	pep:novel chromosome:IWGSC2:2A:33607455:33610590:-1 gene:Traes_2AL_79FAAA6E1 transcript:Traes_2AL_79FAAA6E1.2	1.03644	1		0.984434	1		0.894935	2	12.0683	0.971937	0.760243	0.534354	0.646251	0.995938	1		1.11102	1		0.918979	2	20.6022	1.00864	0.949737	0.884387	0.925383	95	10.7976	9.29053	63.16	8	1	7	27	89.0887
gi|475551088	Polyadenylate-binding protein 2 [Aegilops tauschii]	Traes_7AS_7CD077EBF.1	pep:novel scaffold:IWGSC2:IWGSC_CSS_7AS_scaff_4106222:397:1032:-1 gene:Traes_7AS_7CD077EBF transcript:Traes_7AS_7CD077EBF.1	1.02937	1		0.971423	2	12.6488				1.0004	0.983997	0.986466	0.989646	1.39172	1		1.15874	2	77.2757				1.27523	0.0291271	0.050481	0.141423	133	14.0149	4.4624	63.16	1	1	4	34	185.314
gi|475565760	Stromal 70 kDa heat shock-related protein, chloroplastic [Aegilops tauschii]	Traes_1DS_A56C094A2.1	pep:novel scaffold:IWGSC2:IWGSC_CSS_1DS_scaff_314972:178:3219:1 gene:Traes_1DS_A56C094A2 transcript:Traes_1DS_A56C094A2.1	1.04337	6	9.79649	0.958655	9	10.4721	0.920679	7	2.39277	0.974234	0.776006	0.516602	0.630065	1.15985	6	11.6835	1.10054	9	12.2377	1.13364	7	9.64705	1.13134	0.272822	0.0015663	0.0159985	452	48.0669	4.69092	63.05	3	2	25	220	1099.88
gi|326505858	predicted protein [Hordeum vulgare subsp. vulgare]	Traes_6BS_ED26EBC6C.1	pep:novel chromosome:IWGSC2:6B:60544433:60546827:1 gene:Traes_6BS_ED26EBC6C transcript:Traes_6BS_ED26EBC6C.1	1.01688	5	1.43078	0.960442	4	15.3907	1.01759	3	7.61513	0.998305	0.967969	0.932953	0.953922	1.01553	5	8.73439	0.984808	4	5.52292	1.05554	3	1.69946	1.01863	0.87892	0.414498	0.564956	146	15.3307	8.1333	63.01	1	2	5	27	251.642
gi|115472201	Os07g0496000 [Oryza sativa Japonica Group]	Traes_2AS_20FC0F667.1	pep:novel scaffold:IWGSC2:IWGSC_CSS_2AS_scaff_5182558:1:3815:-1 gene:Traes_2AS_20FC0F667 transcript:Traes_2AS_20FC0F667.1 description:"Ras-related small GTP-binding family protein"	1.03233	30	12.8054	1.01816	24	7.19584	1.0363	23	9.59475	1.02893	0.795049	0.0062768	0.0257785	0.989448	30	20.3536	1.00344	24	11.6768	1.08108	23	16.7098	1.02466	0.837183	0.435785	0.582821	208	22.9308	7.89893	62.98	9	13	14	99	334.392
gi|669030562	unnamed protein product [Triticum aestivum]	TRAES3BF019000090CFD_t1	pep:novel chromosome:IWGSC2:3B:628958846:628960186:1 gene:TRAES3BF019000090CFD_g transcript:TRAES3BF019000090CFD_t1	0.993731	30	10.1209	1.03496	19	12.3052	1.03731	24	11.1012	1.022	0.846901	0.194985	0.311912	1.03971	30	12.9887	1.03426	19	11.6539	0.995643	24	19.7347	1.0232	0.851024	0.169649	0.3171	376	41.6096	5.38916	62.77	2	5	20	469	2664.79
gi|473951715	Annexin D1 [Triticum urartu]	Traes_7AS_FFB7CAFC3.1	pep:novel chromosome:IWGSC2:7A:52655801:52658882:1 gene:Traes_7AS_FFB7CAFC3 transcript:Traes_7AS_FFB7CAFC3.1	1.00168	8	12.7129	1.07971	6	3.30061	0.955679	9	10.0931	1.01236	0.922715	0.750031	0.824477	0.975164	8	7.68297	0.997944	6	14.1701	1.03082	9	10.6556	1.00131	0.993342	0.939249	0.960027	314	35.3054	7.28369	62.74	1	5	18	69	213.089
gi|475572235	Luminal-binding protein 4 [Aegilops tauschii]	Traes_6DS_A593093E1.2	pep:novel scaffold:IWGSC2:IWGSC_CSS_6DS_scaff_976402:695:4101:-1 gene:Traes_6DS_A593093E1 transcript:Traes_6DS_A593093E1.2	1.0507	160	16.0895	1.03433	175	12.3548	1.05678	176	15.0047	1.04727	0.667797	4.27767e-05	0.000973005	1.01427	160	16.9562	1.00776	175	21.113	1.02286	175	21.3728	1.01496	0.907079	0.0442818	0.12907	660	72.6133	5.16064	62.73	5	31	38	691	350.11
gi|291061974	putative pyruvate dehydrogenase E1 component alpha subunit, partial [Triticum aestivum]	Traes_6AL_561563DC7.1	pep:novel scaffold:IWGSC2:IWGSC_CSS_6AL_scaff_5830958:92:2863:1 gene:Traes_6AL_561563DC7 transcript:Traes_6AL_561563DC7.1	1.13058	31	20.4975	1.14506	31	16.5607	1.15642	35	17.3311	1.14402	0.195408	0.00213397	0.0125325	0.974783	31	20.7392	0.985495	31	25.1124	0.993236	35	19.5403	0.984504	0.886285	0.0267555	0.0940179	161	17.9911	7.48877	62.73	3	11	13	123	3698.77
gi|475542357	Cell division protease ftsH-like protein, chloroplastic [Aegilops tauschii]	Traes_7DL_5F29AA8A8.1	pep:novel chromosome:IWGSC2:7D:234592954:234596894:-1 gene:Traes_7DL_5F29AA8A8 transcript:Traes_7DL_5F29AA8A8.1	0.93633	50	12.4663	0.95083	71	12.9739	0.98095	59	13.5167	0.956037	0.637077	0.0286883	0.0752051	0.950645	50	18.2192	0.929435	71	15.7256	0.966817	59	15.7238	0.948965	0.649705	0.00920522	0.0480491	480	51.6846	5.37646	62.71	3	12	23	329	2084.54
gi|514774277*	PREDICTED: isoflavone reductase homolog IRL-like [Setaria italica]	Traes_1DL_48EF42BF6.1	pep:novel scaffold:IWGSC2:IWGSC_CSS_1DL_scaff_59553:1:252:1 gene:Traes_1DL_48EF42BF6 transcript:Traes_1DL_48EF42BF6.1	1.04271	3	9.70792	0.932692	6	10.6183	1.03905	2	10.3975	1.00482	0.976701	0.900266	0.930962	2.28664	3	30.3549	1.43097	6	43.9968	1.86912	2	11.1548	1.86137	1.58429e-05	0.0254265	0.0259589	59	6.08724	5.18604	62.71	6	1	3	43	194.27
gi|669029606	unnamed protein product [Triticum aestivum]	TRAES3BF007900030CFD_t1	pep:novel chromosome:IWGSC2:3B:473734374:473736019:-1 gene:TRAES3BF007900030CFD_g transcript:TRAES3BF007900030CFD_t1	1.05272	88	13.1955	1.04204	79	15.568	1.06044	88	13.1262	1.05173	0.634277	0.000633451	0.00565896	1.06201	88	20.5089	1.04565	79	18.1817	1.0437	88	18.0134	1.05045	0.671786	0.000964281	0.0118314	332	36.1419	6.43018	62.65	3	15	16	272	1452.1
gi|71361902	glutamine synthetase isoform GS1b [Triticum aestivum]	Traes_6DL_24A8AB125.2	pep:novel chromosome:IWGSC2:6D:147243327:147246745:1 gene:Traes_6DL_24A8AB125 transcript:Traes_6DL_24A8AB125.2	1.02376	86	17.9153	1.01862	91	15.8797	1.04806	85	13.4519	1.03015	0.787739	0.0293612	0.0765619	0.986785	86	19.3355	0.974334	90	21.5663	0.996092	85	21.8572	0.985737	0.892986	0.0863908	0.203147	356	39.1886	5.60498	62.64	2	15	17	318	1212.48
gi|14017608	ribosomal protein L14 (chloroplast) [Triticum aestivum]	EPlTAEP00000010056	pep:novel chromosome:IWGSC2:Pt:76680:77051:-1 gene:EPlTAEG00000010056 transcript:EPlTAET00000010056 description:"50S ribosomal protein L14, chloroplastic"	1.01333	15	9.28002	0.973593	14	9.82411	1.02251	20	14.4679	1.00314	0.992224	0.844371	0.896036	1.04923	15	16.6113	1.07403	14	11.7168	1.06369	20	11.656	1.06232	0.598474	0.000975639	0.0119213	123	13.4683	8.66064	62.6	12	7	7	49	240.083
gi|475567132	putative Isocitrate dehydrogenase (NADP), chloroplastic [Aegilops tauschii]	Traes_3B_F6ADC8A29.1	pep:novel scaffold:IWGSC2:IWGSC_CSS_3B_scaff_10447745:1:2303:1 gene:Traes_3B_F6ADC8A29 transcript:Traes_3B_F6ADC8A29.1	1.02955	40	14.0745	1.0674	44	17.7585	1.01512	41	16.9414	1.03735	0.737311	0.0746528	0.154154	1.02135	40	15.2623	1.05615	44	11.1931	1.04033	41	19.1713	1.03928	0.742656	0.0174793	0.0719363	187	21.0918	5.71924	62.57	3	6	14	197	1038.08
gi|474317121	Actin-7 [Triticum urartu]	Traes_1BL_D0A3F2067.1	pep:novel chromosome:IWGSC2:1B:221602708:221607402:-1 gene:Traes_1BL_D0A3F2067 transcript:Traes_1BL_D0A3F2067.1	1.02249	15	19.8736	1.05316	16	15.4622	1.00905	14	13.8471	1.02823	0.802386	0.144221	0.251081	0.981013	15	14.9203	1.01779	16	19.9246	1.00406	14	7.53471	1.00096	0.993342	0.000141019	0.00348948	376	41.5487	5.47803	62.5	2	9	19	383	472.353
gi|326495154	predicted protein [Hordeum vulgare subsp. vulgare]	Traes_2AS_F5EC4CAB6.2	pep:novel scaffold:IWGSC2:IWGSC_CSS_2AS_scaff_5295748:786:2328:1 gene:Traes_2AS_F5EC4CAB6 transcript:Traes_2AS_F5EC4CAB6.2 description:"endoribonuclease L-PSP family protein"	0.999261	19	13.2822	1.01641	24	7.33186	1.01258	25	8.68918	1.00942	0.945777	0.00321867	0.0163955	1.12634	19	11.8216	1.14402	24	17.0506	1.16133	25	9.94405	1.14389	0.230111	0.00284371	0.0228812	160	17.2349	5.03369	62.5	2	8	8	68	247.14
gi|326496098	predicted protein [Hordeum vulgare subsp. vulgare]	Traes_7BS_20CBEEF3C.1	pep:novel chromosome:IWGSC2:7B:5277810:5279542:1 gene:Traes_7BS_20CBEEF3C transcript:Traes_7BS_20CBEEF3C.1	1.04572	20	9.6766	1.06898	18	7.67262	1.08089	17	3.90207	1.06519	0.551377	0.0965336	0.186569	1.06194	20	14.4377	1.10718	18	17.987	1.09404	17	24.9301	1.08772	0.455903	0.93326	0.956551	112	12.7117	10.6235	62.5	6	7	7	58	2154.74
gi|475608677	Minor allergen Alt a 7 [Aegilops tauschii]	Traes_1AS_5C9586342.2	pep:novel chromosome:IWGSC2:1A:152523642:152526519:1 gene:Traes_1AS_5C9586342 transcript:Traes_1AS_5C9586342.2 description:"Quinone reductase family protein"	1.03025	15	13.2276	1.0592	15	12.4186	1.08897	14	12.8022	1.05947	0.588849	0.0247079	0.0680589	0.888087	15	11.0377	0.923612	15	15.5111	0.966604	14	16.8842	0.926101	0.509758	0.031214	0.103301	253	26.4583	6.69775	62.45	1	8	11	65	299.338
gi|474438538	RuBisCO large subunit-binding protein subunit beta, chloroplastic [Triticum urartu]	Traes_7AS_3247D97E8.2	pep:novel chromosome:IWGSC2:7A:6795904:6800745:-1 gene:Traes_7AS_3247D97E8 transcript:Traes_7AS_3247D97E8.2	1.04359	11	20.678	1.02392	11	16.6045	1.0349	7	10.4811	1.03414	0.758756	0.00388362	0.0186275	1.02766	11	14.7596	0.999076	11	13.4628	1.0461	7	21.1637	1.02428	0.844094	0.150599	0.294038	598	63.9048	5.65576	62.37	6	4	37	387	1933.42
gi|357135037	PREDICTED: actin-97 [Brachypodium distachyon]	Traes_1DS_A7A785837.1	pep:novel chromosome:IWGSC2:1D:3569971:3573165:1 gene:Traes_1DS_A7A785837 transcript:Traes_1DS_A7A785837.1	0.902918	20	11.4923	0.976478	14	19.4382	0.978691	8	15.2359	0.952695	0.614724	0.344238	0.470167	0.971758	20	15.4627	1.03444	14	18.8931	1.09701	8	12.2538	1.0344	0.775907	0.24541	0.40552	377	41.7009	5.40186	62.33	6	5	20	628	1426.3
gi|326495636	predicted protein [Hordeum vulgare subsp. vulgare]	Traes_1DL_9926BBAE1.1	pep:novel scaffold:IWGSC2:IWGSC_CSS_1DL_scaff_411489:928:3809:-1 gene:Traes_1DL_9926BBAE1 transcript:Traes_1DL_9926BBAE1.1	0.957929	8	9.37851	1.01724	9	10.9101	1.04548	5	14.4833	1.00688	0.961216	0.299702	0.425658	0.906749	8	16.9396	1.05176	9	21.1938	0.92951	5	16.2422	0.962672	0.740053	0.386615	0.541939	377	41.635	5.49072	62.33	8	1	20	685	1454.01
gi|326516786	predicted protein [Hordeum vulgare subsp. vulgare]	Traes_5DL_95E144096.1	pep:novel scaffold:IWGSC2:IWGSC_CSS_5DL_scaff_4583488:1336:3680:1 gene:Traes_5DL_95E144096 transcript:Traes_5DL_95E144096.1	1.0055	20	15.6266	0.958128	24	19.8232	0.981762	23	23.0805	0.981797	0.839598	0.802815	0.864817	1.03294	20	9.96961	1.01842	24	12.5562	0.973055	23	11.1551	1.00814	0.956888	0.453681	0.596636	377	41.6289	5.49072	62.33	5	3	20	526	2931.41
gi|326494024	predicted protein [Hordeum vulgare subsp. vulgare]	Traes_4AL_BEAEAEE4A.1	pep:novel scaffold:IWGSC2:IWGSC_CSS_4AL_scaff_7170248:1:2155:1 gene:Traes_4AL_BEAEAEE4A transcript:Traes_4AL_BEAEAEE4A.1	1.02037	2	4.32745	0.924578	4	8.94983	0.965868	3	1.69637	0.970272	0.744546	0.253968	0.377948	0.969712	2	17.1456	1.10402	4	7.66577	1.21039	3	15.1286	1.09471	0.421581	0.675162	0.779105	377	41.7639	5.57959	62.33	3	1	20	418	2337.33
gi|326494024	predicted protein [Hordeum vulgare subsp. vulgare]	Traes_4BS_E159CEEDF.1	pep:novel chromosome:IWGSC2:4B:16381386:16383485:1 gene:Traes_4BS_E159CEEDF transcript:Traes_4BS_E159CEEDF.1	0.991751	5	14.9623	1.0193	8	8.23286	1.02781	5	8.44871	1.01295	0.915056	0.130238	0.232767	1.01817	5	13.0231	0.977777	8	10.6455	0.92878	5	15.0813	0.974909	0.819424	0.395226	0.549193	377	41.7899	5.49072	62.33	4	1	20	427	2742.54
gi|14017580*	ribulose-1,5-bisphosphate carboxylase/oxygenase large subunit (chloroplast) [Triticum aestivum]	Traes_4BS_1C071918C.2	pep:novel scaffold:IWGSC2:IWGSC_CSS_4BS_scaff_4861806:633:2087:1 gene:Traes_4BS_1C071918C transcript:Traes_4BS_1C071918C.2	0.906758	565	20.4116	0.912484	539	20.1305	0.902825	527	21.1339	0.907356	0.317311	5.00671e-06	0.000264372	1.21218	629	23.9738	1.22716	615	21.6766	1.23722	601	21.9889	1.22552	0.0677138	6.44523e-06	0.000515096	477	52.8164	6.90283	62.26	44	19	33	4963	20387.8
gi|473993302	5-methyltetrahydropteroyltriglutamate--homocysteine methyltransferase [Triticum urartu]	Traes_5BS_E431D5D9D.1	pep:novel chromosome:IWGSC2:5B:13381175:13391171:-1 gene:Traes_5BS_E431D5D9D transcript:Traes_5BS_E431D5D9D.1	1.02157	16	14.7507	1.00281	17	19.0624	1.01037	19	19.927	1.01158	0.922715	0.100802	0.192676	1.00148	16	32.7881	0.989245	17	14.9621	0.963042	19	17.085	0.984589	0.886285	0.24563	0.405544	765	84.5683	6.11279	62.22	1	4	44	1243	8476.93
gi|474429568	D-3-phosphoglycerate dehydrogenase, chloroplastic [Triticum urartu]	Traes_2BL_80A16ECFD.1	pep:novel chromosome:IWGSC2:2B:321466975:321469409:-1 gene:Traes_2BL_80A16ECFD transcript:Traes_2BL_80A16ECFD.1	1.19579	12	8.03233	1.1616	13	9.78064	1.21318	11	7.43861	1.19019	0.0929818	0.000231796	0.00294172	0.997069	12	16.0478	1.00979	13	12.9277	1.13265	11	16.7144	1.0465	0.690784	0.342621	0.504296	434	45.6261	5.65576	62.21	3	6	20	164	896.723
gi|475529166	O-methyltransferase ZRP4 [Aegilops tauschii]	Traes_6DL_6DDDF4781.1	pep:novel scaffold:IWGSC2:IWGSC_CSS_6DL_scaff_3293799:3:305:-1 gene:Traes_6DL_6DDDF4781 transcript:Traes_6DL_6DDDF4781.1	1.03373	45	23.1728	1.0345	39	24.4472	0.961674	43	23.1835	1.00997	0.938076	0.700947	0.786007	1.01895	44	18.7846	1.09196	36	26.0085	1.13464	43	17.226	1.08185	0.486719	0.0725213	0.180662	82	8.79266	7.29834	62.2	3	3	3	127	1191.54
gi|326529001	predicted protein, partial [Hordeum vulgare subsp. vulgare]	Traes_3B_8732922B8.1	pep:novel scaffold:IWGSC2:IWGSC_CSS_3B_scaff_10771027:7056:8629:1 gene:Traes_3B_8732922B8 transcript:Traes_3B_8732922B8.1	0.90953	62	13.1716	0.956953	57	12.2558	0.946979	52	13.2889	0.937821	0.507579	0.012572	0.0411231	1.01251	62	22.1767	0.972377	57	26.3502	1.02919	52	15.7909	1.00469	0.978404	0.794471	0.864331	357	37.8717	7.6499	62.18	3	13	18	288	1325.43
gi|475595462	hypothetical protein F775_32453 [Aegilops tauschii]	Traes_6DS_08F52DEBD.1	pep:novel chromosome:IWGSC2:6D:15781576:15785528:-1 gene:Traes_6DS_08F52DEBD transcript:Traes_6DS_08F52DEBD.1 description:"copper ion binding\x3bcobalt ion binding\x3bzinc ion binding"	1.01718	5	7.05031	0.997036	6	9.87689	0.918403	6	2.75495	0.977539	0.807709	0.497476	0.614084	0.978112	5	10.2658	0.936701	6	18.7808	0.945657	6	5.18061	0.95349	0.675201	0.0208851	0.0801523	238	27.0514	8.11865	62.18	1	2	17	176	793.356
gi|669028927	unnamed protein product [Triticum aestivum]	TRAES3BF059300020CFD_t1	pep:novel chromosome:IWGSC2:3B:280265228:280268073:1 gene:TRAES3BF059300020CFD_g transcript:TRAES3BF059300020CFD_t1	1.11358	3	11.6238	1.04674	3	3.50335	1.14633	2	3.68727	1.10222	0.352715	0.025167	0.068779	0.900087	3	2.99507	1.08777	3	20.6997	0.978901	2	4.65504	0.988919	0.913094	0.848563	0.901617	193	22.0985	7.53271	62.18	10	1	10	81	220.768
gi|357114121	PREDICTED: 60S ribosomal protein L23-like [Brachypodium distachyon]	Traes_4BL_C4A35201C.1	pep:novel chromosome:IWGSC2:4B:306221174:306224135:-1 gene:Traes_4BL_C4A35201C transcript:Traes_4BL_C4A35201C.1	1.14839	6	5.88379	1.10723	4	4.88092	1.1361	6	5.35095	1.13057	0.236771	0.000431769	0.00439498	1.01593	6	4.71466	0.849166	4	9.34741	0.904002	6	28.33	0.923031	0.492502	0.191835	0.342856	140	15.048	10.4771	62.14	4	2	8	125	277.462
gi|326488173	predicted protein [Hordeum vulgare subsp. vulgare]	Traes_5BL_D699B2815.1	pep:novel chromosome:IWGSC2:5B:247230106:247232745:1 gene:Traes_5BL_D699B2815 transcript:Traes_5BL_D699B2815.1	0.988612	62	12.3722	0.99026	67	14.697	0.971859	61	11.8709	0.983577	0.855597	0.0491166	0.112023	0.939748	62	22.9334	0.944975	67	20.8184	0.932307	61	14.8626	0.93901	0.587334	7.72632e-05	0.00236754	404	44.2057	10.6089	62.13	5	9	21	633	2169.86
gi|158701881	NADP-dependent malic enzyme [Triticum aestivum]	Traes_1AS_A53D11A37.1	pep:novel chromosome:IWGSC2:1A:106387659:106391498:1 gene:Traes_1AS_A53D11A37 transcript:Traes_1AS_A53D11A37.1	0.882587	1		0.904674	2	3.34922	0.844032	1		0.877098	0.181004	0.00226902	0.0131301	1.19467	1		1.19435	2	12.1077	0.899261	1		1.09609	0.416823	0.384153	0.539767	570	63.0853	5.8208	62.11	2	2	29	209	816.609
gi|326526047	predicted protein [Hordeum vulgare subsp. vulgare]	Traes_6BL_C433D70A3.1	pep:novel chromosome:IWGSC2:6B:152202326:152206280:-1 gene:Traes_6BL_C433D70A3 transcript:Traes_6BL_C433D70A3.1 description:"pyrimidine 1"	0.987417	6	15.001	1.00292	3	19.7109	1.04355	5	20.3266	1.01129	0.930388	0.5368	0.64868	0.819536	6	20.6767	0.73811	3	20.7672	0.980178	5	18.9799	0.845941	0.157263	0.096205	0.219082	287	31.6858	5.42725	62.02	1	2	13	108	345.539
gi|475581489	Malate dehydrogenase, cytoplasmic [Aegilops tauschii]	Traes_1DL_C4BCF25A2.1	pep:novel scaffold:IWGSC2:IWGSC_CSS_1DL_scaff_2230347:4893:7577:-1 gene:Traes_1DL_C4BCF25A2 transcript:Traes_1DL_C4BCF25A2.1	1.00362	134	13.1632	0.993568	140	15.2159	0.993517	142	14.842	0.996901	0.959947	0.4084	0.532703	1.03253	134	16.0173	1.02737	140	16.7244	1.04877	142	17.549	1.03622	0.762534	0.00494118	0.0326505	321	34.2625	5.87158	61.99	6	17	17	416	2274.27
gi|326526127	predicted protein [Hordeum vulgare subsp. vulgare]	Traes_1DL_FDF182BF9.1	pep:novel scaffold:IWGSC2:IWGSC_CSS_1DL_scaff_1829612:4:3868:-1 gene:Traes_1DL_FDF182BF9 transcript:Traes_1DL_FDF182BF9.1	1.05418	2	12.1504	1.04876	2	9.48107	0.939319	3	1.01445	1.01409	0.907413	0.725677	0.805945	0.871151	2	8.67432	0.838156	2	4.11081	0.890106	3	8.72882	0.866471	0.22282	0.0009209	0.0116124	363	39.1152	5.69385	61.98	3	1	16	82	488.152
gi|334903144	pathogenesis-related protein 1-17 [Triticum aestivum]	Traes_7AS_406885D49.1	pep:novel scaffold:IWGSC2:IWGSC_CSS_7AS_scaff_340440:1:215:-1 gene:Traes_7AS_406885D49 transcript:Traes_7AS_406885D49.1	0.88517	4	24.5479	0.852936	2	7.64916	0.937737	4	10.0702	0.891948	0.243043	#DIV/0!		1.21736	4	9.70949	0.89974	2	33.7627	1.13302	4	2.10666	1.08337	0.481495	#DIV/0!		71	7.97282	8.38232	61.97	7	2	4	31	161.012
gi|118614543	photosystem I subunit VII [Sorghum bicolor]	Traes_2DL_F82F53782.1	pep:novel scaffold:IWGSC2:IWGSC_CSS_2DL_scaff_9900339:961:1756:1 gene:Traes_2DL_F82F53782 transcript:Traes_2DL_F82F53782.1							1.30234	1		1.30234	0.0105094	0.0119474	0.0396725							0.781732	1		0.781732	0.0382879	0.429665	0.577246	71	7.92969	7.79639	61.97	1	1	4	62	70.8876
gi|326525174*	predicted protein [Hordeum vulgare subsp. vulgare]	Traes_3B_B67388A96.1	pep:novel scaffold:IWGSC2:IWGSC_CSS_3B_scaff_10760092:3466:4814:1 gene:Traes_3B_B67388A96 transcript:Traes_3B_B67388A96.1	1.537	1		1.55946	2	5.61613	1.52103	2	4.86746	1.53935	5.75058e-06	0.000400874	0.00418125	0.986418	1		0.965898	2	5.14156	1.11769	2	2.80781	1.02334	0.851024	0.649279	0.759011	255	27.7461	5.70654	61.96	6	2	13	439	2677.37
gi|474441223	Heat shock cognate 70 kDa protein 4 [Triticum urartu]	Traes_1AL_51CED3DBF.1	pep:novel scaffold:IWGSC2:IWGSC_CSS_1AL_scaff_3933057:288:4412:1 gene:Traes_1AL_51CED3DBF transcript:Traes_1AL_51CED3DBF.1	1.18831	37	23.2468	1.16771	33	21.7874	1.23646	35	20.8057	1.19749	0.0823568	0.00691955	0.0273544	1.05389	37	15.743	1.05901	33	11.86	1.09319	35	16.6134	1.0687	0.557819	0.0106477	0.0530055	591	64.9241	5.35107	61.93	8	8	34	686	435.884
gi|409194148	basic transcription factor 3 [Triticum aestivum]	Traes_5AL_AB1566CF9.2	pep:novel scaffold:IWGSC2:IWGSC_CSS_5AL_scaff_1660014:2:2149:1 gene:Traes_5AL_AB1566CF9 transcript:Traes_5AL_AB1566CF9.2	1.14368	1		1.14837	1					1.14602	0.189584	3.77919e-06	0.000228063	1.10271	1		1.11383	1					1.10827	0.362533	0.00012327	0.00319746	218	24.2334	5.38916	61.93	2	1	10	40	243.076
gi|326500472*	predicted protein [Hordeum vulgare subsp. vulgare]	Traes_2DS_C6B631387.1	pep:novel chromosome:IWGSC2:2D:20242319:20244290:-1 gene:Traes_2DS_C6B631387 transcript:Traes_2DS_C6B631387.1 description:"Elongation factor 1-beta "	1.28324	5	6.5313	1.23285	4	17.8431	1.25197	5	8.21217	1.25364	0.0403262	6.65942e-05	0.000131881	1.14577	5	11.3432	1.06747	4	9.74451	1.09666	5	7.26851	1.1033	0.384522	0.00509503	0.033185	218	23.3176	4.66553	61.93	8	2	11	148	3893.83
gi|326514918	predicted protein [Hordeum vulgare subsp. vulgare]	Traes_7BS_182F2A1F1.1	pep:novel chromosome:IWGSC2:7B:26381724:26385734:-1 gene:Traes_7BS_182F2A1F1 transcript:Traes_7BS_182F2A1F1.1	0.889309	23	6.16639	0.851487	27	6.17766	0.84435	22	6.56272	0.861716	0.130824	0.000581356	0.00540588	0.892688	23	22.0247	0.877846	27	18.7985	0.789452	22	31.4566	0.853329	0.178473	0.0104053	0.0521057	808	92.1488	6.25244	61.88	4	3	45	1435	6466.3
gi|326519368	predicted protein [Hordeum vulgare subsp. vulgare]	Traes_2AS_3B0E92500.1	pep:novel scaffold:IWGSC2:IWGSC_CSS_2AS_scaff_5271056:3157:7727:1 gene:Traes_2AS_3B0E92500 transcript:Traes_2AS_3B0E92500.1 description:"xylose isomerase family protein"	0.916126	12	16.7084	0.81426	10	15.032	0.799288	9	13.18	0.843224	0.0828092	0.0129385	0.0420431	1.10892	12	9.88062	1.11587	10	10.2892	1.10832	9	5.45329	1.11104	0.349772	1.35495e-06	0.000186353	480	53.6397	5.56689	61.88	1	2	23	260	1085.33
gi|326519368	predicted protein [Hordeum vulgare subsp. vulgare]	Traes_2DS_4646885A5.1	pep:novel scaffold:IWGSC2:IWGSC_CSS_2DS_scaff_5346401:2:4171:1 gene:Traes_2DS_4646885A5 transcript:Traes_2DS_4646885A5.1	0.882493	16	13.7496	0.938402	9	12.8414	0.823359	17	10.954	0.881418	0.196362	0.0233711	0.0652274	1.05737	16	24.2061	1.10984	9	20.6316	1.06412	17	6.83784	1.07711	0.513372	0.0094514	0.0488598	480	53.5827	5.56689	61.88	1	2	23	271	1043.18
gi|548603	RecName: Full=Photosystem I reaction center subunit II, chloroplastic; AltName: Full=Photosystem I 20 kDa subunit; Short=PSI-D; Flags: Precursor [Hordeum vulgare]	Traes_5BL_4B280E015.1	pep:novel chromosome:IWGSC2:5B:246472676:246473465:-1 gene:Traes_5BL_4B280E015 transcript:Traes_5BL_4B280E015.1	0.963267	43	23.1744	0.940661	56	17.7863	1.00028	41	20.4418	0.968069	0.728921	0.139995	0.245531	0.935641	43	20.848	0.949014	56	15.2406	0.936287	42	18.9691	0.940314	0.593474	0.000164037	0.00376014	97	10.8667	9.99365	61.86	3	8	8	141	117.457
gi|473887969	Obg-like ATPase 1 [Triticum urartu]	Traes_3DL_09A7FF7E3.1	pep:novel scaffold:IWGSC2:IWGSC_CSS_3DL_scaff_6954744:463:1919:1 gene:Traes_3DL_09A7FF7E3 transcript:Traes_3DL_09A7FF7E3.1	0.803662	2	1.44259	0.889484	2	12.0293	0.84843	4	20.2662	0.847192	0.0915857	0.00351229	0.0174113	0.971305	2	25.8195	1.05905	2	14.0316	1.01017	4	29.0133	1.01351	0.914156	0.622782	0.740328	199	22.4867	5.22412	61.81	2	3	12	51	214.567
gi|413945839	calmodulin1 [Zea mays]	Traes_4DL_75D8BD9F0.1	pep:novel chromosome:IWGSC2:4D:57778936:57780999:1 gene:Traes_4DL_75D8BD9F0 transcript:Traes_4DL_75D8BD9F0.1	0.926021	14	28.0673	1.00774	26	25.7067	0.981222	18	23.7859	0.97166	0.760243	0.304294	0.430422	0.910791	14	16.0373	0.903289	26	24.4932	0.959916	18	27.7174	0.924665	0.503977	0.0132393	0.0606016	149	16.8069	4.27197	61.74	9	4	12	134	417.452
gi|326512752	predicted protein [Hordeum vulgare subsp. vulgare]	Traes_2BS_2FB6DB866.1	pep:novel chromosome:IWGSC2:2B:18174195:18177664:-1 gene:Traes_2BS_2FB6DB866 transcript:Traes_2BS_2FB6DB866.1	0.960909	7	38.2209	1.03511	4	22.5762	0.994022	4	17.1597	0.996679	0.959947	0.884505	0.921269	1.01764	7	5.75513	1.07723	4	2.44956	1.12832	4	5.39552	1.07439	0.529783	0.0805859	0.194128	334	37.0474	5.2876	61.68	3	2	17	129	439.423
gi|475555669	40S ribosomal protein S12 [Aegilops tauschii]	Traes_4BS_7700613D4.1	pep:novel scaffold:IWGSC2:IWGSC_CSS_4BS_scaff_4943086:1232:2006:1 gene:Traes_4BS_7700613D4 transcript:Traes_4BS_7700613D4.1	0.957106	8	7.69232	0.999131	3	2.94779	0.969084	10	15.0487	0.975107	0.783912	0.117255	0.215156	1.00514	8	15.3512	1.03115	3	15.4644	0.997165	10	16.6039	1.01115	0.935467	0.338272	0.500636	120	13.0006	6.65381	61.67	3	1	6	81	381.952
gi|294717812	heat shock protein 90 [Triticum aestivum]	Traes_7AS_76670DCAB.1	pep:novel scaffold:IWGSC2:IWGSC_CSS_7AS_scaff_4256378:3504:6448:-1 gene:Traes_7AS_76670DCAB transcript:Traes_7AS_76670DCAB.1	1.02525	6	17.4351	1.14848	3	8.45126	1.17374	7	16.3607	1.11582	0.292495	0.0649988	0.139732	1.03388	6	30.966	0.992402	3	15.2665	1.3267	7	13.4845	1.11766	0.321244	0.32602	0.488493	615	70.891	5.12256	61.63	5	3	38	469	1696.8
gi|475609802*	Citrate synthase 2, peroxisomal [Aegilops tauschii]	Traes_5BL_1D75C197C.1	pep:novel chromosome:IWGSC2:5B:230868554:230871582:1 gene:Traes_5BL_1D75C197C transcript:Traes_5BL_1D75C197C.1	1.00077	3	1.37082	1.03289	4	18.3576	0.851266	1		0.961641	0.682555	0.530718	0.642774	0.694619	3	11.0595	1.01596	4	4.26626	1.1206	1		0.943724	0.618258	0.683266	0.785544	198	22.7119	9.31982	61.62	1	1	11	81	594.897
gi|347602486	RecName: Full=Chaperone protein ClpC1, chloroplastic; AltName: Full=ATP-dependent Clp protease ATP-binding subunit ClpC homolog 1; AltName: Full=Casein lytic proteinase C1; Flags: Precursor [Oryza sativa Japonica Group]	Traes_2BL_9D4244027.2	pep:novel chromosome:IWGSC2:2B:209603730:209611525:1 gene:Traes_2BL_9D4244027 transcript:Traes_2BL_9D4244027.2	1.00209	14	15.9275	0.993653	13	8.03311	1.01578	16	12.6268	1.00384	0.984458	0.583397	0.690319	1.02183	14	10.4774	0.960729	13	7.06518	1.02504	16	16.5095	1.00253	0.992793	0.90947	0.941468	917	101.473	6.30322	61.61	22	13	50	291	1017.17
gi|585032	RecName: Full=Cysteine synthase; AltName: Full=CSase A; AltName: Full=O-acetylserine (thiol)-lyase; Short=OAS-TL A; AltName: Full=O-acetylserine sulfhydrylase [Triticum aestivum]	Traes_5AS_EAE5D853B.1	pep:novel scaffold:IWGSC2:IWGSC_CSS_5AS_scaff_1462593:6514:9623:-1 gene:Traes_5AS_EAE5D853B transcript:Traes_5AS_EAE5D853B.1	1.01305	1					1.00399	3	26.0765	1.00852	0.945777	0.0860337	0.171719	0.789063	1					0.973263	3	11.9849	0.881163	0.28213	0.181862	0.33012	263	27.5663	5.19873	61.6	2	1	12	280	1979.39
gi|475592095	O-methyltransferase ZRP4 [Aegilops tauschii]	Traes_4BL_6C481AE87.2	pep:novel chromosome:IWGSC2:4B:310849451:310851273:-1 gene:Traes_4BL_6C481AE87 transcript:Traes_4BL_6C481AE87.2	1.08695	9	15.4212	1.10772	6	12.4383	1.01601	7	18.3307	1.07022	0.521227	0.0647072	0.139257	1.02016	9	22.6211	1.04147	6	13.9629	1.01725	7	10.7662	1.02629	0.830292	0.0261853	0.0926196	360	39.4033	6.22705	61.39	5	4	16	98	190.059
gi|516282521	chaperonin family theta subunit [Triticum aestivum]	Traes_4BL_88634CB1B.1	pep:novel chromosome:IWGSC2:4B:107146653:107152693:1 gene:Traes_4BL_88634CB1B transcript:Traes_4BL_88634CB1B.1	0.927087	5	6.5219	0.94161	5	8.22242	0.967543	6	8.21475	0.945413	0.556551	0.00993059	0.0350415	1.16567	5	14.6314	1.0655	5	9.7412	1.04809	6	17.2644	1.09308	0.431207	0.0639397	0.165924	540	57.9651	5.5542	61.3	5	4	26	134	613.451
gi|474365355	Pyruvate kinase, cytosolic isozyme [Triticum urartu]	Traes_5DL_FAF23C705.1	pep:novel scaffold:IWGSC2:IWGSC_CSS_5DL_scaff_4551325:1314:7125:-1 gene:Traes_5DL_FAF23C705 transcript:Traes_5DL_FAF23C705.1	1.02115	93	11.2474	1.03802	93	9.81421	1.0274	92	12.3378	1.02886	0.795049	0.2987	0.424744	1.03087	93	18.5162	1.06628	91	14.5636	1.05735	92	17.9676	1.0515	0.659264	0.345589	0.506898	527	57.384	6.80029	61.29	8	27	27	278	1607.95
gi|13925723	AF262979_1protein disulfide isomerase 1 proprotein [Triticum aestivum]	Traes_4AL_F23B2CEFB.2	pep:novel scaffold:IWGSC2:IWGSC_CSS_4AL_scaff_7136329:2561:6332:-1 gene:Traes_4AL_F23B2CEFB transcript:Traes_4AL_F23B2CEFB.2	1.09027	8	8.51868	1.05536	10	6.85954	0.975719	10	24.6577	1.04045	0.716129	0.00422732	0.0197164	0.966818	8	20.4719	1.17334	10	17.5106	1.05189	10	21.1628	1.06402	0.586694	0.00837145	0.0451311	527	57.9785	6.69775	61.29	1	4	33	449	1121.55
gi|475603227	Lipoxygenase 2 [Aegilops tauschii]	Traes_5AL_2DC07A5CF.2	pep:novel scaffold:IWGSC2:IWGSC_CSS_5AL_scaff_1449758:1:293:-1 gene:Traes_5AL_2DC07A5CF transcript:Traes_5AL_2DC07A5CF.2				0.875301	1		0.839962	2	3.1216	0.857631	0.119339	0.00169342	0.0109333				1.06907	1		0.954308	2	22.5737	1.01169	0.928351	0.802335	0.871123	62	7.0847	9.81787	61.29	1	1	3	23	1156.34
gi|326495216	predicted protein [Hordeum vulgare subsp. vulgare]	Traes_3AL_B8ED39820.1	pep:novel chromosome:IWGSC2:3A:159023211:159025176:-1 gene:Traes_3AL_B8ED39820 transcript:Traes_3AL_B8ED39820.1	1.08151	4	6.75718	1.02665	3	2.51844	0.943954	5	8.35227	1.01737	0.884583	0.686337	0.775062	1.04711	4	9.43269	1.03087	3	6.70008	1.09312	5	2.13382	1.05703	0.628482	0.0376846	0.115956	191	20.8314	5.10986	61.26	1	1	10	264	1607.03
gi|326509995	predicted protein [Hordeum vulgare subsp. vulgare]	Traes_4DL_F394FF94A.1	pep:novel scaffold:IWGSC2:IWGSC_CSS_4DL_scaff_14365832:3207:4095:-1 gene:Traes_4DL_F394FF94A transcript:Traes_4DL_F394FF94A.1	0.953718	33	14.7047	0.932092	35	15.6327	0.967642	32	12.4103	0.951151	0.599977	0.00914937	0.0329734	0.976078	36	7.7668	0.946541	37	9.36008	0.977932	35	8.07161	0.966851	0.766359	0.0310832	0.102984	85	9.22929	4.36084	61.18	1	3	4	133	417.088
gi|474354262	2-isopropylmalate synthase A [Triticum urartu]	Traes_5AL_5A931BF50.1	pep:novel scaffold:IWGSC2:IWGSC_CSS_5AL_scaff_1649098:3:4620:1 gene:Traes_5AL_5A931BF50 transcript:Traes_5AL_5A931BF50.1	1.70923	3	18.0021	1.75315	2	47.1872	1.67744	2	60.4802	1.71593	5.91995e-06	1.56279e-05	4.62222e-05	1.10373	3	0.653322	1.08006	2	13.7612	1.05885	2	1.6734	1.08088	0.49198	0.00336112	0.025715	422	45.8487	6.16357	61.14	8	1	17	115	616.202
gi|573919638	PREDICTED: ras-related protein Rab-2-B-like [Oryza brachyantha]	Traes_6BL_7863DA66A.2	pep:novel chromosome:IWGSC2:6B:64448174:64450080:1 gene:Traes_6BL_7863DA66A transcript:Traes_6BL_7863DA66A.2	0.984548	8	15.0889	1.02836	9	5.17017	0.964566	6	11.0029	0.992491	0.919794	0.710567	0.793934	0.928698	8	20.3273	1.01997	9	11.6487	0.922851	6	38.1067	0.957174	0.700966	0.244874	0.40486	211	23.8472	7.57666	61.14	5	4	11	97	431.521
gi|474019723	S-adenosylmethionine synthase 4 [Triticum urartu]	Traes_6AS_0C1D497EA.1	pep:known chromosome:IWGSC2:6A:156864235:156866875:-1 gene:Traes_6AS_0C1D497EA transcript:Traes_6AS_0C1D497EA.1 description:"S-adenosylmethionine synthase "	1.04868	9	3.9886	1.02965	14	12.3635	0.970052	12	6.33663	1.01613	0.892175	#DIV/0!		1.07938	9	5.14997	1.0147	14	16.3618	1.14673	12	10.4989	1.08027	0.497275	#DIV/0!		396	43.2247	5.78271	61.11	4	7	15	196	72.8735
gi|473884724	Subtilisin-chymotrypsin inhibitor-2A [Triticum urartu]	Traes_1DS_0CE4F46E2.1	pep:novel scaffold:IWGSC2:IWGSC_CSS_1DS_scaff_768631:253:489:1 gene:Traes_1DS_0CE4F46E2 transcript:Traes_1DS_0CE4F46E2.1				1.00965	1					1.00965	0.938076	0.533261	0.645326				1.13973	1					1.13973	0.242663	0.102977	0.229122	72	7.70797	5.05908	61.11	6	1	5	31	824.802
gi|474036630	Leucine aminopeptidase 2, chloroplastic [Triticum urartu]	Traes_6DL_6ACC2BB43.1	pep:novel chromosome:IWGSC2:6D:166602082:166605642:1 gene:Traes_6DL_6ACC2BB43 transcript:Traes_6DL_6ACC2BB43.1	0.984094	23	9.1617	0.950061	21	15.144	0.95327	25	12.0983	0.962475	0.682555	0.0258443	0.0700474	0.944223	23	15.9218	0.94994	21	10.2077	0.990938	25	11.2964	0.9617	0.733506	0.0598349	0.159111	532	55.2343	5.78271	61.09	3	6	26	297	1676.8
gi|473763033	Phosphoglucomutase, cytoplasmic [Triticum urartu]	Traes_4AL_A92657C6E.2	pep:novel chromosome:IWGSC2:4A:140536516:140542551:1 gene:Traes_4AL_A92657C6E transcript:Traes_4AL_A92657C6E.2	0.932958	7	20.6395	0.904483	9	13.0623	0.964184	6	31.3797	0.933875	0.480491	0.018531	0.0551825	1.14666	7	14.3005	0.976143	9	5.44838	1.12868	6	23.6585	1.08383	0.476305	0.196139	0.348548	505	54.4223	5.18604	60.99	1	2	22	277	1190.19
gi|475511616	RuBisCO large subunit-binding protein subunit beta, chloroplastic [Aegilops tauschii]	Traes_4AL_B6C20BAB9.2	pep:novel chromosome:IWGSC2:4A:209013476:209018509:1 gene:Traes_4AL_B6C20BAB9 transcript:Traes_4AL_B6C20BAB9.2	1.07007	7	11.9706	1.13211	8	8.31111	1.00415	7	12.127	1.06878	0.527177	0.13614	0.240266	1.03924	7	56.7342	1.0202	8	35.8468	0.995362	7	7.97509	1.01827	0.885937	0.2238	0.380988	599	63.9949	5.65576	60.93	5	3	36	380	1889.09
gi|8928429	RecName: Full=Tubulin beta-3 chain; AltName: Full=Beta-3-tubulin [Triticum aestivum]	Traes_6AS_FAFAAFD12.2	pep:known chromosome:IWGSC2:6A:159656128:159659168:1 gene:Traes_6AS_FAFAAFD12 transcript:Traes_6AS_FAFAAFD12.2 description:"Tubulin beta-3 chain"	0.959057	8	7.56252	0.90016	5	18.0944	0.845254	9	21.4545	0.90149	0.286138	0.0400223	0.0965302	0.982901	8	10.6091	0.891197	5	3.83341	0.93986	9	7.27135	0.937986	0.581217	0.0792823	0.192162	445	49.9277	4.76709	60.9	15	2	20	487	2034.92
gi|475618083	Alpha-1,4-glucan-protein synthase (UDP-forming) [Aegilops tauschii]	Traes_4AL_C0725C38C.1	pep:novel scaffold:IWGSC2:IWGSC_CSS_4AL_scaff_7141882:1105:3571:1 gene:Traes_4AL_C0725C38C transcript:Traes_4AL_C0725C38C.1	0.873281	1								0.873281	0.166493	#DIV/0!		0.849803	1								0.849803	0.169158	#DIV/0!		368	41.4748	5.96045	60.87	4	1	19	342	1221.54
gi|475618083	Alpha-1,4-glucan-protein synthase (UDP-forming) [Aegilops tauschii]	Traes_4BS_3C044B05F.1	pep:novel chromosome:IWGSC2:4B:152951104:152953440:-1 gene:Traes_4BS_3C044B05F transcript:Traes_4BS_3C044B05F.1	0.859658	1								0.859658	0.124986	#DIV/0!		0.924807	1								0.924807	0.503977	#DIV/0!		368	41.4818	6.18896	60.87	3	1	19	342	1214.67
gi|326493652	predicted protein [Hordeum vulgare subsp. vulgare]	Traes_7DL_439F5CB72.1	pep:novel chromosome:IWGSC2:7D:74597633:74599339:-1 gene:Traes_7DL_439F5CB72 transcript:Traes_7DL_439F5CB72.1	1.0137	26	11.8882	0.958184	32	13.2945	0.974702	24	7.95744	0.982195	0.839598	0.340188	0.467334	1.11557	26	11.6322	1.06959	32	12.3454	1.04722	24	15.5084	1.07746	0.513372	0.0183014	0.0737794	360	37.8678	6.80029	60.83	6	9	18	396	1728.73
gi|475580414	Alanyl-tRNA synthetase, mitochondrial [Aegilops tauschii]	Traes_4BS_2F6B4A74B.1	pep:novel scaffold:IWGSC2:IWGSC_CSS_4BS_scaff_1937888:3:1546:1 gene:Traes_4BS_2F6B4A74B transcript:Traes_4BS_2F6B4A74B.1				1.02176	1					1.02176	0.846901	#DIV/0!					0.932628	1					0.932628	0.550991	#DIV/0!		268	29.1476	8.47021	60.82	2	1	13	65	311.951
gi|326495080	predicted protein [Hordeum vulgare subsp. vulgare]	TRAES3BF028000060CFD_t1	pep:novel chromosome:IWGSC2:3B:444553027:444553557:1 gene:TRAES3BF028000060CFD_g transcript:TRAES3BF028000060CFD_t1	0.953811	38	13.0785	0.956213	33	19.555	0.94285	35	15.0159	0.950958	0.599977	0.000283388	0.00333193	0.873444	38	10.1389	0.874898	34	15.592	0.851469	35	10.834	0.866604	0.226502	6.11905e-05	0.00204452	176	18.1418	5.68115	60.8	3	10	10	108	842.289
gi|475617700	Nucleoside-triphosphatase [Aegilops tauschii]	Traes_4BL_11667D880.1	pep:novel scaffold:IWGSC2:IWGSC_CSS_4BL_scaff_228890:1:155:1 gene:Traes_4BL_11667D880 transcript:Traes_4BL_11667D880.1	0.993103	3	0.50329	1.07712	2	2.41246	0.986833	2	4.69749	1.01902	0.869451	0.549141	0.658479	0.902845	3	17.3566	1.07446	2	14.1086	0.941114	2	18.8292	0.972807	0.806111	0.628735	0.744561	51	5.77804	7.25439	60.78	4	2	3	10	150.463
gi|326527111	predicted protein [Hordeum vulgare subsp. vulgare]	Traes_2BS_C3CF1817A.1	pep:novel chromosome:IWGSC2:2B:32870592:32871918:1 gene:Traes_2BS_C3CF1817A transcript:Traes_2BS_C3CF1817A.1	0.987209	5	7.44808	1.0394	5	6.21505	1.02704	7	12.3674	1.01788	0.877007	0.0125137	0.0409777	1.04219	5	20.7714	0.851237	5	7.86205	0.987816	7	8.98259	0.960414	0.720449	0.0345209	0.109644	130	14.4677	9.5542	60.77	3	1	8	97	93.235
gi|326490722	predicted protein [Hordeum vulgare subsp. vulgare]	Traes_6DL_FDD2AE6F4.1	pep:novel chromosome:IWGSC2:6D:174706886:174708844:1 gene:Traes_6DL_FDD2AE6F4 transcript:Traes_6DL_FDD2AE6F4.1 description:"ribosomal protein L9"	0.981877	13	11.4353	0.956396	15	9.32311	0.963993	12	9.91595	0.967422	0.721139	0.319517	0.445037	1.04732	13	12.977	1.03783	15	4.86277	1.01264	12	6.05259	1.0326	0.782628	0.524226	0.660335	130	14.7972	9.65674	60.77	3	8	8	40	376.915
gi|326517553	predicted protein [Hordeum vulgare subsp. vulgare]	Traes_1AS_171AA28CA.1	pep:novel chromosome:IWGSC2:1A:163077162:163081119:-1 gene:Traes_1AS_171AA28CA transcript:Traes_1AS_171AA28CA.1	1.0736	128	14.1257	1.08533	132	13.2063	1.06029	113	16.358	1.07307	0.503619	0.000540102	0.0051602	0.975378	128	18.0977	0.988521	132	19.8622	0.979991	113	18.4596	0.981297	0.859497	0.00829078	0.044942	502	52.7034	7.18115	60.76	4	19	25	457	3046.28
gi|294717814	heat shock protein 90 [Triticum aestivum]	Traes_7DS_CB359539B.1	pep:novel chromosome:IWGSC2:7D:90438424:90442395:1 gene:Traes_7DS_CB359539B transcript:Traes_7DS_CB359539B.1	1.15775	11	6.00054	1.07004	14	11.0829	1.07941	12	13.4779	1.1024	0.352715	0.0211588	0.0608625	1.06648	11	12.8714	1.06543	14	13.883	0.999891	12	3.9693	1.04393	0.710036	0.1168	0.248921	700	80.3869	5.05908	60.71	5	3	43	605	2160.63
gi|474391050	60S ribosomal protein L27a-3 [Triticum urartu]	Traes_2BS_D02FBEFB5.1	pep:novel chromosome:IWGSC2:2B:60260224:60261706:1 gene:Traes_2BS_D02FBEFB5 transcript:Traes_2BS_D02FBEFB5.1	0.992443	21	36.4021	0.976161	21	38.2946	1.0165	22	52.3934	0.995033	0.943892	0.693389	0.779601	1.02549	21	28.5205	1.06301	21	32.0324	1.05025	22	33.6724	1.04625	0.697174	0.0137027	0.0616726	145	15.9837	10.6675	60.69	5	6	10	148	292.283
gi|326502384	predicted protein [Hordeum vulgare subsp. vulgare]	Traes_1DL_74B79A19A.1	pep:novel chromosome:IWGSC2:1D:109615274:109618829:-1 gene:Traes_1DL_74B79A19A transcript:Traes_1DL_74B79A19A.1	0.997065	1		0.998051	1					0.997558	0.967969	0.00693724	0.0273877	1.16303	1		1.20039	1					1.18171	0.134664	0.000971183	0.0118915	211	23.3304	6.20166	60.66	1	1	10	49	204.698
gi|145693798	O-methytransferase 4 [Triticum aestivum]	Traes_6DS_E8AEB352A.1	pep:novel chromosome:IWGSC2:6D:1879785:1882098:-1 gene:Traes_6DS_E8AEB352A transcript:Traes_6DS_E8AEB352A.1	1.02685	31	13.4824	1.0206	30	10.7294	1.02315	26	11.0632	1.02353	0.831971	0.000203518	0.00268662	1.01104	31	21.8259	0.953301	30	20.9308	0.978149	25	21.1645	0.98083	0.859497	0.315558	0.478515	343	37.436	6.37939	60.64	6	9	17	184	519.082
gi|475575533	Monodehydroascorbate reductase [Aegilops tauschii]	Traes_4DS_83BA620C6.1	pep:novel scaffold:IWGSC2:IWGSC_CSS_4DS_scaff_2318442:2729:6282:1 gene:Traes_4DS_83BA620C6 transcript:Traes_4DS_83BA620C6.1	0.970582	4	8.36954	0.994137	6	7.1002	1.03522	6	5.00088	0.999979	0.983997	0.00143402	0.00978174	1.00058	4	21.1143	1.11678	6	20.2534	0.977641	6	13.7446	1.03167	0.789373	0.158506	0.303957	447	47.6504	5.46533	60.63	3	2	20	251	2118.58
gi|475321714**	Tubulin beta-2 chain [Aegilops tauschii]	Traes_3AL_6D1917532.2	pep:known scaffold:IWGSC2:IWGSC_CSS_3AL_scaff_4246227:3551:6522:-1 gene:Traes_3AL_6D1917532 transcript:Traes_3AL_6D1917532.2 description:"Tubulin beta-2 chain "	0.755909	5	7.82139	0.756532	1		0.761952	2	4.85714	0.76237	0.00110506	1.64462e-08	2.98182e-07	2.26034	5	21.6827	2.72748	1		1.78284	2	103.247	2.23848	2.98081e-08	0.0100097	0.0104762	447	50.2017	4.79248	60.63	15	1	20	457	1014.92
gi|158701881	NADP-dependent malic enzyme [Triticum aestivum]	Traes_1BS_101332870.1	pep:novel chromosome:IWGSC2:1B:72752172:72756446:1 gene:Traes_1BS_101332870 transcript:Traes_1BS_101332870.1	0.862235	2	6.32801	0.957959	1					0.910097	0.333619	0.0861694	0.171816	1.02473	2	7.04132	1.18085	1					1.10279	0.384522	0.175459	0.323059	570	63.0353	5.8208	60.53	3	1	28	208	824.394
gi|253721993	vacuolar ATP synthetase subunit C [Aegilops tauschii]	Traes_1AL_4F3CAE982.2	pep:novel chromosome:IWGSC2:1A:247743620:247747207:-1 gene:Traes_1AL_4F3CAE982 transcript:Traes_1AL_4F3CAE982.2	0.9286	1		0.944393	2	4.70368	1.0816	1		0.984865	0.863607	0.770953	0.84029	1.06011	1		0.937526	2	10.5321	1.10372	1		1.03378	0.775907	0.534335	0.668229	347	39.2601	6.27783	60.52	3	1	18	118	522.678
gi|475549446	60S ribosomal protein L22-2 [Aegilops tauschii]	Traes_2DS_68B68A00D.1	pep:novel chromosome:IWGSC2:2D:14583749:14585190:-1 gene:Traes_2DS_68B68A00D transcript:Traes_2DS_68B68A00D.1	1.12281	8	17.3966	1.12359	8	12.0215	1.06702	8	10.5262	1.10447	0.343613	0.00506275	0.0222445	0.886741	8	26.3647	0.943267	8	10.0446	0.923767	8	29.3605	0.917925	0.464333	0.0077551	0.0431861	129	14.3366	9.5542	60.47	3	1	8	104	492.57
gi|357136145*	PREDICTED: V-type proton ATPase subunit B 2-like [Brachypodium distachyon]	Traes_3DL_EFB2D973B.2	pep:novel scaffold:IWGSC2:IWGSC_CSS_3DL_scaff_6853448:434:5737:-1 gene:Traes_3DL_EFB2D973B transcript:Traes_3DL_EFB2D973B.2	1.25153	1		1.17642	1		1.20502	1		1.21099	0.0642028	0.000647697	0.00570861	1.04862	1		1.2132	1		1.05171	1		1.10451	0.375618	0.126849	0.263223	488	54.2977	5.19873	60.45	11	1	26	611	3620.63
gi|475550386	hypothetical protein F775_30732 [Aegilops tauschii]	Traes_1AL_93733EE4C.1	pep:novel chromosome:IWGSC2:1A:68698906:68700478:1 gene:Traes_1AL_93733EE4C transcript:Traes_1AL_93733EE4C.1	0.890745	2	14.3906				0.964328	1		0.927536	0.441173	0.077493	0.158579	0.987573	2	11.4256				0.905286	1		0.94643	0.630777	0.178992	0.327019	177	19.2261	5.80811	60.45	2	1	10	81	228.714
gi|475550386	hypothetical protein F775_30732 [Aegilops tauschii]	Traes_1BL_58379F3C5.1	pep:novel chromosome:IWGSC2:1B:171245365:171246816:-1 gene:Traes_1BL_58379F3C5 transcript:Traes_1BL_58379F3C5.1	0.893185	4	3.41341	0.880452	1		0.80539	3	16.8973	0.859676	0.124986	0.00687143	0.0272553	1.04009	4	6.21998	0.973893	1		1.00388	3	1.69408	1.00596	0.971222	0.771192	0.847738	177	19.237	5.57959	60.45	2	1	10	86	296.144
gi|475598930	Acyl-CoA-binding protein [Aegilops tauschii]	Traes_4AL_7B8E7660A.2	pep:novel chromosome:IWGSC2:4A:205542171:205543663:-1 gene:Traes_4AL_7B8E7660A transcript:Traes_4AL_7B8E7660A.2	0.924744	3	1.29064	0.930437	4	4.26173	0.890177	3	2.7229	0.915119	0.361853	0.00251437	0.0139232	0.895053	3	1.24857	0.947	4	1.91973	0.991876	3	3.58999	0.944643	0.624507	0.118966	0.251722	93	10.2651	5.0083	60.22	1	3	4	23	120.371
gi|326526663	predicted protein [Hordeum vulgare subsp. vulgare]	Traes_5DL_4072FF10D.1	pep:novel chromosome:IWGSC2:5D:153373241:153376585:-1 gene:Traes_5DL_4072FF10D transcript:Traes_5DL_4072FF10D.1	0.995284	43	12.795	1.02268	45	11.4994	1.05647	44	8.18846	1.02481	0.82454	0.233501	0.354994	0.972335	43	17.8529	0.931859	45	14.0045	0.934101	44	15.1513	0.946098	0.630777	0.014805	0.0647609	289	31.8781	9.71533	60.21	4	14	14	132	632.664
gi|473903129*	Fruit bromelain [Triticum urartu]	Traes_5BL_194ED46CE.1	pep:novel scaffold:IWGSC2:IWGSC_CSS_5BL_scaff_2925788:12:810:-1 gene:Traes_5BL_194ED46CE transcript:Traes_5BL_194ED46CE.1	0.771337	16	16.5299	0.793891	13	12.0269	0.733893	9	10.4675	0.766374	0.00701346	0.000181896	0.000278927	1.0311	16	22.4512	0.95589	13	16.7948	0.9973	9	9.06697	0.994763	0.95328	0.155187	0.299633	148	15.8276	5.41455	60.14	3	3	6	74	284.201
gi|357157904	PREDICTED: ubiquitin-conjugating enzyme E2 variant 1C [Brachypodium distachyon]	Traes_5DL_5568ADA8C.1	pep:novel chromosome:IWGSC2:5D:67598862:67602107:-1 gene:Traes_5DL_5568ADA8C transcript:Traes_5DL_5568ADA8C.1	0.995225	12	11.9085	1.00448	9	14.9839	1.07555	9	8.87684	1.02508	0.82454	0.000181896	0.00247295	0.942827	12	19.2374	0.862007	9	19.7718	0.993815	9	5.56145	0.932883	0.550991	0.821528	0.883849	148	16.6552	7.03467	60.14	12	5	7	51	105.127
gi|14017569	ATP synthase CF1 alpha subunit (chloroplast) [Triticum aestivum]	EPlTAEP00000010058	pep:novel chromosome:IWGSC2:Pt:34332:35846:1 gene:EPlTAEG00000010058 transcript:EPlTAET00000010058 description:"ATP synthase subunit alpha, chloroplastic"	0.966051	267	16.6773	0.956566	297	15.3622	0.963868	309	16.4446	0.962162	0.682555	0.000190691	0.00255725	1.10097	271	14.873	1.10519	298	14.6601	1.10476	311	14.5819	1.10364	0.380052	1.67604e-07	6.19506e-05	504	55.2612	6.48096	60.12	8	23	26	959	4490.31
gi|81176509	atp1 (mitochondrion) [Triticum aestivum]	EPlTAEP00000010092	pep:known chromosome:IWGSC2:Mt:6832:8361:1 gene:EPlTAEG00000010126 transcript:EPlTAET00000010126 description:"ATP synthase subunit alpha, mitochondrial "	0.974051	56	7.26983	0.973173	56	9.82663	0.949759	49	9.80196	0.965661	0.713378	0.0124805	0.0409372	1.00955	56	17.3036	1.03319	56	19.8221	1.01501	49	19.388	1.01925	0.87892	0.0544395	0.149053	509	55.2717	5.89697	60.12	21	4	26	726	4371.35
gi|326496957	predicted protein [Hordeum vulgare subsp. vulgare]	Traes_2AL_C6F2FA817.1	pep:known chromosome:IWGSC2:2A:78491928:78495093:1 gene:Traes_2AL_C6F2FA817 transcript:Traes_2AL_C6F2FA817.1 description:"2-Cys peroxiredoxin BAS1, chloroplastic "	1.05532	11	11.7398	1.07313	11	18.3425	1.05174	9	13.0565	1.06007	0.582509	0.000815773	0.00659984	0.932446	11	13.2823	0.922256	11	9.26365	0.938717	9	2.88375	0.93114	0.539076	0.000136789	0.00341338	258	27.9104	6.78564	60.08	5	1	14	389	2556.87
gi|475586424	hypothetical protein F775_30385 [Aegilops tauschii]	Traes_3DL_A5D1950971.2	pep:novel scaffold:IWGSC2:IWGSC_CSS_3DL_scaff_611983:1:1045:-1 gene:Traes_3DL_A5D1950971 transcript:Traes_3DL_A5D1950971.2	1.0294	3	0.487914				1.03877	2	0.670869	1.03409	0.758756	0.00228336	0.0131873	0.958388	3	2.18364				0.976478	2	0.810003	0.967433	0.766359	0.016913	0.070688	348	37.7072	5.21143	60.06	1	1	15	65	216.387
gi|721629782	PREDICTED: peroxisomal (S)-2-hydroxy-acid oxidase GLO5 [Brachypodium distachyon]	Traes_2AL_C51BB91CC.3	pep:novel chromosome:IWGSC2:2A:85645129:85655093:1 gene:Traes_2AL_C51BB91CC transcript:Traes_2AL_C51BB91CC.3	0.98929	33	17.0109	1.02824	29	17.9835	0.98901	27	14.6611	1.00218	1	0.875199	0.915769	0.919473	33	10.3026	0.972952	29	14.6821	0.906279	27	12.611	0.932901	0.550991	0.0301672	0.101024	368	40.0289	8.03076	60.05	5	9	17	248	967.312
gi|475601141	Histone H2B.2 [Aegilops tauschii]	Traes_6DS_F0FC6A475.1	pep:novel scaffold:IWGSC2:IWGSC_CSS_6DS_scaff_2111986:2989:3957:1 gene:Traes_6DS_F0FC6A475 transcript:Traes_6DS_F0FC6A475.1	0.91666	28	10.6719	0.920362	31	12.9972	0.924769	32	4.60871	0.920597	0.397427	0.630453	0.730649	0.940433	28	16.0304	0.91151	31	18.7376	0.947984	32	12.3941	0.933309	0.550991	0.0646976	0.167522	145	15.5206	10.2134	60	11	2	11	712	325.02
gi|326492403	predicted protein [Hordeum vulgare subsp. vulgare]	Traes_2DS_EB3269FEE.1	pep:novel chromosome:IWGSC2:2D:21187891:21190860:-1 gene:Traes_2DS_EB3269FEE transcript:Traes_2DS_EB3269FEE.1	0.861922	3	30.2563	0.786123	3	21.4414	0.973136	4	13.0212	0.873727	0.170042	0.0806803	0.163126	1.0093	3	0.313088	0.928708	3	2.76635	0.929915	4	11.5945	0.955975	0.694501	0.174077	0.321716	160	18.3242	6.37939	60	1	4	8	16	49.64
gi|222101569	cysteine proteinase inhibitor, partial [Triticum aestivum]	Traes_3DL_D174E1D63.2	pep:novel chromosome:IWGSC2:3D:56302105:56303807:1 gene:Traes_3DL_D174E1D63 transcript:Traes_3DL_D174E1D63.2	1.05089	10	12.2524	0.991145	12	7.02293	0.989482	14	6.49642	1.0105	0.930388	0.716112	0.797869	1.01198	10	10.3115	1.0775	12	13.3169	1.05783	14	13.3535	1.0491	0.67809	0.0131526	0.0603447	85	9.67816	6.55127	60	1	3	5	42	180.928
gi|475575990*	Peroxidase 12 [Aegilops tauschii]	Traes_3DL_5B67A5519.1	pep:novel chromosome:IWGSC2:3D:120270736:120271248:-1 gene:Traes_3DL_5B67A5519 transcript:Traes_3DL_5B67A5519.1	0.886197	2	0.117927	0.825885	1		0.849455	1		0.853846	0.108611	0.00113561	0.00834283	1.41454	2	31.2424	1.46356	1		1.44756	1		1.44189	0.000979729	6.77537e-06	0.000520384	65	7.04053	4.81787	60	1	1	3	82	598.682
gi|326529001*	predicted protein, partial [Hordeum vulgare subsp. vulgare]	Traes_3B_1F0EDAD3F.1*	pep:novel scaffold:IWGSC2:IWGSC_CSS_3B_scaff_9242493:4:215:-1 gene:Traes_3B_1F0EDAD3F transcript:Traes_3B_1F0EDAD3F.1	0.000404182	2	6.87567	0.944673	2	29.6638	1.00212	2	28.4108	0.990655	0.91176	4.52925e-06	0.000252698	1.36195	2	8.13468	1.27395	2	0.535491	1.3015	2	8.06469	1.30262	0.036711	0.00388295	0.000234396	70	7.16778	8.57275	60	1	1	3	17	2184.66
gi|475620440*	5-methyltetrahydropteroyltriglutamate--homocysteine methyltransferase [Aegilops tauschii]	Traes_4AL_8D0193195.2	pep:novel scaffold:IWGSC2:IWGSC_CSS_4AL_scaff_7172321:934:5672:1 gene:Traes_4AL_8D0193195 transcript:Traes_4AL_8D0193195.2	0.827921	6	3.70449	0.84475	6	24.2875	0.763502	6	5.30399	0.812058	0.0347943	0.00224976	0.00161558	0.00182022	6	14.4019	0.773173	6	17.2395	0.970815	6	6.94862	0.886761	0.308287	0.00253623	0.0214275	766	84.3823	6.26514	59.92	6	3	40	996	614.749
gi|357156162	PREDICTED: proteasome subunit alpha type-5 [Brachypodium distachyon]	Traes_4AL_8BCE46958.1	pep:novel chromosome:IWGSC2:4A:158846730:158851219:1 gene:Traes_4AL_8BCE46958 transcript:Traes_4AL_8BCE46958.1	0.958912	25	6.51061	0.968025	28	8.46173	0.975137	22	6.19148	0.967358	0.721139	0.00161558	0.0106161	0.950904	25	14.9275	0.956651	28	12.134	0.971101	22	12.8107	0.959552	0.720449	0.12706	0.263568	237	25.9509	4.81787	59.92	5	10	12	84	7412.39
gi|669030930	unnamed protein product [Triticum aestivum]	TRAES3BF045700010CFD_t1	pep:novel chromosome:IWGSC2:3B:672607310:672614465:1 gene:TRAES3BF045700010CFD_g transcript:TRAES3BF045700010CFD_t1	0.941882	41	7.92964	0.938811	36	10.699	0.903827	36	18.0403	0.928173	0.441173	0.00416786	0.0194851	1.01008	41	16.3294	1.02152	36	15.4147	0.980243	36	9.81409	1.00395	0.985595	0.764494	0.842882	434	48.2238	4.94482	59.91	9	21	22	144	725.763
gi|475616608	Peroxidase 12 [Aegilops tauschii]	Traes_2DL_CAE4AEC4D.1	pep:novel scaffold:IWGSC2:IWGSC_CSS_2DL_scaff_9757017:1:943:1 gene:Traes_2DL_CAE4AEC4D transcript:Traes_2DL_CAE4AEC4D.1	0.919	26	13.4646	0.966571	31	16.3722	0.957937	29	13.443	0.947836	0.578107	0.0234785	0.0654035	0.978153	26	15.4513	0.996903	31	27.9269	0.909807	28	12.0998	0.961621	0.733506	0.220634	0.377445	142	15.5546	5.5415	59.86	2	2	7	336	1427.45
gi|58334052	peroxidase precursor [Triticum aestivum]	Traes_2AL_520618712.1	pep:novel scaffold:IWGSC2:IWGSC_CSS_2AL_scaff_6423158:1638:3145:1 gene:Traes_2AL_520618712 transcript:Traes_2AL_520618712.1	1.00463	59	14.1192	1.00811	58	13.3191	1.01906	57	13.6735	1.0106	0.930388	0.0714378	0.149605	1.07566	59	17.8821	1.02391	57	22.3809	1.02214	57	19.0584	1.04057	0.72953	0.0819058	0.195793	341	36.4983	5.96045	59.82	2	6	15	330	865.294
gi|357158835	PREDICTED: glucose-6-phosphate isomerase 1, chloroplastic [Brachypodium distachyon]	Traes_5AL_D3B6FE48E.2	pep:novel chromosome:IWGSC2:5A:69458928:69463828:1 gene:Traes_5AL_D3B6FE48E transcript:Traes_5AL_D3B6FE48E.2 description:"phosphoglucose isomerase 1"	1.0421	3	0.568326	0.962795	2	2.89235	0.987885	1		0.997592	0.967969	0.922989	0.947009	1.12768	3	4.67923	0.992633	2	8.97688	1.18352	1		1.10128	0.39357	0.14841	0.291788	480	52.4699	5.38916	59.79	1	1	23	209	980.769
gi|326526175	predicted protein [Hordeum vulgare subsp. vulgare]	Traes_5BL_5041B968E.2	pep:novel chromosome:IWGSC2:5B:84523890:84528391:1 gene:Traes_5BL_5041B968E transcript:Traes_5BL_5041B968E.2	1.1331	3	1.71318	1.03331	3	3.38683	1.05079	3	2.84642	1.0724	0.509447	0.0782504	0.159632	0.962022	3	41.9149	0.912974	3	9.44786	0.797701	3	8.67278	0.890899	0.326484	0.0886077	0.206391	251	26.0288	7.32764	59.76	1	1	9	81	455.744
gi|474449729	Nucleoside diphosphate kinase 2, chloroplastic [Triticum urartu]	Traes_5AS_8A3C47D2F.2	pep:novel scaffold:IWGSC2:IWGSC_CSS_5AS_scaff_1551078:5624:7507:-1 gene:Traes_5AS_8A3C47D2F transcript:Traes_5AS_8A3C47D2F.2	0.954697	3	1.84198	0.832761	3	14.0212	0.873037	2	9.25641	0.886832	0.22101	0.0343479	0.0861101	1.09569	3	5.18333	0.993534	3	15.6225	1.11998	2	16.0525	1.06974	0.552143	0.146224	0.289317	77	8.33721	4.83057	59.74	1	1	5	61	283.5
gi|52548238*	20S proteasome beta 4 subunit [Triticum aestivum]	Traes_4BS_205F9BB3A.1	pep:novel scaffold:IWGSC2:IWGSC_CSS_4BS_scaff_4863914:15420:17769:1 gene:Traes_4BS_205F9BB3A transcript:Traes_4BS_205F9BB3A.1	1.26699	3	15.2127	1.27165	2	9.5677	1.27727	3	5.16694	1.27364	0.0403262	8.49324e-08	1.09548e-06	1.07508	3	4.8086	1.06795	2	9.39702	1.05494	3	0.949409	1.06599	0.575045	0.000362817	0.00646296	213	23.2098	5.90967	59.62	1	1	11	73	183.326
gi|473842616*	S-adenosylmethionine synthase 1 [Triticum urartu]	Traes_6BL_FBF9DA7CE.1*	pep:novel scaffold:IWGSC2:IWGSC_CSS_6BL_scaff_4395225:7:2054:1 gene:Traes_6BL_FBF9DA7CE transcript:Traes_6BL_FBF9DA7CE.1	0.786317	12	15.8739	0.788291	9	13.5547	0.782504	8	8.98368	0.781724	0.0404507	4.07389e-09	9.57647e-08	0.807798	12	17.9518	0.83995	9	13.3238	0.824334	8	7.92828	0.824027	0.102145	4.56102e-05	0.00168587	319	35.2655	4.98291	59.56	1	3	11	202	961.986
gi|326488063	predicted protein [Hordeum vulgare subsp. vulgare]	Traes_5AL_34C62DB80.1	pep:novel chromosome:IWGSC2:5A:94882690:94884237:-1 gene:Traes_5AL_34C62DB80 transcript:Traes_5AL_34C62DB80.1	0.97972	6	14.8323	1.02677	6	14.2237	1.18352	5	9.05297	1.06334	0.563714	0.362018	0.487915	1.01048	6	3.54237	0.930633	6	9.6262	1.00168	5	3.87052	0.980932	0.859497	0.492621	0.631281	42	4.62238	9.45166	59.52	3	2	2	17	124.819
gi|326509839*	predicted protein [Hordeum vulgare subsp. vulgare]	Traes_5DL_91F71E89E.1	pep:novel scaffold:IWGSC2:IWGSC_CSS_5DL_scaff_1872853:4192:5363:1 gene:Traes_5DL_91F71E89E transcript:Traes_5DL_91F71E89E.1	1.09319	8	41.3162	1.00209	5	46.7847	0.927138	6	17.9477	1.00748	0.961216	0.883818	0.921039	1.37256	8	34.2559	1.52259	5	13.9146	1.4509	6	39.0623	1.45282	0.0256587	0.000494765	0.000741613	116	11.4851	10.3452	59.48	1	3	6	54	267.668
gi|475434162	Adenosylhomocysteinase [Aegilops tauschii]	Traes_2BL_2825A3D0F.1	pep:known chromosome:IWGSC2:2B:311457446:311459824:-1 gene:Traes_2BL_2825A3D0F transcript:Traes_2BL_2825A3D0F.1 description:"Adenosylhomocysteinase "	1.0061	4	15.6887	0.87876	4	9.60624	0.85033	6	3.49495	0.91173	0.344756	0.139109	0.244339	0.964686	4	14.8495	0.957977	4	15.9432	0.839537	6	15.5791	0.920733	0.481145	0.122923	0.257517	485	53.213	5.79541	59.38	6	2	27	621	2085.03
gi|475595329*	putative Chlorophyll a-b binding protein 1C, chloroplastic [Aegilops tauschii]	Traes_1DL_77A0F46E8.1	pep:novel scaffold:IWGSC2:IWGSC_CSS_1DL_scaff_2250675:1:1243:1 gene:Traes_1DL_77A0F46E8 transcript:Traes_1DL_77A0F46E8.1	0.946728	2	24.1998	1.02606	3	7.95351	0.997223	2	17.8395	0.990004	0.903728	0.688583	0.776412	1.30049	2	21.0278	1.31435	3	29.3512	1.31006	2	35.8234	1.30486	0.00708938	4.02968e-08	7.01892e-07	64	7.00756	5.90967	59.38	4	1	2	25	248.45
gi|475620614	Adenylate kinase A [Aegilops tauschii]	Traes_7BL_580CFC05F.1	pep:novel chromosome:IWGSC2:7B:175038515:175041984:1 gene:Traes_7BL_580CFC05F transcript:Traes_7BL_580CFC05F.1	1.09665	6	10.6887	1.03172	6	13.3756	1.16223	13	9.17782	1.09686	0.376205	0.0619061	0.134749	1.06411	6	14.7928	1.0074	6	7.54974	0.934179	13	7.08042	1.0019	1	0.96218	0.976043	241	26.2478	7.81104	59.34	1	5	15	168	1015.91
gi|474396780	GDP-mannose 3,5-epimerase 2 [Triticum urartu]	Traes_5AL_E8D0BB87B.3	pep:novel chromosome:IWGSC2:5A:90146860:90149917:1 gene:Traes_5AL_E8D0BB87B transcript:Traes_5AL_E8D0BB87B.3 description:"GDP-D-mannose 3',5'-epimerase"	0.987127	6	6.65845	0.945482	7	5.8471	0.963043	5	14.445	0.965218	0.705637	0.0449465	0.10544	1.09629	6	20.1126	1.08847	7	20.37	1.10286	5	2.57041	1.09587	0.416823	2.09542e-05	0.0010075	371	41.9896	5.94775	59.3	2	2	21	152	478.941
gi|474386577	hypothetical protein TRIUR3_04158 [Triticum urartu]	Traes_2AS_0F2464DE7.2*	pep:novel chromosome:IWGSC2:2A:220915981:220919686:-1 gene:Traes_2AS_0F2464DE7 transcript:Traes_2AS_0F2464DE7.2	0.787988	2	0.748143	0.786168	3	9.30258	0.846116	2	23.137	0.806757	0.0297989	0.000603851	0.000757367	0.762133	2	7.82382	0.881672	3	24.6731	1.12099	2	40.1236	0.921598	0.486809	0.498664	0.636405	560	61.7375	8.71924	59.29	4	2	23	98	444.596
gi|474386577	hypothetical protein TRIUR3_04158 [Triticum urartu]	Traes_2DS_B81752301.2	pep:novel chromosome:IWGSC2:2D:20062785:20066634:-1 gene:Traes_2DS_B81752301 transcript:Traes_2DS_B81752301.2	1.10693	1		1.04928	1		0.941226	1		1.03248	0.773194	0.54028	0.65089	0.728443	1		1.6381	1		0.824275	1		1.0636	0.586694	0.836345	0.893128	560	61.7255	8.93896	59.29	4	2	23	94	442.588
gi|472824855	hemoglobin 1 [Triticum aestivum]	Traes_4DL_B819BDB3C.1	pep:novel scaffold:IWGSC2:IWGSC_CSS_4DL_scaff_14417639:1530:2822:1 gene:Traes_4DL_B819BDB3C transcript:Traes_4DL_B819BDB3C.1 description:"hemoglobin 1"	0.998067	53	11.9162	1.0061	60	11.7917	1.00791	63	11.8363	1.00402	0.984458	0.254067	0.378	1.07499	53	35.2542	1.02261	60	30.3623	1.07525	63	21.1117	1.05762	0.622418	0.0301697	0.100975	162	18.0474	8.11865	59.26	2	10	10	176	675.42
gi|475577483	60S ribosomal protein L28-1 [Aegilops tauschii]	Traes_5BL_A8701451D.1	pep:novel scaffold:IWGSC2:IWGSC_CSS_5BL_scaff_10825120:581:2669:1 gene:Traes_5BL_A8701451D transcript:Traes_5BL_A8701451D.1	1.03417	2	5.33561	1.04595	2	1.88975	1.02969	2	0.644996	1.0366	0.737311	0.00165151	0.0107804	1.14897	2	14.0522	1.15699	2	0.82955	1.05741	2	6.42814	1.12113	0.309548	0.0192321	0.0760794	147	16.5799	10.3159	59.18	6	1	10	50	149.945
gi|475577483	60S ribosomal protein L28-1 [Aegilops tauschii]	Traes_1DL_115A0324A.1	pep:novel chromosome:IWGSC2:1D:123988111:123990981:-1 gene:Traes_1DL_115A0324A transcript:Traes_1DL_115A0324A.1	1.10638	3	4.173	1.03961	3	0.903209	0.997033	5	6.60533	1.04767	0.661025	0.208458	0.327094	1.10059	3	11.9981	1.01599	3	14.0032	1.00216	5	12.2814	1.03958	0.736081	0.267683	0.429135	147	16.5659	10.3159	59.18	12	1	10	55	137.269
gi|326496957	predicted protein [Hordeum vulgare subsp. vulgare]	Traes_2BL_E6F86DAFA.1	pep:novel chromosome:IWGSC2:2B:173229654:173232672:-1 gene:Traes_2BL_E6F86DAFA transcript:Traes_2BL_E6F86DAFA.1	1.0129	7	7.49681	1.02426	6	5.56204	1.00078	7	7.45789	1.01265	0.915056	0.135515	0.239377	1.05921	7	9.90657	0.977807	6	5.28591	0.941465	7	17.9563	0.992829	0.939893	0.846848	0.900604	262	28.2686	6.78564	59.16	4	1	14	378	2390.3
gi|475598250	Histone H2B.2 [Aegilops tauschii]	Traes_7DL_40F8B159E1.2	pep:novel scaffold:IWGSC2:IWGSC_CSS_7DL_scaff_3377434:3583:4483:-1 gene:Traes_7DL_40F8B159E1 transcript:Traes_7DL_40F8B159E1.2	0.974572	1		0.985164	1					0.979868	0.823634	0.0145741	0.0459932	0.905371	1		0.992069	1					0.94872	0.649705	0.210683	0.36539	142	15.4606	10.1108	59.15	15	1	11	772	2153.83
gi|475620440	5-methyltetrahydropteroyltriglutamate--homocysteine methyltransferase [Aegilops tauschii]	Traes_4DS_D97A96AE5.2	pep:novel scaffold:IWGSC2:IWGSC_CSS_4DS_scaff_1477646:1:5878:1 gene:Traes_4DS_D97A96AE5 transcript:Traes_4DS_D97A96AE5.2	1.17502	2	30.5993	1.30738	3	9.00279	1.01087	1		1.16443	0.143177	0.127667	0.229141	1.07248	2	15.4959	1.02214	3	16.4466	1.08269	1		1.0591	0.616384	0.0342473	0.109421	766	84.2543	6.45557	59.14	6	2	39	984	7430.64
gi|473898234	Dihydrolipoyl dehydrogenase, mitochondrial [Triticum urartu]	Traes_1DS_B29100811.2	pep:novel chromosome:IWGSC2:1D:64557787:64561503:1 gene:Traes_1DS_B29100811 transcript:Traes_1DS_B29100811.2	1.06863	1					1.52211	1		1.29537	0.0122128	0.178831	0.293453	1.00398	2	2.88849				1.06904	1		1.03651	0.755884	0.22919	0.387487	410	43.4477	6.80029	59.02	3	1	18	164	673.232
gi|473753874	Elongation factor 1-beta [Triticum urartu]	Traes_2AS_CF8E99C5D.1	pep:novel chromosome:IWGSC2:2A:152022871:152024723:1 gene:Traes_2AS_CF8E99C5D transcript:Traes_2AS_CF8E99C5D.1	1.05415	5	14.609	1.06482	5	14.1295	0.984085	5	15.8965	1.03435	0.758756	0.24642	0.368664	1.11509	5	7.01707	1.17177	5	7.95651	1.11265	5	5.15675	1.13317	0.265887	0.00231975	0.0202345	190	20.4655	5.30029	58.95	8	1	10	149	455.823
gi|32400796	AF475108_1acidic ribosomal protein, partial [Triticum aestivum]	Traes_1DL_43FED2619.1	pep:novel chromosome:IWGSC2:1D:95862087:95864063:-1 gene:Traes_1DL_43FED2619 transcript:Traes_1DL_43FED2619.1 description:"60S acidic ribosomal protein P2 "	1.05401	4	4.70336	0.97116	5	19.214	0.935222	2	2.42747	0.986798	0.879643	0.726447	0.806345	0.984738	4	3.3663	1.01768	5	17.1604	0.951226	2	0.70598	0.984548	0.886285	0.465709	0.607188	112	11.3557	4.33545	58.93	1	1	6	69	402.379
gi|475507313	Pathogenesis-related protein 1 [Aegilops tauschii]	Traes_2AL_81CA86DFC.1	pep:novel scaffold:IWGSC2:IWGSC_CSS_2AL_scaff_6367530:1557:9347:1 gene:Traes_2AL_81CA86DFC transcript:Traes_2AL_81CA86DFC.1	1.10923	6	24.6941	0.931178	4	8.51705	1.07083	8	25.5645	1.03708	0.737311	0.530749	0.64268	0.955201	6	8.21679	0.976107	4	19.7408	1.02846	8	15.3712	0.986589	0.899688	0.571481	0.700029	163	17.1006	5.8208	58.9	3	3	7	62	266.986
gi|788266545	chloroplast MDAR6 protein [Triticum aestivum]	Traes_7AL_570C9BD7F.1	pep:novel scaffold:IWGSC2:IWGSC_CSS_7AL_scaff_4512790:5917:12146:1 gene:Traes_7AL_570C9BD7F transcript:Traes_7AL_570C9BD7F.1 description:"monodehydroascorbate reductase 6"	1.05019	31	9.79787	1.05351	35	15.6538	1.08176	28	10.308	1.06182	0.56994	0.003499	0.01736	0.976493	31	22.2469	0.983058	35	19.7852	0.967216	28	21.6048	0.975589	0.82609	0.00603817	0.0368521	411	44.677	5.80811	58.88	3	8	21	187	299.202
gi|475601250	Putative L-ascorbate peroxidase 8, chloroplastic [Aegilops tauschii]	Traes_5BS_DA33416FB.1	pep:novel scaffold:IWGSC2:IWGSC_CSS_5BS_scaff_2271819:4278:6126:-1 gene:Traes_5BS_DA33416FB transcript:Traes_5BS_DA33416FB.1				1.03307	1		1.00015	1		1.01661	0.884583	0.268744	0.393209				1.0304	1		1.18538	1		1.10789	0.362533	0.158581	0.304002	126	14.162	5.57959	58.73	1	2	7	31	76.2024
gi|326521510	predicted protein [Hordeum vulgare subsp. vulgare]	Traes_2BL_2B45081D4.1	pep:novel chromosome:IWGSC2:2B:343599518:343600486:-1 gene:Traes_2BL_2B45081D4 transcript:Traes_2BL_2B45081D4.1	0.965852	24	11.3265	0.958261	17	18.7292	0.986639	13	9.98595	0.970251	0.744546	0.0247324	0.0680947	1.11186	24	20.6385	1.19353	17	17.0954	1.18837	13	6.90296	1.16459	0.172321	0.00337615	0.0257301	322	34.1642	5.89697	58.7	1	3	13	632	3943.4
gi|115383187	plasma membrane intrinsic protein [Triticum aestivum]	Traes_2BL_DE8AF64BB.1	pep:novel scaffold:IWGSC2:IWGSC_CSS_2BL_scaff_7938574:2324:2812:1 gene:Traes_2BL_DE8AF64BB transcript:Traes_2BL_DE8AF64BB.1	0.944724	21	12.5708	0.929157	18	16.8113	0.857519	17	12.7379	0.910467	0.333619	0.0289899	0.075794	0.986508	21	48.5679	1.05849	18	35.5052	1.04056	17	21.8395	1.02852	0.809737	0.257826	0.418781	58	6.27221	4.43701	58.62	1	2	3	102	370.036
gi|326514754	predicted protein [Hordeum vulgare subsp. vulgare]	Traes_4AL_766B299B1.1	pep:novel scaffold:IWGSC2:IWGSC_CSS_4AL_scaff_7098863:2:3384:1 gene:Traes_4AL_766B299B1 transcript:Traes_4AL_766B299B1.1	1.06149	48	10.2656	1.04331	41	11.1544	1.05667	51	12.0137	1.05382	0.621115	0.000584342	0.00540813	1.02499	48	21.4727	1.02002	41	20.2654	1.00757	51	15.1894	1.01753	0.885937	0.0277131	0.0957331	396	42.8401	5.84619	58.59	3	19	20	154	459.226
gi|474106628	Histone H2B.2 [Triticum urartu]	Traes_5BL_383D0D512.1	pep:novel chromosome:IWGSC2:5B:217772521:217774273:-1 gene:Traes_5BL_383D0D512 transcript:Traes_5BL_383D0D512.1	0.962776	5	12.1089	0.9367	8	10.0702	0.982941	11	11.1332	0.960806	0.674909	0.0271713	0.0723507	0.887433	5	14.1802	0.896398	8	12.3117	0.885313	11	5.51039	0.889715	0.321879	0.036677	0.113802	152	16.4811	9.99365	58.55	12	1	12	757	709.512
gi|475443333	Peroxidase 54 [Aegilops tauschii]	Traes_7BL_1E6AC54DC.1*	pep:novel scaffold:IWGSC2:IWGSC_CSS_7BL_scaff_6703942:7010:8279:-1 gene:Traes_7BL_1E6AC54DC transcript:Traes_7BL_1E6AC54DC.1	0.998474	1		0.978443	1		0.864595	1		0.947171	0.570886	0.0428882	0.10166	1.43829	1		1.32839	1		1.55475	1		1.43727	0.0356419	5.36843e-06	0.000453555	152	16.1974	5.18604	58.55	1	1	6	75	2187.52
gi|326502872	predicted protein [Hordeum vulgare subsp. vulgare]	Traes_6BS_D04B2E3A5.1	pep:novel chromosome:IWGSC2:6B:2416878:2421949:-1 gene:Traes_6BS_D04B2E3A5 transcript:Traes_6BS_D04B2E3A5.1	0.949611	49	15.9574	0.981637	54	9.95444	0.939842	56	16.6734	0.95703	0.644588	0.273846	0.398505	0.996488	49	13.2285	0.986269	54	10.5295	0.98868	56	8.8772	0.990479	0.919796	0.330676	0.492847	386	42.0658	7.48877	58.55	7	19	19	159	464.425
gi|475519847	hypothetical protein F775_32419 [Aegilops tauschii]	Traes_7DL_35DFF1FCF.1	pep:novel scaffold:IWGSC2:IWGSC_CSS_7DL_scaff_3384660:1:2171:1 gene:Traes_7DL_35DFF1FCF transcript:Traes_7DL_35DFF1FCF.1 description:"photosystem II stability/assembly factor, chloroplast (HCF136)"	0.975953	54	11.7142	0.996493	42	12.529	0.985365	39	13.6451	0.985937	0.871622	0.0769049	0.157648	0.95711	54	11.2578	0.971245	42	10.0921	0.983346	39	10.9173	0.970567	0.792826	0.0178053	0.0728221	335	36.5115	5.42725	58.51	3	14	14	135	816.353
gi|40317416	glutamine synthetase isoform GSr1 [Triticum aestivum]	Traes_4BL_52F044A40.1*	pep:novel chromosome:IWGSC2:4B:251146864:251150096:-1 gene:Traes_4BL_52F044A40 transcript:Traes_4BL_52F044A40.1	1.33407	10	15.0626	1.38837	15	15.0729	1.3253	12	13.6836	1.34925	0.00367209	5.9792e-05	0.00119868	1.05063	10	15.1797	0.866522	14	40.2037	1.1031	12	33.1871	1.00675	0.96405	0.929561	0.954745	354	38.7053	5.57959	58.47	1	2	15	310	1797.7
gi|474381290	Ran-binding protein 1-like protein c [Triticum urartu]	Traes_4AS_C23F9BFB9.1	pep:novel chromosome:IWGSC2:4A:62100441:62103474:-1 gene:Traes_4AS_C23F9BFB9 transcript:Traes_4AS_C23F9BFB9.1	1.10053	2	5.17964	1.05773	4	7.59547				1.07913	0.469506	0.015721	0.0485249	1.15206	2	28.0598	0.904435	4	15.0358				1.02825	0.816568	0.779555	0.85439	207	23.1655	4.75439	58.45	2	1	9	45	138.932
gi|71800657	Ran-binding protein [Triticum aestivum]	Traes_4BL_54FCE9100.1	pep:novel chromosome:IWGSC2:4B:236506829:236509879:1 gene:Traes_4BL_54FCE9100 transcript:Traes_4BL_54FCE9100.1				1.03583	1		1.26828	1		1.15206	0.172938	0.177488	0.292223				0.834297	1		0.870613	1		0.852455	0.17533	0.00165202	0.0164756	207	23.1094	4.75439	58.45	1	1	9	41	138.932
gi|90959771	multidomain cystatin [Triticum aestivum]	Traes_3AS_1DD0D7B7A.1	pep:novel scaffold:IWGSC2:IWGSC_CSS_3AS_scaff_3440931:1497:4436:-1 gene:Traes_3AS_1DD0D7B7A transcript:Traes_3AS_1DD0D7B7A.1	0.910766	11	10.5593	0.910235	6	6.62226	0.889028	6	5.11807	0.903343	0.296313	0.567628	0.676259	0.906648	11	17.4023	0.920549	6	19.7202	0.8243	6	40.771	0.883832	0.295037	0.00241907	0.0208244	243	26.5889	6.87354	58.44	3	2	11	93	307.263
gi|669028822	unnamed protein product [Triticum aestivum]	Traes_3B_106795328.1	pep:novel scaffold:IWGSC2:IWGSC_CSS_3B_scaff_10522428:591:3652:1 gene:Traes_3B_106795328 transcript:Traes_3B_106795328.1	1.03947	6	3.02579	0.944625	6	11.0078	0.96136	4	11.6493	0.981819	0.839598	0.000174176	0.00241802	0.918358	6	19.945	0.922731	6	25.2307	0.879781	4	13.0885	0.906957	0.40514	0.0180285	0.0732284	243	26.732	6.87354	58.44	3	2	11	86	328.978
gi|474409966	60S acidic ribosomal protein P2B [Triticum urartu]	Traes_1AL_70F3FF07D.2	pep:novel scaffold:IWGSC2:IWGSC_CSS_1AL_scaff_3967141:3189:5406:1 gene:Traes_1AL_70F3FF07D transcript:Traes_1AL_70F3FF07D.2 description:"60S acidic ribosomal protein P2 "	1.05189	7	8.54528	0.979217	7	11.7017	1.00821	10	7.84184	1.01311	0.915056	0.568473	0.676721	1.01716	7	12.9492	0.93878	7	11.6469	0.976688	10	19.7792	0.977543	0.839439	0.377194	0.533922	113	11.4978	4.41162	58.41	2	1	6	82	494.264
gi|473740781*	hypothetical protein TRIUR3_23461 [Triticum urartu]	Traes_5AL_EC4DA5C79.1	pep:novel scaffold:IWGSC2:IWGSC_CSS_5AL_scaff_2696999:331:1788:-1 gene:Traes_5AL_EC4DA5C79 transcript:Traes_5AL_EC4DA5C79.1 description:"Rhodanese/Cell cycle control phosphatase superfamily protein"	0.962799	8	4.80018	0.966795	7	12.0042	1.08101	5	18.158	1.00354	0.984458	0.931689	0.953289	0.729864	8	6.71481	0.698853	7	52.2871	0.730513	5	30.2133	0.719743	0.00574307	1.14784e-05	0.000707117	173	18.9982	9.05615	58.38	2	4	7	36	177.842
gi|474375257*	Chlorophyll a-b binding protein 1B-20, chloroplastic [Triticum urartu]	Traes_5BL_DBC5D12AB.1*	pep:novel chromosome:IWGSC2:5B:157410301:157411703:1 gene:Traes_5BL_DBC5D12AB transcript:Traes_5BL_DBC5D12AB.1 description:"light-harvesting chlorophyll-protein complex I subunit A4"	1.06645	14	12.6167	1.01121	12	11.4921	0.927888	12	10.3942	1.00185	1	0.965564	0.975294	1.65149	14	8.45658	1.59973	12	21.8553	1.64892	12	11.6514	1.63338	9.7519e-06	2.98614e-06	0.000315357	245	26.6916	6.11279	58.37	4	1	7	245	1164.07
gi|474375257	Chlorophyll a-b binding protein 1B-20, chloroplastic [Triticum urartu]	Traes_5DL_C51E9ECBB.1	pep:novel chromosome:IWGSC2:5D:65750724:65752070:1 gene:Traes_5DL_C51E9ECBB transcript:Traes_5DL_C51E9ECBB.1	0.934626	7	11.201	1.01798	7	24.3536	0.992803	6	20.9142	0.981804	0.839598	0.501929	0.617775	1.7108	7	12.3565	1.62143	7	17.8512	1.75849	6	8.36499	1.69691	1.83585e-06	6.47822e-05	0.00208218	245	26.6786	6.11279	58.37	3	1	7	227	1142.76
gi|119388715**	alcohol dehydrogenase ADH2A [Triticum aestivum]	Traes_4AL_2DC24CE38.1	pep:novel scaffold:IWGSC2:IWGSC_CSS_4AL_scaff_5726188:3:2281:1 gene:Traes_4AL_2DC24CE38 transcript:Traes_4AL_2DC24CE38.1	1.27368	2	1.65628	1.25339	1		1.26157	1		1.26288	0.0237282	1.50861e-06	0.000141617	0.728848	2	32.3722	0.719998	1		0.745131	1		0.728329	0.0392955	3.23395e-06	1.50016e-05	317	34.2783	6.31592	58.36	2	1	15	206	577.398
gi|475609308	UDP-glucose 6-dehydrogenase [Aegilops tauschii]	Traes_4DS_4C6846850.2	pep:novel chromosome:IWGSC2:4D:3042521:3045663:-1 gene:Traes_4DS_4C6846850 transcript:Traes_4DS_4C6846850.2	1.02512	6	2.48025	1.073	5	12.0344	1.06456	4	5.90344	1.05423	0.621115	0.0379822	0.0926295	1.15236	6	12.4498	0.918513	5	3.67918	1.10045	4	27.5539	1.05711	0.628482	0.0602424	0.159549	480	52.8351	6.12549	58.33	4	3	23	211	219.372
gi|365769193	glutathione peroxidase 1 [Secale cereale x Triticum turgidum subsp. durum]	Traes_2BL_B51F2BBE0.1	pep:novel chromosome:IWGSC2:2B:270013248:270015377:1 gene:Traes_2BL_B51F2BBE0 transcript:Traes_2BL_B51F2BBE0.1	1.21693	9	10.1897	1.0732	9	20.6515	1.10702	9	7.69324	1.13238	0.233367	0.0212951	0.0611059	1.15848	9	14.9944	1.04979	9	19.8409	1.06082	9	8.91938	1.0897	0.445917	0.465697	0.607306	168	18.3993	7.23975	58.33	4	4	9	88	716.493
gi|131394	RecName: Full=Oxygen-evolving enhancer protein 2, chloroplastic; Short=OEE2; AltName: Full=23 kDa subunit of oxygen evolving system of photosystem II; AltName: Full=23 kDa thylakoid membrane protein; AltName: Full=OEC 23 kDa subunit; Flags: Precursor [Triticum aestivum]	Traes_2AL_0A039E562.1	pep:known chromosome:IWGSC2:2A:74065523:74066827:-1 gene:Traes_2AL_0A039E562 transcript:Traes_2AL_0A039E562.1 description:"Oxygen-evolving enhancer protein 2, chloroplastic "	0.926691	249	15.9676	0.935879	229	15.1079	0.929585	228	14.7297	0.930718	0.460629	1.39521e-05	0.000506213	0.967625	249	19.4691	0.972873	229	18.4385	0.956617	231	20.2808	0.965705	0.759766	0.00201402	0.0187279	259	27.2248	8.47021	58.3	4	16	16	709	2525.31
gi|475605153	Cytochrome c oxidase subunit 6B [Aegilops tauschii]	Traes_2DS_606EF19F6.2	pep:novel chromosome:IWGSC2:2D:52088143:52088792:-1 gene:Traes_2DS_606EF19F6 transcript:Traes_2DS_606EF19F6.2 description:"cytochrome C oxidase 6B"	1.31449	1		1.25017	2	30.4373	1.22265	4	11.7733	1.26244	0.0242111	0.000646328	0.00570505	1.00234	1		1.27868	2	6.63399	0.912334	4	6.18675	1.06445	0.586694	0.590106	0.714994	163	18.1577	4.51318	58.28	1	1	7	29	160.875
gi|475594006*	O-methyltransferase ZRP4 [Aegilops tauschii]	Traes_4BS_410CDF5FA.1	pep:novel chromosome:IWGSC2:4B:160785850:160787517:-1 gene:Traes_4BS_410CDF5FA transcript:Traes_4BS_410CDF5FA.1	0.789719	38	21.0008	0.845976	25	24.3479	0.819599	39	22.1812	0.818431	0.0416664	0.000365285	0.00392781	0.950731	38	20.6032	0.990514	25	20.2797	0.970705	39	14.9457	0.97065	0.792826	0.0629269	0.164087	369	39.9462	5.17334	58.27	2	7	14	173	819.038
gi|474195824	Alanine aminotransferase 2 [Triticum urartu]	Traes_2BL_964FC881C.1	pep:novel chromosome:IWGSC2:2B:160555652:160561574:1 gene:Traes_2BL_964FC881C transcript:Traes_2BL_964FC881C.1	0.930029	1		0.952449	1		0.909709	1		0.930729	0.460629	0.00495283	0.021908	1.14245	1		1.22638	1		1.09262	1		1.15382	0.200939	0.0169458	0.0706751	479	53.272	6.99072	58.25	2	1	25	237	1359.24
gi|474195824	Alanine aminotransferase 2 [Triticum urartu]	Traes_2AL_85FCE950B.1	pep:novel scaffold:IWGSC2:IWGSC_CSS_2AL_scaff_6377196:3345:8945:-1 gene:Traes_2AL_85FCE950B transcript:Traes_2AL_85FCE950B.1	1.18088	1					1.04896	2	23.4483	1.11492	0.296529	0.10146	0.193498	1.09922	1					1.01692	2	4.63199	1.05807	0.622418	0.154667	0.298922	479	53.273	6.69775	58.25	3	1	25	237	1392.99
gi|357147655	PREDICTED: 2-methylene-furan-3-one reductase [Brachypodium distachyon]	Traes_6AS_0D08DEFD0.1	pep:novel chromosome:IWGSC2:6A:106919622:106921430:-1 gene:Traes_6AS_0D08DEFD0 transcript:Traes_6AS_0D08DEFD0.1 description:"Oxidoreductase, zinc-binding dehydrogenase family protein"	1.04285	5	15.0377	0.928697	4	8.76849	1.0975	5	7.61864	1.02302	0.839425	0.190128	0.307051	1.09664	5	2.5783	1.01854	4	7.00009	1.09685	5	5.23636	1.07068	0.546502	0.0111153	0.0545524	383	39.897	7.86963	58.22	1	2	17	114	755.002
gi|357147655	PREDICTED: 2-methylene-furan-3-one reductase [Brachypodium distachyon]	Traes_6DS_9A9EDCD1F.1	pep:novel chromosome:IWGSC2:6D:29120365:29121903:1 gene:Traes_6DS_9A9EDCD1F transcript:Traes_6DS_9A9EDCD1F.1 description:"Oxidoreductase, zinc-binding dehydrogenase family protein"	0.992512	3	5.95855	0.937243	4	12.228	0.987082	3	3.065	0.972279	0.760243	0.667543	0.759055	1.13437	3	0.933957	1.13843	4	10.3537	1.06159	3	0.752793	1.11146	0.349772	0.0534667	0.14762	383	39.807	8.25049	58.22	1	2	17	110	702.134
gi|326499510	predicted protein [Hordeum vulgare subsp. vulgare]	Traes_1DS_B74218BA2.1	pep:novel chromosome:IWGSC2:1D:5018996:5021374:1 gene:Traes_1DS_B74218BA2 transcript:Traes_1DS_B74218BA2.1	0.903337	2	6.57675	0.94199	1					0.922664	0.409684	0.0126503	0.0413337	1.00963	2	1.68749	0.979667	1					0.994651	0.95328	0.664683	0.77047	299	31.7327	9.01221	58.19	6	1	14	77	290.521
gi|3153151*	chlorophyll a/b-binding protein, partial [Hordeum vulgare subsp. vulgare]	Traes_2AS_6B8CE04FD.1	pep:novel scaffold:IWGSC2:IWGSC_CSS_2AS_scaff_5224440:5292:6107:-1 gene:Traes_2AS_6B8CE04FD transcript:Traes_2AS_6B8CE04FD.1	0.850814	2	25.5348	0.866214	1		1.10236	3	30.5299	0.939796	0.521374	0.500614	0.616798	2.03448	2	73.2333	2.26298	1		1.79858	3	10.6162	2.02769	2.64748e-07	0.00153895	0.00191583	43	4.44026	6.49365	58.14	1	1	1	6	44
gi|2443390	Ps16 protein [Triticum aestivum]	Traes_5BL_87B2B02B0.1	pep:novel chromosome:IWGSC2:5B:210952924:210954808:-1 gene:Traes_5BL_87B2B02B0 transcript:Traes_5BL_87B2B02B0.1	0.995165	37	20.5606	1.00508	37	19.8814	0.944151	34	14.2935	0.981464	0.831611	0.381676	0.505878	1.02518	37	14.6875	1.1115	37	12.2058	1.06168	34	17.6342	1.06612	0.575045	0.0574072	0.154461	203	22.8013	4.61475	58.13	3	8	8	108	600.729
gi|472901376*	Pathogenesis-related protein 1 [Triticum urartu]	Traes_7AS_8E6B88A80.1	pep:novel chromosome:IWGSC2:7A:32700216:32701185:1 gene:Traes_7AS_8E6B88A80 transcript:Traes_7AS_8E6B88A80.1	0.974307	3	9.0487	1.1253	2	16.5777	0.99847	2	8.68165	1.03269	0.765962	0.523529	0.635629	1.36076	3	7.47991	1.26563	2	29.1478	1.46049	2	36.5805	1.36746	0.033606	0.00296696	0.00348236	160	17.1296	5.30029	58.13	5	3	8	58	214.943
gi|669027660	unnamed protein product [Triticum aestivum]	TRAES3BF167600010CFD_t1	pep:novel chromosome:IWGSC2:3B:58499772:58501464:1 gene:TRAES3BF167600010CFD_g transcript:TRAES3BF167600010CFD_t1	1.00838	26	12.9427	0.996589	24	14.9494	0.992762	25	13.0551	0.999245	0.975986	0.880225	0.918914	0.924458	26	15.5322	0.914777	24	11.7054	0.924468	25	21.2508	0.921234	0.481145	1.67555e-05	0.000917518	198	20.7745	5.98584	58.08	2	9	9	75	445.645
gi|473753353	40S ribosomal protein S19 [Triticum urartu]	Traes_5DL_99B0AF349.1	pep:novel chromosome:IWGSC2:5D:39103217:39104961:-1 gene:Traes_5DL_99B0AF349 transcript:Traes_5DL_99B0AF349.1	1.04513	86	13.207	1.05944	85	15.4672	1.04773	94	15.1813	1.05076	0.640912	0.000322704	0.00361453	1.0349	86	16.9567	1.01518	85	21.1693	0.981061	94	18.0541	1.01038	0.942596	0.545241	0.67757	155	17.0599	9.89111	58.06	2	11	11	265	822.09
gi|475591673	Ribulose bisphosphate carboxylase small chain PW9, chloroplastic [Aegilops tauschii]	Traes_2BS_9AC399080.1	pep:novel chromosome:IWGSC2:2B:10055033:10056568:-1 gene:Traes_2BS_9AC399080 transcript:Traes_2BS_9AC399080.1	0.875285	9	23.1925	1.00426	13	15.3898	0.796598	9	26.7546	0.892047	0.243043	0.149081	0.257345	1.18943	9	28.744	1.10618	13	18.1049	1.04205	9	24.5005	1.11255	0.341443	0.0576879	0.154935	193	21.2307	9.11475	58.03	10	3	14	776	1069.53
gi|475532718*	Phosphoenolpyruvate carboxylase 2 [Aegilops tauschii]	Traes_5BL_6642E2A8B.1	pep:novel chromosome:IWGSC2:5B:108044484:108050074:-1 gene:Traes_5BL_6642E2A8B transcript:Traes_5BL_6642E2A8B.1	1.2793	143	19.7919	1.25389	141	17.5223	1.22516	160	23.4853	1.25279	0.0289737	8.5699e-05	0.00151291	1.05664	141	17.9535	1.03232	138	20.5915	1.01724	152	23.094	1.0354	0.769209	0.0368008	0.114067	972	110.116	5.79541	58.02	5	33	53	659	2916.91
gi|326499510	predicted protein [Hordeum vulgare subsp. vulgare]	Traes_1BS_E0A52650C.2	pep:novel chromosome:IWGSC2:1B:5848416:5854850:1 gene:Traes_1BS_E0A52650C transcript:Traes_1BS_E0A52650C.2 description:"NAD(P)-binding Rossmann-fold superfamily protein"	0.982372	3	4.94688	1.07573	2	1.29012	0.908476	2	7.55387	0.98886	0.895697	0.82923	0.885051	1.01216	3	7.56557	1.03068	2	6.60012	1.04378	2	0.667375	1.02887	0.809737	0.0345962	0.109706	300	31.7897	9.02686	58	4	2	14	78	269.533
gi|472824851*	pathogenesis related protein-1.2 [Triticum aestivum]	Traes_7DS_A6D32CAA9.2	pep:novel scaffold:IWGSC2:IWGSC_CSS_7DS_scaff_2766572:1:228:1 gene:Traes_7DS_A6D32CAA9 transcript:Traes_7DS_A6D32CAA9.2	0.789519	4	20.4683	0.758414	4	7.92692	0.732424	3	17.2313	0.758778	0.0158679	0.000131448	0.000213878	0.872938	4	22.5768	0.890153	4	30.7897	1.00284	3	42.0724	0.921976	0.486809	0.127949	0.264576	76	8.45007	9.42236	57.89	3	2	3	23	94.334
gi|475595663	hypothetical protein F775_27662 [Aegilops tauschii]	Traes_2BS_5A45D68C2.2	pep:novel chromosome:IWGSC2:2B:30072785:30073911:-1 gene:Traes_2BS_5A45D68C2 transcript:Traes_2BS_5A45D68C2.2	1.06849	10	7.93627	1.06669	12	8.60223	1.0393	5	9.95454	1.05816	0.595229	0.188738	0.305305	0.87932	10	19.0402	1.00638	12	22.3128	1.04372	5	8.15968	0.976472	0.82609	0.00086086	0.0110918	306	33.4361	6.78564	57.84	2	2	14	125	1122.29
gi|357139257	PREDICTED: citrate synthase 4, mitochondrial-like [Brachypodium distachyon]	Traes_6DS_1C754D431.1	pep:novel chromosome:IWGSC2:6D:108048296:108055046:-1 gene:Traes_6DS_1C754D431 transcript:Traes_6DS_1C754D431.1	1.06698	20	15.7657	1.03436	19	11.1489	0.996013	21	11.1509	1.03245	0.773194	0.00353142	0.0174477	0.94726	20	19.6762	0.962769	19	20.6269	0.946216	21	17.6966	0.952082	0.668801	0.660966	0.767063	472	52.5262	7.60596	57.84	1	4	19	251	329.13
gi|57471724	ribosomal protein S7 [Triticum aestivum]	Traes_4BL_BF17A941B.1	pep:novel chromosome:IWGSC2:4B:237300289:237302571:1 gene:Traes_4BL_BF17A941B transcript:Traes_4BL_BF17A941B.1	1.02351	35	13.7297	1.04955	34	10.7901	1.0314	33	14.2674	1.03482	0.75158	0.0106811	0.036854	1.00689	35	11.6444	1.03509	34	14.2751	0.996068	33	19.3119	1.01268	0.921246	0.336881	0.499577	192	22.2421	9.78857	57.81	1	5	9	184	666.266
gi|475605012	Cell division protease ftsH-like protein, chloroplastic [Aegilops tauschii]	Traes_7DL_96D46C529.1	pep:novel chromosome:IWGSC2:7D:215407673:215411775:-1 gene:Traes_7DL_96D46C529 transcript:Traes_7DL_96D46C529.1	0.949175	135	15.012	0.974329	129	13.0195	0.94068	132	15.7854	0.954728	0.629595	0.0109803	0.037623	0.983868	137	13.3825	1.00616	129	13.7977	1.00603	133	13.2648	0.998686	0.980008	0.867891	0.916719	673	71.8265	5.8208	57.8	7	28	29	404	2070.01
gi|475537485*	Histone deacetylase HDT2 [Aegilops tauschii]	Traes_6BS_A17151647.1	pep:novel scaffold:IWGSC2:IWGSC_CSS_6BS_scaff_3028132:4200:4460:-1 gene:Traes_6BS_A17151647 transcript:Traes_6BS_A17151647.1	0.987894	3	2.82749	1.00771	3	9.51796	1.00088	2	18.2697	0.998829	0.975986	0.850118	0.898909	1.27871	3	1.08989	1.30417	3	9.80125	1.25821	2	2.01259	1.26868	0.0330141	0.000399602	0.000621561	45	4.9806	6.52197	57.78	3	2	2	8	168.114
gi|474040032	Chaperonin CPN60-2, mitochondrial [Triticum urartu]	Traes_1BL_38CAFCA561.1	pep:novel scaffold:IWGSC2:IWGSC_CSS_1BL_scaff_3886882:1431:6029:-1 gene:Traes_1BL_38CAFCA561 transcript:Traes_1BL_38CAFCA561.1	1.10409	2	7.59113	1.08853	3	3.39715	1.04151	2	8.82587	1.07805	0.475089	0.0142733	0.04531	0.951558	2	21.1629	0.905537	3	2.67842	1.03138	2	11.8481	0.962824	0.740053	0.369084	0.526983	528	56.1013	5.13525	57.77	2	1	26	297	907.569
gi|475609308	UDP-glucose 6-dehydrogenase [Aegilops tauschii]	Traes_4BS_773925576.2	pep:novel chromosome:IWGSC2:4B:17614885:17617345:-1 gene:Traes_4BS_773925576 transcript:Traes_4BS_773925576.2	1.02356	5	7.89385	0.968972	5	3.28534	0.936507	6	10.1934	0.976348	0.791831	0.404475	0.528983	1.16215	5	28.8317	1.04606	5	24.5336	1.10689	6	27.8074	1.10503	0.375618	0.0350806	0.110826	480	52.6881	6.46826	57.71	4	3	23	223	768.976
gi|475556899*	Desiccation protectant Lea14-like protein [Aegilops tauschii]	Traes_5DL_21FAEB45B.2	pep:novel chromosome:IWGSC2:5D:154030571:154037280:1 gene:Traes_5DL_21FAEB45B transcript:Traes_5DL_21FAEB45B.2	1.45605	1		1.42624	1		1.36996	2	14.9742	1.41742	0.000710555	7.82931e-05	0.00146527	1.80763	1		1.96138	1		1.65598	2	33.5374	1.8076	8.02721e-10	0.00078442	0.00109603	331	36.8051	5.18604	57.7	1	1	17	162	608.613
gi|326492608	predicted protein [Hordeum vulgare subsp. vulgare]	Traes_3DS_023DF330F.1	pep:novel scaffold:IWGSC2:IWGSC_CSS_3DS_scaff_2554094:1493:2592:-1 gene:Traes_3DS_023DF330F transcript:Traes_3DS_023DF330F.1	0.990208	2	6.03303	1.00168	3	2.81002				0.995944	0.951921	0.0837508	0.168241	0.969662	2	21.769	1.08336	3	11.7414				1.02651	0.82342	0.580837	0.707679	130	13.8513	7.98682	57.69	3	2	6	30	33.43
gi|326492592	predicted protein [Hordeum vulgare subsp. vulgare]	Traes_2DL_66EF33FAD.1	pep:novel scaffold:IWGSC2:IWGSC_CSS_2DL_scaff_4929869:1:236:1 gene:Traes_2DL_66EF33FAD transcript:Traes_2DL_66EF33FAD.1	0.996848	2	3.5172	0.977358	3	1.99277	0.987121	1		0.987109	0.879643	0.412801	0.536905	0.988244	2	1.5177	1.06977	3	1.12715	0.990298	1		1.0161	0.900017	0.57589	0.70339	52	5.39082	6.53662	57.69	1	2	2	6	132.417
gi|121551197	thylakoid bound ascorbate peroxidase [Triticum aestivum]	Traes_6BL_83DE6DC09.1	pep:novel chromosome:IWGSC2:6B:200990584:200993594:1 gene:Traes_6BL_83DE6DC09 transcript:Traes_6BL_83DE6DC09.1	1.01132	12	4.70644	1.03236	11	15.0372	0.926086	10	5.78569	0.989922	0.903728	0.771921	0.840726	0.926676	12	3.59454	0.915801	11	15.8694	0.933845	10	10.7022	0.925441	0.503977	0.00014223	0.00349023	359	39.5528	5.65576	57.66	1	3	19	193	543.156
gi|474440952	hypothetical protein TRIUR3_33886 [Triticum urartu]	Traes_7BL_F7E745685.2	pep:novel scaffold:IWGSC2:IWGSC_CSS_7BL_scaff_6568395:2:982:1 gene:Traes_7BL_F7E745685 transcript:Traes_7BL_F7E745685.2	0.85392	13	14.5838	0.9031	11	11.7145	0.924661	15	9.75177	0.893894	0.252238	0.00713683	0.028026	0.924251	13	12.5526	0.910289	11	19.6119	0.943862	15	11.8802	0.926134	0.509758	0.0016197	0.0162906	137	14.6954	8.68994	57.66	2	5	5	39	180.274
gi|475523533	hypothetical protein F775_28695 [Aegilops tauschii]	Traes_4DS_4D761086B.1	pep:novel scaffold:IWGSC2:IWGSC_CSS_4DS_scaff_2307992:1729:6190:1 gene:Traes_4DS_4D761086B transcript:Traes_4DS_4D761086B.1	0.98262	4	8.33665	0.929745	4	18.4212	0.963285	3	1.06588	0.95855	0.659694	0.0550286	0.122946	1.15537	4	12.9301	1.11521	4	36.9424	1.31823	3	35.319	1.19627	0.109028	0.0341189	0.109247	205	22.3847	9.1001	57.56	3	2	11	94	266.719
gi|326533372	predicted protein, partial [Hordeum vulgare subsp. vulgare]	Traes_4AL_4C3BBE546.1	pep:novel scaffold:IWGSC2:IWGSC_CSS_4AL_scaff_7174148:15:2857:1 gene:Traes_4AL_4C3BBE546 transcript:Traes_4AL_4C3BBE546.1	1.06338	89	19.6138	1.0121	91	16.4366	1.03004	83	16.6369	1.03517	0.75158	0.0793002	0.161439	0.989001	89	16.0407	0.998881	91	12.3415	1.01452	83	11.9134	1.0008	0.993342	0.919488	0.948518	504	54.5944	5.5415	57.54	4	10	27	808	3881.95
gi|474186144	Proteasome subunit beta type-5 [Triticum urartu]	Traes_7AS_B54CE2C73.1	pep:novel chromosome:IWGSC2:7A:15756365:15758638:1 gene:Traes_7AS_B54CE2C73 transcript:Traes_7AS_B54CE2C73.1	1.02884	14	11.5768	1.01241	13	9.50437	1.05296	14	10.3254	1.0314	0.780453	0.0560089	0.124525	1.05316	14	14.2344	1.07316	13	9.4828	1.05382	14	12.1372	1.06005	0.610383	0.000790075	0.0106922	179	19.3024	6.68311	57.54	1	7	7	41	235.279
gi|326526355	predicted protein [Hordeum vulgare subsp. vulgare]	Traes_6DL_1AEA7B869.1	pep:novel chromosome:IWGSC2:6D:94183775:94187795:-1 gene:Traes_6DL_1AEA7B869 transcript:Traes_6DL_1AEA7B869.1	1.10477	78	16.3157	1.12224	72	14.0719	1.12643	73	13.2627	1.11781	0.284549	5.9075e-05	0.00118833	1.05106	78	19.2046	1.07333	72	19.1662	1.00788	73	18.2573	1.04409	0.710036	0.0834088	0.198343	704	75.5719	6.27783	57.53	7	20	35	495	1855.77
gi|474416303	Succinyl-CoA ligase [ADP-forming] subunit beta, mitochondrial [Triticum urartu]	Traes_6AL_24A5FC5D9.1	pep:novel scaffold:IWGSC2:IWGSC_CSS_6AL_scaff_5787138:3891:5935:1 gene:Traes_6AL_24A5FC5D9 transcript:Traes_6AL_24A5FC5D9.1	1.00537	33	10.627	1.03702	31	10.4216	1.01748	30	17.672	1.01996	0.861914	0.0963961	0.186425	0.964156	33	21.4496	0.946153	31	15.9994	0.958274	30	22.7423	0.956194	0.694501	0.00116926	0.0134533	193	20.4036	4.91943	57.51	1	10	10	94	426.254
gi|474429568	D-3-phosphoglycerate dehydrogenase, chloroplastic [Triticum urartu]	Traes_2DL_50F662E15.1	pep:novel chromosome:IWGSC2:2D:140005754:140007594:-1 gene:Traes_2DL_50F662E15 transcript:Traes_2DL_50F662E15.1	1.09577	7	20.154	1.03154	3	13.575	1.0999	4	10.681	1.07574	0.486377	0.0267214	0.0717995	1.02009	7	29.624	0.943079	3	14.9017	0.963023	4	45.1943	0.975399	0.819424	0.34648	0.507828	380	40.088	5.0083	57.37	3	3	15	123	864.727
gi|474004599	Peroxidase 66 [Triticum urartu]	Traes_2AL_2224DCC1A.1	pep:novel chromosome:IWGSC2:2A:246258433:246259560:-1 gene:Traes_2AL_2224DCC1A transcript:Traes_2AL_2224DCC1A.1	0.894182	42	11.8989	0.909177	39	14.1062	0.928125	45	14.7125	0.910495	0.333619	0.000803963	0.00654909	1.1214	42	18.8043	1.05324	38	14.125	1.05489	44	15.2733	1.07651	0.513372	0.0270832	0.0947193	293	31.7346	8.79248	57.34	1	5	12	581	3698.73
gi|474389635	40S ribosomal protein S17-4 [Triticum urartu]	Traes_1AL_629D67563.2	pep:novel chromosome:IWGSC2:1A:66965136:66965663:1 gene:Traes_1AL_629D67563 transcript:Traes_1AL_629D67563.2	1.00837	7	12.6164	0.971617	6	4.77695	0.922598	6	7.9953	0.967527	0.728921	0.261251	0.385201	0.990045	7	22.6515	0.899608	6	36.0967	0.964396	6	9.1139	0.95135	0.662417	0.144899	0.287368	143	16.4377	10.2134	57.34	2	1	10	171	786.215
gi|474389635	40S ribosomal protein S17-4 [Triticum urartu]	Traes_1BL_BEB428D511.1	pep:novel chromosome:IWGSC2:1B:195092353:195093918:-1 gene:Traes_1BL_BEB428D511 transcript:Traes_1BL_BEB428D511.1	1.0091	6	7.30977	1.03381	6	3.65741	1.06563	5	12.2914	1.03618	0.744431	0.0914818	0.179742	0.922101	6	17.0535	1.02376	6	19.9905	0.961312	5	3.07799	0.969059	0.779574	0.354923	0.514843	143	16.4817	10.2134	57.34	2	1	10	169	769.199
gi|474408064	hypothetical protein TRIUR3_14708 [Triticum urartu]	Traes_2AS_D23AA7200.1	pep:novel scaffold:IWGSC2:IWGSC_CSS_2AS_scaff_5256125:584:2174:-1 gene:Traes_2AS_D23AA7200 transcript:Traes_2AS_D23AA7200.1	0.963443	8	7.61433	0.892838	7	12.4187	0.994128	8	19.7152	0.950136	0.592653	0.171682	0.285767	1.03538	8	22.0098	0.939679	7	3.02826	1.13096	8	22.1017	1.03534	0.769209	0.557	0.687704	382	42.6158	7.69385	57.33	2	4	16	120	427.598
gi|326533328	predicted protein [Hordeum vulgare subsp. vulgare]	Traes_4AL_CF0AB0643.2	pep:novel chromosome:IWGSC2:4A:170242082:170245496:-1 gene:Traes_4AL_CF0AB0643 transcript:Traes_4AL_CF0AB0643.2	1.03716	55	10.8807	1.04534	52	8.84082	1.01638	61	8.76561	1.03296	0.765962	0.0187173	0.0556532	1.0722	55	15.7219	1.03685	52	12.166	1.02315	61	17.0351	1.04406	0.710036	0.03934	0.119741	588	61.7318	5.46533	57.31	3	19	25	294	1611.31
gi|170795	wali5 [Triticum aestivum]	Traes_1DL_A6553EC96.1	pep:novel scaffold:IWGSC2:IWGSC_CSS_1DL_scaff_408432:850:1650:1 gene:Traes_1DL_A6553EC96 transcript:Traes_1DL_A6553EC96.1	0.85644	26	19.3474	0.912565	29	21.7825	0.844772	31	20.0167	0.871259	0.15955	0.00354124	0.0174815	0.936171	26	17.0705	0.909281	29	11.2554	0.909804	31	22.5103	0.918419	0.464333	0.000778807	0.0105639	89	9.51146	8.01611	57.3	1	3	5	142	574.078
gi|474386567	31 kDa ribonucleoprotein, chloroplastic [Triticum urartu]	Traes_7AS_324B88EA8.2	pep:novel scaffold:IWGSC2:IWGSC_CSS_7AS_scaff_4196660:5435:8011:-1 gene:Traes_7AS_324B88EA8 transcript:Traes_7AS_324B88EA8.2	0.923951	12	20.4483	0.927409	13	20.9278	0.90552	12	10.9669	0.91896	0.385367	0.000282963	0.00333355	0.892083	12	8.03965	0.899356	13	14.3029	0.927426	12	10.7483	0.906288	0.399958	0.000962422	0.0118578	131	14.6874	6.16357	57.25	1	5	5	37	154.006
gi|326491523	predicted protein, partial [Hordeum vulgare subsp. vulgare]	Traes_7DS_E1BAD4250.1	pep:novel chromosome:IWGSC2:7D:38144008:38145126:1 gene:Traes_7DS_E1BAD4250 transcript:Traes_7DS_E1BAD4250.1	1.16331	11	13.484	1.04657	13	14.4425	1.0878	14	9.44086	1.09923	0.366683	0.0439808	0.103585	0.941693	11	15.579	0.966554	13	25.8246	0.935143	14	13.5567	0.947797	0.643376	0.00548284	0.0348661	152	16.5043	5.07178	57.24	1	6	6	38	317.759
gi|326487540	predicted protein [Hordeum vulgare subsp. vulgare]	Traes_5AL_AAE057CE4.1	pep:novel chromosome:IWGSC2:5A:98621489:98625582:1 gene:Traes_5AL_AAE057CE4 transcript:Traes_5AL_AAE057CE4.1	0.947731	2	4.7335	0.882332	1		0.890179	4	6.74524	0.906747	0.317311	0.0106327	0.0367085	1.1707	2	0.585232	1.09605	1		1.12052	4	8.16836	1.12909	0.279893	0.00419262	0.0292741	500	54.4983	6.01123	57.2	2	3	23	123	576.472
gi|669028928	unnamed protein product [Triticum aestivum]	Traes_3AS_205DD4791.2	pep:novel scaffold:IWGSC2:IWGSC_CSS_3AS_scaff_2798753:2:2022:1 gene:Traes_3AS_205DD4791 transcript:Traes_3AS_205DD4791.2	0.903046	3	9.55277	0.888363	2	2.30949	0.7937	3	0.664008	0.861703	0.130824	0.00578056	0.0243318	0.95224	3	1.15875	0.918908	2	0.188509	0.996811	3	8.78401	0.955986	0.694501	0.0238033	0.0879279	236	25.4992	5.18604	57.2	1	1	9	71	350.269
gi|475573357*	Putative protein phosphatase 2C 10 [Aegilops tauschii]	Traes_6BS_B593C5FF3.1	pep:novel scaffold:IWGSC2:IWGSC_CSS_6BS_scaff_2962596:67:2286:1 gene:Traes_6BS_B593C5FF3 transcript:Traes_6BS_B593C5FF3.1	1.36942	1		1.44966	1		1.37	2	6.10852	1.34892	0.00367209	0.0156541	0.0148369	1.79527	1		1.53603	1		1.67331	2	13.3683	1.66535	0.000112366	0.000882885	0.00121014	264	28.3142	4.84326	57.2	5	1	13	75	424.79
gi|326493440	predicted protein [Hordeum vulgare subsp. vulgare]	Traes_1DL_A91B639E3.1	pep:novel chromosome:IWGSC2:1D:128102035:128107037:-1 gene:Traes_1DL_A91B639E3 transcript:Traes_1DL_A91B639E3.1	0.972253	10	12.0771	0.953991	8	17.9934	0.967852	9	13.9686	0.964699	0.705637	0.00303347	0.0157368	0.970422	10	11.0606	0.962812	8	21.251	0.950333	9	12.3433	0.961189	0.726971	0.00268848	0.0220522	231	24.0436	6.771	57.14	2	3	14	191	2704.67
gi|474212457	Thioredoxin M-type, chloroplastic [Triticum urartu]	Traes_7DL_9EB5503A9.1	pep:novel chromosome:IWGSC2:7D:230591576:230592728:1 gene:Traes_7DL_9EB5503A9 transcript:Traes_7DL_9EB5503A9.1	0.967388	2	4.63867	1.00087	2	1.67758	0.924461	4	2.54333	0.96424	0.69792	0.181164	0.296459	0.919902	2	13.1816	0.991553	2	15.6939	1.02712	4	5.18727	0.979524	0.852808	0.551468	0.682726	70	7.72514	8.19189	57.14	1	3	3	8	52.5567
gi|326512622	predicted protein [Hordeum vulgare subsp. vulgare]	Traes_6DL_DCC989DA7.1	pep:novel chromosome:IWGSC2:6D:175525100:175528177:1 gene:Traes_6DL_DCC989DA7 transcript:Traes_6DL_DCC989DA7.1	1.15289	1		1.17456	1		1.05278	1		1.12674	0.250769	0.0278112	0.0735251	1.07341	1		1.05542	1		1.03153	1		1.05345	0.653047	0.0116276	0.0559979	415	46.727	5.17334	57.11	1	1	19	132	857.899
gi|475523533	hypothetical protein F775_28695 [Aegilops tauschii]	Traes_4AL_61A99532C.1	pep:novel scaffold:IWGSC2:IWGSC_CSS_4AL_scaff_7175348:3507:7979:1 gene:Traes_4AL_61A99532C transcript:Traes_4AL_61A99532C.1	0.855742	2	7.84719	0.889187	4	4.85647	0.831015	4	7.39239	0.858648	0.122139	0.00110617	0.00817738	1.25291	2	46.5461	1.07781	4	12.32	0.996275	4	9.06398	1.109	0.358244	0.223366	0.380688	205	22.3887	9.1001	57.07	2	1	10	93	305.549
gi|475569984	Monothiol glutaredoxin-S11 [Aegilops tauschii]	Traes_1AL_B649BCDF6.1	pep:novel chromosome:IWGSC2:1A:84704679:84708389:1 gene:Traes_1AL_B649BCDF6 transcript:Traes_1AL_B649BCDF6.1	0.98022	4	8.89232	0.984987	4	6.55078	0.997471	11	9.5919	0.98756	0.887668	0.0728644	0.151519	1.09644	4	15.1891	1.06007	4	9.64378	1.04544	11	23.7464	1.06732	0.569269	0.0113364	0.0550439	489	53.0399	5.19873	57.06	1	9	18	44	363.878
gi|473996857	Histone H2B.4 [Triticum urartu]	Traes_6AS_2C86173661.2	pep:novel chromosome:IWGSC2:6A:17510731:17512117:1 gene:Traes_6AS_2C86173661 transcript:Traes_6AS_2C86173661.2	0.911022	4	5.95941	0.891085	1		1.01991	2	2.43773	0.940672	0.528331	0.0732989	0.152048	0.998433	4	11.9983	0.943175	1		0.849307	2	2.45052	0.930305	0.533158	0.871076	0.918279	135	14.7192	10.0815	57.04	23	1	10	759	144.399
gi|357133515	PREDICTED: soluble inorganic pyrophosphatase-like [Brachypodium distachyon]	Traes_1DL_9CEFCCA7A.1	pep:novel scaffold:IWGSC2:IWGSC_CSS_1DL_scaff_2248381:1463:2780:-1 gene:Traes_1DL_9CEFCCA7A transcript:Traes_1DL_9CEFCCA7A.1				1.01835	1		1.0544	4	9.74555	1.03637	0.744431	0.212489	0.331398				0.925019	1		1.09771	4	18.0905	1.01137	0.935467	0.18459	0.33313	142	16.4632	5.19873	57.04	1	1	6	35	2150.91
gi|473813968	Chlorophyll a-b binding protein, chloroplastic [Triticum urartu]	Traes_5BL_29847C42C.1	pep:novel chromosome:IWGSC2:5B:199900569:199901879:-1 gene:Traes_5BL_29847C42C transcript:Traes_5BL_29847C42C.1	0.945374	64	16.8971	0.904111	60	16.5616	0.917765	64	21.7487	0.922417	0.403531	0.00307407	0.0159056	1.00856	69	13.8267	1.01206	65	16.4935	1.01727	73	13.9043	1.01263	0.921246	0.00751358	0.0422791	263	28.3212	5.2876	57.03	2	7	8	726	2680.04
gi|474450603	putative cinnamyl alcohol dehydrogenase 8D [Triticum urartu]	Traes_5BL_3892C17DC.1	pep:novel chromosome:IWGSC2:5B:99016594:99018746:1 gene:Traes_5BL_3892C17DC transcript:Traes_5BL_3892C17DC.1	0.899129	9	4.57301	0.984649	17	9.48027	0.921523	13	9.40117	0.9351	0.487199	0.0643382	0.138513	1.05785	9	13.1274	1.02925	17	28.4749	1.16661	13	24.442	1.08457	0.471151	0.113365	0.243973	356	37.0249	6.27783	57.02	1	8	14	79	468.792
gi|475590349	Aspartate-semialdehyde dehydrogenase [Aegilops tauschii]	Traes_5AL_3848A3E60.1	pep:novel scaffold:IWGSC2:IWGSC_CSS_5AL_scaff_2595184:1:2666:1 gene:Traes_5AL_3848A3E60 transcript:Traes_5AL_3848A3E60.1	0.923518	1		0.941451	1					0.932484	0.467205	0.00206577	0.0122414	1.05221	1		0.791993	1					0.922101	0.486809	0.480569	0.619595	200	22.3244	6.55127	57	1	1	9	79	589.635
gi|473965828	Chlorophyll a-b binding protein 1, chloroplastic [Triticum urartu]	Traes_5BL_E3BC16326.4	pep:novel scaffold:IWGSC2:IWGSC_CSS_5BL_scaff_10804278:2363:3801:-1 gene:Traes_5BL_E3BC16326 transcript:Traes_5BL_E3BC16326.4	1.04398	19	31.0764	1.10684	18	22.6777	0.985062	21	26.0176	1.04529	0.681445	0.267154	0.391561	1.01374	20	20.5241	0.963384	18	17.3667	1.01199	21	12.2684	0.996369	0.959968	0.836606	0.893246	265	27.973	5.42725	56.98	21	2	8	747	2640.66
gi|383100760	glutamate decarboxylase, expressed [Triticum aestivum]	Traes_3AS_3CB8A9C01.1	pep:novel chromosome:IWGSC2:3A:3498699:3500529:1 gene:Traes_3AS_3CB8A9C01 transcript:Traes_3AS_3CB8A9C01.1	0.892582	7	10.8896	0.853972	5	9.90475	0.846371	5	3.18651	0.864308	0.136858	0.000689463	0.00595253	1.10964	7	5.41941	0.915969	5	0.788282	1.05161	5	15.942	1.02574	0.830292	0.676967	0.780578	323	36.0316	5.57959	56.97	4	3	17	119	472.338
gi|670020209	unnamed protein product [Triticum aestivum]	TRAES3BF151800050CFD_t1	pep:novel scaffold:IWGSC2:v443_1518:85639:87520:-1 gene:TRAES3BF151800050CFD_g transcript:TRAES3BF151800050CFD_t1	0.978818	24	9.90521	0.984088	21	8.76132	0.975587	17	10.1625	0.979498	0.815665	0.00116361	0.00850632	1.04073	24	20.8604	1.08061	21	16.6993	1.02493	17	11.403	1.04875	0.67809	0.0422651	0.125859	137	15.0286	5.30029	56.93	3	4	6	90	342.718
gi|146760215	beta tubulin 5 [Hordeum vulgare subsp. vulgare]	Traes_5DL_24E161E8F.1	pep:known chromosome:IWGSC2:5D:136855545:136858972:-1 gene:Traes_5DL_24E161E8F transcript:Traes_5DL_24E161E8F.1 description:"Tubulin beta-4 chain "	0.949931	5	18.3161	1.00578	5	17.6357	0.91268	5	15.2722	0.956132	0.637077	0.180244	0.295281	0.953074	5	4.00203	0.951332	5	5.07074	1.04082	5	17.4955	0.981741	0.866191	0.56999	0.698781	445	49.9387	4.86865	56.85	13	2	19	467	2236.58
gi|475539282	hypothetical protein F775_07588 [Aegilops tauschii]	Traes_7DS_595098E50.1	pep:novel scaffold:IWGSC2:IWGSC_CSS_7DS_scaff_3942412:3969:4917:-1 gene:Traes_7DS_595098E50 transcript:Traes_7DS_595098E50.1 description:"B12D protein"	0.893024	11	10.241	0.93484	10	7.2784	0.912272	10	18.2783	0.913379	0.350403	0.0122124	0.0402363	0.986203	11	12.7302	1.02192	10	10.8237	0.96215	10	15.6987	0.990091	0.919796	0.000324325	0.00601271	88	9.61103	9.34912	56.82	3	6	6	31	108.795
gi|474392083	60S ribosomal protein L10a-1 [Triticum urartu]	Traes_3AL_137E874E4.1	pep:novel scaffold:IWGSC2:IWGSC_CSS_3AL_scaff_4233456:2:1639:1 gene:Traes_3AL_137E874E4 transcript:Traes_3AL_137E874E4.1	0.924149	5	20.7388	0.925289	7	14.7276	0.857196	4	7.5226	0.902212	0.291199	0.00200509	0.0119537	0.866932	5	6.00777	0.825033	7	23.8022	0.824957	4	15.1174	0.838974	0.137869	0.598744	0.721763	132	14.9481	9.81787	56.82	1	3	8	63	99.0661
gi|475492276	Phospholipase D alpha 1 [Aegilops tauschii]	Traes_3DS_5D934B1CE.1	pep:novel scaffold:IWGSC2:IWGSC_CSS_3DS_scaff_2574141:9:3027:1 gene:Traes_3DS_5D934B1CE transcript:Traes_3DS_5D934B1CE.1	0.975418	3	17.1274	1.00077	3	8.08472	0.974996	4	6.29133	0.983729	0.855597	0.128898	0.230931	0.873633	3	12.7125	0.961914	3	26.0841	1.08851	4	4.25391	0.974686	0.819424	0.705562	0.802596	646	73.5566	5.41455	56.81	1	1	27	253	1371.53
gi|326513514	predicted protein [Hordeum vulgare subsp. vulgare]	Traes_2AL_7EABAC855.1	pep:novel scaffold:IWGSC2:IWGSC_CSS_2AL_scaff_6330236:2114:5328:1 gene:Traes_2AL_7EABAC855 transcript:Traes_2AL_7EABAC855.1 description:"ascorbate peroxidase 4"	0.89267	24	11.9035	0.980714	25	9.05612	0.961821	21	13.9683	0.945068	0.556551	0.109355	0.204596	0.948673	24	7.31084	0.961427	25	10.6068	0.999372	21	15.7804	0.969824	0.786196	0.118547	0.251196	384	41.165	8.29443	56.77	3	5	18	229	56.0712
gi|474238080	Chlorophyll a-b binding protein, chloroplastic [Triticum urartu]	Traes_1BL_D2EDF576B.1	pep:known chromosome:IWGSC2:1B:283059771:283061400:-1 gene:Traes_1BL_D2EDF576B transcript:Traes_1BL_D2EDF576B.1 description:"Chlorophyll a-b binding protein, chloroplastic "	1.0884	1					0.990523	1		1.03946	0.723159	0.358529	0.484317	1.03685	1					1.02016	1		1.02851	0.809737	0.0195047	0.0767471	266	28.2392	5.42725	56.77	24	1	8	674	2208.42
gi|475614190	Chlorophyll a-b binding protein, chloroplastic [Aegilops tauschii]	Traes_5BL_6FB7A4B58.1	pep:novel chromosome:IWGSC2:5B:249083748:249084971:-1 gene:Traes_5BL_6FB7A4B58 transcript:Traes_5BL_6FB7A4B58.1	1.0949	1		1.2012	1		0.974883	1		1.09032	0.410865	0.943178	0.960391	0.978264	1		1.03247	1		1.0383	1		1.01634	0.900017	0.458057	0.600388	266	28.2983	5.42725	56.77	24	1	8	675	1731.47
gi|475466922	Chlorophyll a-b binding protein, chloroplastic [Aegilops tauschii]	Traes_7BS_6606D4150.1	pep:novel chromosome:IWGSC2:7B:105437312:105438915:-1 gene:Traes_7BS_6606D4150 transcript:Traes_7BS_6606D4150.1	0.848677	2	16.5271	1.01907	2	14.8319	1.11456	1		0.994102	0.935861	0.239211	0.361722	1.27054	2	28.079	1.05223	2	3.14587	0.925342	1		1.0827	0.481495	0.440707	0.586749	266	28.2223	5.42725	56.77	18	2	8	618	2221.82
gi|721606301*	PREDICTED: histone H2B.1-like [Brachypodium distachyon]	Traes_5DS_DAE813B5B1.1*	pep:novel chromosome:IWGSC2:5D:5378158:5379741:-1 gene:Traes_5DS_DAE813B5B1 transcript:Traes_5DS_DAE813B5B1.1	0.835911	2	6.46925	0.915376	1		0.783896	1		0.845061	0.0871135	0.0154398	0.047907	1.21274	2	10.0206	1.39616	1		1.30024	1		1.30204	0.0596323	0.00453595	0.00504713	157	16.9313	10.0522	56.69	11	1	12	737	2153.39
gi|549823009	monodehydroasorbate reductase [Triticum aestivum]	Traes_7BS_34D944335.1	pep:novel chromosome:IWGSC2:7B:162084564:162086293:1 gene:Traes_7BS_34D944335 transcript:Traes_7BS_34D944335.1	1.14838	1		1.19626	1		1.17451	1		1.17305	0.123729	0.000235394	0.00295567	1.15851	1		1.1866	1		1.13152	1		1.15888	0.187494	0.000563687	0.00874972	277	29.9382	4.98291	56.68	1	1	13	91	252.425
gi|326509839	predicted protein [Hordeum vulgare subsp. vulgare]	Traes_5BL_696231E79.1	pep:novel chromosome:IWGSC2:5B:259259359:259259905:-1 gene:Traes_5BL_696231E79 transcript:Traes_5BL_696231E79.1	0.831008	2	18.9317	0.90452	2	25.4065	1.01288	3	0.468245	0.916136	0.367655	0.00140338	0.0096507	0.861835	2	1.83566	1.32329	2	27.9149	1.02475	3	21.8715	1.06996	0.552143	0.485536	0.624366	120	11.8993	10.1548	56.67	1	2	5	42	276.293
gi|326491903	predicted protein [Hordeum vulgare subsp. vulgare]	Traes_1DL_C875BF063.1	pep:novel scaffold:IWGSC2:IWGSC_CSS_1DL_scaff_2244937:2201:5079:-1 gene:Traes_1DL_C875BF063 transcript:Traes_1DL_C875BF063.1	0.90908	6	26.115	0.921408	7	6.78759	0.880093	5	7.14895	0.903527	0.301482	0.187559	0.303981	0.916848	6	15.4618	1.05148	7	26.7934	0.934342	5	8.195	0.967558	0.772961	0.631945	0.746271	240	25.605	5.35107	56.67	7	4	11	49	323.66
gi|475583817	Photosystem I reaction center subunit VI, chloroplastic [Aegilops tauschii]	Traes_1AL_C42DE440F.1	pep:novel scaffold:IWGSC2:IWGSC_CSS_1AL_scaff_3932547:597:1401:-1 gene:Traes_1AL_C42DE440F transcript:Traes_1AL_C42DE440F.1	0.988785	45	17.4363	0.927847	42	15.6057	0.970312	44	13.7002	0.962315	0.682555	0.0488327	0.111548	0.875568	45	29.1105	0.834919	42	26.381	0.846231	44	29.8696	0.852239	0.17533	0.356692	0.515638	143	14.8511	10.3745	56.64	1	5	5	131	170.216
gi|326516226	predicted protein [Hordeum vulgare subsp. vulgare]	TRAES3BF074400050CFD_t1	pep:novel chromosome:IWGSC2:3B:455044260:455045328:-1 gene:TRAES3BF074400050CFD_g transcript:TRAES3BF074400050CFD_t1	1.01524	3	1.74442	1.03911	4	9.03152	1.01412	4	8.12464	1.02282	0.839425	0.10495	0.198425	1.10317	3	4.19317	1.02773	4	4.70281	0.980583	4	15.4072	1.03716	0.755884	0.000259229	0.00519688	143	16.2487	10.3159	56.64	2	2	10	68	330.582
gi|301508493	methionine aminopeptiase [Hordeum vulgare]	Traes_1BL_B65CA46C7.2	pep:novel chromosome:IWGSC2:1B:192776411:192779856:1 gene:Traes_1BL_B65CA46C7 transcript:Traes_1BL_B65CA46C7.2 description:"metallopeptidase M24 family protein"	0.949295	4	23.4858	0.900614	4	7.9627	1.09755	4	10.9602	0.982488	0.839598	0.782183	0.847843	0.84214	4	11.3123	1.02581	4	9.41313	0.98003	4	12.1936	0.949326	0.649705	0.410549	0.562033	394	43.3996	7.7085	56.6	1	4	22	183	808.554
gi|474159730*	putative O-methyltransferase 2 [Triticum urartu]	Traes_4AL_B2F48F9FA.1	pep:novel chromosome:IWGSC2:4A:105704125:105706213:-1 gene:Traes_4AL_B2F48F9FA transcript:Traes_4AL_B2F48F9FA.1	0.812401	27	20.1727	0.79736	26	22.9504	0.798527	23	17.9148	0.802762	0.0262403	2.15061e-06	0.000169583	1.01707	27	17.2726	1.0903	26	21.0892	1.00539	23	23.8213	1.03759	0.749258	0.230108	0.388372	364	39.1657	4.94482	56.59	3	4	14	185	1009.62
gi|582044871	SChain S, Localization Of The Small Subunit Ribosomal Proteins Into A 5.5 A Cryo-em Map Of Triticum Aestivum Translating 80s Ribosome	Traes_5BL_1A355FBC5.1	pep:novel chromosome:IWGSC2:5B:238472576:238474205:-1 gene:Traes_5BL_1A355FBC5 transcript:Traes_5BL_1A355FBC5.1	1.01628	8	6.27923	0.991612	6	3.38077	1.00656	7	10.3419	1.00482	0.976701	0.0854266	0.170911	1.03716	8	13.7981	0.990263	6	12.8263	1.10256	7	18.572	1.04333	0.716507	0.219863	0.376889	152	17.6515	10.7407	56.58	9	1	11	207	786.062
gi|475483173	40S ribosomal protein S18 [Aegilops tauschii]	Traes_5DL_D44FBB27D.1	pep:novel chromosome:IWGSC2:5D:139341405:139343067:1 gene:Traes_5DL_D44FBB27D transcript:Traes_5DL_D44FBB27D.1	0.975023	6	3.35201	0.958967	7	15.0525	1.02752	5	5.88585	0.987171	0.879643	0.569016	0.67723	0.845311	6	16.4876	0.888214	7	20.2966	0.99674	5	22.1922	0.910088	0.420889	0.116739	0.24888	152	17.6674	10.7407	56.58	6	1	11	204	742.059
gi|325560590	lipoxygenase 3 [Triticum aestivum]	Traes_4AL_A5AC2BDF2.2	pep:novel chromosome:IWGSC2:4A:146397498:146402657:1 gene:Traes_4AL_A5AC2BDF2 transcript:Traes_4AL_A5AC2BDF2.2	1.04337	19	13.7502	1.01704	15	25.2554	1.00954	16	14.1006	1.02332	0.839425	0.538515	0.649823	0.999059	19	14.3344	1.02174	15	24.9908	1.06899	16	14.3063	1.02993	0.802927	0.254114	0.414231	882	99.8626	6.60986	56.58	5	8	44	352	797.913
gi|475604472*	Aspartate aminotransferase, cytoplasmic [Aegilops tauschii]	Traes_3DL_870617108.1	pep:novel chromosome:IWGSC2:3D:36631657:36635276:-1 gene:Traes_3DL_870617108 transcript:Traes_3DL_870617108.1 description:"aspartate aminotransferase 3"	1.31441	14	34.7425	1.32573	9	34.3491	1.31085	12	32.2663	1.3126	0.0252036	1.98515e-07	1.94146e-06	1.03311	14	22.772	1.11917	9	28.3873	1.0796	12	32.9257	1.0773	0.513372	0.0359444	0.112355	359	39.6372	7.57666	56.55	2	3	19	245	1074.43
gi|357158835	PREDICTED: glucose-6-phosphate isomerase 1, chloroplastic [Brachypodium distachyon]	Traes_5DL_BD1C8E19E.1	pep:novel chromosome:IWGSC2:5D:101064751:101070372:1 gene:Traes_5DL_BD1C8E19E transcript:Traes_5DL_BD1C8E19E.1 description:"phosphoglucose isomerase 1"	1.48176	1					1.09854	3	22.8204	1.29015	0.0135816	0.135131	0.239057	1.02177	1					1.08155	3	8.06316	1.05166	0.659264	0.103211	0.229211	612	67.0203	5.94775	56.54	1	3	29	231	975.081
gi|475555122*	Glycine dehydrogenase (decarboxylating), mitochondrial [Aegilops tauschii]	Traes_3DL_A6F32E158.1	pep:novel scaffold:IWGSC2:IWGSC_CSS_3DL_scaff_6954249:1:3986:1 gene:Traes_3DL_A6F32E158 transcript:Traes_3DL_A6F32E158.1	0.906941	1		1.00478	3	4.43887	1.36391	1		1.09188	0.400751	0.54452	0.654265	1.24693	1		1.2509	3	5.87416	1.23806	1		1.24529	0.0492802	3.42568e-07	8.44144e-05	460	49.4445	6.354	56.52	2	1	19	182	535.789
gi|475538570	Proteasome subunit alpha type-6 [Aegilops tauschii]	Traes_4DL_DB82E4F8E.1	pep:novel scaffold:IWGSC2:IWGSC_CSS_4DL_scaff_14391947:7349:10578:-1 gene:Traes_4DL_DB82E4F8E transcript:Traes_4DL_DB82E4F8E.1	1.06537	41	10.8931	1.07888	41	15.129	1.05802	40	13.4024	1.06742	0.539198	0.000382924	0.00405119	1.01213	41	15.4121	1.00976	41	17.9815	1.01878	40	22.4392	1.01355	0.914156	0.00738412	0.0417492	246	27.419	6.80029	56.5	4	15	15	122	561.881
gi|475513971	Chaperonin CPN60-2, mitochondrial [Aegilops tauschii]	Traes_1DL_003A549A4.2	pep:novel chromosome:IWGSC2:1D:74336372:74341979:1 gene:Traes_1DL_003A549A4 transcript:Traes_1DL_003A549A4.2	0.989261	7	9.74875	1.01243	7	13.2022	1.0337	9	6.00416	1.0118	0.922715	0.409985	0.534181	0.831387	7	9.24836	0.977711	7	7.33731	0.928361	9	8.82449	0.912486	0.431556	0.111427	0.240679	528	56.1604	5.22412	56.44	1	2	26	312	1049.63
gi|475625574	Putative aconitate hydratase, cytoplasmic [Aegilops tauschii]	Traes_6BL_4704FF2B4.1	pep:novel chromosome:IWGSC2:6B:201437015:201442966:-1 gene:Traes_6BL_4704FF2B4 transcript:Traes_6BL_4704FF2B4.1	1.0569	9	6.29985	1.00531	11	8.52296	1.00143	13	14.882	1.02121	0.854397	0.301106	0.427139	0.795547	9	36.8464	0.948927	11	12.5739	0.967926	13	14.3144	0.904133	0.389698	0.153794	0.298013	906	98.7489	6.18896	56.4	1	5	42	575	2428.07
gi|475561911	Alcohol dehydrogenase [Aegilops tauschii]	Traes_7BL_97526A990.1	pep:novel chromosome:IWGSC2:7B:192108314:192113513:1 gene:Traes_7BL_97526A990 transcript:Traes_7BL_97526A990.1 description:"GroES-like zinc-binding alcohol dehydrogenase family protein"	1.00152	7	7.26844	1.03416	4	7.50145	0.936972	3	2.33501	0.990884	0.91176	0.291643	0.41752	1.09719	7	11.0396	1.06325	4	6.92047	1.16991	3	3.78683	1.11012	0.35399	0.213674	0.369494	330	35.0087	6.53662	56.36	1	1	12	99	256.407
gi|473993048	UTP--glucose-1-phosphate uridylyltransferase [Triticum urartu]	Traes_4AL_7CC1A63D3.1	pep:novel scaffold:IWGSC2:IWGSC_CSS_4AL_scaff_7148566:915:1296:1 gene:Traes_4AL_7CC1A63D3 transcript:Traes_4AL_7CC1A63D3.1	1.00838	2	0.0393226	0.977342	4	5.95343	0.919775	2	20.9941	0.968498	0.728921	0.765513	0.836365	0.99301	2	15.2189	0.976531	4	7.4127	0.892427	2	6.89686	0.953989	0.681618	0.0248953	0.0899394	55	6.15116	4.58936	56.36	1	1	3	49	529.252
gi|210061133	ferritin 1B, partial [Triticum aestivum]	Traes_5AL_D01E0C753.1	pep:novel scaffold:IWGSC2:IWGSC_CSS_5AL_scaff_253572:3:1416:1 gene:Traes_5AL_D01E0C753 transcript:Traes_5AL_D01E0C753.1	1.08906	1		1.04197	2	9.32333	0.985529	1		1.03885	0.723159	0.264	0.388286	1.12015	1		1.14365	2	7.13588	1.07014	1		1.11131	0.349772	0.00681527	0.0397098	142	16.2872	6.02393	56.34	4	1	7	30	119.442
gi|732970	pox1 [Triticum aestivum]	Traes_2AS_64E41196E.1	pep:novel chromosome:IWGSC2:2A:209111566:209113099:1 gene:Traes_2AS_64E41196E transcript:Traes_2AS_64E41196E.1	0.947037	8	12.1899	0.977794	5	5.10916	0.955645	7	6.91427	0.960159	0.667288	0.0121664	0.0401967	0.857539	8	36.7004	1.05464	5	23.0314	1.16508	7	39.1088	1.02575	0.830292	0.788854	0.861071	316	33.1552	6.52197	56.33	1	3	11	154	1031.42
gi|475599427	Ran-binding 1-c-like protein [Aegilops tauschii]	Traes_1AL_06BC2ED91.1	pep:novel chromosome:IWGSC2:1A:180841220:180844304:1 gene:Traes_1AL_06BC2ED91 transcript:Traes_1AL_06BC2ED91.1	0.994872	37	15.9269	0.992338	34	15.5286	1.02412	32	11.844	1.00378	0.984458	0.000527135	0.00511901	1.03928	37	25.646	1.00417	34	21.0233	1.02953	31	18.597	1.02433	0.844094	0.884346	0.925504	222	24.0188	4.729	56.31	3	9	10	116	802.707
gi|474163115	Chaperonin CPN60-2, mitochondrial [Triticum urartu]	Traes_4AL_88CB7B650.2	pep:novel scaffold:IWGSC2:IWGSC_CSS_4AL_scaff_7096903:20:5085:1 gene:Traes_4AL_88CB7B650 transcript:Traes_4AL_88CB7B650.2	1.06555	12	8.93607	1.07999	15	5.21357	1.05723	21	7.3936	1.06759	0.533168	0.729832	0.809646	0.977384	12	25.0202	1.04141	15	21.3029	0.970727	21	12.6622	0.996508	0.966652	0.0806699	0.194173	531	56.2684	5.17334	56.31	1	9	27	256	577.847
gi|475616065	ATP-dependent Clp protease ATP-binding subunit clpA-like CD4A protein, chloroplastic [Aegilops tauschii]	Traes_5BS_3EE61E0AC.1	pep:novel scaffold:IWGSC2:IWGSC_CSS_5BS_scaff_504662:191:1669:1 gene:Traes_5BS_3EE61E0AC transcript:Traes_5BS_3EE61E0AC.1	1.11858	1		1.16401	1					1.14129	0.204407	0.00360694	0.0177319	0.903009	1		1.17781	1					1.04041	0.736081	0.719528	0.811768	396	44.274	5.5415	56.31	1	1	20	123	457.347
gi|52548254	cytoplasmatic ribosomal protein S13 [Triticum aestivum]	Traes_7DL_62F01AA40.1	pep:novel chromosome:IWGSC2:7D:159813364:159815522:1 gene:Traes_7DL_62F01AA40 transcript:Traes_7DL_62F01AA40.1	1.00698	80	12.7772	0.977306	76	11.635	1.00354	81	12.1686	0.995941	0.951921	0.687236	0.775337	1.0349	80	20.2533	0.994987	76	16.2469	1.04843	80	18.9241	1.02611	0.830292	0.179006	0.326942	151	17.0846	10.5356	56.29	7	9	9	237	1045.72
gi|474386577	hypothetical protein TRIUR3_04158 [Triticum urartu]	Traes_1BL_282ACB9CF.2	pep:novel chromosome:IWGSC2:1B:264042935:264046741:1 gene:Traes_1BL_282ACB9CF transcript:Traes_1BL_282ACB9CF.2	1.09019	4	11.6419	0.751072	1		0.93374	1		0.925001	0.422137	0.193834	0.310912	1.17303	4	28.4762	1.01341	1		1.24778	1		1.14474	0.227053	0.614981	0.73445	560	61.7584	8.80713	56.25	3	4	21	83	213.699
gi|474414728	Proteasome subunit alpha type-7-B [Triticum urartu]	Traes_5AL_C253CFC1E.1	pep:novel scaffold:IWGSC2:IWGSC_CSS_5AL_scaff_2744399:2347:5087:-1 gene:Traes_5AL_C253CFC1E transcript:Traes_5AL_C253CFC1E.1	0.994025	13	4.4295	0.909249	11	6.79347	0.954331	14	11.1072	0.952535	0.614724	0.486725	0.603963	1.07327	13	14.3472	1.05766	11	13.8759	0.983755	14	11.4321	1.03823	0.749258	0.104356	0.230802	80	8.89564	4.94482	56.25	2	3	4	47	430.384
gi|110816408	RecName: Full=60S ribosomal protein L30 [Triticum aestivum]	Traes_1AL_AAE6A473E.1	pep:novel chromosome:IWGSC2:1A:220260366:220262613:-1 gene:Traes_1AL_AAE6A473E transcript:Traes_1AL_AAE6A473E.1 description:"60S ribosomal protein L30 "	0.989578	3	1.95794	1.05852	4	15.8665	1.06366	4	7.77282	1.03725	0.737311	0.124636	0.225275	1.23734	3	8.49741	0.889975	4	5.866	1.03715	4	5.31441	1.05482	0.640704	0.23837	0.397665	112	12.3445	9.5542	56.25	5	1	7	68	367
gi|475513156	Pathogenesis-related protein 1 [Aegilops tauschii]	Traes_2BL_1D11DA71A.1	pep:novel chromosome:IWGSC2:2B:307301833:307302905:1 gene:Traes_2BL_1D11DA71A transcript:Traes_2BL_1D11DA71A.1	1.19492	1		0.942237	1		1.24829	3	9.03926	1.12848	0.247211	0.245084	0.367222	0.880868	1		0.853834	1		1.10218	3	5.73634	0.945627	0.630777	0.52746	0.662574	160	17.1617	6.52197	56.25	6	1	6	79	148.243
gi|669028025	unnamed protein product [Triticum aestivum]	TRAES3BF096900060CFD_t1	pep:novel chromosome:IWGSC2:3B:105983034:105988187:1 gene:TRAES3BF096900060CFD_g transcript:TRAES3BF096900060CFD_t1	1.05124	9	12.5156	1.05835	13	6.60896	1.0886	8	6.77054	1.06606	0.545268	0.00448582	0.020407	1.00935	9	7.66321	0.955985	13	20.5606	0.904121	8	14.6317	0.956485	0.694501	0.225282	0.382629	505	53.2607	6.96143	56.24	2	3	21	206	928.366
gi|669028283	unnamed protein product [Triticum aestivum]	TRAES3BF280100010CFD_t1	pep:novel chromosome:IWGSC2:3B:149713395:149716921:1 gene:TRAES3BF280100010CFD_g transcript:TRAES3BF280100010CFD_t1	1.05452	11	12.379	0.985147	18	13.6295	1.0369	13	8.93189	1.02552	0.817131	0.28746	0.413032	0.99495	11	7.92251	1.00496	18	8.05827	0.998113	13	15.143	0.99934	0.980008	0.834039	0.891471	306	32.5499	9.61279	56.21	3	8	14	127	375.333
gi|474004547	hypothetical protein TRIUR3_14987 [Triticum urartu]	Traes_6AS_925BA6027.2	pep:novel chromosome:IWGSC2:6A:25789899:25792649:1 gene:Traes_6AS_925BA6027 transcript:Traes_6AS_925BA6027.2 description:"copper ion binding\x3bcobalt ion binding\x3bzinc ion binding"	1.07088	4	6.7921	1.00146	6	8.27251	0.988284	3	2.95984	1.02021	0.861914	0.474339	0.591948	0.93694	4	7.57045	0.953758	6	1.69023	1.00836	3	5.63683	0.966351	0.759766	0.193555	0.345305	242	27.6065	7.7085	56.2	1	2	16	184	719.567
gi|669028025	unnamed protein product [Triticum aestivum]	Traes_3AS_6850784D1.1	pep:novel chromosome:IWGSC2:3A:24166304:24170335:1 gene:Traes_3AS_6850784D1 transcript:Traes_3AS_6850784D1.1	1.01732	9	11.1874	1.06314	10	19.3749	1.03142	6	7.93159	1.03729	0.737311	0.0512437	0.115847	1.03696	9	20.7897	1.04765	10	12.2997	1.00179	6	20.0927	1.0288	0.809737	0.106172	0.233334	509	54.0151	6.55127	56.19	1	4	22	201	872.543
gi|474429728	Histone H4 [Triticum urartu]	Traes_6AS_72CF3F5891.1	pep:novel chromosome:IWGSC2:6A:8250917:8251293:-1 gene:Traes_6AS_72CF3F5891 transcript:Traes_6AS_72CF3F5891.1	1.06301	1		1.00145	1		0.882001	1		0.982157	0.839598	0.431491	0.554506	1.06174	1		1.28954	1		1.16416	1		1.17181	0.155891	0.0029234	0.0233319	89	9.89758	11.3706	56.18	15	1	6	569	1459.98
gi|134102	RecName: Full=RuBisCO large subunit-binding protein subunit alpha, chloroplastic; AltName: Full=60 kDa chaperonin subunit alpha; AltName: Full=CPN-60 alpha; Flags: Precursor, partial [Triticum aestivum]	Traes_2AS_C1EA81EC4.2	pep:novel chromosome:IWGSC2:2A:7039734:7043193:1 gene:Traes_2AS_C1EA81EC4 transcript:Traes_2AS_C1EA81EC4.2 description:"RuBisCO large subunit-binding protein subunit alpha, chloroplastic "	0.997661	44	11.2518	1.00364	51	12.7857	0.98058	39	13.6532	0.993961	0.935861	0.124778	0.225461	0.968374	44	12.5365	0.95577	51	13.5688	0.945101	39	10.6804	0.956415	0.694501	0.0205058	0.0793142	518	55.064	4.85596	56.18	5	17	23	260	805.839
gi|326526355	predicted protein [Hordeum vulgare subsp. vulgare]	Traes_6AL_67ED9DB4D.1*	pep:novel scaffold:IWGSC2:IWGSC_CSS_6AL_scaff_5750113:3561:6045:1 gene:Traes_6AL_67ED9DB4D transcript:Traes_6AL_67ED9DB4D.1	1.00383	2	10.6208	1.19551	5	10.611	1.12638	2	17.638	1.10857	0.321591	0.753899	0.827038	0.779533	2	4.25513	0.560981	5	22.7503	0.802009	2	19.3022	0.714174	0.00462525	0.00639891	0.00689485	283	29.2033	5.92236	56.18	3	1	12	173	1599.01
gi|326524203	predicted protein [Hordeum vulgare subsp. vulgare]	Traes_7BL_C79C72275.2	pep:novel scaffold:IWGSC2:IWGSC_CSS_7BL_scaff_2766284:124:249:-1 gene:Traes_7BL_C79C72275 transcript:Traes_7BL_C79C72275.2	0.920742	7	5.25285	0.900255	9	21.5811	0.872049	9	19.3288	0.897682	0.271283	0.00192254	0.0116614	0.926876	7	17.8768	0.927929	9	6.54745	1.06422	9	12.2514	0.973008	0.806111	0.585792	0.712541	41	4.37634	8.39697	56.1	3	1	2	50	185.276
gi|20502966	AF502250_1HMG-I/Y protein HMGa [Triticum aestivum]	Traes_5BL_917DF323B.1	pep:novel chromosome:IWGSC2:5B:107098185:107099843:-1 gene:Traes_5BL_917DF323B transcript:Traes_5BL_917DF323B.1	0.958845	43	10.0758	1.00393	36	13.1174	1.03828	43	14.8965	1.00035	0.983997	0.98854	0.991054	0.968846	43	13.1213	0.973125	36	13.1554	1.00714	43	18.2564	0.983037	0.872886	0.234026	0.392743	189	19.3102	10.4331	56.08	1	9	9	122	610.751
gi|283806363	3-ketoacyl-CoA thiolase-like protein [Triticum aestivum]	Traes_6AL_E300E5DDF.1	pep:novel chromosome:IWGSC2:6A:203679503:203681479:1 gene:Traes_6AL_E300E5DDF transcript:Traes_6AL_E300E5DDF.1	1.00378	8	10.3572	0.976493	5	6.5252	0.968066	8	7.71858	0.982778	0.847594	0.185284	0.301036	0.91226	8	9.51472	0.915891	5	9.24817	0.930422	8	9.62657	0.919524	0.475511	0.000131416	0.00332133	296	31.027	8.23584	56.08	2	3	13	129	690.119
gi|474015310	Heat shock 70 kDa protein 4L [Triticum urartu]	Traes_1AS_E14F4EB86.1	pep:novel chromosome:IWGSC2:1A:104442430:104444264:-1 gene:Traes_1AS_E14F4EB86 transcript:Traes_1AS_E14F4EB86.1	1.01398	2	2.14865	0.957624	4	4.68496	0.983547	2	7.57147	0.98505	0.863607	0.41056	0.534696	1.13977	2	27.6558	1.07874	4	6.61737	1.03498	2	3.68438	1.0845	0.476305	0.0497917	0.139691	387	42.625	7.98682	56.07	1	2	18	151	205.909
gi|475626178	Adenosine kinase 2 [Aegilops tauschii]	Traes_6AL_5FC1FDFA8.1	pep:novel chromosome:IWGSC2:6A:98228735:98232178:-1 gene:Traes_6AL_5FC1FDFA8 transcript:Traes_6AL_5FC1FDFA8.1	1.09046	4	31.5799	0.917141	5	46.6879	1.0379	3	39.1884	1.01517	0.899786	0.782251	0.847762	0.891932	4	11.9919	0.953783	5	11.5508	0.824649	3	10.6541	0.890122	0.321879	0.042108	0.125517	214	23.1645	5.12256	56.07	2	2	8	73	309.824
gi|474427664	Clathrin heavy chain 1 [Triticum urartu]	Traes_5AL_07951DCB6.1	pep:novel scaffold:IWGSC2:IWGSC_CSS_5AL_scaff_2774770:41:6102:1 gene:Traes_5AL_07951DCB6 transcript:Traes_5AL_07951DCB6.1	0.984509	14	17.1198	1.05398	12	12.1976	1.00854	16	14.7568	1.01567	0.892175	0.484491	0.601823	0.908229	14	16.7304	0.970049	12	14.7765	0.972877	16	18.1976	0.950385	0.656052	0.0783362	0.190572	637	71.0941	7.03467	56.04	4	6	27	230	824.27
gi|475565771*	hypothetical protein F775_09538 [Aegilops tauschii]	Traes_3DL_7D1975EB0.1	pep:novel chromosome:IWGSC2:3D:33551809:33554406:-1 gene:Traes_3DL_7D1975EB0 transcript:Traes_3DL_7D1975EB0.1	0.812541	1		1.20036	2	32.4083	0.658876	2	54.3612	0.890591	0.238527	0.534339	0.646365	0.323908	1		0.235417	2	2474.36	0.228228	2	264.423	0.262518	5.18422e-29	1.79624e-05	0.000957025	141	15.0966	4.67822	56.03	3	2	6	17	93.8096
gi|357158835	PREDICTED: glucose-6-phosphate isomerase 1, chloroplastic [Brachypodium distachyon]	Traes_5BL_A2B216782.2	pep:novel scaffold:IWGSC2:IWGSC_CSS_5BL_scaff_10809883:99:5527:1 gene:Traes_5BL_A2B216782 transcript:Traes_5BL_A2B216782.2 description:"phosphoglucose isomerase 1"	1.90235	1		1.15973	1					1.53104	3.45178e-05	0.758007	0.830312	0.674451	1		1.08269	1					0.878569	0.273718	0.0278662	0.0960936	625	68.1958	5.75732	56	1	2	28	229	235.555
gi|66271071	beta1 proteasome-1D [Aegilops tauschii]	Traes_1BL_0720A52EA.1	pep:novel chromosome:IWGSC2:1B:287336174:287338858:-1 gene:Traes_1BL_0720A52EA transcript:Traes_1BL_0720A52EA.1	1.0054	2	8.69066	1.10259	3	21.2546	1.10572	3	14.7448	1.07124	0.515317	0.150819	0.259587	1.12287	2	17.9893	1.10462	3	21.406	1.04765	3	3.38582	1.09171	0.436075	0.483123	0.621939	225	24.6114	6.78564	56	2	1	11	78	984.946
gi|326531490	predicted protein, partial [Hordeum vulgare subsp. vulgare]	Traes_6AL_75C8ECE98.1	pep:novel scaffold:IWGSC2:IWGSC_CSS_6AL_scaff_5729103:1:338:-1 gene:Traes_6AL_75C8ECE98 transcript:Traes_6AL_75C8ECE98.1	1.01631	7	17.2999	1.00221	7	11.5035	0.966967	7	7.187	0.995159	0.943892	0.0965362	0.186513	1.13871	7	21.0558	1.04216	7	18.8355	1.12605	7	14.9135	1.10231	0.389028	0.0154941	0.0669825	75	8.03329	9.979	56	1	3	3	21	361.811
gi|475565760	Stromal 70 kDa heat shock-related protein, chloroplastic [Aegilops tauschii]	Traes_1AS_C7E294E15.1	pep:novel chromosome:IWGSC2:1A:102735580:102740531:-1 gene:Traes_1AS_C7E294E15 transcript:Traes_1AS_C7E294E15.1	0.995759	19	9.33084	0.956024	15	11.7136	0.948489	11	10.3966	0.966757	0.721139	0.0860004	0.17171	1.06909	20	18.5697	1.06621	15	11.9226	1.01221	11	16.2399	1.04917	0.67809	0.0565033	0.153285	684	73.1678	5.18604	55.99	5	6	37	364	695.987
gi|326510547	predicted protein [Hordeum vulgare subsp. vulgare]	Traes_5DS_C53497323.1	pep:novel chromosome:IWGSC2:5D:33856849:33858030:1 gene:Traes_5DS_C53497323 transcript:Traes_5DS_C53497323.1	0.944342	19	8.37191	0.953687	25	9.79601	0.939204	21	9.58039	0.945744	0.5637	0.000214825	0.00277396	0.978128	19	13.8041	0.931689	25	17.1635	0.950426	21	19.1764	0.953414	0.675201	0.0259673	0.0921239	159	17.1355	10.0815	55.97	6	3	11	734	1229.62
gi|326513514	predicted protein [Hordeum vulgare subsp. vulgare]	Traes_2BL_E3222439E.1	pep:novel chromosome:IWGSC2:2B:290549637:290551965:-1 gene:Traes_2BL_E3222439E transcript:Traes_2BL_E3222439E.1 description:"ascorbate peroxidase 4"	1.04412	9	23.8955	1.01761	15	16.6132	0.984916	15	29.3634	1.01555	0.892175	0.415144	0.538767	0.856846	9	19.2332	0.939102	15	8.77716	0.964416	15	8.09383	0.920122	0.475511	0.0696908	0.176284	377	40.5961	8.89502	55.97	2	5	17	195	738.039
gi|475608242	Proteasome subunit beta type-4 [Aegilops tauschii]	Traes_4AL_DCFE55D31.1	pep:novel scaffold:IWGSC2:IWGSC_CSS_4AL_scaff_7123862:4846:6975:1 gene:Traes_4AL_DCFE55D31 transcript:Traes_4AL_DCFE55D31.1	0.988533	29	18.3055	1.02433	28	12.9433	1.02703	37	11.7101	1.0133	0.915056	0.344179	0.470195	1.02293	29	20.6705	1.04013	28	17.4767	1.05938	37	17.0467	1.04081	0.72953	0.0178859	0.073	243	26.9555	7.53271	55.97	6	11	11	94	470.002
gi|326516226	predicted protein [Hordeum vulgare subsp. vulgare]	Traes_3AL_4ACBEDEF9.2	pep:novel chromosome:IWGSC2:3A:112446537:112448277:1 gene:Traes_3AL_4ACBEDEF9 transcript:Traes_3AL_4ACBEDEF9.2	1.05984	1		0.831314	2	44.2821				0.945578	0.5637	0.568266	0.676746	2.0043	1		1.5957	2	87.2055				1.8	1.13132e-07	0.0134327	0.060921	143	16.2487	10.3159	55.94	2	2	10	60	142.43
gi|475571381	Ferredoxin--NADP reductase, root isozyme, chloroplastic [Aegilops tauschii]	Traes_5BL_79AA7C165.1	pep:novel scaffold:IWGSC2:IWGSC_CSS_5BL_scaff_10782892:4495:7876:-1 gene:Traes_5BL_79AA7C165 transcript:Traes_5BL_79AA7C165.1	1.0449	8	3.59662	1.08966	4	6.01366	1.01496	6	14.5246	1.04984	0.647582	0.0832688	0.167501	1.14466	8	5.46936	0.991736	4	6.91063	0.983379	6	11.4492	1.03992	0.736081	0.488734	0.627932	365	40.123	8.41162	55.89	2	2	17	149	506.682
gi|475581984	Putative steroid-binding protein 3 [Aegilops tauschii]	Traes_6AL_215C7B97E1.2	pep:novel chromosome:IWGSC2:6A:197521366:197522047:-1 gene:Traes_6AL_215C7B97E1 transcript:Traes_6AL_215C7B97E1.2 description:"membrane-associated progesterone binding protein 2"	1.01894	6	15.9131	0.929987	7	15.6556	0.961646	5	11.7786	0.970192	0.744546	0.316033	0.441535	1.05756	6	17.0955	0.960205	7	21.4318	0.845132	5	10.2615	0.954298	0.681618	0.497981	0.635944	102	10.6995	6.7417	55.88	1	4	4	18	123.697
gi|475518107	Catalase isozyme 2 [Aegilops tauschii]	Traes_6DS_3522B8EF6.2	pep:novel chromosome:IWGSC2:6D:10497304:10499835:1 gene:Traes_6DS_3522B8EF6 transcript:Traes_6DS_3522B8EF6.2	1.00064	67	12.9396	0.995695	67	11.8446	1.04037	65	13.1904	1.01224	0.922715	1.36807e-06	0.000134846	1.01995	67	9.33299	1.045	67	14.0304	1.05305	65	12.5757	1.03933	0.742656	0.950738	0.96759	505	58.1098	6.91748	55.84	3	16	20	265	226.953
gi|475347359	Ferredoxin-3, chloroplastic [Aegilops tauschii]	Traes_5BL_EC508841D.1	pep:novel chromosome:IWGSC2:5B:263269826:263272865:1 gene:Traes_5BL_EC508841D transcript:Traes_5BL_EC508841D.1	0.981277	1					0.9817	2	8.58498	0.981489	0.831611	0.435645	0.558025	0.783213	1					1.19614	2	27.9809	0.989677	0.919796	0.0168745	0.0706269	154	16.3249	5.04639	55.84	3	1	4	29	1044.54
gi|475574510	Acetylornithine deacetylase [Aegilops tauschii]	Traes_6DL_275FA4D5F.1	pep:novel chromosome:IWGSC2:6D:112920361:112924358:1 gene:Traes_6DL_275FA4D5F transcript:Traes_6DL_275FA4D5F.1 description:"Peptidase M20/M25/M40 family protein"	1.0074	3	28.6739	0.936954	3	11.3665	1.10143	6	11.2215	1.01526	0.899786	0.764767	0.835859	0.981041	3	7.24617	0.958319	3	17.7012	0.980665	6	11.3638	0.973342	0.806111	0.0238284	0.0879656	446	48.7018	5.43994	55.83	1	3	18	75	349.412
gi|475574510	Acetylornithine deacetylase [Aegilops tauschii]	Traes_6AL_F717679DE.1	pep:novel chromosome:IWGSC2:6A:170392582:170396280:-1 gene:Traes_6AL_F717679DE transcript:Traes_6AL_F717679DE.1 description:"Peptidase M20/M25/M40 family protein"	1.17856	6	6.93818	1.09183	6	2.98227	1.25923	8	6.70082	1.17654	0.11582	0.0217233	0.0618247	1.0998	6	4.58796	0.980527	6	4.92608	0.94427	8	24.8123	1.0082	0.956888	0.869928	0.918214	446	48.8059	5.37646	55.83	1	3	18	83	348.767
gi|474396780	GDP-mannose 3,5-epimerase 2 [Triticum urartu]	Traes_5BL_C05A786BB.1	pep:novel chromosome:IWGSC2:5B:193271890:193275898:-1 gene:Traes_5BL_C05A786BB transcript:Traes_5BL_C05A786BB.1 description:"GDP-D-mannose 3',5'-epimerase"	0.936966	2	6.01191				0.921018	1		0.928992	0.447613	0.00126116	0.00904064	0.687583	2	1.68825				0.699802	1		0.693693	0.00214435	7.24058e-06	0.00053526	371	41.9896	5.94775	55.8	1	1	20	137	503.171
gi|326532230*	predicted protein [Hordeum vulgare subsp. vulgare]	Traes_2DL_E1C8AA27A.2	pep:novel scaffold:IWGSC2:IWGSC_CSS_2DL_scaff_9841975:3661:5980:-1 gene:Traes_2DL_E1C8AA27A transcript:Traes_2DL_E1C8AA27A.2	1.15741	3	0.00611353	1.10171	1		1.09281	2	4.10117	1.11731	0.288502	0.00438579	0.0201849	1.30753	3	22.5087	1.46001	1		1.44289	2	1.55108	1.40226	0.0677138	0.00348743	0.00399677	208	22.6155	4.85596	55.77	1	1	9	73	389.078
gi|474100574	Proteasome subunit alpha type-2 [Triticum urartu]	TRAES3BF048900190CFD_t1	pep:novel chromosome:IWGSC2:3B:515798407:515803841:1 gene:TRAES3BF048900190CFD_g transcript:TRAES3BF048900190CFD_t1	0.969507	29	15.8802	1.00011	29	14.9369	1.01214	32	10.0421	0.993919	0.935861	0.656815	0.750609	0.921618	29	23.3659	1.02365	29	14.2916	1.01315	32	11.4679	0.98614	0.892986	0.690866	0.791511	235	25.8123	5.47803	55.74	6	11	11	90	411.443
gi|475592095	O-methyltransferase ZRP4 [Aegilops tauschii]	Traes_5AL_FEF4F30AA.1	pep:novel chromosome:IWGSC2:5A:139101405:139102823:1 gene:Traes_5AL_FEF4F30AA transcript:Traes_5AL_FEF4F30AA.1	1.10346	1		1.01016	1		1.34848	1		1.15403	0.167657	0.201515	0.318993	0.828692	1		0.969639	1		0.864117	1		0.887483	0.308287	0.0565088	0.153229	235	25.9922	5.97314	55.74	14	1	10	61	197.608
gi|475553895	hypothetical protein F775_04480 [Aegilops tauschii]	Traes_1BL_F1640B356.1	pep:novel chromosome:IWGSC2:1B:124631398:124631911:-1 gene:Traes_1BL_F1640B356 transcript:Traes_1BL_F1640B356.1				1.09221	1					1.09221	0.400751	#DIV/0!					0.9446	1					0.9446	0.624507	#DIV/0!		79	8.67824	4.76709	55.7	1	1	4	15	104.639
gi|474259811	Elongation factor 1-gamma 2 [Triticum urartu]	Traes_7AL_7C3AF19DC.1	pep:novel chromosome:IWGSC2:7A:92096515:92099701:1 gene:Traes_7AL_7C3AF19DC transcript:Traes_7AL_7C3AF19DC.1	0.988058	36	11.3142	1.02024	37	14.2101	1.01703	40	13.4819	1.00844	0.95349	0.455736	0.576395	1.0585	36	19.2098	1.07175	37	15.4132	1.02925	40	12.1689	1.05317	0.653047	0.0133227	0.0609359	413	46.7748	6.56592	55.69	2	7	21	383	1807.88
gi|326522400	predicted protein [Hordeum vulgare subsp. vulgare]	Traes_5DL_876F0FCBE.2	pep:novel chromosome:IWGSC2:5D:105458549:105460575:1 gene:Traes_5DL_876F0FCBE transcript:Traes_5DL_876F0FCBE.2	1.08446	17	12.1396	1.01779	21	16.2213	1.01543	19	16.4874	1.03923	0.723159	0.158009	0.268525	1.19173	17	14.2326	1.07749	21	17.3922	1.1258	19	17.1759	1.13167	0.269338	0.0164444	0.0695154	133	15.5445	10.6821	55.64	18	4	8	298	1500.54
gi|525778517	cytochrome f (chloroplast) [Triticum monococcum]	Traes_5AL_BEBCB4723.1	pep:novel scaffold:IWGSC2:IWGSC_CSS_5AL_scaff_2809997:2183:3145:-1 gene:Traes_5AL_BEBCB4723 transcript:Traes_5AL_BEBCB4723.1	0.941548	36	16.0534	0.962447	35	11.1257	0.970384	32	18.313	0.958126	0.652127	0.00822612	0.0308297	1.07551	36	16.5484	1.11369	36	14.1909	1.11261	33	18.431	1.1006	0.39357	0.00131344	0.0143846	320	35.3517	8.74854	55.63	17	4	16	315	1388.91
gi|357153206	PREDICTED: clathrin heavy chain 1-like [Brachypodium distachyon]	Traes_4DS_EB7A5C35C.2	pep:novel chromosome:IWGSC2:4D:54406291:54415122:-1 gene:Traes_4DS_EB7A5C35C transcript:Traes_4DS_EB7A5C35C.2	0.989008	15	8.30253	0.973416	14	8.08618	0.968011	15	9.34806	0.976812	0.799763	0.0211311	0.0608123	0.916371	15	39.8677	0.945847	14	31.975	0.899767	15	22.5272	0.920662	0.481145	0.00415903	0.0291774	777	87.4823	5.92236	55.6	1	9	34	263	953.721
gi|475612025	Malate dehydrogenase, chloroplastic [Aegilops tauschii]	Traes_7DL_35C4D1A4C.1	pep:novel chromosome:IWGSC2:7D:155670668:155672475:-1 gene:Traes_7DL_35C4D1A4C transcript:Traes_7DL_35C4D1A4C.1	1.03015	1		1.07343	2	1.16922	1.01851	1		1.0407	0.709128	0.0715279	0.149634	0.848029	1		0.85137	2	7.22401	0.84329	1		0.847563	0.163136	3.34917e-07	8.61174e-05	394	41.1099	8.33838	55.58	1	1	15	122	443.269
gi|326510547	predicted protein [Hordeum vulgare subsp. vulgare]	Traes_1BL_0A996D4A2.3	pep:novel scaffold:IWGSC2:IWGSC_CSS_1BL_scaff_3921411:8827:10009:-1 gene:Traes_1BL_0A996D4A2 transcript:Traes_1BL_0A996D4A2.3	0.984803	1		0.916777	2	18.4356	1.06406	4	5.77404	0.988547	0.895697	0.010686	0.0368495	0.969592	1		1.06194	2	5.39723	1.04099	4	5.96141	1.02417	0.844094	0.0207099	0.0797905	153	16.5151	10.1548	55.56	11	1	11	778	2162.64
gi|326510547	predicted protein [Hordeum vulgare subsp. vulgare]	Traes_1AL_3EC96C539.2*	pep:novel chromosome:IWGSC2:1A:233978806:233979800:1 gene:Traes_1AL_3EC96C539 transcript:Traes_1AL_3EC96C539.2 description:"Histone H2B.2 "	1.24518	5	5.62264	1.26122	2	3.22645	1.27975	4	4.89356	1.26158	0.0158621	1.24169e-05	4.03252e-05	1.29576	5	8.14827	1.3286	2	2.07574	1.30657	4	14.3255	1.31427	0.00136667	5.0694e-06	2.03775e-05	153	16.4871	10.1548	55.56	14	1	11	782	2168.75
gi|122194828	RecName: Full=4-hydroxy-7-methoxy-3-oxo-3,4-dihydro-2H-1,4-benzoxazin-2-yl glucoside beta-D-glucosidase 1b, chloroplastic; AltName: Full=Beta-glucosidase 1b; Short=Taglu1b; Flags: Precursor [Triticum aestivum]	Traes_2BL_84C64DBE2.2	pep:novel scaffold:IWGSC2:IWGSC_CSS_2BL_scaff_8085554:151:1980:-1 gene:Traes_2BL_84C64DBE2 transcript:Traes_2BL_84C64DBE2.2	0.909289	37	13.6992	0.913041	33	13.0732	0.919769	38	12.7865	0.914033	0.356102	9.62101e-06	0.000409343	1.09827	37	25.6745	1.14226	33	21.7604	1.10799	38	17.3598	1.11617	0.329217	0.000957605	0.0118727	256	29.3559	5.36377	55.47	36	6	12	193	1099.29
gi|357121737	PREDICTED: gamma carbonic anhydrase 2, mitochondrial [Brachypodium distachyon]	Traes_2DS_F7359F7FF.1	pep:novel chromosome:IWGSC2:2D:58993416:58996350:-1 gene:Traes_2DS_F7359F7FF transcript:Traes_2DS_F7359F7FF.1 description:"gamma carbonic anhydrase 2"				1.21812	1		1.22737	1		1.22274	0.051523	8.16769e-06	0.000368731				0.890619	1		0.85018	1		0.8704	0.237781	0.0033059	0.0254903	274	29.6075	7.34229	55.47	2	1	13	92	288.599
gi|357121737	PREDICTED: gamma carbonic anhydrase 2, mitochondrial [Brachypodium distachyon]	Traes_2BS_F47964983.1	pep:novel chromosome:IWGSC2:2B:42088014:42091285:1 gene:Traes_2BS_F47964983 transcript:Traes_2BS_F47964983.1 description:"gamma carbonic anhydrase 2"	0.999004	2	11.5725	1.06498	2	16.2608	1.09317	2	15.1211	1.05238	0.634277	0.133689	0.237358	1.00005	2	24.885	0.998141	2	17.1307	1.02814	2	5.88783	1.00878	0.949737	0.416622	0.566154	274	29.5915	7.34229	55.47	2	1	13	96	288.599
gi|187424042	GTPase SAR1 [Triticum aestivum]	Traes_5BS_23ED32DC9.1	pep:novel chromosome:IWGSC2:5B:148617494:148621025:1 gene:Traes_5BS_23ED32DC9 transcript:Traes_5BS_23ED32DC9.1	0.994917	1		0.915961	1		0.989887	3	6.47477	0.966922	0.721139	0.264669	0.388979	0.832129	1		0.866105	1		0.873389	3	11.77	0.857208	0.191426	0.000358014	0.00641605	193	22.0665	8.04541	55.44	10	2	9	78	269.173
gi|669030294	unnamed protein product [Triticum aestivum]	TRAES3BF004400020CFD_t1	pep:novel chromosome:IWGSC2:3B:582908368:582910644:-1 gene:TRAES3BF004400020CFD_g transcript:TRAES3BF004400020CFD_t1	1.12986	8	3.24338	1.14744	7	19.3095	1.15555	6	22.8899	1.14428	0.195408	4.4949e-05	0.00101075	0.987191	8	29.1082	1.0373	7	7.15723	1.12093	6	13.8324	1.04847	0.684423	0.28187	0.445241	278	30.3361	10.1694	55.4	4	3	18	292	947.381
gi|473910832	hypothetical protein TRIUR3_11241 [Triticum urartu]	Traes_4AL_128D87047.1	pep:novel chromosome:IWGSC2:4A:211405147:211407363:1 gene:Traes_4AL_128D87047 transcript:Traes_4AL_128D87047.1	0.949085	7	16.5093	0.873151	7	6.6145	0.900943	6	8.26091	0.907726	0.322694	0.014145	0.044975	0.974488	7	8.43197	1.02247	7	10.4724	1.00018	6	11.8763	0.999046	0.980008	0.948422	0.965731	159	18.0416	9.93506	55.35	8	4	9	40	107.988
gi|474441224	Chitinase 2 [Triticum urartu]	Traes_1AL_7402A5761.1	pep:novel scaffold:IWGSC2:IWGSC_CSS_1AL_scaff_3905642:1:874:1 gene:Traes_1AL_7402A5761 transcript:Traes_1AL_7402A5761.1	1.04111	21	17.1795	0.936672	28	12.0774	0.969475	26	13.6246	0.982419	0.839598	0.599072	0.703377	0.963218	21	14.7821	0.958208	28	13.0876	0.962477	26	20.4119	0.961301	0.726971	1.5722e-05	0.000894039	206	22.7683	5.07178	55.34	1	8	8	89	584.529
gi|474249050	Pyruvate kinase, cytosolic isozyme [Triticum urartu]	Traes_2AL_D6D188AA7.2	pep:novel chromosome:IWGSC2:2A:249754814:249758780:1 gene:Traes_2AL_D6D188AA7 transcript:Traes_2AL_D6D188AA7.2				1.05998	1		1.04285	1		1.05142	0.640912	0.00399776	0.0189294				1.15519	1		1.11356	1		1.13438	0.26247	0.00323763	0.0251608	385	41.3917	7.79639	55.32	4	1	17	176	899.696
gi|475622693	Pyruvate kinase, cytosolic isozyme [Aegilops tauschii]	Traes_2BL_9B9195C2E.2	pep:novel chromosome:IWGSC2:2B:338911670:338915615:1 gene:Traes_2BL_9B9195C2E transcript:Traes_2BL_9B9195C2E.2	1.00667	2	3.21526	1.0087	2	3.46946	1.02273	2	7.40918	1.0127	0.915056	0.0656668	0.140912	1.00767	2	23.3508	1.10662	2	0.154316	1.0497	2	3.42207	1.05466	0.640704	0.129275	0.265925	385	41.3037	7.98682	55.32	4	1	17	180	901.945
gi|641739208	thylakoid-bound ascorbate peroxidase [Triticum monococcum]	Traes_6AL_80FD46553.1	pep:novel chromosome:IWGSC2:6A:204589683:204593693:1 gene:Traes_6AL_80FD46553 transcript:Traes_6AL_80FD46553.1	0.974025	12	15.4063	0.985309	12	9.95313	0.959965	13	13.9417	0.9731	0.768117	0.0214016	0.0612924	1.00352	12	6.81288	0.95878	12	16.1217	0.993441	13	19.191	0.985249	0.886285	0.337518	0.499771	431	46.8287	6.82959	55.22	1	6	22	197	600.316
gi|326506720	predicted protein [Hordeum vulgare subsp. vulgare]	Traes_1AL_1543CA165.2	pep:novel chromosome:IWGSC2:1A:61288712:61293586:-1 gene:Traes_1AL_1543CA165 transcript:Traes_1AL_1543CA165.2	1.0003	17	18.8345	0.997663	13	9.42634	1.0118	8	14.3965	1.00325	0.992224	0.495123	0.612073	0.906303	17	40.2957	1.00761	13	21.0808	1.02879	8	13.9598	0.980902	0.859497	0.639921	0.751936	288	32.06	6.25244	55.21	1	5	15	185	1182.88
gi|473961308	40S ribosomal protein S6 [Triticum urartu]	Traes_2BS_C41E04839.1	pep:novel scaffold:IWGSC2:IWGSC_CSS_2BS_scaff_5246608:9475:11846:-1 gene:Traes_2BS_C41E04839 transcript:Traes_2BS_C41E04839.1	1.02263	39	10.6297	1.02422	34	7.91774	1.02952	37	10.1055	1.02545	0.82454	0.0036255	0.0178083	0.99287	39	20.1715	1.00108	34	16.449	0.964178	37	15.3298	0.986043	0.892986	0.173535	0.321216	250	28.4387	10.6675	55.2	4	7	18	248	174.244
gi|295841344	benzoxazinone:UDP-Glc glucosyltransferase [Triticum aestivum]	Traes_7BS_5FE261AAA.1	pep:novel scaffold:IWGSC2:IWGSC_CSS_7BS_scaff_3092567:1:768:-1 gene:Traes_7BS_5FE261AAA transcript:Traes_7BS_5FE261AAA.1	1.05833	17	16.5894	1.10531	17	8.39773	1.08963	16	11.4078	1.08442	0.442221	0.000256875	0.00310032	1.10886	17	15.0582	1.02677	17	11.2949	1.01291	16	11.5942	1.04951	0.671786	0.280219	0.442751	125	13.6981	5.45264	55.2	1	5	5	50	1096.45
gi|475623273	Putative mitochondrial-processing peptidase subunit beta [Aegilops tauschii]	Traes_4DL_8DED0B0C8.1	pep:novel scaffold:IWGSC2:IWGSC_CSS_4DL_scaff_14352871:1:4017:1 gene:Traes_4DL_8DED0B0C8 transcript:Traes_4DL_8DED0B0C8.1 description:"Insulinase (Peptidase family M16) protein"	1.0701	9	16.4107	1.14379	8	8.55802	1.10142	11	7.44545	1.1051	0.339125	0.00791495	0.0300829	1.06562	9	20.8253	0.994324	8	4.87032	1.04715	11	6.85463	1.0357	0.762534	0.17003	0.317211	386	43.304	5.64307	55.18	1	3	18	235	957.542
gi|669027601	unnamed protein product [Triticum aestivum]	TRAES3BF105300040CFD_t1	pep:novel chromosome:IWGSC2:3B:54111324:54114763:-1 gene:TRAES3BF105300040CFD_g transcript:TRAES3BF105300040CFD_t1 description:"RAS 5"	0.936422	7	9.61552	0.934364	5	12.2518	0.962093	8	5.2879	0.944293	0.549439	0.00335055	0.016864	1.11256	7	15.7137	0.953558	5	21.6874	1.01447	8	18.8461	1.02686	0.82342	0.593023	0.717499	203	22.6993	5.46533	55.17	16	4	10	94	395.751
gi|19569591*	AF486634_1ferredoxin precursor [Triticum aestivum]	Traes_1BL_23349A132.1	pep:novel scaffold:IWGSC2:IWGSC_CSS_1BL_scaff_3868206:2866:3775:-1 gene:Traes_1BL_23349A132 transcript:Traes_1BL_23349A132.1	1.25379	3	12.7512	1.27314	4	11.1137	1.26716	6	5.71028	1.26329	0.0142698	0.00170459	0.00109456	1.17509	3	20.3049	1.26532	4	38.5133	0.989112	6	15.2744	1.14317	0.233201	0.15309	0.297235	107	11.6784	4.41162	55.14	5	3	3	13	109.527
gi|473882607	hypothetical protein TRIUR3_30538 [Triticum urartu]	Traes_2AL_FDD593ED4.1	pep:novel scaffold:IWGSC2:IWGSC_CSS_2AL_scaff_6330390:2129:11320:1 gene:Traes_2AL_FDD593ED4 transcript:Traes_2AL_FDD593ED4.1	1.0576	13	6.67473	1.1029	16	13.1827	1.1241	13	9.80746	1.09487	0.385896	0.00842176	0.031305	1.06199	13	9.16373	1.12473	16	18.7876	1.11741	13	37.0473	1.10138	0.39357	0.00689265	0.0398078	1785	200.608	4.67822	55.13	1	15	87	410	1660.04
gi|474441074	Eukaryotic initiation factor 4A-1 [Triticum urartu]	Traes_6AS_9E38A95CB.1	pep:novel chromosome:IWGSC2:6A:32456796:32461570:-1 gene:Traes_6AS_9E38A95CB transcript:Traes_6AS_9E38A95CB.1	1.31566	6	35.1785	1.09737	9	23.4958	1.11151	8	25.797	1.17485	0.11972	0.475095	0.592641	1.31319	6	36.1975	0.924156	9	79.7037	0.873647	8	69.4413	1.037	0.755884	0.181501	0.32987	414	46.8729	5.57959	55.07	4	2	23	476	2581.87
gi|326534222	predicted protein [Hordeum vulgare subsp. vulgare]	Traes_7AL_A761447C9.2	pep:novel chromosome:IWGSC2:7A:139330372:139333245:-1 gene:Traes_7AL_A761447C9 transcript:Traes_7AL_A761447C9.2	0.975012	19	25.8304	1.09203	17	33.699	1.01419	18	25.7165	1.02708	0.809747	0.0682668	0.145174	1.0122	19	26.6932	1.09389	17	32.0523	1.02003	18	38.653	1.04204	0.723005	0.803078	0.87177	414	46.942	5.47803	55.07	3	2	23	507	2471.78
gi|473882607	hypothetical protein TRIUR3_30538 [Triticum urartu]	Traes_2BL_F6A39F5FE.2	pep:novel chromosome:IWGSC2:2B:265519311:265524291:-1 gene:Traes_2BL_F6A39F5FE transcript:Traes_2BL_F6A39F5FE.2	1.16442	5	12.3919	1.06968	5	1.46176	1.02712	8	5.98085	1.08707	0.426353	0.0984552	0.189231	1.08665	5	6.20849	1.06077	5	15.4333	0.93884	8	12.6741	1.02875	0.809737	0.562346	0.69228	1579	177.89	4.66553	55.03	1	8	77	373	1574.54
gi|475578130	Isopentenyl-diphosphate Delta-isomerase I [Aegilops tauschii]	Traes_2DS_A70A40F38.1	pep:novel chromosome:IWGSC2:2D:57779940:57783713:1 gene:Traes_2DS_A70A40F38 transcript:Traes_2DS_A70A40F38.1	1.0568	2	26.6743	0.9251	1		0.894835	3	15.0596	0.958913	0.659694	0.455033	0.576246	0.988182	2	18.3873	0.798865	1		0.784043	3	1.30674	0.85703	0.191426	0.0952122	0.217491	220	25.4079	5.08447	55	5	2	10	49	273.096
gi|473865714	T-complex protein 1 subunit gamma [Triticum urartu]	Traes_7AL_D41925FB8.1	pep:novel chromosome:IWGSC2:7A:111380223:111385373:-1 gene:Traes_7AL_D41925FB8 transcript:Traes_7AL_D41925FB8.1 description:"TCP-1/cpn60 chaperonin family protein"	0.998483	2	2.33528	0.980414	1		0.93715	2	5.15015	0.972015	0.760243	0.198891	0.316108	1.08222	2	0.783394	1.20479	1		1.04277	2	10.9399	1.10992	0.35399	0.0873032	0.204399	513	56.1842	5.59229	54.97	1	1	27	167	551.637
gi|475526000	40S ribosomal protein S26-1 [Aegilops tauschii]	Traes_5AL_106BEC5D4.1	pep:novel scaffold:IWGSC2:IWGSC_CSS_5AL_scaff_2690175:1:1901:1 gene:Traes_5AL_106BEC5D4 transcript:Traes_5AL_106BEC5D4.1	0.951676	9	19.6144	0.976196	10	9.16942	1.01329	13	7.46464	0.980386	0.823634	0.334943	0.461093	0.96196	9	9.53973	1.02641	10	24.2032	0.997439	13	26.3041	0.995269	0.95328	0.81214	0.878222	131	14.2825	10.6968	54.96	3	1	7	93	868.269
gi|473891076	NADH-ubiquinone oxidoreductase 75 kDa subunit, mitochondrial [Triticum urartu]	Traes_4BS_EC229E33E.1	pep:novel chromosome:IWGSC2:4B:11578220:11583861:1 gene:Traes_4BS_EC229E33E transcript:Traes_4BS_EC229E33E.1	0.963573	8	6.20398	0.961646	7	13.0512	1.01472	10	8.25968	0.979979	0.823634	0.313472	0.438786	1.06275	8	14.3876	0.97805	7	23.3465	1.08252	10	11.1962	1.04111	0.72953	0.268809	0.430705	610	66.3017	6.21436	54.92	1	3	22	178	1235.15
gi|326514880	predicted protein [Hordeum vulgare subsp. vulgare]	Traes_5DS_81917280C.1	pep:novel scaffold:IWGSC2:IWGSC_CSS_5DS_scaff_2768592:2968:7688:1 gene:Traes_5DS_81917280C transcript:Traes_5DS_81917280C.1	0.956961	13	15.3134	0.967472	17	11.7869	0.935025	15	15.0339	0.953153	0.614724	0.00803674	0.030312	0.897652	13	5.85761	0.864505	17	4.72062	0.897307	15	19.9466	0.886488	0.303832	0.000496146	0.00795178	735	81.5656	5.46533	54.83	17	6	39	240	774.527
gi|669029928	unnamed protein product [Triticum aestivum]	TRAES3BF003200130CFD_t1	pep:novel chromosome:IWGSC2:3B:530083125:530084414:-1 gene:TRAES3BF003200130CFD_g transcript:TRAES3BF003200130CFD_t1	1.08556	25	12.6447	1.02618	24	13.5955	1.04865	29	10.4712	1.05346	0.627679	0.0366156	0.090227	0.980281	25	17.823	1.05719	24	21.056	1.0179	29	17.9169	1.01846	0.885937	0.45259	0.595731	356	40.5343	6.43018	54.78	7	9	18	193	414.344
gi|473842616	S-adenosylmethionine synthase 1 [Triticum urartu]	Traes_6DL_F9589C62A.4	pep:novel chromosome:IWGSC2:6D:134242537:134244729:-1 gene:Traes_6DL_F9589C62A transcript:Traes_6DL_F9589C62A.4	0.808005	5	9.80259	0.83473	5	3.69285	0.820026	3	3.78511	0.82092	0.045491	2.05513e-05	0.000620103	1.16021	5	10.7642	1.14656	5	16.4403	1.11017	3	40.742	1.13898	0.245882	0.00074175	0.0102974	473	51.9028	5.80811	54.76	2	2	17	267	1125.58
gi|585032	RecName: Full=Cysteine synthase; AltName: Full=CSase A; AltName: Full=O-acetylserine (thiol)-lyase; Short=OAS-TL A; AltName: Full=O-acetylserine sulfhydrylase [Triticum aestivum]	Traes_5BS_1AC8D3009.2	pep:known chromosome:IWGSC2:5B:5938438:5943015:-1 gene:Traes_5BS_1AC8D3009 transcript:Traes_5BS_1AC8D3009.2 description:"Cysteine synthase "	1.03485	67	10.7245	1.01961	68	13.218	1.02956	79	10.5109	1.02801	0.802386	0.00330452	0.016732	0.953851	67	21.4231	0.91283	68	15.3464	0.918597	79	16.9577	0.928426	0.521403	0.0050489	0.0331034	437	46.1752	8.83643	54.69	2	6	18	478	1084.5
gi|326500432	predicted protein [Hordeum vulgare subsp. vulgare]	Traes_5DL_983E3EDB0.1	pep:novel chromosome:IWGSC2:5D:149018151:149020814:-1 gene:Traes_5DL_983E3EDB0 transcript:Traes_5DL_983E3EDB0.1	0.91591	4	9.11473	0.952489	7	15.4175	0.909072	5	7.65734	0.925824	0.428435	0.00531581	0.0229976	0.944592	4	2.15824	0.974661	7	16.5915	0.820733	5	25.7127	0.913329	0.436939	0.139603	0.279394	300	31.3928	9.49561	54.67	3	2	13	63	243.304
gi|475622034	T-complex protein 1 subunit beta [Aegilops tauschii]	Traes_4AS_B50BC531A.1*	pep:novel chromosome:IWGSC2:4A:33473428:33477647:-1 gene:Traes_4AS_B50BC531A transcript:Traes_4AS_B50BC531A.1	0.834338	1		0.834566	1		0.83309	1		0.833998	0.0654212	3.49818e-10	5.17207e-07	0.730396	1		0.484719	1		0.659691	1		0.60728	0.00759067	0.00106512	0.00141314	525	57.2457	6.02393	54.67	3	2	23	120	579.033
gi|568215132	uncharacterized protein LOC102577793 [Solanum tuberosum]	Traes_1AL_A717981EE.1	pep:novel scaffold:IWGSC2:IWGSC_CSS_1AL_scaff_3869375:2094:3996:-1 gene:Traes_1AL_A717981EE transcript:Traes_1AL_A717981EE.1	1.02113	44	8.85785	0.977836	46	14.7943	0.991725	52	15.298	0.996896	0.959947	0.819805	0.877684	1.02694	44	17.7761	0.985752	46	26.791	0.972682	52	19.1206	0.995124	0.95328	0.780369	0.854965	130	14.7809	9.89111	54.62	2	7	7	142	698.484
gi|473891076	NADH-ubiquinone oxidoreductase 75 kDa subunit, mitochondrial [Triticum urartu]	Traes_4DS_3ECA72379.1	pep:novel scaffold:IWGSC2:IWGSC_CSS_4DS_scaff_2325707:1:8189:1 gene:Traes_4DS_3ECA72379 transcript:Traes_4DS_3ECA72379.1	0.958004	5	8.65	1.01872	10	4.31037	1.0034	12	8.03241	0.993374	0.927827	0.73466	0.813477	1.06926	5	7.01726	1.05445	10	17.2363	1.02026	12	9.21974	1.04799	0.684423	0.0297105	0.100233	627	68.0135	6.21436	54.55	1	4	23	180	1195.66
gi|475617726	Auxin-induced protein [Aegilops tauschii]	Traes_2DL_849039EC1.1	pep:novel scaffold:IWGSC2:IWGSC_CSS_2DL_scaff_5977546:1:201:1 gene:Traes_2DL_849039EC1 transcript:Traes_2DL_849039EC1.1	0.931491	1		0.969908	1					0.950699	0.599977	0.0411321	0.0984441	0.968645	1		1.30854	1					1.13859	0.245882	0.353889	0.514352	66	7.14044	5.21143	54.55	1	1	2	9	266.231
gi|326506152	predicted protein [Hordeum vulgare subsp. vulgare]	Traes_6DS_8D90F8B10.2	pep:novel chromosome:IWGSC2:6D:15305202:15308494:1 gene:Traes_6DS_8D90F8B10 transcript:Traes_6DS_8D90F8B10.2	0.826223	2	13.7931	0.891797	3	15.637	0.874789	2	13.4713	0.86427	0.136858	0.00230271	0.0132861	0.932323	2	41.9222	0.834006	3	10.3567	0.90413	2	34.3209	0.890153	0.321879	0.0198073	0.0776277	288	31.2915	5.42725	54.51	1	2	11	130	851.095
gi|326507790	predicted protein [Hordeum vulgare subsp. vulgare]	Traes_1BL_6F4AB886C.2	pep:novel chromosome:IWGSC2:1B:238029681:238030444:-1 gene:Traes_1BL_6F4AB886C transcript:Traes_1BL_6F4AB886C.2 description:"Adenine nucleotide alpha hydrolases-like superfamily protein"	1.00988	10	5.7506	0.994654	10	22.8479	1.02611	9	8.17892	1.01022	0.938076	0.323587	0.448908	0.987635	10	11.0249	0.916368	10	12.7887	1.02399	9	11.0537	0.975999	0.82609	0.489954	0.62909	189	20.8855	7.41553	54.5	2	10	11	30	148.465
gi|475612725	Nuclease S1 [Aegilops tauschii]	Traes_2DL_5379C1D05.2	pep:novel chromosome:IWGSC2:2D:143729577:143731440:-1 gene:Traes_2DL_5379C1D05 transcript:Traes_2DL_5379C1D05.2	1.06203	5	11.9462	1.11055	4	15.2335	1.03491	8	11.6211	1.06916	0.527177	0.0353172	0.0880548	1.04034	5	19.3742	1.0566	4	12.1942	0.922	8	23.2708	1.00631	0.971222	0.888866	0.928755	156	17.8058	5.57959	54.49	10	3	8	52	133.241
gi|52699948	putative proteinase inhibitor-related protein [Triticum aestivum]	Traes_1AL_61464BAA6.1	pep:novel chromosome:IWGSC2:1A:52648644:52649440:1 gene:Traes_1AL_61464BAA6 transcript:Traes_1AL_61464BAA6.1	0.848188	25	18.1762	0.937722	20	19.5712	0.85579	33	27.8397	0.880566	0.196362	0.0140654	0.0447459	0.950106	25	18.7163	0.964639	20	14.8548	1.00946	33	16.2988	0.974736	0.819424	0.230159	0.388126	90	9.59259	8.35303	54.44	5	3	5	134	582.405
gi|474359227*	Late embryogenesis abundant protein Lea14-A [Triticum urartu]	Traes_5BL_CE7069050.1	pep:novel chromosome:IWGSC2:5B:267964917:267965897:-1 gene:Traes_5BL_CE7069050 transcript:Traes_5BL_CE7069050.1	1.31769	5	3.35959	1.30482	5	5.82498	1.31906	5	27.0093	1.31267	0.0218831	1.8059e-07	1.95676e-06	1.18664	5	11.8547	0.883646	5	36.7134	1.21553	5	10.7014	1.09527	0.421581	0.420139	0.569886	327	36.4459	5.30029	54.43	1	1	16	163	625.771
gi|57635157	peroxidase 6 [Triticum monococcum]	Traes_6AS_5BAD56BB6.1	pep:novel scaffold:IWGSC2:IWGSC_CSS_6AS_scaff_3483094:12099:13711:-1 gene:Traes_6AS_5BAD56BB6 transcript:Traes_6AS_5BAD56BB6.1	0.982266	53	12.9175	0.929105	54	8.64333	0.921903	59	14.2516	0.944425	0.549439	0.0432565	0.102409	1.00934	53	13.8265	0.993002	54	11.8734	1.0034	59	11.5396	1.00191	1	0.708872	0.804503	322	34.6917	8.01611	54.35	14	8	13	240	1710.28
gi|474125336	Lactoylglutathione lyase [Triticum urartu]	Traes_6AL_2063C3615.4	pep:novel scaffold:IWGSC2:IWGSC_CSS_6AL_scaff_5830561:3272:7416:1 gene:Traes_6AL_2063C3615 transcript:Traes_6AL_2063C3615.4	0.916417	12	10.9526	0.918666	10	6.16244	0.910485	12	6.22842	0.91519	0.361853	4.08891e-06	0.000234775	1.04471	12	8.26703	1.05458	10	4.50842	0.986567	12	8.34487	1.02862	0.809737	0.248711	0.408691	291	32.5555	5.78271	54.3	3	1	13	219	931.693
gi|669028291	unnamed protein product [Triticum aestivum]	TRAES3BF089200070CFD_t1	pep:novel chromosome:IWGSC2:3B:150288647:150292034:-1 gene:TRAES3BF089200070CFD_g transcript:TRAES3BF089200070CFD_t1	1.00128	10	14.9849	0.922749	9	5.45686	1.0252	7	11.2693	0.983075	0.847594	0.13068	0.233134	1.0502	10	25.1076	0.928832	9	12.6888	0.896754	7	11.4349	0.958595	0.713941	0.0887339	0.206603	501	56.7751	8.86572	54.29	5	6	24	177	125.691
gi|302179459	hypothetical protein [Triticum aestivum]	Traes_4BL_61C703587.1	pep:novel chromosome:IWGSC2:4B:316439161:316441806:1 gene:Traes_4BL_61C703587 transcript:Traes_4BL_61C703587.1	0.99073	7	9.20125	0.929405	11	8.56255	0.975137	14	9.36726	0.965091	0.705637	0.613479	0.716594	0.952047	7	5.26832	0.996083	11	12.4895	0.962914	14	7.658	0.970348	0.786196	0.425637	0.574839	175	19.5422	8.17725	54.29	7	8	11	57	439.16
gi|475571381	Ferredoxin--NADP reductase, root isozyme, chloroplastic [Aegilops tauschii]	Traes_5DL_06E515CD3.2	pep:novel chromosome:IWGSC2:5D:137574426:137578269:1 gene:Traes_5DL_06E515CD3 transcript:Traes_5DL_06E515CD3.2	1.1104	12	12.8212	1.10454	13	11.8128	1.17535	14	12.0057	1.1301	0.240213	0.0147815	0.0465236	0.986857	12	19.7286	0.997355	13	18.6809	0.970356	14	26.523	0.984856	0.886285	0.999514	0.999683	376	41.1235	8.54346	54.26	2	2	17	170	395.174
gi|347809964	glutaredoxin [Secale cereale x Triticum turgidum subsp. durum]	Traes_2AL_21B8BCA9C.1	pep:novel scaffold:IWGSC2:IWGSC_CSS_2AL_scaff_6438930:2595:5191:-1 gene:Traes_2AL_21B8BCA9C transcript:Traes_2AL_21B8BCA9C.1 description:"Glutaredoxin family protein"	1.0759	15	8.63274	1.06557	15	7.15653	1.02995	13	9.72396	1.05714	0.601645	0.00458212	0.0207812	1.04655	15	17.6593	1.05929	15	15.2691	0.894059	13	15.4368	0.999966	0.986678	0.126219	0.262376	129	13.2857	7.85498	54.26	1	4	5	44	445.787
gi|326526045	predicted protein [Hordeum vulgare subsp. vulgare]	Traes_1DL_1FFE8EF0D.1	pep:novel scaffold:IWGSC2:IWGSC_CSS_1DL_scaff_2255971:459:5195:1 gene:Traes_1DL_1FFE8EF0D transcript:Traes_1DL_1FFE8EF0D.1	0.953094	20	7.95048	1.0066	20	14.1209	1.01337	18	15.7811	0.991023	0.91176	0.662244	0.754481	1.00154	20	14.4584	1.02013	20	19.0495	1.00429	18	23.7112	1.00865	0.949737	0.209617	0.364289	413	46.234	6.48096	54.24	2	11	17	107	218.063
gi|18076790	phosphoglucomutase, partial [Triticum aestivum]	Traes_4DS_05DEB5A63.2	pep:novel chromosome:IWGSC2:4D:2200914:2206922:-1 gene:Traes_4DS_05DEB5A63 transcript:Traes_4DS_05DEB5A63.2	0.957582	28	10.3762	0.975222	29	10.1296	0.997095	26	9.16613	0.976633	0.799763	0.110352	0.20555	1.0083	28	14.2592	1.01097	29	14.6229	1.02088	26	9.50844	1.01338	0.921246	0.0249202	0.0899745	603	65.5989	5.70654	54.23	2	4	24	338	1483.36
gi|669028244	unnamed protein product [Triticum aestivum]	TRAES3BF048200040CFD_t1	pep:novel chromosome:IWGSC2:3B:143526091:143529370:1 gene:TRAES3BF048200040CFD_g transcript:TRAES3BF048200040CFD_t1	0.943753	8	8.14623	1.04136	8	14.158	1.02474	6	18.4384	1.00328	0.992224	0.918488	0.943865	1.09634	8	11.0598	0.950558	8	15.0788	0.92547	6	2.33566	0.99079	0.926496	0.871139	0.918182	812	91.9901	5.51611	54.19	2	1	34	322	1675.06
gi|475581852	hypothetical protein F775_26051 [Aegilops tauschii]	Traes_5DL_EF8A013FC.1	pep:novel scaffold:IWGSC2:IWGSC_CSS_5DL_scaff_4526784:1:219:-1 gene:Traes_5DL_EF8A013FC transcript:Traes_5DL_EF8A013FC.1	1.29067	1		1.22466	1		1.06319	1		1.19284	0.0882932	0.0462037	0.107325	1.06456	1		1.00707	1		0.951336	1		1.00765	0.956888	0.826337	0.887408	72	7.41677	4.42432	54.17	1	1	3	23	106.366
gi|475621389	V-type proton ATPase subunit C [Aegilops tauschii]	Traes_1DL_8CBF971B7.1	pep:novel scaffold:IWGSC2:IWGSC_CSS_1DL_scaff_2254501:7074:10843:-1 gene:Traes_1DL_8CBF971B7 transcript:Traes_1DL_8CBF971B7.1	1.08885	1		1.06434	2	0.259796	1.02467	2	5.90196	1.05929	0.588849	0.191883	0.308789	1.11146	1		0.856661	2	23.7723	0.909861	2	18.8015	0.959326	0.713941	0.898618	0.935473	240	27.3969	6.93213	54.17	4	1	10	64	322.042
gi|475611094	Dihydrolipoyllysine-residue acetyltransferase component 3 of pyruvate dehydrogenase complex, mitochondrial [Aegilops tauschii]	Traes_7DS_E9F7EDB03.2	pep:novel chromosome:IWGSC2:7D:633410:638039:1 gene:Traes_7DS_E9F7EDB03 transcript:Traes_7DS_E9F7EDB03.2	1.08017	4	9.06572	0.986086	4	17.1941	1.1159	4	9.71709	1.06072	0.576205	0.0338479	0.0852177	0.955781	4	4.9081	0.992418	4	6.48089	1.04167	4	2.46565	0.996623	0.966652	0.627877	0.743694	456	48.8649	5.60498	54.17	2	1	20	137	312.634
gi|20302473*	ferredoxin-NADP(H) oxidoreductase [Triticum aestivum]	Traes_6AS_24E61E96B.2	pep:novel chromosome:IWGSC2:6A:2797510:2799379:1 gene:Traes_6AS_24E61E96B transcript:Traes_6AS_24E61E96B.2	1.01954	5	1.42881	1.04535	6	10.5212	0.943897	12	21.0001	1.00293	0.992224	0.927978	0.950479	1.80029	5	19.2272	1.88721	6	39.9818	1.74916	12	40.243	1.80884	9.66744e-09	3.32465e-05	8.56642e-05	373	41.3109	7.92822	54.16	3	2	19	386	2048.4
gi|357144871	PREDICTED: 60S ribosomal protein L13-1-like [Brachypodium distachyon]	Traes_6BS_8CB3E58AE.1	pep:novel scaffold:IWGSC2:IWGSC_CSS_6BS_scaff_2121845:4378:5788:-1 gene:Traes_6BS_8CB3E58AE transcript:Traes_6BS_8CB3E58AE.1	0.986224	11	9.7567	1.05418	10	7.64794	1.05223	13	5.03057	1.03088	0.780453	0.238974	0.361455	0.985802	11	29.7786	0.951062	10	14.3012	0.865889	13	21.4719	0.934251	0.556986	0.138672	0.278284	194	22.339	10.3452	54.12	2	3	12	96	634.886
gi|475587622	Elongation factor 1-gamma 2 [Aegilops tauschii]	Traes_7BL_B00181304.1	pep:novel chromosome:IWGSC2:7B:168323189:168324619:-1 gene:Traes_7BL_B00181304 transcript:Traes_7BL_B00181304.1	1.03725	20	11.936	1.00005	21	13.4886	1.00519	23	14.5234	1.01416	0.907413	0.00268993	0.0145814	1.06338	20	26.5595	1.04772	21	21.7813	1.08686	23	15.9411	1.06599	0.575045	0.717582	0.810965	259	28.9298	9.20264	54.05	1	5	13	209	195.723
gi|218186102	hypothetical protein OsI_36818 [Oryza sativa Indica Group]	Traes_5BS_1CC125F95.2	pep:novel scaffold:IWGSC2:IWGSC_CSS_5BS_scaff_2273181:270:1749:1 gene:Traes_5BS_1CC125F95 transcript:Traes_5BS_1CC125F95.2	0.946627	6	2.30158	0.932434	6	9.70921	0.960406	9	5.70112	0.946489	0.5637	0.290592	0.416218	0.963206	6	17.0914	1.12307	6	14.979	0.973839	9	7.53091	1.02004	0.871921	0.00439024	0.0300856	111	12.2922	4.75439	54.05	1	3	4	22	933.794
gi|259017810	dehydroascorbate reductase [Triticum aestivum]	Traes_1BS_F226DF9B4.1	pep:novel scaffold:IWGSC2:IWGSC_CSS_1BS_scaff_3459314:1:4896:-1 gene:Traes_1BS_F226DF9B4 transcript:Traes_1BS_F226DF9B4.1	0.997314	9	10.722	0.974085	17	9.38339	1.07419	11	5.24007	1.0152	0.899786	0.641791	0.740162	1.14212	9	14.4601	1.08451	17	20.0589	1.1155	11	13.4806	1.11404	0.337332	0.0023752	0.0205364	311	33.5377	8.88037	54.02	2	3	16	319	2008.93
gi|28192421	dehydroascorbate reductase [Triticum aestivum]	Traes_1AS_A053EC112.1	pep:novel chromosome:IWGSC2:1A:4512780:4517093:1 gene:Traes_1AS_A053EC112 transcript:Traes_1AS_A053EC112.1	0.974052	14	10.1174	0.937634	10	6.94406	0.980767	12	13.0719	0.964151	0.69792	0.0554926	0.123563	0.986403	14	7.58213	1.02816	10	18.572	1.09415	12	12.8389	1.03624	0.762534	0.312265	0.475595	311	33.6826	8.76318	54.02	1	2	15	318	1903.91
gi|475622034	T-complex protein 1 subunit beta [Aegilops tauschii]	Traes_4BL_6CC64A7F2.1	pep:novel scaffold:IWGSC2:IWGSC_CSS_4BL_scaff_6996296:1:3540:1 gene:Traes_4BL_6CC64A7F2 transcript:Traes_4BL_6CC64A7F2.1							0.936154	1		0.936154	0.49395	#DIV/0!								1.55622	1		1.55622	6.74098e-05	#DIV/0!		485	52.9455	6.01123	54.02	1	1	21	116	534.789
gi|475604217	Pyrophosphate--fructose 6-phosphate 1-phosphotransferase subunit beta [Aegilops tauschii]	Traes_7BS_0BE381F61.1	pep:novel chromosome:IWGSC2:7B:138502644:138507388:1 gene:Traes_7BS_0BE381F61 transcript:Traes_7BS_0BE381F61.1	1.13607	2	3.40094	0.889929	4	2.63033	1.17807	2	8.73816	1.06802	0.533168	#DIV/0!		0.954967	2	10.9993	0.997938	4	13.1315	0.959913	2	16.4346	0.97094	0.792826	#DIV/0!		461	50.5927	6.62451	54.01	2	2	21	200	449.169
gi|326513418	predicted protein [Hordeum vulgare subsp. vulgare]	Traes_5BL_91FBE67D3.1	pep:novel scaffold:IWGSC2:IWGSC_CSS_5BL_scaff_10796109:6870:10293:-1 gene:Traes_5BL_91FBE67D3 transcript:Traes_5BL_91FBE67D3.1							0.873102	1		0.873102	0.166493	0.491243	0.608549							1.13612	1		1.13612	0.255735	0.099001	0.22296	337	35.7221	5.31299	54.01	3	1	16	150	831.934
gi|669027766	unnamed protein product [Triticum aestivum]	TRAES3BF058200010CFD_t1	pep:novel chromosome:IWGSC2:3B:69459916:69461354:1 gene:TRAES3BF058200010CFD_g transcript:TRAES3BF058200010CFD_t1	1.01883	64	12.7152	1.04075	67	11.487	1.0685	64	14.2822	1.0427	0.695222	0.0411085	0.0984273	0.999885	64	21.4726	0.96283	67	26.889	1.03201	64	23.9196	0.998242	0.973333	0.93414	0.957287	200	22.3018	9.80322	54	4	11	11	196	1140.46
gi|475592542	Annexin D7 [Aegilops tauschii]	Traes_6DL_6F7AB41471.1	pep:novel scaffold:IWGSC2:IWGSC_CSS_6DL_scaff_3264049:4959:6972:-1 gene:Traes_6DL_6F7AB41471 transcript:Traes_6DL_6F7AB41471.1	1.07886	7	8.7225	1.02198	11	10.9408	0.980615	12	8.5497	1.02715	0.809747	0.0270555	0.0722049	0.909124	7	13.4019	1.0029	11	18.804	1.03748	12	7.68881	0.983169	0.872886	0.103571	0.22958	315	35.3103	6.81494	53.97	1	4	16	121	482.16
gi|475592542	Annexin D7 [Aegilops tauschii]	Traes_6AL_CFE60316E.1	pep:novel chromosome:IWGSC2:6A:191808869:191811112:-1 gene:Traes_6AL_CFE60316E transcript:Traes_6AL_CFE60316E.1	0.970251	10	10.5465	0.933509	9	14.6954	0.970523	5	11.4284	0.958094	0.652127	0.394369	0.518174	1.00762	10	20.4861	1.06479	9	16.628	1.10411	5	19.6757	1.05884	0.616384	0.683376	0.785517	315	35.3663	6.56592	53.97	1	4	16	115	616.773
gi|326501972	predicted protein [Hordeum vulgare subsp. vulgare]	Traes_2BL_CA7D819C8.1	pep:novel scaffold:IWGSC2:IWGSC_CSS_2BL_scaff_7991591:1624:2553:1 gene:Traes_2BL_CA7D819C8 transcript:Traes_2BL_CA7D819C8.1	0.857193	14	7.71856	0.870877	11	5.98623	0.868997	16	9.08919	0.865689	0.143089	6.15914e-06	0.000303543	0.937848	14	17.5317	0.95861	11	7.76188	0.961235	16	6.44316	0.952564	0.675201	0.00303874	0.0240899	152	16.4831	9.99365	53.95	8	2	10	731	2152.8
gi|326501972	predicted protein [Hordeum vulgare subsp. vulgare]	Traes_1AL_EF6194976.1	pep:novel chromosome:IWGSC2:1A:188094959:188095934:1 gene:Traes_1AL_EF6194976 transcript:Traes_1AL_EF6194976.1	0.884091	4	8.11691	0.967086	2	24.9004	0.848935	4	2.71963	0.900037	0.281132	0.046213	0.107304	0.97263	4	9.05866	1.00772	2	1.81094	0.95705	4	15.1781	0.979133	0.846121	0.236173	0.395003	152	16.5391	10.0522	53.95	14	1	10	738	2165.76
gi|475623302	Adenylosuccinate lyase [Aegilops tauschii]	Traes_4DL_78EB68CEC.1	pep:novel chromosome:IWGSC2:4D:93704525:93705821:1 gene:Traes_4DL_78EB68CEC transcript:Traes_4DL_78EB68CEC.1	0.975589	1		1.00892	1		0.97834	1		0.987617	0.887668	0.00029069	0.00338413	1.04826	1		0.919986	1		1.06629	1		1.01151	0.928351	0.269681	0.431285	76	8.63253	8.42627	53.95	2	1	2	4	1743.34
gi|40317418*	glutamine synthetase isoform GSr2 [Triticum aestivum]	Traes_4AS_1CDA71553.1	pep:novel chromosome:IWGSC2:4A:28978185:28981390:1 gene:Traes_4AS_1CDA71553 transcript:Traes_4AS_1CDA71553.1	1.31923	9	6.68011	1.33272	11	14.3841	1.25068	9	11.789	1.30088	0.0107385	0.00029069	0.000415714	0.984503	9	7.86539	1.00493	11	13.9074	0.955612	9	7.48039	0.981683	0.866191	0.81491	0.879609	354	38.6613	5.71924	53.95	1	1	14	302	41.72
gi|669028244	unnamed protein product [Triticum aestivum]	Traes_3AS_D1B055CE7.3	pep:novel chromosome:IWGSC2:3A:27657328:27661570:1 gene:Traes_3AS_D1B055CE7 transcript:Traes_3AS_D1B055CE7.3	1.02127	7	17.6425	0.973793	9	13.4234	0.981318	7	10.386	0.992125	0.919794	0.621276	0.722277	1.27086	7	13.412	1.16507	9	15.3786	1.09284	7	19.8068	1.17626	0.147092	0.0270372	0.0947262	812	91.977	5.43994	53.94	2	2	33	319	1557.97
gi|326515000	predicted protein [Hordeum vulgare subsp. vulgare]	Traes_7DL_4DCA4C458.1	pep:novel chromosome:IWGSC2:7D:98286308:98289390:1 gene:Traes_7DL_4DCA4C458 transcript:Traes_7DL_4DCA4C458.1				1.05857	2	11.7108	0.990053	2	8.61469	1.02431	0.831971	0.411297	0.535302				1.0887	2	32.4963	1.0355	2	14.2528	1.0621	0.598474	0.0519824	0.144943	423	47.0908	8.96826	53.9	4	2	20	152	518.612
gi|475484620	Putative aconitate hydratase, cytoplasmic [Aegilops tauschii]	Traes_4BL_F7AFF4D6C.1	pep:novel scaffold:IWGSC2:IWGSC_CSS_4BL_scaff_7008448:1412:7198:-1 gene:Traes_4BL_F7AFF4D6C transcript:Traes_4BL_F7AFF4D6C.1 description:"aconitase 1"	1.10023	34	16.1705	1.14659	33	15.8864	1.15228	34	13.1276	1.13303	0.230001	0.00128082	0.00915936	1.01903	34	17.1098	0.984977	33	21.9973	0.994781	34	17.3061	0.999595	0.986678	0.970015	0.980124	796	86.3168	6.50732	53.89	2	4	34	536	1870.44
gi|473848356	Fructose-bisphosphate aldolase, chloroplastic [Triticum urartu]	Traes_4AL_C3729F680.2	pep:novel chromosome:IWGSC2:4A:114199686:114202865:1 gene:Traes_4AL_C3729F680 transcript:Traes_4AL_C3729F680.2	0.936069	7	14.6698	0.903207	11	13.7216	0.911635	9	16.2596	0.91697	0.373508	0.00108655	0.00808283	0.957948	7	8.26501	0.981169	11	7.31064	0.947725	9	10.8403	0.962281	0.733506	0.0189041	0.0752346	388	41.9464	6.16357	53.87	8	1	16	492	2551.75
gi|326519578	predicted protein [Hordeum vulgare subsp. vulgare]	Traes_5DL_EECA43030.1	pep:novel scaffold:IWGSC2:IWGSC_CSS_5DL_scaff_4595632:2632:6882:-1 gene:Traes_5DL_EECA43030 transcript:Traes_5DL_EECA43030.1	1.05043	44	12.6409	0.974257	29	13.9155	1.00877	40	11.4669	1.01116	0.930388	0.639129	0.738532	1.01029	44	14.258	1.05058	29	11.6615	1.03689	40	12.203	1.03259	0.782628	0.0511008	0.142957	249	27.1498	6.15088	53.82	3	13	13	113	369.679
gi|326526127	predicted protein [Hordeum vulgare subsp. vulgare]	Traes_1AL_197423E8E.1	pep:novel chromosome:IWGSC2:1A:229889061:229893816:1 gene:Traes_1AL_197423E8E transcript:Traes_1AL_197423E8E.1	1.38074	1		1.04821	4	21.03	1.02475	1		1.15123	0.175627	0.258652	0.382704	1.0545	1		1.13204	4	8.55083	1.13727	1		1.10793	0.362533	0.0156924	0.0674452	433	47.0104	6.04932	53.81	3	2	17	81	470.584
gi|669028529	unnamed protein product [Triticum aestivum]	Traes_3DS_A0D34864C.1	pep:novel scaffold:IWGSC2:IWGSC_CSS_3DS_scaff_2548092:1:2633:1 gene:Traes_3DS_A0D34864C transcript:Traes_3DS_A0D34864C.1				1.0174	2	3.46278	1.07033	2	13.0908	1.04386	0.688317	0.112676	0.208957				1.15077	2	1.65667	1.1057	2	18.1815	1.12823	0.283479	0.00466632	0.0312887	236	27.9443	7.84033	53.81	3	1	12	54	172.688
gi|475563418	T-complex protein 1 subunit zeta [Aegilops tauschii]	Traes_6AL_CA5A7185C.1	pep:novel chromosome:IWGSC2:6A:206361964:206367254:-1 gene:Traes_6AL_CA5A7185C transcript:Traes_6AL_CA5A7185C.1	0.94312	2	40.9979	1.19263	1		1.05186	2	38.7972	1.06254	0.563714	0.435418	0.557855	0.908475	2	35.0151	1.08202	1		0.947845	2	17.6146	0.979445	0.846121	0.71553	0.809574	515	56.8026	6.3667	53.79	3	2	23	154	579.875
gi|326503866	predicted protein [Hordeum vulgare subsp. vulgare]	Traes_1BS_15C828137.2	pep:novel scaffold:IWGSC2:IWGSC_CSS_1BS_scaff_3484688:2544:5827:-1 gene:Traes_1BS_15C828137 transcript:Traes_1BS_15C828137.2	1.11748	3	34.7777	0.992311	4	13.5196	0.959002	1		1.02293	0.839425	0.659356	0.75206	0.859155	3	13.7728	1.0714	5	63.2613	0.79228	1		0.907611	0.410356	0.333836	0.49643	504	52.9477	7.95752	53.77	3	2	21	185	686.294
gi|475601944	Urease accessory protein ureG [Aegilops tauschii]	Traes_1BL_EB3E94642.1	pep:novel chromosome:IWGSC2:1B:280418808:280421201:-1 gene:Traes_1BL_EB3E94642 transcript:Traes_1BL_EB3E94642.1 description:"urease accessory protein G"	0.972467	5	2.02151	1.00211	4	2.09054	0.98356	4	12.5863	0.986046	0.871622	0.553987	0.662811	1.03906	5	2.63611	1.05243	4	11.8067	1.03907	4	25.0266	1.04352	0.710036	0.225042	0.382441	186	20.1754	5.17334	53.76	2	3	7	33	77.03
gi|475549784	hypothetical protein F775_42966 [Aegilops tauschii]	Traes_6DL_4522C1476.1	pep:novel scaffold:IWGSC2:IWGSC_CSS_6DL_scaff_1987402:1:281:1 gene:Traes_6DL_4522C1476 transcript:Traes_6DL_4522C1476.1	0.956004	2	10.8169	1.06558	4	8.71211	1.04308	5	3.59202	1.02156	0.846901	0.18192	0.297284	1.04116	2	30.153	1.00832	4	6.309	1.00237	5	10.7091	1.01728	0.892969	0.000614575	0.00913216	93	9.685	6.52197	53.76	1	3	3	11	198.217
gi|357147599	PREDICTED: probable NADH dehydrogenase [ubiquinone] 1 alpha subcomplex subunit 12 [Brachypodium distachyon]	Traes_1BL_78CEA8ED2.1	pep:novel scaffold:IWGSC2:IWGSC_CSS_1BL_scaff_3854719:4409:7508:1 gene:Traes_1BL_78CEA8ED2 transcript:Traes_1BL_78CEA8ED2.1 description:"NADH\x3aubiquinone oxidoreductase, 17.2kDa subunit"	0.921511	13	3.67666	0.946455	12	8.56012	0.986844	13	13.1113	0.951603	0.607334	0.0638099	0.137576	0.933411	13	11.2658	0.967361	12	11.0642	0.973662	13	14.7135	0.958144	0.707446	0.0286103	0.0982587	160	18.7044	8.83643	53.75	1	7	7	38	233.259
gi|359490767	PREDICTED: nascent polypeptide-associated complex subunit alpha-like protein 2 [Vitis vinifera]	Traes_4BS_716F55928.1	pep:novel scaffold:IWGSC2:IWGSC_CSS_4BS_scaff_4935616:1:603:1 gene:Traes_4BS_716F55928 transcript:Traes_4BS_716F55928.1				1.05338	1					1.05338	0.627679	#DIV/0!					0.909989	1					0.909989	0.420889	#DIV/0!		134	14.4285	5.60498	53.73	2	1	5	29	213.669
gi|475607079	GDP-mannose 3,5-epimerase 1 [Aegilops tauschii]	Traes_1DL_1F7D352CA.1	pep:novel chromosome:IWGSC2:1D:125326123:125330432:1 gene:Traes_1DL_1F7D352CA transcript:Traes_1DL_1F7D352CA.1	0.956724	20	10.6897	0.914005	26	14.3279	0.936111	25	13.8088	0.935613	0.49395	0.00642742	0.0261249	0.969118	20	11.3719	0.953001	26	13.6466	0.989988	25	18.1509	0.970702	0.792826	0.0520967	0.145193	378	42.7819	5.71924	53.7	3	11	19	136	415.995
gi|357112844	PREDICTED: histone H2B.1-like [Brachypodium distachyon]	Traes_4AS_F7C734D2D.2	pep:novel scaffold:IWGSC2:IWGSC_CSS_4AS_scaff_5930885:2525:7394:1 gene:Traes_4AS_F7C734D2D transcript:Traes_4AS_F7C734D2D.2	0.963089	10	6.11655	1.01677	12	7.53326	0.938962	11	10.541	0.97294	0.768117	0.304539	0.430666	0.890063	10	10.1124	0.864451	12	14.2617	0.941259	11	8.55986	0.898591	0.364662	0.010895	0.0538736	149	16.282	10.0815	53.69	12	1	10	761	2200.23
gi|475622295	Putative ATP-citrate synthase [Aegilops tauschii]	TRAES3BF059300030CFD_t1	pep:novel chromosome:IWGSC2:3B:280399086:280404785:1 gene:TRAES3BF059300030CFD_g transcript:TRAES3BF059300030CFD_t1	0.942852	43	10.9496	0.939015	54	10.0015	0.941831	58	10.9864	0.941233	0.528331	0.15817	0.268567	1.03032	43	17.0783	1.0036	54	15.276	0.964323	57	15.2834	0.999416	0.980008	0.768557	0.845785	608	65.9	7.47412	53.62	9	17	25	218	91.8006
gi|357122502	PREDICTED: 60S ribosomal protein L38-like [Brachypodium distachyon]	Traes_2AS_D940B19D1.1	pep:novel scaffold:IWGSC2:IWGSC_CSS_2AS_scaff_5247144:3231:4682:1 gene:Traes_2AS_D940B19D1 transcript:Traes_2AS_D940B19D1.1	1.05531	4	13.7756	1.02363	6	18.9527	1.19539	4	3.20401	1.09144	0.405787	0.756097	0.828526	0.959757	4	13.1009	1.06894	6	8.45437	1.00136	4	7.73732	1.01002	0.942596	0.364831	0.522677	69	8.04444	10.1401	53.62	2	2	5	36	911.105
gi|475618024	Glyceraldehyde-3-phosphate dehydrogenase B, chloroplastic [Aegilops tauschii]	Traes_4BL_F32809B15.1	pep:novel scaffold:IWGSC2:IWGSC_CSS_4BL_scaff_5169072:1:309:1 gene:Traes_4BL_F32809B15 transcript:Traes_4BL_F32809B15.1	1.02045	3	4.69456	1.05283	5	27.775	0.955332	6	13.937	1.00954	0.938076	8.70175e-07	0.000100906	1.05908	3	15.9949	1.02171	5	13.586	0.984859	6	14.2717	1.02188	0.857972	0.977162	0.983481	69	7.45658	4.28467	53.62	1	1	3	134	1064.32
gi|357133977	PREDICTED: histone H2B.1-like [Brachypodium distachyon]	Traes_1BL_930E75040.1	pep:novel chromosome:IWGSC2:1B:178364787:178365577:1 gene:Traes_1BL_930E75040 transcript:Traes_1BL_930E75040.1	0.869626	4	2.34561	0.940018	6	5.07621	0.886297	7	4.10971	0.898647	0.27618	0.240531	0.362882	0.932998	4	6.63624	0.909953	6	15.69	0.969455	7	3.65953	0.937469	0.575123	0.0701618	0.177172	153	16.5521	10.0522	53.59	11	1	10	745	1529.71
gi|115479211	Os09g0420800 [Oryza sativa Japonica Group]	Traes_5BL_8FFD203BD.1	pep:novel chromosome:IWGSC2:5B:165661050:165662933:1 gene:Traes_5BL_8FFD203BD transcript:Traes_5BL_8FFD203BD.1 description:"Ubiquitin "	0.949183	5	9.83734	0.957363	6	2.88971	1.012	5	2.29417	0.972848	0.768117	0.00882519	0.0321578	0.92981	5	14.44	0.954615	6	3.47871	0.989077	5	2.68559	0.957834	0.707446	0.0225567	0.084645	153	17.1192	6.06201	53.59	42	2	9	593	2149.86
gi|357113972	PREDICTED: phosphoserine aminotransferase 1, chloroplastic-like [Brachypodium distachyon]	Traes_4BL_CA5CB0414.4	pep:novel chromosome:IWGSC2:4B:288494867:288496385:1 gene:Traes_4BL_CA5CB0414 transcript:Traes_4BL_CA5CB0414.4				1.00987	2	17.2792				1.00987	0.938076	#DIV/0!					1.11562	2	3.23589				1.11562	0.329217	#DIV/0!		196	20.9216	8.52881	53.57	1	1	9	41	208.634
gi|670020440	unnamed protein product [Triticum aestivum]	Traes_2DL_62BDE92C31.2	pep:novel scaffold:IWGSC2:IWGSC_CSS_2DL_scaff_526549:235:480:-1 gene:Traes_2DL_62BDE92C31 transcript:Traes_2DL_62BDE92C31.2	0.98089	14	24.0148	0.969534	16	25.4442	0.960845	12	17.4116	0.970423	0.744546	0.0069999	0.0276167	0.866281	14	17.0823	0.893929	16	6.71339	0.846495	12	4.65631	0.868902	0.233983	0.000676784	0.00969129	71	8.11237	8.96826	53.52	1	3	3	42	138.206
gi|474276683	Peroxidase 12 [Triticum urartu]	Traes_2AL_229EBA080.1	pep:novel chromosome:IWGSC2:2A:246249679:246251053:1 gene:Traes_2AL_229EBA080 transcript:Traes_2AL_229EBA080.1	0.855226	23	23.4404	0.879758	28	19.0418	0.848894	29	23.3623	0.861293	0.127881	0.913611	0.940978	1.04371	23	13.9194	1.08225	28	22.254	1.06102	29	16.5235	1.06232	0.598474	0.276394	0.439053	342	35.451	5.92236	53.51	1	5	13	382	730.637
gi|326500992	predicted protein [Hordeum vulgare subsp. vulgare]	Traes_5DL_500C66579.1	pep:novel chromosome:IWGSC2:5D:63045031:63047910:1 gene:Traes_5DL_500C66579 transcript:Traes_5DL_500C66579.1	0.985341	44	13.0754	1.00888	39	15.398	1.00847	33	14.9912	1.0009	0.992003	0.00012338	0.00194061	1.0431	44	21.4824	1.01282	39	20.4138	0.996074	33	14.7521	1.01733	0.892969	0.00501492	0.0329536	185	19.9756	5.31299	53.51	1	7	7	116	2822.37
gi|357113758*	PREDICTED: tubulin alpha-2 chain-like [Brachypodium distachyon]	Traes_5BL_A0350B6AB.1	pep:novel chromosome:IWGSC2:5B:226590901:226592502:1 gene:Traes_5BL_A0350B6AB transcript:Traes_5BL_A0350B6AB.1	1.00548	1		0.986132	2	18.7319	1.05171	1		1.01444	0.907413	0.499183	0.615804	1.36359	1		1.27539	2	24.1494	1.20412	1		1.28369	0.00471514	0.00351258	0.00400869	389	43.1553	5.0083	53.47	4	1	18	329	1238.03
gi|326528601	predicted protein [Hordeum vulgare subsp. vulgare]	Traes_7DL_7803A2E53.2	pep:novel chromosome:IWGSC2:7D:69348155:69358414:-1 gene:Traes_7DL_7803A2E53 transcript:Traes_7DL_7803A2E53.2				1.0979	1					1.0979	0.371423	0.399893	0.524267				1.14214	1					1.14214	0.236323	0.000793212	0.0106858	535	58.8786	5.65576	53.46	6	1	24	95	411.71
gi|326528601	predicted protein [Hordeum vulgare subsp. vulgare]	Traes_7AL_F3ED3303D.1	pep:novel scaffold:IWGSC2:IWGSC_CSS_7AL_scaff_4489236:1350:7567:1 gene:Traes_7AL_F3ED3303D transcript:Traes_7AL_F3ED3303D.1	1.07017	1		0.989025	2	8.64812				1.0296	0.787739	#DIV/0!		1.14824	1		1.17972	2	3.52869				1.16398	0.174779	#DIV/0!		535	58.8056	5.65576	53.46	7	1	24	97	411.71
gi|326488759	predicted protein [Hordeum vulgare subsp. vulgare]	Traes_6AS_1E3D8BB5A.1	pep:novel chromosome:IWGSC2:6A:29914446:29917551:1 gene:Traes_6AS_1E3D8BB5A transcript:Traes_6AS_1E3D8BB5A.1	0.921715	4	2.7742	0.927097	1		0.889399	3	9.59819	0.912737	0.350403	0.00176726	0.0111781	1.0657	4	27.3687	0.811536	1		0.964917	3	8.4064	0.947383	0.637067	0.515745	0.651734	348	37.1416	5.08447	53.45	5	3	16	81	372.255
gi|326499510	predicted protein [Hordeum vulgare subsp. vulgare]	Traes_1AS_86422F191.1	pep:novel scaffold:IWGSC2:IWGSC_CSS_1AS_scaff_635558:771:2117:1 gene:Traes_1AS_86422F191 transcript:Traes_1AS_86422F191.1	1.13389	1		1.04487	1		0.988811	2	29.8304	1.05586	0.608098	0.256579	0.380779	0.807506	1		0.767159	1		0.935012	2	45.8197	0.836559	0.132653	0.031946	0.104902	219	23.0402	9.64209	53.42	2	2	8	39	165.079
gi|474065952	hypothetical protein TRIUR3_26766 [Triticum urartu]	Traes_3AS_369371CF7.1	pep:novel chromosome:IWGSC2:3A:40303000:40304751:1 gene:Traes_3AS_369371CF7 transcript:Traes_3AS_369371CF7.1	0.995773	12	6.38177	0.982609	15	11.9245	0.973371	13	16.0678	0.983918	0.855597	0.0686368	0.145438	0.960381	12	16.4243	1.07829	15	21.8404	0.898327	13	20.7848	0.978998	0.846121	0.711004	0.80615	264	28.6797	9.46631	53.41	1	3	20	404	1685.15
gi|473995124	Phosphoglycerate kinase, cytosolic [Triticum urartu]	Traes_7AL_EC97E207A.1	pep:novel chromosome:IWGSC2:7A:158721604:158722983:1 gene:Traes_7AL_EC97E207A transcript:Traes_7AL_EC97E207A.1	0.891456	2	11.657	1.00092	3	3.66626	0.91105	1		0.934475	0.480491	0.123751	0.224292	0.928846	2	3.9381	0.902931	3	6.6587	0.824386	1		0.885388	0.299415	0.0217809	0.0823609	251	26.9727	6.56592	53.39	3	1	11	265	1983.47
gi|475438266	Peroxiredoxin-2C [Aegilops tauschii]	Traes_3DL_0BC441A27.1	pep:novel scaffold:IWGSC2:IWGSC_CSS_3DL_scaff_6889404:10:2351:1 gene:Traes_3DL_0BC441A27 transcript:Traes_3DL_0BC441A27.1	1.022	6	5.73746	1.07411	3	5.64943	0.956471	5	7.27932	1.01753	0.877007	0.633684	0.733387	1.08669	6	25.6124	1.26137	3	15.1043	1.02133	5	5.30377	1.12313	0.301927	0.160839	0.306542	133	14.6757	7.43018	53.38	1	1	6	256	1439.48
gi|326533014	predicted protein [Hordeum vulgare subsp. vulgare]	Traes_2BS_B6E90913E.2	pep:novel chromosome:IWGSC2:2B:62944320:62946985:1 gene:Traes_2BS_B6E90913E transcript:Traes_2BS_B6E90913E.2	1.0117	3	4.59256	0.948708	3	14.0589	1.00973	3	19.8356	0.990048	0.903728	0.655463	0.749789	1.01214	3	0.796151	0.992842	3	1.94327	1.12024	3	9.74427	1.04174	0.723005	0.351783	0.512678	356	39.8799	6.99072	53.37	3	2	15	83	288.107
gi|475535408	hypothetical protein F775_09762 [Aegilops tauschii]	Traes_4BL_689C6389A.1	pep:novel chromosome:IWGSC2:4B:300270919:300272282:1 gene:Traes_4BL_689C6389A transcript:Traes_4BL_689C6389A.1	0.902439	12	16.2918	0.803347	11	9.51623	1.01103	15	23.3111	0.905607	0.311981	0.19063	0.307357	0.966157	12	25.4652	0.800524	11	21.9567	0.901348	15	29.1253	0.889343	0.317311	0.083279	0.198274	223	25.3828	6.72705	53.36	3	9	10	45	201.814
gi|473960762	Peroxidase 2 [Triticum urartu]	Traes_2DS_708F03DA3.1	pep:novel chromosome:IWGSC2:2D:18930875:18932303:-1 gene:Traes_2DS_708F03DA3 transcript:Traes_2DS_708F03DA3.1	0.979064	24	12.884	1.02998	21	17.739	0.936393	20	15.0486	0.981811	0.839598	0.538173	0.649674	0.934444	24	14.2866	0.888357	21	22.4724	0.91834	20	16.6441	0.913714	0.442354	0.00307921	0.024313	313	33.0562	6.96143	53.35	23	7	11	193	31.07
gi|474359227	Late embryogenesis abundant protein Lea14-A [Triticum urartu]	Traes_4AL_C6DDF9820.1	pep:novel chromosome:IWGSC2:4A:176218771:176225374:1 gene:Traes_4AL_C6DDF9820 transcript:Traes_4AL_C6DDF9820.1	1.20759	2	20.9598	1.33588	1		1.00451	1		1.18266	0.104752	0.131221	0.233959	0.995303	2	2.9851	0.996034	1		1.15135	1		1.04756	0.684423	0.411248	0.56247	360	40.0348	5.61768	53.33	1	1	17	162	563.032
gi|516282521	chaperonin family theta subunit [Triticum aestivum]	Traes_4AL_BF03B5E09.2	pep:novel chromosome:IWGSC2:4A:19452805:19458939:-1 gene:Traes_4AL_BF03B5E09 transcript:Traes_4AL_BF03B5E09.2 description:"TCP-1/cpn60 chaperonin family protein"	0.905405	3	1.45194	0.874775	1		0.916354	2	3.73606	0.898845	0.27618	0.00124536	0.00897086	1.04137	3	21.9123	1.1113	1		0.795229	2	14.8828	0.982633	0.872886	0.865034	0.914354	544	58.4412	5.5542	53.31	3	1	23	124	659.745
gi|475563418	T-complex protein 1 subunit zeta [Aegilops tauschii]	Traes_6DL_30AD166CD.1*	pep:novel chromosome:IWGSC2:6D:172303873:172309157:-1 gene:Traes_6DL_30AD166CD transcript:Traes_6DL_30AD166CD.1	0.88019	3	2.2861	0.916972	3	3.31442	0.937978	4	11.5208	0.911713	0.344756	0.0063933	0.0260758	1.23208	3	13.1386	1.2041	3	3.62676	1.22905	4	3.46881	1.22513	0.0444637	0.00209633	0.0019311	535	59.0007	6.62451	53.27	2	2	23	159	570.94
gi|669029414	unnamed protein product [Triticum aestivum]	Traes_6DS_752205EA5.1	pep:novel chromosome:IWGSC2:6D:57651561:57658097:-1 gene:Traes_6DS_752205EA5 transcript:Traes_6DS_752205EA5.1	0.969481	17	5.8236	0.967159	13	7.59944	1.00355	14	13.1567	0.980062	0.823634	0.165283	0.277222	0.992047	17	10.3621	0.966468	13	8.62008	0.994717	14	9.22732	0.984411	0.879585	0.15845	0.304046	188	20.3743	7.82568	53.19	3	6	6	44	372.632
gi|326491721	predicted protein [Hordeum vulgare subsp. vulgare]	Traes_7DL_FE457F7CD.1*	pep:novel chromosome:IWGSC2:7D:69660136:69665884:-1 gene:Traes_7DL_FE457F7CD transcript:Traes_7DL_FE457F7CD.1	1.28937	29	20.7819	1.29219	31	19.7967	1.25772	23	20.6299	1.27976	0.0167515	1.44597e-05	0.000515147	0.927354	29	16.5177	0.976102	31	21.3175	0.970191	23	14.1404	0.957883	0.707446	0.0517889	0.14454	593	67.4772	5.43994	53.12	6	16	32	301	1052.09
gi|669029327	unnamed protein product [Triticum aestivum]	TRAES3BF026200060CFD_t1	pep:novel chromosome:IWGSC2:3B:421870112:421876791:1 gene:TRAES3BF026200060CFD_g transcript:TRAES3BF026200060CFD_t1	0.963652	118	16.1258	0.911858	131	21.0307	0.909095	137	19.8436	0.928202	0.441173	0.0155203	0.0480561	0.811024	121	31.3317	0.84235	135	29.66	0.822195	139	32.0719	0.82519	0.104289	4.45389e-05	0.00168848	258	27.9452	8.07471	53.1	8	9	13	680	4138.79
gi|475560198	Glutelin type-A 2 [Aegilops tauschii]	Traes_1DS_B2954347C.1	pep:novel chromosome:IWGSC2:1D:11404587:11407309:1 gene:Traes_1DS_B2954347C transcript:Traes_1DS_B2954347C.1	1.03573	8	11.4258	1.09531	6	16.6196	1.19359	7	10.9368	1.10821	0.325912	0.0784098	0.159847	1.01065	8	11.7374	0.996164	6	9.68719	1.04332	7	17.6046	1.01671	0.892969	0.296904	0.461227	358	37.9726	5.88428	53.07	7	4	17	96	339.172
gi|326500094	predicted protein [Hordeum vulgare subsp. vulgare]	Traes_2AS_64BCCAA8B.1	pep:novel chromosome:IWGSC2:2A:182698669:182699824:-1 gene:Traes_2AS_64BCCAA8B transcript:Traes_2AS_64BCCAA8B.1	0.908911	137	18.0495	0.898133	138	19.8541	0.898508	137	18.8794	0.901851	0.291199	9.97391e-06	0.000412487	0.996414	143	15.6015	0.987589	143	14.4772	0.98446	144	15.3642	0.989487	0.913094	0.0425051	0.126129	213	22.8699	9.77393	53.05	3	15	15	430	2411.76
gi|473928402	60S ribosomal protein L21-2 [Triticum urartu]	Traes_4BL_AF74BC98E.1	pep:novel scaffold:IWGSC2:IWGSC_CSS_4BL_scaff_6915744:4669:6408:1 gene:Traes_4BL_AF74BC98E transcript:Traes_4BL_AF74BC98E.1	1.06552	8	5.6928	1.06894	6	7.81277	1.04982	7	4.70319	1.06142	0.576205	0.000476584	0.004737	0.954561	8	8.9208	0.971445	6	13.7544	0.906001	7	13.035	0.944002	0.618258	0.0461772	0.132505	164	18.6401	10.4185	53.05	5	3	9	114	179.884
gi|475538008	L-ascorbate peroxidase 2, cytosolic [Aegilops tauschii]	Traes_2DS_5AA2EEDB7.1	pep:novel chromosome:IWGSC2:2D:11594432:11598495:-1 gene:Traes_2DS_5AA2EEDB7 transcript:Traes_2DS_5AA2EEDB7.1	0.952993	72	14.3815	0.986332	81	11.5439	0.963184	71	13.4379	0.967503	0.728921	0.0300811	0.0780603	0.991089	71	12.9167	0.975676	79	19.0735	0.979998	70	19.1986	0.982254	0.866191	0.0180524	0.0732752	379	40.7726	6.04932	53.03	2	8	14	439	755.489
gi|475595515	60S ribosomal protein L5-2 [Aegilops tauschii]	Traes_5DL_FB19DD1BE.1	pep:novel chromosome:IWGSC2:5D:126626440:126629100:-1 gene:Traes_5DL_FB19DD1BE transcript:Traes_5DL_FB19DD1BE.1	1.07283	24	13.0344	1.03668	25	14.4991	1.13019	24	10.2861	1.0799	0.463965	0.0426115	0.101125	1.07122	24	12.6137	1.09107	25	16.4634	1.01154	24	23.1336	1.05794	0.622418	0.0723886	0.180712	302	34.4587	9.34912	52.98	7	5	15	223	1268.19
gi|582044896	JChain J, Localization Of The Large Subunit Ribosomal Proteins Into A 5.5 A Cryo-em Map Of Triticum Aestivum Translating 80s Ribosome	Traes_3AS_CCC4FAF47.1	pep:novel scaffold:IWGSC2:IWGSC_CSS_3AS_scaff_3295530:2:2012:1 gene:Traes_3AS_CCC4FAF47 transcript:Traes_3AS_CCC4FAF47.1	1.04953	46	9.96512	1.00588	49	12.4003	1.01572	45	8.28289	1.02371	0.831971	0.257618	0.381651	1.02613	46	20.6402	1.03387	49	16.7484	1.05415	45	23.1162	1.03805	0.749258	0.503466	0.640322	170	19.5203	9.94971	52.94	7	8	8	140	241.359
gi|392976162	eukaryotic translation initiation factor 3 subunit g [Triticum aestivum]	Traes_6AL_F2A25566E.1	pep:novel scaffold:IWGSC2:IWGSC_CSS_6AL_scaff_5746848:13:2093:1 gene:Traes_6AL_F2A25566E transcript:Traes_6AL_F2A25566E.1	0.959274	12	16.4241	0.934056	25	15.7569	1.01369	18	12.4654	0.969007	0.736724	0.147289	0.254996	0.999422	12	23.5179	0.988851	25	22.8631	1.06205	18	30.7544	1.01677	0.892969	0.0103784	0.0520151	289	31.4388	7.03467	52.94	6	14	14	55	899.995
gi|326529099	predicted protein [Hordeum vulgare subsp. vulgare]	Traes_1AL_FA3BAA63F.1	pep:novel chromosome:IWGSC2:1A:198078278:198085559:-1 gene:Traes_1AL_FA3BAA63F transcript:Traes_1AL_FA3BAA63F.1	0.919549	7	12.0341	0.990143	6	14.2819	0.948154	7	4.6969	0.952615	0.614724	0.0819081	0.165157	0.976656	7	31.4897	0.906435	6	21.9262	0.890126	7	24.6339	0.924406	0.498226	0.0465047	0.133057	446	49.7848	5.8335	52.91	2	5	18	143	484.401
gi|461682256	tetratricopeptide repeat containing protein [Triticum monococcum]	Traes_2DS_6C7B7F808.2	pep:novel chromosome:IWGSC2:2D:117175091:117177290:1 gene:Traes_2DS_6C7B7F808 transcript:Traes_2DS_6C7B7F808.2 description:"protein containing PDZ domain, a K-box domain, and a TPR region"	0.926298	9	10.1136	1.01922	15	10.3801	1.00651	9	8.30884	0.984011	0.855597	0.611794	0.715332	1.01923	9	16.5086	0.96262	15	16.1644	0.972344	9	6.55799	0.98473	0.886285	0.431543	0.578717	329	36.4451	5.70654	52.89	1	7	14	111	657.068
gi|475612128	60S ribosomal protein L13-1 [Aegilops tauschii]	Traes_7AL_4A3378136.1	pep:novel scaffold:IWGSC2:IWGSC_CSS_7AL_scaff_4517560:1559:3479:-1 gene:Traes_7AL_4A3378136 transcript:Traes_7AL_4A3378136.1	0.992261	4	12.4774	0.994049	2	2.46394	1.03422	3	1.72575	1.00684	0.961216	0.904432	0.934126	0.923981	4	3.63295	0.948406	2	19.8963	1.18997	3	31.8445	1.02079	0.864937	0.00784004	0.0434138	208	23.983	10.6821	52.88	2	1	12	74	226.489
gi|475612128	60S ribosomal protein L13-1 [Aegilops tauschii]	Traes_7DL_FAD36DCB8.2	pep:novel chromosome:IWGSC2:7D:155888664:155890878:-1 gene:Traes_7DL_FAD36DCB8 transcript:Traes_7DL_FAD36DCB8.2	1.00519	6	10.9856	1.04012	3	12.9813	0.943905	9	5.55153	0.996405	0.951921	0.643592	0.741371	0.946356	6	5.27989	0.912372	3	3.67391	0.88711	9	20.107	0.915279	0.447801	0.818606	0.881828	208	24.0922	11.0044	52.88	3	1	12	83	275.234
gi|112807102	deoxymugineic acid synthase1 [Triticum aestivum]	Traes_4AS_887399584.1	pep:novel chromosome:IWGSC2:4A:91727614:91729935:-1 gene:Traes_4AS_887399584 transcript:Traes_4AS_887399584.1	0.831099	1		1.01219	1		1.03632	1		0.959869	0.667288	0.56902	0.6771	0.926606	1		0.940778	1		0.912386	1		0.92659	0.515567	0.000859629	0.0111001	314	35.1758	6.93213	52.87	1	1	11	41	284.329
gi|357122940	PREDICTED: huntingtin-interacting protein K [Brachypodium distachyon]	Traes_5BL_7F239CB31.1	pep:novel chromosome:IWGSC2:5B:261185679:261188239:-1 gene:Traes_5BL_7F239CB31 transcript:Traes_5BL_7F239CB31.1 description:"DNA-binding enhancer protein-related"	1.02411	5	6.13236	1.05699	6	7.17869	1.0397	11	11.5605	1.04027	0.716129	0.01326	0.042782	0.978213	5	17.7339	1.09227	6	4.54529	1.04851	11	22.1518	1.03966	0.736081	0.298467	0.46329	87	9.81921	5.96045	52.87	3	5	5	22	56.11
gi|473865714	T-complex protein 1 subunit gamma [Triticum urartu]	Traes_7DL_C0E245B1B.1	pep:novel chromosome:IWGSC2:7D:104783353:104789006:1 gene:Traes_7DL_C0E245B1B transcript:Traes_7DL_C0E245B1B.1 description:"TCP-1/cpn60 chaperonin family protein"	0.847902	5	6.85161	0.914624	7	7.89566	0.840121	3	1.76186	0.867549	0.149521	0.00498639	0.0220235	0.728438	5	23.5881	0.856403	7	11.679	0.961734	3	9.92419	0.848858	0.166128	0.0885519	0.206423	558	60.9728	6.17627	52.87	1	2	28	177	630.553
gi|475522210	hypothetical protein F775_30277 [Aegilops tauschii]	Traes_2BS_B222598CE.2	pep:novel chromosome:IWGSC2:2B:58632385:58633713:1 gene:Traes_2BS_B222598CE transcript:Traes_2BS_B222598CE.2	0.865611	9	11.6009	0.815439	7	5.42174	0.968552	4	2.59239	0.883201	0.204363	0.0042886	0.0199393	0.942839	9	20.4325	0.804617	7	14.3492	0.94107	4	26.8167	0.896175	0.350071	0.318714	0.48145	180	19.6288	7.69385	52.78	3	7	7	20	52.5984
gi|357122496	PREDICTED: probable proteasome inhibitor [Brachypodium distachyon]	Traes_2BL_FB12A1AF8.1	pep:novel scaffold:IWGSC2:IWGSC_CSS_2BL_scaff_8069069:317:1436:1 gene:Traes_2BL_FB12A1AF8 transcript:Traes_2BL_FB12A1AF8.1	1.05434	2	0.76629	1.03114	4	10.3849	1.03683	3	1.2579	1.04077	0.709128	0.0605744	0.132484	0.996534	2	18.1627	1.08009	4	49.4779	1.01127	3	23.5039	1.0293	0.809737	0.085936	0.202561	72	7.74772	6.78564	52.78	4	2	2	9	84.068
gi|119388713*	alcohol dehydrogenase ADH3D [Triticum aestivum]	Traes_1BL_A7A180B22.1	pep:novel chromosome:IWGSC2:1B:267319351:267322181:-1 gene:Traes_1BL_A7A180B22 transcript:Traes_1BL_A7A180B22.1	1.90287	2	48.262	1.99403	1		1.79663	1		1.90069	3.08404e-07	9.58569e-05	0.000172793	1.07789	2	6.80258	1.17869	1		1.004	1		1.08686	0.46095	0.161383	0.306887	379	41.0818	6.72705	52.77	3	2	15	195	516.989
gi|474077260	Outer membrane lipoprotein blc [Triticum urartu]	Traes_6AL_67A2F34E7.2	pep:novel chromosome:IWGSC2:6A:188720327:188721403:-1 gene:Traes_6AL_67A2F34E7 transcript:Traes_6AL_67A2F34E7.2	0.845773	1		1.08834	1		1.06145	1		0.998522	0.975986	0.985566	0.98891	0.801624	1		4.50066	1		1.00223	1		2.1015	1.96368e-11	0.410947	0.562188	182	20.8104	6.354	52.75	1	2	9	31	96.4452
gi|582044927	BChain B, Localization Of The Large Subunit Ribosomal Proteins Into A 5.5 A Cryo-em Map Of Triticum Aestivum Translating 80s Ribosome	Traes_5DL_191C18950.2	pep:novel scaffold:IWGSC2:IWGSC_CSS_5DL_scaff_4608162:3239:5631:-1 gene:Traes_5DL_191C18950 transcript:Traes_5DL_191C18950.2	1.15478	33	15.2889	1.16963	38	13.3845	1.1259	35	15.7907	1.1501	0.178351	0.000306041	0.00350083	1.0797	33	12.4687	1.06436	38	18.2193	1.03923	35	16.1089	1.0611	0.604412	0.00660562	0.0390656	389	44.5937	10.0229	52.7	4	9	24	282	703.846
gi|119745	RecName: Full=Fructose-1,6-bisphosphatase, chloroplastic; Short=FBPase; AltName: Full=D-fructose-1,6-bisphosphate 1-phosphohydrolase; Flags: Precursor [Triticum aestivum]	Traes_4BS_4404098F1.2	pep:novel scaffold:IWGSC2:IWGSC_CSS_4BS_scaff_4828521:1:1426:-1 gene:Traes_4BS_4404098F1 transcript:Traes_4BS_4404098F1.2	0.976761	11	9.36475	0.992417	10	9.30138	1.01549	14	12.5749	0.994891	0.943892	0.673268	0.76439	0.955812	11	12.4141	0.963703	10	8.51319	1.02261	14	10.8369	0.980707	0.859497	0.41172	0.562465	353	38.462	4.85596	52.69	4	2	13	146	703.937
gi|357146735	PREDICTED: probable prefoldin subunit 5 [Brachypodium distachyon]	Traes_1AL_029033BAF.1	pep:novel chromosome:IWGSC2:1A:70765946:70768789:1 gene:Traes_1AL_029033BAF transcript:Traes_1AL_029033BAF.1 description:"prefoldin 5"	0.907504	2	3.9581	0.868442	4	5.58858	0.935492	2	2.88027	0.903813	0.301482	0.00777771	0.0297718	0.96702	2	3.42721	0.96008	4	37.0266	0.820713	2	2.29994	0.915938	0.453281	0.152505	0.296488	150	16.5767	7.18115	52.67	1	1	5	25	67.44
gi|475535440	60S ribosomal protein L22-2 [Aegilops tauschii]	Traes_7DL_18A55E829.1	pep:novel chromosome:IWGSC2:7D:144376136:144377843:-1 gene:Traes_7DL_18A55E829 transcript:Traes_7DL_18A55E829.1	1.10664	6	18.8371	1.05392	8	20.4943	1.03643	8	13.4276	1.06566	0.545268	0.0358007	0.088811	0.822807	6	6.93029	0.909845	8	7.94936	0.807782	8	12.9957	0.846811	0.160181	0.00855303	0.0455699	131	14.4556	9.5542	52.67	3	3	6	73	229.665
gi|475537714	hypothetical protein F775_26433 [Aegilops tauschii]	Traes_1DL_E31CD9338.1	pep:novel scaffold:IWGSC2:IWGSC_CSS_1DL_scaff_2287265:1300:2881:-1 gene:Traes_1DL_E31CD9338 transcript:Traes_1DL_E31CD9338.1	1.11083	12	22.5362	1.01095	15	6.5852	1.11277	12	15.1245	1.07818	0.475089	0.0806624	0.163145	1.23521	12	17.6522	1.05602	15	38.2076	1.05083	12	28.7899	1.11402	0.337332	0.133106	0.270513	169	18.1985	7.25439	52.66	2	3	8	58	376.712
gi|475589778	Mitochondrial uncoupling protein 3 [Aegilops tauschii]	Traes_4AL_F5E83F7BA.1	pep:novel scaffold:IWGSC2:IWGSC_CSS_4AL_scaff_7134133:4023:8255:1 gene:Traes_4AL_F5E83F7BA transcript:Traes_4AL_F5E83F7BA.1				0.995812	1		1.12505	1		1.06043	0.582509	0.00151323	0.0101007				0.996108	1		0.92821	1		0.962159	0.733506	0.0155602	0.0670233	304	32.3052	9.53955	52.63	2	1	14	91	936.386
gi|475589778	Mitochondrial uncoupling protein 3 [Aegilops tauschii]	Traes_4BS_2E2CB7DC0.1	pep:novel scaffold:IWGSC2:IWGSC_CSS_4BS_scaff_4897750:72:4060:-1 gene:Traes_4BS_2E2CB7DC0 transcript:Traes_4BS_2E2CB7DC0.1	1.05475	1		1.07833	1		0.988009	2	6.71811	1.04036	0.716129	0.209903	0.328491	1.31454	1		1.17722	1		1.16793	2	10.2046	1.2199	0.0746704	0.00973872	0.0498225	304	32.3192	9.53955	52.63	2	1	14	93	351.609
gi|474019333	Fumarate hydratase 2, chloroplastic [Triticum urartu]	Traes_4BL_C3267759F.2	pep:novel chromosome:IWGSC2:4B:70622784:70632802:-1 gene:Traes_4BL_C3267759F transcript:Traes_4BL_C3267759F.2	1.15471	5	3.92966	1.11524	3	5.37109	1.1012	4	3.12702	1.12372	0.261673	0.298444	0.424482	1.13444	5	12.7827	1.17755	3	5.85	1.06938	4	17.7158	1.12713	0.2871	0.231675	0.390239	494	53.1404	7.60596	52.63	2	1	20	177	355.112
gi|475609150	Fumarate hydratase 2, chloroplastic [Aegilops tauschii]	Traes_4DL_A8E45AC21.1	pep:novel chromosome:IWGSC2:4D:93162160:93170000:-1 gene:Traes_4DL_A8E45AC21 transcript:Traes_4DL_A8E45AC21.1	1.0349	1		1.00666	2	5.90264	0.840673	1		0.960744	0.674909	0.552343	0.66138	1.00425	1		1.14746	2	8.27191	1.02407	1		1.05859	0.616384	0.261015	0.422338	494	53.1984	7.60596	52.63	2	1	20	169	906.081
gi|475594006	O-methyltransferase ZRP4 [Aegilops tauschii]	Traes_4DS_50708AF98.1	pep:novel chromosome:IWGSC2:4D:7942074:7943775:-1 gene:Traes_4DS_50708AF98 transcript:Traes_4DS_50708AF98.1	0.82289	21	9.3098	0.827981	20	15.4541	0.845462	19	16.6902	0.832111	0.0619753	1.6306e-05	0.000544823	1.03097	21	18.7556	1.01332	20	20.0497	0.927718	19	20.4891	0.990668	0.926496	0.784325	0.857869	363	39.1967	4.94482	52.62	2	6	13	92	566.416
gi|357137234	PREDICTED: glyceraldehyde-3-phosphate dehydrogenase GAPCP1, chloroplastic-like [Brachypodium distachyon]	Traes_6BS_970784007.1	pep:novel chromosome:IWGSC2:6B:100553007:100557966:1 gene:Traes_6BS_970784007 transcript:Traes_6BS_970784007.1	1.00399	4	13.0808	0.954555	6	16.408	1.03762	4	3.91552	0.99872	0.975986	0.960219	0.971887	0.920784	4	9.86575	0.878407	6	9.98352	1.03499	4	14.3551	0.944726	0.624507	0.302639	0.467801	411	43.7562	6.87354	52.55	4	3	14	146	614.563
gi|475575533	Monodehydroascorbate reductase [Aegilops tauschii]	Traes_4BS_875AC09D2.1	pep:novel chromosome:IWGSC2:4B:2809322:2813295:-1 gene:Traes_4BS_875AC09D2 transcript:Traes_4BS_875AC09D2.1	1.00682	6	7.67659	0.804567	5	52.9513	0.958907	3	28.2238	0.92343	0.409684	0.000385404	0.00406288	1.03185	6	19.2343	0.887657	5	48.439	1.07729	3	21.4362	0.998934	0.980008	0.0015648	0.0160107	552	58.2059	6.23975	52.54	2	4	22	249	309.031
gi|326494746	predicted protein [Hordeum vulgare subsp. vulgare]	Traes_1BS_D00BF5C95.2	pep:novel chromosome:IWGSC2:1B:13676917:13679262:-1 gene:Traes_1BS_D00BF5C95 transcript:Traes_1BS_D00BF5C95.2	1.08449	7	8.12776	1.08257	7	12.5122	1.10848	6	11.7776	1.09184	0.400751	0.277848	0.403139	1.12796	7	6.62908	1.11504	7	12.4542	1.08072	6	3.80114	1.1079	0.362533	0.986016	0.990034	295	31.7825	6.41748	52.54	8	2	15	95	1051.97
gi|475554973*	Elongation factor 1-alpha [Aegilops tauschii]	Traes_2AS_BD2A53CC41.1	pep:known chromosome:IWGSC2:2A:12758423:12760474:1 gene:Traes_2AS_BD2A53CC41 transcript:Traes_2AS_BD2A53CC41.1 description:"Elongation factor 1-alpha "	1.32224	9	41.606	1.21924	10	26.7829	1.4025	7	44.018	1.31466	0.00791535	0.00404642	0.0191138	0.972783	9	20.5	1.0125	10	24.1014	0.941422	7	31.112	0.975568	0.82609	0.300551	0.46579	455	50.042	8.73389	52.53	17	1	20	1028	4231.95
gi|473895519	High mobility group B protein 4 [Triticum urartu]	Traes_6AL_9EC9874F1.1	pep:novel chromosome:IWGSC2:6A:161913910:161915794:-1 gene:Traes_6AL_9EC9874F1 transcript:Traes_6AL_9EC9874F1.1	0.875737	2	1.27095	0.925936	5	5.00269	0.900429	4	7.0011	0.900701	0.286138	0.00237469	0.0135428	0.868376	2	5.30229	0.807914	5	11.4969	0.905914	4	10.2975	0.860735	0.204992	0.00816965	0.0445302	139	15.3795	6.90283	52.52	1	1	8	78	123.581
gi|475328017	60S ribosomal protein L6 [Aegilops tauschii]	Traes_6DL_3FD1DA8AA.1	pep:novel chromosome:IWGSC2:6D:128552481:128554229:-1 gene:Traes_6DL_3FD1DA8AA transcript:Traes_6DL_3FD1DA8AA.1	1.07151	43	17.0781	1.10401	40	19.3896	1.07556	41	16.1368	1.08369	0.442221	0.00121316	0.00881401	1.1226	43	21.8363	1.07285	40	26.189	1.11386	41	18.8999	1.1031	0.384522	0.00254946	0.0214474	219	24.4543	10.0815	52.51	4	8	15	275	882.601
gi|326525487	predicted protein [Hordeum vulgare subsp. vulgare]	Traes_6BL_F63054AAB.1	pep:novel scaffold:IWGSC2:IWGSC_CSS_6BL_scaff_4308426:1:2001:1 gene:Traes_6BL_F63054AAB transcript:Traes_6BL_F63054AAB.1 description:"Phosphoribosyltransferase family protein"	0.823603	18	10.3181	0.857518	18	17.4383	0.850077	21	14.6419	0.843733	0.0849405	0.00010969	0.00179696	0.936594	18	20.4063	1.01747	18	12.9134	0.982296	21	11.1122	0.978785	0.846121	0.416105	0.565972	307	33.7913	5.63037	52.44	3	11	11	57	206.183
gi|669029228	unnamed protein product [Triticum aestivum]	TRAES3BF021000030CFD_t1	pep:novel chromosome:IWGSC2:3B:402191746:402191994:1 gene:TRAES3BF021000030CFD_g transcript:TRAES3BF021000030CFD_t1	1.17195	2	6.62183	1.06517	2	6.63135	1.13554	2	4.73566	1.12422	0.261673	0.0166244	0.0506005	1.05436	2	8.27818	1.09506	2	17.8618	1.03094	2	15.4729	1.06012	0.610383	0.0326142	0.106212	82	8.74875	9.99365	52.44	1	2	3	7	63.05
gi|474311645	Heat shock 70 kDa protein 4L [Triticum urartu]	Traes_1BS_C1367433E.2	pep:novel chromosome:IWGSC2:1B:123993993:123995811:1 gene:Traes_1BS_C1367433E transcript:Traes_1BS_C1367433E.2				0.911864	1					0.911864	0.344756	#DIV/0!					0.731841	1					0.731841	0.00869137	#DIV/0!		391	43.3343	7.59131	52.43	1	1	18	144	696.215
gi|326494092	predicted protein [Hordeum vulgare subsp. vulgare]	Traes_6AS_CEA02191C.1	pep:novel chromosome:IWGSC2:6A:65615061:65618930:1 gene:Traes_6AS_CEA02191C transcript:Traes_6AS_CEA02191C.1							0.813555	2	1.42467	0.813555	0.0369743	#DIV/0!								1.14645	2	24.7581	1.14645	0.224027	#DIV/0!		418	46.7335	8.98291	52.39	3	1	19	150	518.612
gi|326528737	predicted protein [Hordeum vulgare subsp. vulgare]	Traes_5AS_540B9E84B.1	pep:novel scaffold:IWGSC2:IWGSC_CSS_5AS_scaff_1538220:631:6086:1 gene:Traes_5AS_540B9E84B transcript:Traes_5AS_540B9E84B.1	0.921145	4	4.24477	0.939392	4	10.7649	0.996801	3	2.38226	0.952446	0.607334	0.00951418	0.0338753	0.865139	4	3.83857	1.03493	4	13.4669	0.977106	3	7.70006	0.959058	0.713941	0.0196453	0.0771463	273	29.5639	5.78271	52.38	1	3	10	47	45.42
gi|326506536	predicted protein [Hordeum vulgare subsp. vulgare]	Traes_1DL_D47E11A56.1*	pep:novel scaffold:IWGSC2:IWGSC_CSS_1DL_scaff_366879:8:762:-1 gene:Traes_1DL_D47E11A56 transcript:Traes_1DL_D47E11A56.1	0.884354	1		0.93877	3	0.225278	0.933699	3	0.957374	0.918941	0.385367	0.105282	0.198927	1.31549	1		1.2409	3	4.43155	1.28113	3	13.645	1.2823	0.0711181	0.000207038	0.00036586	105	11.784	6.06201	52.38	3	2	6	20	185.617
gi|357132354	PREDICTED: plasminogen activator inhibitor 1 RNA-binding protein-like [Brachypodium distachyon]	Traes_1DL_23A4F5B24.1	pep:novel scaffold:IWGSC2:IWGSC_CSS_1DL_scaff_2237166:5:2412:1 gene:Traes_1DL_23A4F5B24 transcript:Traes_1DL_23A4F5B24.1	0.913209	4	14.7516	0.835981	4	9.09259	0.851305	7	10.188	0.866832	0.14628	0.0048615	0.0216988	1.06356	4	8.86099	0.917694	4	17.5949	0.951141	7	11.6184	0.977465	0.832762	0.636381	0.749863	128	14.5287	6.85889	52.34	3	4	6	37	138.431
gi|326500628	predicted protein [Hordeum vulgare subsp. vulgare]	Traes_2BL_C542095DE.1	pep:novel chromosome:IWGSC2:2B:317352232:317358745:1 gene:Traes_2BL_C542095DE transcript:Traes_2BL_C542095DE.1 description:"aldehyde dehydrogenase 6B2"	0.958736	41	11.944	0.95957	44	11.5511	0.957128	45	10.6314	0.958478	0.652127	5.31242e-07	7.85442e-05	1.01664	41	15.5947	1.0634	44	19.1741	1.02701	45	16.0262	1.03568	0.762534	0.0655589	0.168939	537	57.6406	6.27783	52.33	4	11	22	226	544.628
gi|326527757	predicted protein [Hordeum vulgare subsp. vulgare]	Traes_4BS_D12DBE6D3.1	pep:novel chromosome:IWGSC2:4B:216697753:216700682:1 gene:Traes_4BS_D12DBE6D3 transcript:Traes_4BS_D12DBE6D3.1	0.861357	4	17.6466	0.911476	5	5.51122	0.919706	5	2.71246	0.897513	0.271283	0.00492535	0.0218355	0.870489	4	12.1657	0.903196	5	15.0103	0.892411	5	9.43356	0.888699	0.317311	0.000319128	0.00593498	388	41.8435	7.21045	52.32	7	1	16	479	2452.49
gi|326526047	predicted protein [Hordeum vulgare subsp. vulgare]	Traes_6AL_562AE8B6E.1	pep:novel chromosome:IWGSC2:6A:183257172:183262236:1 gene:Traes_6AL_562AE8B6E transcript:Traes_6AL_562AE8B6E.1 description:"pyrimidine 1"	1.02482	11	7.51038	0.986784	12	7.2355	1.06631	12	8.66055	1.02597	0.817131	0.321299	0.446362	0.952051	11	15.0706	0.984767	12	13.096	0.970747	12	17.5489	0.969188	0.779574	0.031336	0.103474	415	45.26	6.56592	52.29	2	5	16	129	465.353
gi|115589734	5,10-methylene-tetrahydrofolate dehydrogenase/5,10-methenyl-tetrahydrofolate cyclohydrolase [Triticum monococcum]	Traes_1AS_8CA404D17.1	pep:novel scaffold:IWGSC2:IWGSC_CSS_1AS_scaff_1021715:1:2861:1 gene:Traes_1AS_8CA404D17 transcript:Traes_1AS_8CA404D17.1 description:"Amino acid dehydrogenase family protein"	0.967069	1		0.962908	1		1.05879	1		0.996256	0.951921	0.910521	0.938613	0.796356	1		0.96938	1		0.850653	1		0.87213	0.245495	0.0665602	0.170553	241	25.4436	7.94287	52.28	1	1	8	37	163.072
gi|475587622	Elongation factor 1-gamma 2 [Aegilops tauschii]	Traes_7BL_C7C3DF0A6.1	pep:novel scaffold:IWGSC2:IWGSC_CSS_7BL_scaff_6742745:8:1209:1 gene:Traes_7BL_C7C3DF0A6 transcript:Traes_7BL_C7C3DF0A6.1	0.890049	5	4.82505	0.925477	5	8.54285	0.939085	6	5.59414	0.918203	0.379412	0.00500299	0.0220475	1.12922	5	6.79727	1.09802	5	16.092	1.04971	6	6.82362	1.09232	0.436075	0.0162448	0.0690172	132	15.5452	4.7417	52.27	2	1	7	141	824.071
gi|473741875	Glyceraldehyde-3-phosphate dehydrogenase, cytosolic [Triticum urartu]	Traes_6AS_D1274A812.1	pep:novel scaffold:IWGSC2:IWGSC_CSS_6AS_scaff_4331879:1:5484:1 gene:Traes_6AS_D1274A812 transcript:Traes_6AS_D1274A812.1	1.03714	3	3.72044	1.00892	4	5.78454	1.01523	2	4.01937	1.02043	0.861914	0.0752084	0.15503	1.189	3	12.6534	1.09894	4	8.38422	0.97918	2	5.12993	1.08904	0.450892	0.216738	0.373047	398	42.1443	7.76709	52.26	4	3	14	149	653.256
gi|474157243	T-complex protein 1 subunit eta [Triticum urartu]	Traes_6AS_C62370B4B.1	pep:novel chromosome:IWGSC2:6A:91642025:91647369:1 gene:Traes_6AS_C62370B4B transcript:Traes_6AS_C62370B4B.1 description:"TCP-1/cpn60 chaperonin family protein"	0.985746	37	17.0618	0.977494	34	13.782	1.00919	37	14.3906	0.99081	0.91176	0.387811	0.511489	1.04198	37	16.6616	1.01702	34	18.6167	1.06962	37	18.929	1.04288	0.716507	0.0477091	0.135454	557	59.9949	6.56592	52.24	3	23	23	108	389.921
gi|475620614	Adenylate kinase A [Aegilops tauschii]	Traes_5DS_ED1CB5D7E.1	pep:novel scaffold:IWGSC2:IWGSC_CSS_5DS_scaff_1475542:218:2020:-1 gene:Traes_5DS_ED1CB5D7E transcript:Traes_5DS_ED1CB5D7E.1	0.991542	3	21.1792	0.976929	4	13.5707	1.02203	3	8.94551	0.996834	0.959947	0.823372	0.880546	1.0286	3	14.115	1.10178	4	7.09183	1.03562	3	12.898	1.05533	0.640704	0.0765129	0.187447	203	21.9654	5.70654	52.22	3	2	12	155	1088.13
gi|669029560	unnamed protein product [Triticum aestivum]	TRAES3BF092100100CFD_t1	pep:novel chromosome:IWGSC2:3B:463786530:463792284:-1 gene:TRAES3BF092100100CFD_g transcript:TRAES3BF092100100CFD_t1	0.944988	63	13.944	0.916068	67	16.0048	0.947877	55	14.0984	0.936311	0.49395	0.00329971	0.0167219	1.01356	63	19.5836	1.06584	67	20.7753	1.07977	55	17.3966	1.05306	0.653047	0.058035	0.155725	1031	110.974	6.90283	52.18	3	17	35	363	1375.44
gi|473943956	hypothetical protein TRIUR3_14212 [Triticum urartu]	Traes_7DL_5C66633C7.1	pep:novel chromosome:IWGSC2:7D:85077920:85082550:-1 gene:Traes_7DL_5C66633C7 transcript:Traes_7DL_5C66633C7.1	1.15117	1		1.07021	2	19.4809	1.03315	4	2.93424	1.08485	0.436889	0.071602	0.149683	1.06823	1		0.984664	2	23.9607	0.954997	4	15.1145	1.00263	0.992793	0.941879	0.961553	92	9.97723	10.1987	52.17	3	3	3	7	59.9342
gi|475593714	hypothetical protein F775_03448 [Aegilops tauschii]	Traes_2DL_8A52AFA08.2	pep:novel chromosome:IWGSC2:2D:22561756:22570853:1 gene:Traes_2DL_8A52AFA08 transcript:Traes_2DL_8A52AFA08.2	1.02479	14	6.0392	1.03728	10	11.3968	0.99774	16	6.1056	1.01994	0.861914	0.000111618	0.00181849	1.02159	14	20.2006	1.05856	10	15.4268	1.0393	16	12.697	1.03981	0.736081	0.00937817	0.048694	1785	200.699	4.70361	52.16	1	13	83	400	275.359
gi|326533264	predicted protein [Hordeum vulgare subsp. vulgare]	Traes_2BL_185ED969B.1	pep:novel chromosome:IWGSC2:2B:314042550:314045474:-1 gene:Traes_2BL_185ED969B transcript:Traes_2BL_185ED969B.1	1.08103	43	14.8679	1.09324	37	14.8476	1.10205	41	14.196	1.09211	0.400751	0.162722	0.274561	1.11313	43	26.0938	1.05232	37	18.3315	1.08161	41	18.6874	1.08235	0.486719	0.0203076	0.0788051	347	37.8784	8.6167	52.16	7	17	17	121	1642.48
gi|475617726	Auxin-induced protein [Aegilops tauschii]	Traes_2BL_2FD539228.2	pep:novel chromosome:IWGSC2:2B:109350488:109354864:1 gene:Traes_2BL_2FD539228 transcript:Traes_2BL_2FD539228.2	0.834243	3	16.4529	1.0448	2	26.6135	0.900718	1		0.926587	0.434781	0.302901	0.428862	0.964861	3	25.4513	1.19974	2	9.01933	0.877213	1		1.01394	0.914156	0.891896	0.930277	165	18.29	4.98291	52.12	9	3	7	38	190.35
gi|475526000	40S ribosomal protein S26-1 [Aegilops tauschii]	Traes_5DL_11F618A4D.1	pep:novel chromosome:IWGSC2:5D:149204406:149206612:-1 gene:Traes_5DL_11F618A4D transcript:Traes_5DL_11F618A4D.1	0.919135	12	10.8102	1.0126	13	15.6417	0.910881	11	8.43112	0.947537	0.578107	0.183012	0.298575	0.847812	12	8.64107	0.954163	13	13.5156	0.997656	11	11.5546	0.93321	0.550991	0.207836	0.361832	144	15.6682	11.0337	52.08	3	1	7	97	629.797
gi|157073742	group3 late embryogenesis abundant protein [Triticum aestivum]	Traes_4BL_8B3E9186C.1	pep:novel chromosome:IWGSC2:4B:300557419:300558471:-1 gene:Traes_4BL_8B3E9186C transcript:Traes_4BL_8B3E9186C.1	1.00608	11	11.688	0.858096	14	7.93103	0.968638	15	17.4943	0.944272	0.549439	0.277969	0.403215	0.955212	11	21.287	1.02307	14	15.8148	1.00037	15	15.8874	0.992883	0.939893	0.739228	0.826113	177	18.3139	5.07178	51.98	4	6	8	52	215.607
gi|474423722	hypothetical protein TRIUR3_09455 [Triticum urartu]	Traes_2DS_DD94DCFB7.1	pep:novel chromosome:IWGSC2:2D:43096853:43097731:-1 gene:Traes_2DS_DD94DCFB7 transcript:Traes_2DS_DD94DCFB7.1	1.04789	7	11.2598	1.03767	7	4.65797	1.08448	8	6.54417	1.05668	0.601645	0.0162781	0.0498543	0.997048	7	14.5482	1.12817	7	13.9991	1.06258	8	4.21355	1.0626	0.592568	0.173502	0.321256	102	11.0016	9.5249	51.96	1	4	4	22	113.685
gi|475615327*	Flavoprotein wrbA [Aegilops tauschii]	Traes_4AS_1FF67D54C.1	pep:novel chromosome:IWGSC2:4A:96835096:96836192:-1 gene:Traes_4AS_1FF67D54C transcript:Traes_4AS_1FF67D54C.1	1.29051	1		1.31364	2	21.4164	1.31834	2	19.8249	1.3075	0.00943037	3.65031e-06	0.000227242	1.01305	1		1.17072	2	13.1327	1.00405	2	4.50134	1.06261	0.592568	0.311738	0.47516	204	21.3687	6.63916	51.96	5	1	9	88	448.356
gi|582044929	OChain O, Localization Of The Large Subunit Ribosomal Proteins Into A 5.5 A Cryo-em Map Of Triticum Aestivum Translating 80s Ribosome	Traes_5BL_8FD1FB0E1.1	pep:novel chromosome:IWGSC2:5B:221439987:221443004:1 gene:Traes_5BL_8FD1FB0E1 transcript:Traes_5BL_8FD1FB0E1.1	1.06896	43	10.1515	1.08054	45	14.4388	1.0514	39	10.958	1.06697	0.539198	0.00138534	0.00957112	1.02338	43	18.0513	1.05301	45	13.2437	1.02012	39	15.0875	1.03217	0.789373	0.0371207	0.114459	206	23.529	10.3892	51.94	5	6	13	186	377.131
gi|475557235	hypothetical protein F775_30117 [Aegilops tauschii]	Traes_1BL_94497FD5D.2	pep:novel chromosome:IWGSC2:1B:243724286:243724678:-1 gene:Traes_1BL_94497FD5D transcript:Traes_1BL_94497FD5D.2	0.897171	2	9.1316	0.904912	1		0.967619	1		0.923234	0.409684	0.0262523	0.0708931	0.918905	2	7.43745	0.799723	1		1.21995	1		0.979528	0.852808	0.877885	0.921351	104	11.0684	5.79541	51.92	1	1	4	12	160.562
gi|475550294	Heat shock cognate 70 kDa protein 1 [Aegilops tauschii]	Traes_4AL_348E237B5.1	pep:novel scaffold:IWGSC2:IWGSC_CSS_4AL_scaff_7169647:1839:4994:1 gene:Traes_4AL_348E237B5 transcript:Traes_4AL_348E237B5.1	1.11397	6	24.4365	1.17845	5	10.5766	1.04017	3	9.1701	1.11086	0.313072	0.0500681	0.113842	1.11395	6	6.50265	1.1356	5	4.81343	0.982871	3	19.9547	1.07748	0.513372	0.179749	0.327693	563	62.0939	5.69385	51.87	11	1	27	487	2091.68
gi|66271073	beta1 proteasome-7D [Aegilops tauschii]	Traes_7AS_632F9819A.1	pep:novel chromosome:IWGSC2:7A:10690362:10695361:-1 gene:Traes_7AS_632F9819A transcript:Traes_7AS_632F9819A.1	1.05862	2	4.69256	1.01661	2	13.9937	1.05214	2	4.03406	1.04246	0.702159	0.0313394	0.0804083	1.09352	2	14.8546	1.13829	2	14.0167	1.10752	2	11.7872	1.11311	0.341443	0.0010259	0.0124839	243	26.0577	6.03662	51.85	3	1	11	76	319.347
gi|20302473*	ferredoxin-NADP(H) oxidoreductase [Triticum aestivum]	Traes_6DS_7A1EB4B66.1*	pep:novel chromosome:IWGSC2:6D:3500414:3502590:-1 gene:Traes_6DS_7A1EB4B66 transcript:Traes_6DS_7A1EB4B66.1	0.94715	20	17.4432	0.973284	17	6.53881	0.882021	18	15.573	0.934151	0.480491	0.0722386	0.150376	1.85873	20	72.7184	1.95828	17	68.9926	1.95046	18	63.1101	1.92249	3.67763e-09	8.57736e-06	0.000589843	409	45.6398	7.75244	51.83	3	5	21	404	2009.25
gi|475416581	60S ribosomal protein L12-1 [Aegilops tauschii]	Traes_2BL_5EB8EE6F2.1	pep:novel scaffold:IWGSC2:IWGSC_CSS_2BL_scaff_5573861:1384:2216:1 gene:Traes_2BL_5EB8EE6F2 transcript:Traes_2BL_5EB8EE6F2.1	0.835719	2	52.1193				0.804545	2	26.6887	0.820132	0.0441861	0.419319	0.542163	1.07309	2	19.7531				0.816437	2	4.48049	0.944764	0.624507	0.992164	0.994856	166	17.7236	8.90967	51.81	1	2	8	126	73.4525
gi|473755293	2-hydroxyacyl-CoA lyase [Triticum urartu]	Traes_3AL_16B44CDDB.1	pep:novel scaffold:IWGSC2:IWGSC_CSS_3AL_scaff_1430911:1:501:-1 gene:Traes_3AL_16B44CDDB transcript:Traes_3AL_16B44CDDB.1	0.977891	1		0.863931	1		1.02752	1		0.956448	0.637077	0.000585437	0.00540136	1.03582	1		1.0813	1		0.880985	1		0.999367	0.980008	0.604102	0.726445	166	18.3047	6.56592	51.81	2	1	7	22	725.434
gi|474060403	60S ribosomal protein L17-1 [Triticum urartu]	Traes_5DL_4211ABEC3.1	pep:novel chromosome:IWGSC2:5D:60219395:60222256:-1 gene:Traes_5DL_4211ABEC3 transcript:Traes_5DL_4211ABEC3.1	1.0096	24	11.8586	1.00563	26	7.95362	1.06844	24	10.4489	1.02789	0.802386	0.241592	0.364019	0.95164	24	15.5512	0.93019	26	22.1682	0.962293	24	21.2455	0.948041	0.643376	0.00531449	0.0341629	170	19.4733	10.272	51.76	2	4	9	183	363.883
gi|474401794*	Glutathione S-transferase [Triticum urartu]	Traes_1AL_1B8FDA3D4.1	pep:novel scaffold:IWGSC2:IWGSC_CSS_1AL_scaff_3828050:1295:2576:1 gene:Traes_1AL_1B8FDA3D4 transcript:Traes_1AL_1B8FDA3D4.1	1.07065	18	9.34196	1.1047	13	20.0303	1.11503	14	15.0624	1.09679	0.376205	0.833288	0.88714	1.18645	18	27.8628	1.26343	13	23.2682	1.21272	14	19.5719	1.22087	0.0734696	0.000613243	0.000886623	255	29.1097	7.50342	51.76	3	10	12	69	447.432
gi|474143306	Malate dehydrogenase, chloroplastic [Triticum urartu]	Traes_1BL_A93F9F079.2	pep:novel chromosome:IWGSC2:1B:258957672:258960243:1 gene:Traes_1BL_A93F9F079 transcript:Traes_1BL_A93F9F079.2	1.00894	5	8.71259	1.03171	9	6.4759	0.940994	3	1.06707	0.99388	0.935861	0.00195256	0.0117711	1.06305	5	19.9599	1.01088	9	23.4239	1.0253	3	4.31669	1.03307	0.782628	0.000613243	0.00915839	398	41.703	7.40088	51.76	1	4	16	128	272.911
gi|475517994	26S protease regulatory subunit S10B [Aegilops tauschii]	Traes_7BL_1B45C352B.1	pep:novel chromosome:IWGSC2:7B:181497429:181501658:-1 gene:Traes_7BL_1B45C352B transcript:Traes_7BL_1B45C352B.1	0.942782	31	12.1397	0.969478	38	13.5837	0.957973	35	8.52519	0.956744	0.644588	0.00500776	0.0220357	0.989424	31	19.7364	0.983802	38	14.5883	1.0431	35	15.4089	1.00544	0.978404	0.787653	0.860713	400	44.7817	7.44482	51.75	9	12	15	132	558.808
gi|464640	RecName: Full=60S ribosomal protein L17-2 [Hordeum vulgare]	Traes_7AS_FC0A3A1AC.1	pep:novel scaffold:IWGSC2:IWGSC_CSS_7AS_scaff_4246925:1051:3643:-1 gene:Traes_7AS_FC0A3A1AC transcript:Traes_7AS_FC0A3A1AC.1	0.981499	22	8.11088	0.983085	22	5.19674	0.982856	23	7.28797	0.98248	0.839598	3.80541e-06	0.000227325	1.00976	22	15.4195	1.05826	22	19.384	1.04237	23	13.4978	1.0368	0.755884	0.0614787	0.161378	172	19.6734	10.1841	51.74	4	4	9	176	591.509
gi|474301516	Subtilisin-chymotrypsin inhibitor-2B [Triticum urartu]	Traes_2BS_A2AC8AAE5.1	pep:novel chromosome:IWGSC2:2B:43340828:43341594:1 gene:Traes_2BS_A2AC8AAE5 transcript:Traes_2BS_A2AC8AAE5.1	0.934916	14	12.673	0.934251	20	10.239	0.960629	14	9.39533	0.943265	0.542365	0.524067	0.636022	0.956916	14	19.2065	0.919696	20	7.46056	0.984166	14	15.7816	0.953593	0.681618	0.361474	0.519883	87	9.79223	8.48486	51.72	5	1	4	87	1945.83
gi|326502758	predicted protein [Hordeum vulgare subsp. vulgare]	Traes_3AL_0D64FFEF1.1	pep:novel scaffold:IWGSC2:IWGSC_CSS_3AL_scaff_4403571:1:1195:1 gene:Traes_3AL_0D64FFEF1 transcript:Traes_3AL_0D64FFEF1.1	0.904549	5	14.3025	0.981524	4	10.7086	1.03483	4	9.96895	0.973635	0.776006	0.00283593	0.0150284	0.983536	5	9.35078	1.03882	4	8.76676	1.03097	4	14.7032	1.01778	0.885937	0.0679429	0.172972	174	19.4859	6.04932	51.72	1	1	9	230	624.014
gi|326492592	predicted protein [Hordeum vulgare subsp. vulgare]	Traes_2BL_6552196A1.1	pep:novel scaffold:IWGSC2:IWGSC_CSS_2BL_scaff_8014036:92:3400:-1 gene:Traes_2BL_6552196A1 transcript:Traes_2BL_6552196A1.1	1.16539	2	4.99929	1.14335	1		1.06379	1		1.12418	0.261673	0.657621	0.75095	1.01193	2	9.65616	1.10288	1		1.15134	1		1.08872	0.450892	0.022059	0.0830937	321	33.9755	5.16064	51.71	4	1	12	61	307.221
gi|326492592	predicted protein [Hordeum vulgare subsp. vulgare]	Traes_2AL_B4C264AB8.1*	pep:novel scaffold:IWGSC2:IWGSC_CSS_2AL_scaff_6417141:3818:7236:-1 gene:Traes_2AL_B4C264AB8 transcript:Traes_2AL_B4C264AB8.1	0.967676	2	33.4934	0.99463	1		1.01718	1		0.993161	0.927827	0.0158076	0.0487159	0.738632	2	36.0725	0.676432	1		0.831363	1		0.729032	0.046956	0.0053191	0.00580616	321	33.9775	5.33838	51.71	3	1	12	61	301.965
gi|475499130	Monodehydroascorbate reductase [Aegilops tauschii]	Traes_7DS_5BC7069B8.2	pep:novel chromosome:IWGSC2:7D:99970970:99973657:1 gene:Traes_7DS_5BC7069B8 transcript:Traes_7DS_5BC7069B8.2	1.17532	2	2.78381	1.12186	9	7.23237	1.15116	6	8.80839	1.14944	0.181108	0.000640016	0.00566625	1.18222	2	1.43182	0.946864	9	17.7321	0.981604	6	4.49391	1.0369	0.755884	0.641397	0.752922	449	48.372	7.18115	51.67	1	6	19	119	335.66
gi|475550294	Heat shock cognate 70 kDa protein 1 [Aegilops tauschii]	Traes_4BS_15014415A.1	pep:novel chromosome:IWGSC2:4B:145751155:145752912:-1 gene:Traes_4BS_15014415A transcript:Traes_4BS_15014415A.1							1.4068	1		1.4068	0.000912226	7.81215e-05	0.0014667							1.08403	1		1.08403	0.476305	0.00128656	0.0142486	583	64.1907	5.22412	51.63	8	1	29	490	456.422
gi|474147702	Lysyl-tRNA synthetase [Triticum urartu]	Traes_5BL_4FE938B74.1	pep:novel chromosome:IWGSC2:5B:240817993:240823782:1 gene:Traes_5BL_4FE938B74 transcript:Traes_5BL_4FE938B74.1	1.1139	48	14.0277	1.13977	37	16.892	1.13362	40	17.1385	1.1291	0.243693	#DIV/0!		1.08474	48	11.2842	1.05475	37	17.09	1.07616	40	14.4148	1.07188	0.540895	#DIV/0!		612	68.7234	5.68115	51.63	3	23	25	130	2599.82
gi|475579230	Putative prefoldin subunit 4 [Aegilops tauschii]	Traes_5DL_32522985E.3	pep:novel chromosome:IWGSC2:5D:128558945:128560797:1 gene:Traes_5DL_32522985E transcript:Traes_5DL_32522985E.3 description:"ABI3-interacting protein 3"	0.891356	7	13.2278	0.887013	10	8.59429	0.918859	11	15.8397	0.899076	0.27618	0.000536206	0.00516469	1.03013	7	4.05482	1.00907	10	23.0308	1.00484	11	16.1965	1.01468	0.907079	0.133738	0.270958	126	14.3813	4.51318	51.59	2	5	5	28	258.771
gi|475555504	hypothetical protein F775_07994 [Aegilops tauschii]	Traes_5BL_8F2E81CCA.1	pep:novel chromosome:IWGSC2:5B:214145377:214151131:1 gene:Traes_5BL_8F2E81CCA transcript:Traes_5BL_8F2E81CCA.1	1.00666	63	10.8134	0.996079	62	12.964	1.01512	59	12.5084	1.00595	0.968953	0.340551	0.467615	0.995444	63	15.4071	1.04247	62	12.3807	1.04664	59	21.2107	1.02819	0.816568	0.1611	0.306646	475	50.8763	4.4751	51.58	1	24	24	184	717.088
gi|90289618	alpha tubulin-1D [Triticum aestivum]	Traes_2DS_B77283745.1	pep:novel chromosome:IWGSC2:2D:44587447:44590708:-1 gene:Traes_2DS_B77283745 transcript:Traes_2DS_B77283745.1	0.885455	2	34.953	0.604926	2	21.6015	0.850104	2	24.4965	0.780162	0.0119242	0.0290818	0.0760008	1.03117	2	0.697557	1.08214	2	10.7921	1.20167	2	27.4268	1.10499	0.375618	0.104083	0.230542	450	49.5795	5.09717	51.56	3	3	19	281	395.182
gi|475561911	Alcohol dehydrogenase [Aegilops tauschii]	Traes_7DL_B9EF4FCAD.1	pep:novel scaffold:IWGSC2:IWGSC_CSS_7DL_scaff_3394042:2153:4981:1 gene:Traes_7DL_B9EF4FCAD transcript:Traes_7DL_B9EF4FCAD.1 description:"GroES-like zinc-binding alcohol dehydrogenase family protein"	0.781302	4	21.6087	0.899389	6	8.98087	0.909011	5	3.4881	0.863234	0.133816	0.0673247	0.143636	0.859801	4	17.4323	0.909014	6	7.46431	0.990841	5	7.08629	0.919885	0.475511	0.106274	0.233385	417	44.2535	7.94287	51.56	1	4	15	100	1032.63
gi|326526511	predicted protein [Hordeum vulgare subsp. vulgare]	Traes_5BS_1012AD486.1	pep:known chromosome:IWGSC2:5B:23189178:23195408:1 gene:Traes_5BS_1012AD486 transcript:Traes_5BS_1012AD486.1 description:"Adenine phosphoribosyltransferase 1 "	0.896307	31	19.606	0.912713	29	16.1519	0.864714	23	15.7396	0.891245	0.238527	0.00151485	0.0101001	1.03913	31	18.4149	0.986557	29	17.042	0.99404	23	12.7878	1.00657	0.96405	0.709296	0.804831	237	25.2755	8.1626	51.48	3	9	9	83	389.119
gi|73912433	aspartic proteinase [Triticum aestivum]	Traes_1BL_301F6C93C.1	pep:novel chromosome:IWGSC2:1B:284583400:284589269:-1 gene:Traes_1BL_301F6C93C transcript:Traes_1BL_301F6C93C.1	0.898359	9	4.93102	0.936147	8	9.10511	0.901288	10	10.3497	0.911931	0.344756	0.00191561	0.0116433	0.92435	9	9.71268	0.990399	8	7.53054	0.92971	10	6.94376	0.948153	0.643376	0.0705988	0.17782	509	54.3084	5.30029	51.47	8	2	18	278	1366.97
gi|475484620	Putative aconitate hydratase, cytoplasmic [Aegilops tauschii]	Traes_4DL_3D374FF4C.1	pep:novel scaffold:IWGSC2:IWGSC_CSS_4DL_scaff_14467560:1943:6664:1 gene:Traes_4DL_3D374FF4C transcript:Traes_4DL_3D374FF4C.1 description:"aconitase 1"	1.06715	12	11.8004	1.09251	15	12.0614	1.11366	17	16.0487	1.09111	0.405787	0.00970397	0.0343237	0.990594	12	20.4854	1.00587	15	23.9674	0.978855	17	18.7808	0.991773	0.933196	0.000540479	0.00852372	785	85.1772	6.50732	51.46	2	3	32	442	180.87
gi|473999607	60S ribosomal protein L13a-4 [Triticum urartu]	Traes_2DL_167A88938.1	pep:novel scaffold:IWGSC2:IWGSC_CSS_2DL_scaff_9910038:1:2549:1 gene:Traes_2DL_167A88938 transcript:Traes_2DL_167A88938.1	1.14512	12	11.0701	1.07332	12	17.5741	1.16283	10	10.0907	1.12709	0.250769	0.00247403	0.0138686	1.04973	12	10.5885	1.06459	12	10.6168	1.07011	10	14.246	1.06147	0.604412	0.35215	0.512959	206	23.5959	10.4624	51.46	3	3	14	143	2423.05
gi|326528763	predicted protein [Hordeum vulgare subsp. vulgare]	Traes_2DL_59D310517.2	pep:novel chromosome:IWGSC2:2D:69893793:69898788:-1 gene:Traes_2DL_59D310517 transcript:Traes_2DL_59D310517.2	1.0803	19	16.3283	1.12662	14	8.78499	1.02369	14	11.9507	1.07687	0.480712	0.0611575	0.133513	0.954052	19	21.3062	0.935941	14	17.9691	0.926302	14	11.3927	0.938765	0.587334	0.00166731	0.0166001	348	37.514	8.44092	51.44	3	7	15	120	163.605
gi|300681420	sedoheptulose-1,7-bisphosphatase, chloroplast precursor, expressed [Triticum aestivum]	TRAES3BF142500040CFD_t1	pep:novel chromosome:IWGSC2:3B:615240428:615243431:1 gene:TRAES3BF142500040CFD_g transcript:TRAES3BF142500040CFD_t1 description:"Sedoheptulose-1,7-bisphosphatase, chloroplastic "	0.96754	37	19.9197	0.94009	29	22.353	0.928827	35	24.1214	0.945486	0.556551	0.00902526	0.0327055	1.11831	37	10.0118	1.10532	30	13.008	1.10222	35	9.45654	1.10862	0.358244	2.50914e-05	0.00113275	393	42.0671	6.56592	51.4	2	8	17	354	1919.35
gi|473759107	40S ribosomal protein S12 [Triticum urartu]	Traes_5BL_928131264.1	pep:novel scaffold:IWGSC2:IWGSC_CSS_5BL_scaff_10790902:3723:6088:-1 gene:Traes_5BL_928131264 transcript:Traes_5BL_928131264.1	1.02979	5	5.77481	1.00318	6	6.10689	0.994415	6	3.38863	1.00913	0.945777	0.439132	0.561156	0.941526	5	15.5939	1.0088	6	7.97138	0.978018	6	5.31444	0.976114	0.82609	0.286605	0.449478	144	15.3338	5.74463	51.39	2	1	6	77	276.836
gi|475493604	hypothetical protein F775_27946 [Aegilops tauschii]	Traes_2BL_89BD90411.2	pep:novel chromosome:IWGSC2:2B:273117167:273119600:-1 gene:Traes_2BL_89BD90411 transcript:Traes_2BL_89BD90411.2	0.877852	9	3.92829	0.980568	5	8.7025	0.83659	5	1.93731	0.898337	0.271283	0.0764066	0.156899	0.983087	9	16.3414	1.03478	5	6.4707	1.08606	5	15.066	1.03464	0.769209	0.308631	0.47225	144	15.6554	4.09424	51.39	3	4	4	19	166.781
gi|473960164	putative prefoldin subunit 2 [Triticum urartu]	Traes_2AL_324787FB6.1	pep:novel chromosome:IWGSC2:2A:222488102:222490163:-1 gene:Traes_2AL_324787FB6 transcript:Traes_2AL_324787FB6.1	0.993575	5	1.34908	0.904707	6	9.26383	0.949407	5	7.74513	0.949229	0.585363	0.118933	0.217425	0.935952	5	4.0342	1.02517	6	16.2238	1.00172	5	6.12538	0.987614	0.906391	0.666888	0.771966	146	16.3604	6.04932	51.37	5	6	6	16	56.3311
gi|32401369	probable light-induced protein [Triticum aestivum]	Traes_4AL_A817C78D7.2	pep:novel chromosome:IWGSC2:4A:211298404:211302343:1 gene:Traes_4AL_A817C78D7 transcript:Traes_4AL_A817C78D7.2	0.928132	4	12.8608	0.900519	3	1.43751	0.912814	4	11.7437	0.913822	0.356102	0.000418441	0.00430376	0.994743	4	4.93064	1.05731	3	5.40735	0.976459	4	2.16361	1.0095	0.942596	0.717591	0.81082	111	12.1983	9.53955	51.35	3	2	4	24	117.532
gi|326532840	predicted protein [Hordeum vulgare subsp. vulgare]	Traes_7BS_CA543D479.1	pep:novel chromosome:IWGSC2:7B:101786522:101787098:1 gene:Traes_7BS_CA543D479 transcript:Traes_7BS_CA543D479.1	1.00295	6	7.8314	1.00163	6	7.27654	0.893786	7	11.7698	0.966125	0.713378	0.402027	0.526364	1.04071	6	8.50843	1.04549	6	12.0019	1.04471	7	6.77073	1.04364	0.710036	7.93565e-06	0.000552134	37	4.06201	4.43701	51.35	1	2	2	19	66.7333
gi|326510547	predicted protein [Hordeum vulgare subsp. vulgare]	Traes_1BS_21F8BB07C.1	pep:novel scaffold:IWGSC2:IWGSC_CSS_1BS_scaff_3435263:3114:3471:1 gene:Traes_1BS_21F8BB07C transcript:Traes_1BS_21F8BB07C.1	0.927154	6	7.99059	0.99341	4	9.26725	0.906367	5	2.17476	0.942311	0.535328	0.0928483	0.181402	0.927166	6	12.5391	0.943065	4	19.3047	0.950077	5	8.70954	0.940102	0.593474	0.000904977	0.0114851	113	12.1196	9.99365	51.33	2	2	8	345	2162.64
gi|475572970	Histone H2B.2 [Aegilops tauschii]	Traes_6AL_05B2D9EA7.3	pep:novel scaffold:IWGSC2:IWGSC_CSS_6AL_scaff_5830476:3166:4042:-1 gene:Traes_6AL_05B2D9EA7 transcript:Traes_6AL_05B2D9EA7.3	0.966133	11	9.80574	1.02394	9	4.84934	0.919226	10	9.13378	0.969765	0.744546	0.019948	0.0584892	0.854939	11	21.4175	0.895901	9	29.5037	0.885989	10	17.0559	0.878943	0.273718	0.179447	0.327547	154	16.5211	10.1548	51.3	3	2	10	753	156.187
gi|475597093	Flavoprotein wrbA [Aegilops tauschii]	Traes_2DS_F77D8E885.1	pep:novel chromosome:IWGSC2:2D:19770784:19771335:1 gene:Traes_2DS_F77D8E885 transcript:Traes_2DS_F77D8E885.1	1.0233	1		1.15958	1		1.09785	2	5.26038	1.09358	0.390806	0.374573	0.50005	0.952812	1		0.957695	1		0.638303	2	28.1828	0.849603	0.169158	0.000604968	0.00908067	154	15.8068	6.78564	51.3	2	1	8	80	2186.46
gi|326519466	predicted protein [Hordeum vulgare subsp. vulgare]	TRAES3BF077600090CFD_t1	pep:novel chromosome:IWGSC2:3B:186993967:186997975:1 gene:TRAES3BF077600090CFD_g transcript:TRAES3BF077600090CFD_t1	0.970839	10	11.5698	0.918789	5	7.63045	0.940598	9	3.21296	0.943409	0.542365	0.0764038	0.156948	0.961505	10	15.5863	0.954093	5	13.2049	1.00576	9	23.804	0.973786	0.812764	0.227711	0.385979	193	21.9273	6.354	51.3	11	5	8	50	208.562
gi|326513540	predicted protein [Hordeum vulgare subsp. vulgare]	Traes_4BL_F8C1990BA.1	pep:novel chromosome:IWGSC2:4B:251674664:251679290:-1 gene:Traes_4BL_F8C1990BA transcript:Traes_4BL_F8C1990BA.1 description:"Insulinase (Peptidase family M16) protein"	1.01889	10	8.41524	0.977735	12	8.02245	0.998124	12	7.22036	0.99825	0.967969	0.890014	0.925377	0.936014	10	18.4894	1.01211	12	12.0982	1.00946	12	8.39257	0.98586	0.892986	0.600963	0.723849	480	53.6492	5.65576	51.25	1	5	20	244	1219.72
gi|326510121	predicted protein [Hordeum vulgare subsp. vulgare]	Traes_1AL_FBEE851D3.1	pep:novel chromosome:IWGSC2:1A:79142001:79146444:-1 gene:Traes_1AL_FBEE851D3 transcript:Traes_1AL_FBEE851D3.1	0.977079	58	12.8057	0.976068	52	14.9591	1.00486	53	18.8106	0.986003	0.871622	0.212071	0.331357	1.00565	58	18.6909	0.973271	52	17.6943	0.976422	53	17.8756	0.985115	0.886285	0.222253	0.379119	326	35.4935	9.5249	51.23	6	17	17	163	801.913
gi|474410224	Anthocyanidin 5,3-O-glucosyltransferase [Triticum urartu]	Traes_3AL_33B515FA4.1	pep:novel scaffold:IWGSC2:IWGSC_CSS_3AL_scaff_4316006:787:1103:1 gene:Traes_3AL_33B515FA4 transcript:Traes_3AL_33B515FA4.1							1.02864	1		1.02864	0.795049	#DIV/0!								1.02196	1		1.02196	0.857972	#DIV/0!		41	4.34345	8.63135	51.22	1	1	1	1	0
gi|473886054	Calreticulin-3 [Triticum urartu]	Traes_3AL_945AEAD5B.1	pep:novel chromosome:IWGSC2:3A:162938686:162942660:1 gene:Traes_3AL_945AEAD5B transcript:Traes_3AL_945AEAD5B.1 description:"calreticulin 3"	1.02424	27	10.2579	0.989541	27	15.0997	0.996923	27	19.3562	1.00357	0.984458	0.752301	0.826818	1.04236	27	22.3636	1.00395	27	12.6814	1.00585	27	22.08	1.01739	0.892969	0.236561	0.395428	385	44.9686	6.75635	51.17	3	21	21	81	230.731
gi|474096403	14 kDa zinc-binding protein [Triticum urartu]	Traes_4DL_4A5E87D71.2	pep:novel chromosome:IWGSC2:4D:77503620:77506737:1 gene:Traes_4DL_4A5E87D71 transcript:Traes_4DL_4A5E87D71.2 description:"HIS triad family protein 3"	1.03301	1		0.993627	1		1.22394	1		1.08353	0.442221	0.00498658	0.0220079	1.07219	1		0.964644	1		1.04145	1		1.0261	0.830292	0.0542949	0.148795	129	14.1544	6.37939	51.16	1	1	5	20	105.154
gi|474096403	14 kDa zinc-binding protein [Triticum urartu]	Traes_4BL_3D73765CE.1	pep:novel chromosome:IWGSC2:4B:230014409:230017435:-1 gene:Traes_4BL_3D73765CE transcript:Traes_4BL_3D73765CE.1 description:"HIS triad family protein 3"	1.09038	1		1.06283	2	2.61572				1.0766	0.480712	0.305368	0.431528	1.22907	1		1.08994	2	2.36844				1.15951	0.184894	0.460322	0.602022	129	14.1284	6.37939	51.16	1	1	5	20	131.955
gi|75108545	RecName: Full=Peroxiredoxin Q, chloroplastic; AltName: Full=Thioredoxin reductase; Flags: Precursor [Triticum aestivum]	Traes_7DS_A9BD8001C.1	pep:known scaffold:IWGSC2:IWGSC_CSS_7DS_scaff_3919168:2262:5853:1 gene:Traes_7DS_A9BD8001C transcript:Traes_7DS_A9BD8001C.1 description:"Peroxiredoxin Q, chloroplastic "	0.958072	72	20.6433	0.937235	72	13.9423	0.981439	68	17.694	0.958915	0.659694	0.0323464	0.0824554	0.868482	72	15.1551	0.890731	72	15.251	0.8621	68	15.7159	0.873771	0.253365	0.000129889	0.00329684	217	23.3271	9.67139	51.15	6	12	12	212	991.458
gi|475617779	hypothetical protein F775_30825 [Aegilops tauschii]	Traes_2DL_EC8C5E66B.1	pep:novel chromosome:IWGSC2:2D:28514111:28517870:-1 gene:Traes_2DL_EC8C5E66B transcript:Traes_2DL_EC8C5E66B.1	0.960481	7	8.05283	0.966	7	8.56006	0.970432	7	24.0359	0.965638	0.713378	0.0112102	0.03808	1.0466	7	8.21999	1.0167	7	10.0155	1.02638	7	12.9997	1.02989	0.802927	0.744096	0.829359	219	24.996	9.93506	51.14	9	1	19	250	164.25
gi|326516970	predicted protein [Hordeum vulgare subsp. vulgare]	Traes_5BL_A06AA1F3E.2	pep:novel chromosome:IWGSC2:5B:208670062:208671296:1 gene:Traes_5BL_A06AA1F3E transcript:Traes_5BL_A06AA1F3E.2	1.05578	73	11.222	1.07914	71	12.5866	1.0351	74	14.4837	1.05667	0.601645	0.000741708	0.00623963	1.00958	67	25.4864	1.01502	67	22.526	0.955445	71	21.9266	0.993347	0.939893	0.0331039	0.107275	219	22.6729	7.7085	51.14	2	8	8	219	274.538
gi|326533014	predicted protein [Hordeum vulgare subsp. vulgare]	Traes_2AS_BEC9B768B.1	pep:novel chromosome:IWGSC2:2A:167189564:167192350:1 gene:Traes_2AS_BEC9B768B transcript:Traes_2AS_BEC9B768B.1				0.909748	1		0.891053	1		0.9004	0.281132	0.000281989	0.00332871				0.560287	1		0.79199	1		0.676139	0.0010051	0.0274409	0.095182	350	39.2475	6.84424	51.14	4	1	14	76	60.8948
gi|669028450	unnamed protein product [Triticum aestivum]	TRAES3BF117100050CFD_t1	pep:novel chromosome:IWGSC2:3B:175128159:175128974:-1 gene:TRAES3BF117100050CFD_g transcript:TRAES3BF117100050CFD_t1	1.09854	18	11.3622	1.14892	17	22.2944	1.11402	18	13.9752	1.12049	0.276764	0.00127042	0.00909593	0.999234	18	15.1905	0.927567	17	20.2775	0.878601	18	18.1852	0.935134	0.563007	0.137701	0.276993	221	23.8028	5.23682	51.13	1	9	9	53	287.077
gi|582044920	UUChain u, Localization Of The Large Subunit Ribosomal Proteins Into A 5.5 A Cryo-em Map Of Triticum Aestivum Translating 80s Ribosome	Traes_7AL_A1EA63AD2.1	pep:novel scaffold:IWGSC2:IWGSC_CSS_7AL_scaff_4512354:2980:3849:-1 gene:Traes_7AL_A1EA63AD2 transcript:Traes_7AL_A1EA63AD2.1	0.952448	31	8.82821	0.959226	24	8.45341	0.951418	29	11.3952	0.954364	0.622144	4.88427e-05	0.00105422	0.978496	31	12.4763	0.887024	24	12.0314	0.990881	29	8.52795	0.952134	0.668801	0.217672	0.374219	90	9.17367	4.67822	51.11	3	2	2	84	474.514
gi|474391122	Glucose-6-phosphate 1-dehydrogenase, cytoplasmic isoform [Triticum urartu]	Traes_2AL_7F64A38C7.2	pep:novel chromosome:IWGSC2:2A:53947958:53954522:1 gene:Traes_2AL_7F64A38C7 transcript:Traes_2AL_7F64A38C7.2	0.879035	16	12.1533	0.90741	19	16.8439	0.887121	15	8.58149	0.891188	0.238527	0.211186	0.330236	1.08977	16	23.1688	1.14204	19	16.7473	0.97425	15	19.0773	1.06869	0.557819	0.0228284	0.0854476	509	57.8107	6.43018	51.08	3	13	21	96	599.15
gi|473956238	Endoplasmin [Triticum urartu]	Traes_5BL_37ECD3B1E.2	pep:novel chromosome:IWGSC2:5B:183016571:183020516:1 gene:Traes_5BL_37ECD3B1E transcript:Traes_5BL_37ECD3B1E.2 description:"Chaperone protein htpG family protein"	1.23204	2	19.4585	1.10037	3	1.46651	0.985438	2	4.777	1.10595	0.334679	0.000208735	0.00271907	1.14956	2	23.8092	1.05285	3	0.308265	1.15434	2	7.2639	1.11892	0.317311	0.238112	0.397458	695	79.372	4.88135	51.08	2	2	26	127	317.395
gi|197709162	isoflavone reductase [Hordeum vulgare]	Traes_7AS_F4E9E380A.1	pep:novel chromosome:IWGSC2:7A:65437751:65440296:1 gene:Traes_7AS_F4E9E380A transcript:Traes_7AS_F4E9E380A.1	1.0429	6	18.1709	1.06966	9	10.7118	1.09327	8	3.94075	1.06861	0.527177	0.00920631	0.0331181	0.884692	6	14.7262	1.00977	9	11.3712	1.0339	8	7.55722	0.976122	0.82609	0.632829	0.747016	245	27.3603	5.8208	51.02	2	5	10	45	135.44
gi|475155233	40S ribosomal protein S14 [Aegilops tauschii]	Traes_2AL_535042319.1	pep:novel chromosome:IWGSC2:2A:49098017:49101471:-1 gene:Traes_2AL_535042319 transcript:Traes_2AL_535042319.1	0.982397	11	6.00567	0.982862	11	15.3904	1.04188	9	5.30169	1.00238	1	0.909883	0.938446	0.951163	11	8.77942	0.962406	11	17.5542	0.999537	9	15.9599	0.971036	0.792826	0.118569	0.251153	151	16.3087	10.5649	50.99	4	4	9	125	562.29
gi|326526127	predicted protein [Hordeum vulgare subsp. vulgare]	Traes_1BL_FFEA08837.1	pep:novel scaffold:IWGSC2:IWGSC_CSS_1BL_scaff_3813164:373:3554:1 gene:Traes_1BL_FFEA08837 transcript:Traes_1BL_FFEA08837.1	0.978494	6	5.70475	0.996123	6	8.31717	0.989206	5	2.45027	0.987941	0.887668	0.0783943	0.15987	1.01778	6	15.0393	1.03979	6	12.7576	1.09471	5	5.06865	1.05076	0.66551	0.0907319	0.209933	408	44.2659	5.94775	50.98	3	3	16	85	475.095
gi|326499075	predicted protein [Hordeum vulgare subsp. vulgare]	Traes_7DS_C0D04B456.1	pep:novel chromosome:IWGSC2:7D:96198649:96200639:-1 gene:Traes_7DS_C0D04B456 transcript:Traes_7DS_C0D04B456.1	0.954927	2	5.93086	0.960076	3	3.72229	0.89881	2	16.4944	0.937938	0.507579	0.0340792	0.0856178	1.14959	2	12.4343	1.0484	3	29.5202	1.00142	2	17.3039	1.06647	0.575045	0.203026	0.356396	259	29.5205	10.2573	50.97	5	1	19	245	459.799
gi|475568777	ATP synthase subunit beta, mitochondrial [Aegilops tauschii]	Traes_3AL_964D4D4CF.1	pep:novel scaffold:IWGSC2:IWGSC_CSS_3AL_scaff_4373430:343:755:-1 gene:Traes_3AL_964D4D4CF transcript:Traes_3AL_964D4D4CF.1	1.10971	61	21.7367	1.10895	62	16.3941	1.0801	62	16.5948	1.09959	0.361985	0.000516528	0.00502425	1.06026	61	18.3011	1.09009	62	21.8249	1.08188	62	21.447	1.07741	0.513372	0.00096028	0.0118562	53	5.65198	8.26514	50.94	1	2	2	185	1221.5
gi|388271212	inorganic pyrophosphotase [Triticum aestivum]	Traes_6BL_98F7FF010.2	pep:novel scaffold:IWGSC2:IWGSC_CSS_6BL_scaff_4396763:482:3416:-1 gene:Traes_6BL_98F7FF010 transcript:Traes_6BL_98F7FF010.2 description:"pyrophosphorylase 2"	0.923031	10	7.02838	0.945293	8	10.3843	0.94166	5	3.82302	0.936661	0.500743	0.000780118	0.00641672	0.992328	10	11.6471	0.969862	8	6.30251	0.931317	5	7.15521	0.964502	0.753183	0.117109	0.249219	222	25.2146	5.65576	50.9	6	3	9	64	134.244
gi|473890074	Spermidine synthase 1 [Triticum urartu]	Traes_7AS_AADAA4216.1	pep:novel scaffold:IWGSC2:IWGSC_CSS_7AS_scaff_4107336:1:358:1 gene:Traes_7AS_AADAA4216 transcript:Traes_7AS_AADAA4216.1	1.08154	1								1.08154	0.453009	#DIV/0!		0.976238	1								0.976238	0.82609	#DIV/0!		112	12.5034	5.47803	50.89	1	1	4	14	160.77
gi|475538723	Serine--glyoxylate aminotransferase [Aegilops tauschii]	Traes_7AS_089028EAD.1	pep:novel scaffold:IWGSC2:IWGSC_CSS_7AS_scaff_4188892:1:529:1 gene:Traes_7AS_089028EAD transcript:Traes_7AS_089028EAD.1	0.976073	17	13.7709	0.932158	20	15.2715	0.922379	16	22.3972	0.943537	0.549439	0.0267886	0.0718494	0.990692	17	6.54451	0.977611	20	9.91835	0.960195	16	4.5093	0.976166	0.82609	0.0541995	0.148603	118	12.917	8.86572	50.85	1	3	4	65	428.446
gi|326495130	predicted protein [Hordeum vulgare subsp. vulgare]	Traes_6AL_28CCA7F5D.1	pep:novel chromosome:IWGSC2:6A:206038831:206046323:1 gene:Traes_6AL_28CCA7F5D transcript:Traes_6AL_28CCA7F5D.1	1.01721	11	14.116	1.0947	11	13.8691	1.00387	12	8.37991	1.0386	0.723159	0.244568	0.366915	0.965731	11	11.4764	0.971887	11	11.8008	0.973147	12	18.5367	0.970255	0.786196	0.000203053	0.00444761	976	106.137	6.87354	50.82	2	3	40	576	2398.72
gi|475569557	Ferredoxin--NADP reductase, leaf isozyme, chloroplastic [Aegilops tauschii]	Traes_7AS_7BF04E4E6.1	pep:novel chromosome:IWGSC2:7A:5388970:5392386:1 gene:Traes_7AS_7BF04E4E6 transcript:Traes_7AS_7BF04E4E6.1	0.965686	10	9.27129	0.947719	14	21.1566	1.01677	9	12.688	0.976726	0.799763	0.323449	0.448822	1.0923	10	5.99254	1.049	14	11.2277	1.097	9	18.1229	1.07943	0.502606	0.00652019	0.0387932	252	28.3603	5.16064	50.79	3	2	13	243	1468.95
gi|475529166	O-methyltransferase ZRP4 [Aegilops tauschii]	Traes_6BL_EDE707220.1	pep:novel scaffold:IWGSC2:IWGSC_CSS_6BL_scaff_4315425:2322:3230:-1 gene:Traes_6BL_EDE707220 transcript:Traes_6BL_EDE707220.1	0.910995	7	6.57955	0.924801	6	4.80487	0.920652	6	5.28283	0.918816	0.385367	2.14397e-05	0.000633971	1.01444	7	18.509	1.08318	6	22.8665	1.06741	6	24.3598	1.05501	0.640704	0.401281	0.553833	132	14.5968	7.98682	50.76	4	1	7	116	238.063
gi|2586127	b-keto acyl reductase [Hordeum vulgare subsp. vulgare]	Traes_6DL_83D7601DD.1	pep:novel scaffold:IWGSC2:IWGSC_CSS_6DL_scaff_3313236:2:2248:1 gene:Traes_6DL_83D7601DD transcript:Traes_6DL_83D7601DD.1	0.945766	11	14.9232	0.940836	10	17.3378	0.949059	11	13.2856	0.94522	0.556551	3.79956e-05	0.000902434	1.05145	11	16.2884	0.972397	10	14.7698	1.04935	11	22.0223	1.0244	0.844094	0.0572258	0.154254	264	28.7852	9.46631	50.76	6	9	9	32	297.126
gi|475529271*	Membrane steroid-binding protein 2 [Aegilops tauschii]	Traes_1DL_70DD7A406.1	pep:novel scaffold:IWGSC2:IWGSC_CSS_1DL_scaff_2203253:845:2598:-1 gene:Traes_1DL_70DD7A406 transcript:Traes_1DL_70DD7A406.1	1.06971	2	9.78985	1.12464	3	0.0926554	0.964491	4	14.2414	1.05295	0.627679	0.32281	0.448251	1.23538	2	8.08617	1.21259	3	13.5681	1.24732	4	4.54002	1.22712	0.0312943	2.13932e-05	5.96347e-05	136	14.6531	4.70361	50.74	2	2	5	32	144.893
gi|475596396	Peroxidase 2 [Aegilops tauschii]	Traes_2DS_3E640A897.1	pep:novel chromosome:IWGSC2:2D:15090581:15091771:-1 gene:Traes_2DS_3E640A897 transcript:Traes_2DS_3E640A897.1				0.901705	2	14.8272	0.765588	1		0.833647	0.0654212	0.0464492	0.107683				0.976895	2	3.58641	1.18455	1		1.08072	0.49198	0.373569	0.530696	219	23.2904	6.52197	50.68	1	1	7	107	780.912
gi|475553334*	Electron transfer flavoprotein subunit beta, mitochondrial [Aegilops tauschii]	Traes_6AL_B816DA4A2.1	pep:novel scaffold:IWGSC2:IWGSC_CSS_6AL_scaff_5832653:1:231:-1 gene:Traes_6AL_B816DA4A2 transcript:Traes_6AL_B816DA4A2.1	1.00637	4	5.19734	1.01833	4	8.72769	1.03529	1		1.02	0.861914	0.0756915	0.155755	0.725844	4	7.7099	0.760191	4	12.3493	0.739194	1		0.738018	0.0627857	1.31664e-05	3.88563e-05	77	8.15037	8.90967	50.65	2	2	2	9	266.652
gi|475552974	Auxin-induced protein [Aegilops tauschii]	Traes_3DL_B1D9C4924.1	pep:novel chromosome:IWGSC2:3D:26927330:26928969:1 gene:Traes_3DL_B1D9C4924 transcript:Traes_3DL_B1D9C4924.1	0.816434	4	8.03956	0.832404	4	4.27289	0.849214	2	2.49528	0.832684	0.06368	6.01207e-05	0.0012012	0.951023	4	8.75679	1.0032	4	1.34185	1.02397	2	0.916052	0.992733	0.939893	0.754538	0.836427	160	18.0473	6.34131	50.63	2	1	7	50	187.226
gi|326489985	predicted protein [Hordeum vulgare subsp. vulgare]	Traes_5BL_72CF62D05.1	pep:novel chromosome:IWGSC2:5B:217277634:217280280:1 gene:Traes_5BL_72CF62D05 transcript:Traes_5BL_72CF62D05.1	1.02013	29	11.9927	1.03891	29	10.7595	1.06813	26	14.162	1.04239	0.702159	0.038575	0.0938431	0.982991	29	16.1846	0.935181	29	18.3004	0.959911	26	19.1432	0.959361	0.713941	0.042224	0.1258	255	26.6931	5.84619	50.59	3	11	11	84	378.619
gi|50400847*	RecName: Full=Plasma membrane ATPase; AltName: Full=Proton pump [Triticum aestivum]	Traes_2AL_2C50DEE4C.1	pep:novel scaffold:IWGSC2:IWGSC_CSS_2AL_scaff_6435093:1:6295:1 gene:Traes_2AL_2C50DEE4C transcript:Traes_2AL_2C50DEE4C.1 description:"Plasma membrane ATPase"	1.27898	184	21.1835	1.28459	187	20.7609	1.29213	192	19.0282	1.28523	0.0150903	1.90963e-07	3.64308e-05	0.981283	184	18.2708	0.999854	187	14.24	0.988457	192	18.7794	0.989865	0.919796	0.134138	0.271675	951	104.618	6.81494	50.58	32	31	43	787	3795.87
gi|669029035	unnamed protein product [Triticum aestivum]	TRAES3BF021900080CFD_t1	pep:novel chromosome:IWGSC2:3B:343960937:343962914:-1 gene:TRAES3BF021900080CFD_g transcript:TRAES3BF021900080CFD_t1	1.04524	30	17.7788	0.996264	27	10.8501	1.04538	32	9.887	1.02896	0.795049	0.0182479	0.0545867	1.0174	30	15.0905	1.04785	27	11.7744	1.06226	32	12.9316	1.04251	0.716507	0.03226	0.105581	275	29.8913	7.31299	50.55	2	11	11	89	133.325
gi|475598305	Proteasome subunit alpha type-4-1 [Aegilops tauschii]	Traes_7DS_B656C30EB1.1	pep:novel scaffold:IWGSC2:IWGSC_CSS_7DS_scaff_1245032:1:305:-1 gene:Traes_7DS_B656C30EB1 transcript:Traes_7DS_B656C30EB1.1	1.13877	6	21.1198	1.05719	4	8.93571	1.15578	4	10.8965	1.11724	0.288502	0.151177	0.259901	1.06412	6	11.7164	1.11744	4	4.21166	1.19982	4	13.7925	1.12712	0.2871	0.0324611	0.105888	91	10.108	6.75635	50.55	2	2	2	14	430.844
gi|118430344	ribosomal protein L23 (chloroplast) [Agrostis stolonifera]	EPlTAEP00000010062	pep:known chromosome:IWGSC2:Pt:82090:82371:-1 gene:EPlTAEG00000010062 transcript:EPlTAET00000010062 description:"50S ribosomal protein L23, chloroplastic "	1.01821	3	0.846606	1.0814	2	7.00624	0.96865	4	9.8694	1.02275	0.839425	0.523986	0.636053	1.02631	3	21.4929	0.987364	2	10.5869	1.12654	4	31.025	1.04674	0.690784	0.322586	0.485315	93	10.7388	10.1401	50.54	4	4	4	9	35.56
gi|326502492	predicted protein [Hordeum vulgare subsp. vulgare]	Traes_5AL_D86A878AF.2	pep:novel chromosome:IWGSC2:5A:131162606:131167109:-1 gene:Traes_5AL_D86A878AF transcript:Traes_5AL_D86A878AF.2	1.22761	1		1.10853	1		1.13376	1		1.15663	0.159981	0.0124126	0.040737	1.03539	1		1.0694	1		1.02234	1		1.04238	0.723005	0.0391256	0.119273	394	44.1766	5.10986	50.51	1	1	16	90	213.736
gi|669031715	unnamed protein product [Triticum aestivum]	TRAES3BF082600110CFD_t1	pep:novel chromosome:IWGSC2:3B:756470505:756472620:1 gene:TRAES3BF082600110CFD_g transcript:TRAES3BF082600110CFD_t1	0.93803	8	7.73016	0.970186	8	18.5547	0.850286	7	12.7445	0.9195	0.391372	0.087968	0.174111	1.01319	8	8.44027	0.957144	8	8.51007	1.00915	7	25.9409	0.993162	0.939893	0.724002	0.814795	99	10.1884	9.24658	50.51	2	3	3	23	102.33
gi|475516172	hypothetical protein F775_28697 [Aegilops tauschii]	Traes_5DL_104A8910A.2	pep:novel chromosome:IWGSC2:5D:117427933:117433336:-1 gene:Traes_5DL_104A8910A transcript:Traes_5DL_104A8910A.2	0.993536	12	12.8835	0.951771	10	11.8469	0.959256	8	14.7143	0.968188	0.728921	0.068626	0.14552	1.10347	12	19.6587	1.03942	10	6.48208	1.0749	8	6.79637	1.0726	0.535322	0.0172672	0.0714613	539	61.227	6.26514	50.46	4	8	21	93	292.432
gi|1621627	manganese superoxide dismutase [Triticum aestivum]	Traes_2DL_F48387F4E.1	pep:novel scaffold:IWGSC2:IWGSC_CSS_2DL_scaff_9909099:1:4470:-1 gene:Traes_2DL_F48387F4E transcript:Traes_2DL_F48387F4E.1	0.951085	3	0.481918	1.03313	3	1.99584	1.06336	4	3.35071	1.01586	0.892175	0.661	0.753645	1.07786	3	1.76796	1.19532	3	1.1983	1.02942	4	7.82351	1.10087	0.39357	0.109964	0.238651	228	24.9759	8.26514	50.44	2	1	9	119	528.737
gi|326499908	predicted protein [Hordeum vulgare subsp. vulgare]	Traes_5BS_017F8702A.1	pep:novel chromosome:IWGSC2:5B:77788045:77789904:1 gene:Traes_5BS_017F8702A transcript:Traes_5BS_017F8702A.1	0.959693	66	10.6439	0.97552	58	14.4129	0.967893	68	17.0079	0.967702	0.728921	0.00211459	0.0124559	1.00753	66	18.373	1.02789	58	21.5633	1.0504	68	17.2727	1.0286	0.809737	0.0820057	0.195873	385	41.5953	6.40479	50.39	8	9	17	441	2184.55
gi|475493747	60S ribosomal protein L32-1 [Aegilops tauschii]	Traes_7AS_DD24F4515.1	pep:novel chromosome:IWGSC2:7A:108968335:108970500:1 gene:Traes_7AS_DD24F4515 transcript:Traes_7AS_DD24F4515.1	1.03099	8	8.8616	1.01222	10	6.90993	1.03477	10	7.98081	1.02599	0.817131	0.000144793	0.00210913	1.07717	8	12.6258	1.09167	10	13.089	1.05468	10	12.7372	1.07451	0.524278	0.939156	0.960099	133	15.6606	10.5063	50.38	18	3	7	269	446.657
gi|326499075	predicted protein [Hordeum vulgare subsp. vulgare]	Traes_5DL_1299E23A4.1	pep:novel chromosome:IWGSC2:5D:105529501:105531602:1 gene:Traes_5DL_1299E23A4 transcript:Traes_5DL_1299E23A4.1	1.09519	7	7.35821	1.07855	6	9.61331	1.0766	8	4.02117	1.08345	0.447595	0.02032	0.0592275	1.00736	7	12.5013	0.965344	6	15.7989	1.0231	8	11.9377	0.9986	0.980008	0.00228183	0.0199922	262	29.7558	10.3892	50.38	6	1	19	259	1379.02
gi|326505500	predicted protein [Hordeum vulgare subsp. vulgare]	Traes_6BS_87381C857.1*	pep:novel chromosome:IWGSC2:6B:26972336:26977019:1 gene:Traes_6BS_87381C857 transcript:Traes_6BS_87381C857.1	1.49834	1		1.39297	3	1.06953	1.38819	2	10.9343	1.4265	0.000566165	0.000288991	0.00337765	0.979186	1		0.960331	3	5.21637	0.90335	2	37.3895	0.947623	0.643376	0.0831474	0.19804	286	30.9574	5.77002	50.35	2	1	10	72	157.826
gi|475549973	Nucleoside diphosphate kinase 1 [Aegilops tauschii]	Traes_1DL_8B2DB7951.1	pep:novel scaffold:IWGSC2:IWGSC_CSS_1DL_scaff_2264971:4919:7293:-1 gene:Traes_1DL_8B2DB7951 transcript:Traes_1DL_8B2DB7951.1	0.677594	2	56.9591	1.02378	1					0.850687	0.101048	0.330922	0.456514	1.0449	2	6.33213	1.07085	1					1.05788	0.622418	0.0093421	0.0485494	151	16.6936	6.80029	50.33	2	1	9	149	624.339
gi|533310117	cytochrome f (chloroplast) [Aegilops tauschii]	Traes_6DL_12B38D99E.1	pep:novel scaffold:IWGSC2:IWGSC_CSS_6DL_scaff_3251655:2877:3839:1 gene:Traes_6DL_12B38D99E transcript:Traes_6DL_12B38D99E.1	0.967705	1		0.910729	1		1.08593	1		0.988123	0.887668	0.829234	0.884895	1.10766	1		1.07108	1		1.22843	1		1.13572	0.255735	0.0461752	0.132563	320	35.3417	8.26514	50.31	6	1	13	213	918.583
gi|1657857	cold acclimation protein WCOR615 [Triticum aestivum]	Traes_4BL_8FB8775C8.1	pep:novel chromosome:IWGSC2:4B:300555520:300556465:-1 gene:Traes_4BL_8FB8775C8 transcript:Traes_4BL_8FB8775C8.1	1.06025	1		0.938146	1		1.06453	2	4.87203	1.02097	0.854397	0.639324	0.738469	0.897153	1		0.795358	1		1.06217	2	16.7821	0.918228	0.464333	0.352207	0.512916	175	17.7305	5.04639	50.29	1	2	9	49	106.877
gi|326513962	predicted protein [Hordeum vulgare subsp. vulgare]	Traes_2AL_0CFD876A9.1	pep:novel chromosome:IWGSC2:2A:243916039:243920559:-1 gene:Traes_2AL_0CFD876A9 transcript:Traes_2AL_0CFD876A9.1 description:"alpha/beta-Hydrolases superfamily protein"	0.931572	18	10.7567	1.03655	15	7.09904	0.976392	14	11.0877	0.981503	0.839598	0.575882	0.683889	1.04333	18	14.9455	0.980296	15	20.7672	0.95563	14	33.2693	0.993086	0.939893	0.80428	0.872434	394	42.9115	6.58057	50.25	3	13	13	47	268.56
gi|474195362	Pyrophosphate--fructose 6-phosphate 1-phosphotransferase subunit beta [Triticum urartu]	Traes_7AS_59F39D24C.1	pep:novel chromosome:IWGSC2:7A:48072314:48077794:1 gene:Traes_7AS_59F39D24C transcript:Traes_7AS_59F39D24C.1				1.28978	1					1.28978	0.0135816	#DIV/0!					1.00107	1					1.00107	0.993342	#DIV/0!		438	48.3114	5.89697	50.23	3	1	20	193	814.781
gi|1654387	manganese superoxide dismutase [Triticum aestivum]	Traes_2AL_D0D84176E.1	pep:novel scaffold:IWGSC2:IWGSC_CSS_2AL_scaff_6329982:2929:8053:-1 gene:Traes_2AL_D0D84176E transcript:Traes_2AL_D0D84176E.1	0.96191	3	2.68314	1.02382	2	11.4569	0.897533	4	0.0607684	0.961087	0.674909	0.345947	0.471522	0.801911	3	0.918138	0.918018	2	25.6199	1.04724	4	8.02348	0.922391	0.486809	0.334899	0.497512	231	25.2832	8.25049	50.22	2	2	10	118	536.207
gi|326488097	predicted protein [Hordeum vulgare subsp. vulgare]	Traes_4AL_7EFEEF7C9.1	pep:novel scaffold:IWGSC2:IWGSC_CSS_4AL_scaff_7154505:2284:3987:1 gene:Traes_4AL_7EFEEF7C9 transcript:Traes_4AL_7EFEEF7C9.1	1.02016	57	14.478	0.990487	52	11.6079	1.01475	61	13.2134	1.00847	0.95349	0.405962	0.530343	0.984871	57	19.8736	1.0314	52	19.3388	1.02515	61	19.609	1.0138	0.914156	0.397327	0.55056	261	28.1738	11.0776	50.19	7	14	14	176	603.203
gi|300681536	glutamate decarboxylase, putative, expressed [Triticum aestivum]	TRAES3BF050800360CFD_t1	pep:novel chromosome:IWGSC2:3B:17306999:17310145:1 gene:TRAES3BF050800360CFD_g transcript:TRAES3BF050800360CFD_t1	0.941774	30	10.5	0.927396	33	16.1627	0.942278	29	6.97498	0.937149	0.500743	0.000209386	0.00271559	1.0901	30	11.4309	1.07682	33	11.6288	1.05946	29	10.8257	1.07546	0.524278	0.00104676	0.0126596	487	54.0726	5.78271	50.1	5	7	22	226	1361.8
gi|475548270	Putative prolyl-tRNA synthetase [Aegilops tauschii]	Traes_3DL_703CAFA23.1	pep:novel chromosome:IWGSC2:3D:102134108:102141578:1 gene:Traes_3DL_703CAFA23 transcript:Traes_3DL_703CAFA23.1	0.908874	5	8.93732	0.878246	4	7.89076	0.986555	6	9.1701	0.924558	0.422137	0.0793443	0.161418	0.91718	5	2.09505	0.928135	4	3.27651	0.8712	6	9.0917	0.905505	0.399958	0.00562501	0.0354274	505	57.3862	6.48096	50.1	4	2	21	157	914.691
gi|474122104	Endoplasmin-like protein [Triticum urartu]	Traes_7DL_3632B8F7B.1	pep:novel scaffold:IWGSC2:IWGSC_CSS_7DL_scaff_3393461:3415:10618:1 gene:Traes_7DL_3632B8F7B transcript:Traes_7DL_3632B8F7B.1 description:"Chaperone protein htpG family protein"	1.09474	42	12.4961	1.06026	45	8.67667	1.09062	40	9.4645	1.08187	0.453009	0.00166543	0.0108116	1.0257	42	16.1453	1.06473	45	13.3214	1.06889	40	13.7154	1.05311	0.653047	0.0181365	0.0733648	623	72.164	4.90674	50.08	15	13	32	358	1299.13
gi|475620200*	Heat shock 70 kDa protein 4L [Aegilops tauschii]	Traes_1BS_20DB6A3F2.2	pep:novel chromosome:IWGSC2:1B:79915722:79923084:-1 gene:Traes_1BS_20DB6A3F2 transcript:Traes_1BS_20DB6A3F2.2	0.855399	3	4.77673	1.03661	1		1.09073	3	30.2111	0.994245	0.935861	0.939431	0.957895	0.771638	3	0.878285	0.853766	1		0.656496	3	17.3449	0.760633	0.0214904	0.0010035	0.0013376	845	93.7451	5.18604	50.06	2	3	37	263	302.908
gi|251832986	plastid glutamine synthetase 2 [Triticum aestivum]	Traes_2BL_342BDEA35.2	pep:novel chromosome:IWGSC2:2B:303841734:303845958:1 gene:Traes_2BL_342BDEA35 transcript:Traes_2BL_342BDEA35.2 description:"glutamine synthetase 2"	0.993024	138	13.8306	0.967988	122	16.9857	1.00114	142	14.44	0.987384	0.879643	0.274734	0.399502	1.11665	138	16.7881	1.11553	121	16.6888	1.07578	142	15.8976	1.10266	0.384522	0.0015778	0.0160329	498	53.6802	6.46826	50	5	13	17	556	2439.48
gi|582044894	ZZChain z, Localization Of The Large Subunit Ribosomal Proteins Into A 5.5 A Cryo-em Map Of Triticum Aestivum Translating 80s Ribosome	Traes_7AS_10300DA90.1	pep:novel scaffold:IWGSC2:IWGSC_CSS_7AS_scaff_4230074:2909:5198:1 gene:Traes_7AS_10300DA90 transcript:Traes_7AS_10300DA90.1	1.14583	10	6.80996	1.12783	14	8.50125	1.08663	13	10.5378	1.1201	0.276764	0.330125	0.455945	0.864526	10	26.8173	0.853372	14	29.3193	1.04769	13	12.0884	0.921862	0.486809	0.00816406	0.044582	216	24.5423	9.979	50	3	4	11	102	177.005
gi|473808453	60S ribosomal protein L30 [Triticum urartu]	Traes_7DL_D54D54535.1	pep:novel chromosome:IWGSC2:7D:219938726:219940925:1 gene:Traes_7DL_D54D54535 transcript:Traes_7DL_D54D54535.1	1.0611	2	16.722	0.935944	2	1.75354	1.0682	1		1.02175	0.846901	0.000146523	0.00212386	0.863518	2	3.23917	0.941579	2	6.60038	1.07017	1		0.958422	0.707446	0.753141	0.836132	110	12.2264	9.5542	50	2	1	5	24	48.8782
gi|474043323	Peroxidase 2 [Triticum urartu]	Traes_1DS_A23800206.1	pep:novel chromosome:IWGSC2:1D:42333125:42337161:1 gene:Traes_1DS_A23800206 transcript:Traes_1DS_A23800206.1	0.951548	2	16.0397	0.75548	2	8.68948	0.913393	5	2.38695	0.873474	0.166493	0.077959	0.159257	0.864293	2	11.6771	0.966117	2	10.7038	0.97053	5	16.2782	0.933647	0.556986	0.0333991	0.107818	340	36.874	7.04932	50	2	3	11	96	685.068
gi|475571766	Peroxidase 1 [Aegilops tauschii]	Traes_7AS_A76BFD751.1	pep:novel chromosome:IWGSC2:7A:14193808:14194057:1 gene:Traes_7AS_A76BFD751 transcript:Traes_7AS_A76BFD751.1	0.912902	1								0.912902	0.350403	0.639278	0.73856	0.675013	1								0.675013	0.000961803	0.528066	0.662631	64	6.61229	6.48096	50	9	1	3	27	52.25
gi|326519130	predicted protein [Hordeum vulgare subsp. vulgare]	Traes_7DL_C020A321F.1	pep:novel scaffold:IWGSC2:IWGSC_CSS_7DL_scaff_3358347:5:338:1 gene:Traes_7DL_C020A321F transcript:Traes_7DL_C020A321F.1	0.763263	4	6.89385	0.813271	3	3.85211	0.797814	3	11.072	0.791449	0.0176065	0.0044854	0.0204208	1.08415	4	2.29885	0.97593	3	11.1429	0.880449	3	7.56741	0.980177	0.852808	0.631995	0.746181	80	8.37509	4.77979	50	14	3	4	25	524.827
gi|475390053	hypothetical protein F775_08758 [Aegilops tauschii]	Traes_7DS_BEC3B94FD.1	pep:novel chromosome:IWGSC2:7D:8488188:8491760:-1 gene:Traes_7DS_BEC3B94FD transcript:Traes_7DS_BEC3B94FD.1	0.964097	1		0.96999	1		0.889241	1		0.941109	0.528331	0.1027	0.19542	1.04793	1		0.918195	1		0.877487	1		0.947871	0.643376	0.128423	0.264908	226	25.9235	4.99561	50	1	1	9	37	488.525
gi|326523467	predicted protein [Hordeum vulgare subsp. vulgare]	Traes_6AL_C78A4D4B5.1	pep:novel chromosome:IWGSC2:6A:164675730:164680742:1 gene:Traes_6AL_C78A4D4B5 transcript:Traes_6AL_C78A4D4B5.1	0.992383	67	10.8931	0.993914	67	11.9969	0.978098	71	14.4231	0.988132	0.887668	0.0861162	0.171826	1.01267	67	20.251	1.04625	67	16.2702	1.04222	71	19.0202	1.03371	0.775907	0.367784	0.525507	616	67.1011	7.18115	50	5	24	24	205	156.905
gi|326518804	predicted protein, partial [Hordeum vulgare subsp. vulgare]	Traes_7AL_4C5A18F7C.2	pep:novel scaffold:IWGSC2:IWGSC_CSS_7AL_scaff_4385612:900:3135:-1 gene:Traes_7AL_4C5A18F7C transcript:Traes_7AL_4C5A18F7C.2	1.06981	6	10.5106	1.02437	6	12.5461	0.986161	4	12.3818	1.02678	0.809747	#DIV/0!		0.94258	6	4.74454	0.886442	6	9.74716	0.879966	4	7.97155	0.902996	0.38462	#DIV/0!		78	8.25319	6.59521	50	3	3	3	16	180.575
gi|475596328	Putative oxidoreductase GLYR1 [Aegilops tauschii]	Traes_3DL_E14C162E9.1	pep:novel scaffold:IWGSC2:IWGSC_CSS_3DL_scaff_5174371:174:423:-1 gene:Traes_3DL_E14C162E9 transcript:Traes_3DL_E14C162E9.1	1.07686	1					1.0839	2	5.56073	1.08038	0.463965	7.6554e-05	0.00144646	1.13157	1					1.03995	2	4.49739	1.08576	0.466033	0.0868039	0.203714	34	3.69086	5.0083	50	1	1	1	3	18.26
gi|473887182	40S ribosomal protein S14 [Triticum urartu]	Traes_6AS_8D0CA00F1.1	pep:novel scaffold:IWGSC2:IWGSC_CSS_6AS_scaff_4338458:15140:18349:1 gene:Traes_6AS_8D0CA00F1 transcript:Traes_6AS_8D0CA00F1.1	1.10595	11	5.849	1.05738	8	8.87781	1.07956	7	6.53942	1.08096	0.458467	0.00237265	0.0135573	1.00702	11	17.3585	0.955239	8	15.6859	1.10682	7	24.544	1.02303	0.851024	0.282626	0.445958	150	16.2556	10.5649	50	6	3	8	120	236.88
gi|90289614	alpha tubulin-5D [Triticum aestivum]	Traes_4DL_9F015B70D.1	pep:novel scaffold:IWGSC2:IWGSC_CSS_4DL_scaff_14364447:2991:6036:-1 gene:Traes_4DL_9F015B70D transcript:Traes_4DL_9F015B70D.1 description:"alpha-1 tubulin"	0.951277	16	13.1439	0.982638	18	17.2829	1.01699	13	14.7886	0.983635	0.855597	0.388639	0.512353	1.08314	16	15.7708	1.07307	18	10.0583	1.12308	13	15.338	1.0931	0.431207	0.477804	0.617916	449	49.8557	5.19873	49.89	4	8	16	205	782.405
gi|357149204	PREDICTED: chaperone protein ClpC1, chloroplastic [Brachypodium distachyon]	Traes_6DL_12B2487BC.2	pep:novel chromosome:IWGSC2:6D:40742913:40758460:1 gene:Traes_6DL_12B2487BC transcript:Traes_6DL_12B2487BC.2	0.983551	2	7.42076	1.08768	3	3.1811	1.01762	1		1.02962	0.787739	0.437097	0.55928	0.990065	2	19.8453	0.993459	3	11.7487	1.10538	1		1.02963	0.802927	0.00366137	0.0269992	916	101.463	6.1001	49.89	23	4	41	254	921.853
gi|475546838*	60S ribosomal protein L3 [Aegilops tauschii]	Traes_4BS_48D6F717D.1	pep:novel chromosome:IWGSC2:4B:153720791:153723308:1 gene:Traes_4BS_48D6F717D transcript:Traes_4BS_48D6F717D.1	1.20531	9	19.6124	1.13416	15	13.4278	1.17681	14	14.7099	1.17209	0.125776	0.00158642	0.0104711	1.26226	9	13.8084	1.28139	15	12.1222	1.32237	14	22.3185	1.24113	0.0527428	7.27493e-05	0.000158274	389	44.5637	10.0669	49.87	3	3	24	343	806.788
gi|475494541	Calnexin-like protein [Aegilops tauschii]	Traes_6AS_521062575.1	pep:novel chromosome:IWGSC2:6A:21255251:21256815:1 gene:Traes_6AS_521062575 transcript:Traes_6AS_521062575.1	0.892647	2	7.28028	0.928301	1		0.88807	4	4.63201	0.903006	0.296313	0.00113763	0.00834735	0.956389	2	18.08	0.91246	1		0.968398	4	9.22932	0.945749	0.630777	0.011148	0.0545772	373	41.9862	4.64014	49.87	3	2	16	157	844.463
gi|669031397	unnamed protein product [Triticum aestivum]	Traes_3B_FBE2447AA2.1	pep:novel scaffold:IWGSC2:IWGSC_CSS_3B_scaff_10452333:1:900:1 gene:Traes_3B_FBE2447AA2 transcript:Traes_3B_FBE2447AA2.1	1.03318	22	17.6564	1.03168	21	22.2785	1.03231	23	9.74675	1.03239	0.773194	1.90737e-07	3.88972e-05	0.97727	22	12.7255	0.917457	21	8.85614	0.980472	23	12.0545	0.9584	0.707446	0.112205	0.241917	279	29.7642	8.54346	49.82	10	9	10	84	415.303
gi|474097032	Argininosuccinate synthase, chloroplastic [Triticum urartu]	Traes_1DL_93B8EB7D2.1	pep:novel chromosome:IWGSC2:1D:92372136:92374695:-1 gene:Traes_1DL_93B8EB7D2 transcript:Traes_1DL_93B8EB7D2.1	0.806312	1					0.82347	1		0.814891	0.0381051	0.00804558	0.030326	1.18969	1					0.919707	1		1.0547	0.640704	0.851358	0.903289	199	21.9902	5.71924	49.75	1	1	10	62	235.591
gi|326490684	predicted protein [Hordeum vulgare subsp. vulgare]	Traes_6BS_13CAC475F.1	pep:novel scaffold:IWGSC2:IWGSC_CSS_6BS_scaff_2936822:106:2340:1 gene:Traes_6BS_13CAC475F transcript:Traes_6BS_13CAC475F.1 description:"eukaryotic translation initiation factor 2"	1.10033	2	5.5481	1.0529	2	7.24066	1.11181	1		1.08835	0.421148	9.05178e-05	0.00156986	1.04446	2	3.73777	0.85716	2	7.46235	1.14966	1		1.01709	0.892969	0.624483	0.741158	201	22.2874	5.24951	49.75	1	1	9	62	137.187
gi|475605409	RNA-binding protein Nova-1 [Aegilops tauschii]	Traes_6DL_25CD15317.1	pep:novel scaffold:IWGSC2:IWGSC_CSS_6DL_scaff_1843809:713:3900:1 gene:Traes_6DL_25CD15317 transcript:Traes_6DL_25CD15317.1 description:"binding to TOMV RNA 1L (long form)"	0.927354	19	18.1754	0.997443	19	19.4705	0.912718	17	22.734	0.945838	0.5637	0.107045	0.201356	0.97687	19	23.7653	0.972068	19	18.1731	0.991246	17	23.6016	0.980062	0.852808	0.0258019	0.0918679	336	36.0594	7.32764	49.7	5	13	13	55	283.128
gi|474350602	Putative oxidoreductase GLYR1 [Triticum urartu]	Traes_6DS_1E81EBF0F.2	pep:novel chromosome:IWGSC2:6D:34748574:34749532:1 gene:Traes_6DS_1E81EBF0F transcript:Traes_6DS_1E81EBF0F.2	0.954604	1		1.00182	5	4.13056	1.11214	4	0.401434	1.02285	0.839425	0.650053	0.746054	1.05822	1		1.02718	5	10.8996	1.07225	4	12.5344	1.05255	0.653047	0.0168724	0.0706683	161	17.2344	7.95752	49.69	1	2	4	24	227.721
gi|326532230	predicted protein [Hordeum vulgare subsp. vulgare]	Traes_2AL_D2A088242.1	pep:novel scaffold:IWGSC2:IWGSC_CSS_2AL_scaff_6344866:8040:8867:-1 gene:Traes_2AL_D2A088242 transcript:Traes_2AL_D2A088242.1	1.00386	2	9.3312	0.833367	2	2.02066				0.918616	0.385367	0.290295	0.415892	0.719048	2	39.5179	0.775188	2	18.295				0.747118	0.0141106	0.00121882	0.0137037	143	15.143	5.63037	49.65	1	1	5	26	114.23
gi|475622947	Peptidyl-prolyl cis-trans isomerase CYP38, chloroplastic [Aegilops tauschii]	Traes_7AS_23AB290BB.1	pep:novel chromosome:IWGSC2:7A:105265964:105269610:1 gene:Traes_7AS_23AB290BB transcript:Traes_7AS_23AB290BB.1 description:"cyclophilin 38"	0.994728	6	9.1418	1.03754	3	3.74748	0.9564	4	3.56764	0.996222	0.951921	0.879747	0.918902	0.866814	6	16.2009	0.949471	3	5.74695	0.958229	4	4.39688	0.924838	0.503977	0.0612666	0.161107	413	45.5614	4.71631	49.64	1	4	16	135	841.973
gi|475546838	60S ribosomal protein L3 [Aegilops tauschii]	Traes_4AL_6B540C95C.1	pep:novel chromosome:IWGSC2:4A:151016184:151018753:-1 gene:Traes_4AL_6B540C95C transcript:Traes_4AL_6B540C95C.1	1.08008	11	11.0273	1.03413	8	6.89219	1.0516	8	10.4404	1.05527	0.614589	0.0145277	0.0458958	1.10644	11	13.0227	1.06473	8	7.26578	1.1992	8	18.6023	1.12346	0.301927	0.0359848	0.112362	389	44.5617	10.0669	49.61	2	3	23	312	954.516
gi|357126908	PREDICTED: 40S ribosomal protein S10-like [Brachypodium distachyon]	Traes_3AL_49B41071A.1	pep:novel scaffold:IWGSC2:IWGSC_CSS_3AL_scaff_4248484:1:1260:-1 gene:Traes_3AL_49B41071A transcript:Traes_3AL_49B41071A.1	1.04005	27	16.4042	1.05545	24	11.5235	1.03112	25	15.1204	1.04221	0.702159	0.0040308	0.0190705	1.08367	27	22.0135	1.02083	24	33.5123	1.07895	25	22.9306	1.06115	0.604412	0.0389237	0.118841	121	13.9551	9.72998	49.59	2	3	6	91	298.03
gi|474256276	Fructose-bisphosphate aldolase cytoplasmic isozyme [Triticum urartu]	Traes_3DL_2AAF732B7.1	pep:novel chromosome:IWGSC2:3D:90041252:90042934:1 gene:Traes_3DL_2AAF732B7 transcript:Traes_3DL_2AAF732B7.1	0.940702	4	9.40691	0.867645	4	6.18335	0.863857	3	12.248	0.890735	0.238527	0.0119751	0.0396977	0.931227	4	13.5889	0.900183	4	8.82874	0.920629	3	7.62164	0.917346	0.458791	0.000818343	0.0108513	228	24.5992	5.43994	49.56	1	1	11	233	2281.24
gi|669029935*	unnamed protein product [Triticum aestivum]	TRAES3BF023000050CFD_t1	pep:novel chromosome:IWGSC2:3B:530795354:530799252:1 gene:TRAES3BF023000050CFD_g transcript:TRAES3BF023000050CFD_t1 description:"aspartate aminotransferase 3"	1.25574	10	25.5033	1.34465	6	13.6669	1.27385	5	21.9852	1.29141	0.013297	0.000425563	0.00435429	1.10649	10	13.8073	0.971979	6	19.4821	1.19201	5	19.4323	1.09016	0.445917	0.231936	0.390343	454	49.4874	8.22119	49.56	1	5	21	231	1015.96
gi|68566191	RecName: Full=Cytochrome b6-f complex iron-sulfur subunit, chloroplastic; AltName: Full=Plastohydroquinone:plastocyanin oxidoreductase iron-sulfur protein; AltName: Full=Rieske iron-sulfur protein; Short=ISP; Short=RISP; Flags: Precursor [Triticum aestivum]	Traes_2AS_1475F8BDB.1	pep:known scaffold:IWGSC2:IWGSC_CSS_2AS_scaff_5241293:1353:3254:-1 gene:Traes_2AS_1475F8BDB transcript:Traes_2AS_1475F8BDB.1 description:"Cytochrome b6-f complex iron-sulfur subunit, chloroplastic "	0.8974	82	10.9301	0.920816	86	12.083	0.927393	82	13.1372	0.915203	0.361853	0.000738749	0.00622359	1.0271	83	15.7218	1.03071	87	18.8374	1.07036	83	19.7143	1.04272	0.716507	0.0368332	0.114108	222	24.1016	8.17725	49.55	3	10	10	253	690.732
gi|475617779	hypothetical protein F775_30825 [Aegilops tauschii]	Traes_2BL_3B01B32B5.1	pep:novel chromosome:IWGSC2:2B:255528479:255529509:-1 gene:Traes_2BL_3B01B32B5 transcript:Traes_2BL_3B01B32B5.1	0.885711	7	20.3038	0.978747	6	12.7691	0.831111	10	17.6475	0.898523	0.27618	0.078124	0.159484	0.933113	7	15.9783	0.957789	6	13.1184	0.919743	10	6.77739	0.936882	0.575123	0.00479002	0.0319011	109	11.2429	4.64014	49.54	1	3	4	24	373.501
gi|475620200	Heat shock 70 kDa protein 4L [Aegilops tauschii]	Traes_1DS_B282DDC2B.2	pep:novel scaffold:IWGSC2:IWGSC_CSS_1DS_scaff_296232:3617:6768:1 gene:Traes_1DS_B282DDC2B transcript:Traes_1DS_B282DDC2B.2	1.0824	3	0.148893	1.23499	3	3.8982	1.2117	1		1.17636	0.117757	0.0205487	0.059688	1.10548	3	10.6694	1.0782	3	10.2016	1.09456	1		1.09275	0.431207	0.000304873	0.00576045	576	63.313	5.57959	49.48	1	1	23	182	766.343
gi|326493034	predicted protein [Hordeum vulgare subsp. vulgare]	Traes_2AL_8976B3985.1	pep:novel scaffold:IWGSC2:IWGSC_CSS_2AL_scaff_6402219:3846:6852:1 gene:Traes_2AL_8976B3985 transcript:Traes_2AL_8976B3985.1	1.04981	38	11.7364	1.03074	34	13.3682	1.06614	38	6.99664	1.0489	0.654286	0.00877863	0.0320672	1.09429	38	15.4593	1.08063	34	11.959	1.05502	37	11.722	1.07664	0.513372	0.00264098	0.0218139	188	20.4213	9.78857	49.47	4	6	9	125	511.845
gi|475529166	O-methyltransferase ZRP4 [Aegilops tauschii]	Traes_6DL_F87EED8EC.1	pep:novel scaffold:IWGSC2:IWGSC_CSS_6DL_scaff_3206376:3:1112:1 gene:Traes_6DL_F87EED8EC transcript:Traes_6DL_F87EED8EC.1	0.881238	48	12.4283	0.874878	55	16.8275	0.883589	55	17.0621	0.879901	0.192443	0.302746	0.428745	0.996424	45	24.4057	1.05316	51	32.4928	1.01311	51	37.2541	1.0209	0.864937	4.87414e-05	0.00175766	273	29.6702	5.50342	49.45	5	6	12	216	644.069
gi|473886110	Glutamate-1-semialdehyde 2,1-aminomutase, chloroplastic [Triticum urartu]	Traes_7AS_9C283FE66.1	pep:novel scaffold:IWGSC2:IWGSC_CSS_7AS_scaff_4251143:4771:7800:1 gene:Traes_7AS_9C283FE66 transcript:Traes_7AS_9C283FE66.1	1.00738	4	11.2753	0.98182	6	9.76555	0.929139	5	13.3413	0.972779	0.768117	1.31783e-06	0.000132096	1.12101	4	2.67373	1.10354	6	16.9213	1.12319	5	28.3139	1.11592	0.329217	0.282313	0.445702	457	48.1016	7.25439	49.45	2	4	15	92	1136.13
gi|474135678	26S proteasome non-ATPase regulatory subunit RPN12A [Triticum urartu]	Traes_4BS_067788F5E.1	pep:novel chromosome:IWGSC2:4B:13491796:13494884:1 gene:Traes_4BS_067788F5E transcript:Traes_4BS_067788F5E.1	0.998387	8	21.2248	1.0449	7	18.4679	1.05681	11	19.482	1.03337	0.765962	0.134521	0.238477	1.07137	8	14.2414	1.02192	7	16.7144	1.06067	11	15.5122	1.05132	0.66551	0.0268694	0.0943621	267	30.6866	5.021	49.44	5	4	10	64	195.233
gi|326513664	predicted protein, partial [Hordeum vulgare subsp. vulgare]	Traes_5AL_F8E1E1924.1	pep:novel scaffold:IWGSC2:IWGSC_CSS_5AL_scaff_1956085:72:5495:-1 gene:Traes_5AL_F8E1E1924 transcript:Traes_5AL_F8E1E1924.1	1.04219	3	5.80421	0.959503	3	6.65113	0.96397	7	7.9782	0.988554	0.895697	0.691825	0.778434	0.971762	3	7.45419	0.854233	3	8.52101	0.964885	7	9.83294	0.930294	0.533158	0.141157	0.281553	170	18.7375	5.07178	49.41	3	5	5	13	92.6101
gi|475603458	hypothetical protein F775_30524 [Aegilops tauschii]	Traes_3DL_2323F05CB.1	pep:novel chromosome:IWGSC2:3D:80288703:80292919:-1 gene:Traes_3DL_2323F05CB transcript:Traes_3DL_2323F05CB.1	0.996705	8	6.45699	1.01601	10	15.4528	1.00243	8	8.95798	1.00505	0.976701	0.427788	0.550585	0.9887	8	13.1673	0.929029	10	26.0024	1.02256	8	23.8669	0.980097	0.852808	0.506968	0.643392	170	17.8761	4.95752	49.41	4	5	5	26	383.943
gi|474416303	Succinyl-CoA ligase [ADP-forming] subunit beta, mitochondrial [Triticum urartu]	Traes_6AL_055CBC57B.1	pep:novel scaffold:IWGSC2:IWGSC_CSS_6AL_scaff_5787138:2:2966:1 gene:Traes_6AL_055CBC57B transcript:Traes_6AL_055CBC57B.1	1.02687	24	7.6679	1.04477	28	11.4917	1.02543	34	10.6024	1.03236	0.773194	0.00651814	0.0263488	1.05899	24	14.5646	1.08025	28	10.8822	1.06917	34	14.6014	1.06947	0.557819	0.000347395	0.00630213	156	16.8632	9.94971	49.36	2	9	9	86	400.964
gi|475431551	Putative plastid-lipid-associated protein 3, chloroplastic [Aegilops tauschii]	Traes_1DL_ADE1F854C.1	pep:novel chromosome:IWGSC2:1D:25962196:25964421:1 gene:Traes_1DL_ADE1F854C transcript:Traes_1DL_ADE1F854C.1	0.975756	69	15.0779	0.992588	57	14.4763	0.957558	64	14.4933	0.975301	0.783912	0.0710664	0.148879	1.05316	69	23.9315	1.0933	57	19.6433	1.09936	64	19.2289	1.08194	0.486719	0.00482315	0.0320856	235	25.2262	4.81787	49.36	3	11	11	190	648.415
gi|473956238	Endoplasmin [Triticum urartu]	Traes_5AL_1DA3B4631.1	pep:novel chromosome:IWGSC2:5A:73156494:73160535:-1 gene:Traes_5AL_1DA3B4631 transcript:Traes_5AL_1DA3B4631.1 description:"Chaperone protein htpG family protein"				1.32071	1					1.32071	0.0069312	#DIV/0!					1.29841	1					1.29841	0.0190961	#DIV/0!		695	79.433	4.88135	49.35	1	1	25	121	628.872
gi|297592499	eukaryotic translation initiation factor 1A [Leymus chinensis]	Traes_7DL_FCD23BB40.2	pep:novel chromosome:IWGSC2:7D:76564616:76565747:1 gene:Traes_7DL_FCD23BB40 transcript:Traes_7DL_FCD23BB40.2 description:"Eukaryotic translation initiation factor 1A "	1.20135	8	33.1149	1.16538	6	7.38164	1.0971	8	19.8976	1.15461	0.165066	0.00719316	0.0281724	0.991255	8	26.4931	1.00607	6	12.095	0.969493	8	18.442	0.988941	0.913094	0.356654	0.515709	144	16.2931	5.23682	49.31	3	5	5	23	80.0118
gi|326506152	predicted protein [Hordeum vulgare subsp. vulgare]	Traes_6AS_52C59C68D.1	pep:novel chromosome:IWGSC2:6A:20031574:20036234:1 gene:Traes_6AS_52C59C68D transcript:Traes_6AS_52C59C68D.1				0.847397	1		0.787133	1		0.817265	0.0404507	0.00388208	0.0186352				1.05191	1		0.87641	1		0.964159	0.746612	0.621835	0.739798	288	31.1373	5.21143	49.31	1	1	10	125	812.283
gi|115440881	Os01g0834500 [Oryza sativa Japonica Group]	Traes_5AL_7D40CD5CE.1	pep:novel scaffold:IWGSC2:IWGSC_CSS_5AL_scaff_2789179:4758:8432:-1 gene:Traes_5AL_7D40CD5CE transcript:Traes_5AL_7D40CD5CE.1	0.950394	36	13.4854	1.01722	38	17.2605	0.955069	39	9.76732	0.974228	0.776006	0.297565	0.423639	0.929718	36	20.7091	0.997575	37	18.3864	0.987177	39	23.1064	0.97149	0.792826	0.248022	0.408238	142	15.6506	10.4331	49.3	6	6	7	123	443.374
gi|475625018	Putative fructose-bisphosphate aldolase 3, chloroplastic [Aegilops tauschii]	Traes_3DS_D42FCD586.2	pep:novel scaffold:IWGSC2:IWGSC_CSS_3DS_scaff_2602295:844:2887:1 gene:Traes_3DS_D42FCD586 transcript:Traes_3DS_D42FCD586.2 description:"Aldolase superfamily protein"	1.03555	32	18.3109	1.02791	30	17.2346	1.04088	24	12.473	1.03478	0.75158	0.000761268	0.00634104	1.10168	32	17.814	1.08335	30	12.079	1.04756	24	15.9637	1.07753	0.507972	0.00816685	0.044556	282	30.654	6.90283	49.29	5	11	12	104	300.305
gi|474043323	Peroxidase 2 [Triticum urartu]	Traes_1AS_71E83DA18.1	pep:novel chromosome:IWGSC2:1A:162930050:162933620:-1 gene:Traes_1AS_71E83DA18 transcript:Traes_1AS_71E83DA18.1	0.888952	4	20.0785	0.805724	4	18.3239	0.889952	6	10.379	0.861543	0.130824	0.00770213	0.0296552	0.926472	4	17.4251	1.05518	4	22.2144	1.07177	6	13.1842	1.01781	0.885937	0.717893	0.810852	339	36.7139	7.13721	49.26	2	3	12	105	475.665
gi|475602936	V-type proton ATPase subunit D [Aegilops tauschii]	Traes_2AL_2B01693491.2	pep:novel chromosome:IWGSC2:2A:242135055:242135867:-1 gene:Traes_2AL_2B01693491 transcript:Traes_2AL_2B01693491.2	1.07955	39	10.6022	1.02713	52	12.0388	1.03957	45	7.43147	1.04875	0.654286	0.0368273	0.0905977	1.04371	39	20.9208	1.04393	52	19.9504	1.09991	45	14.6551	1.06252	0.592568	0.0287434	0.0984871	270	29.1816	9.80322	49.26	3	13	13	136	890.113
gi|218192158	hypothetical protein OsI_10164 [Oryza sativa Indica Group]	Traes_3AL_EEEA5630E.1	pep:novel scaffold:IWGSC2:IWGSC_CSS_3AL_scaff_4418180:226:1783:1 gene:Traes_3AL_EEEA5630E transcript:Traes_3AL_EEEA5630E.1	0.892306	20	12.0422	0.915739	17	10.1044	0.887595	15	9.43391	0.898546	0.27618	0.000309582	0.00351414	0.914038	20	18.4483	0.991244	17	24.7841	0.983528	15	25.3315	0.962936	0.740053	0.205634	0.359055	65	7.45912	11.1655	49.23	6	4	4	52	293.395
gi|475564261	Putative 26S proteasome non-ATPase regulatory subunit 8 [Aegilops tauschii]	Traes_7DS_817341B96.1	pep:novel scaffold:IWGSC2:IWGSC_CSS_7DS_scaff_3823197:3567:6430:-1 gene:Traes_7DS_817341B96 transcript:Traes_7DS_817341B96.1				0.870179	1					0.870179	0.156156	#DIV/0!					0.937823	1					0.937823	0.581217	#DIV/0!		193	22.283	4.89404	49.22	3	1	7	39	127.279
gi|475599896	Uridine 5'-monophosphate synthase [Aegilops tauschii]	Traes_3DL_6AC24A37E.2	pep:novel chromosome:IWGSC2:3D:116900504:116903341:1 gene:Traes_3DL_6AC24A37E transcript:Traes_3DL_6AC24A37E.2	1.01648	4	3.9737	0.983228	3	3.33467	0.97177	1		0.990494	0.903728	0.51749	0.630888	1.07339	4	17.3985	1.22956	3	4.05858	1.02906	1		1.11067	0.349772	0.14287	0.283915	185	19.9152	6.37939	49.19	1	1	5	38	254.561
gi|360042516	60S ribosomal protein L5 [Triticum aestivum]	Traes_2DL_C4085D401.1	pep:novel scaffold:IWGSC2:IWGSC_CSS_2DL_scaff_9874905:165:2758:-1 gene:Traes_2DL_C4085D401 transcript:Traes_2DL_C4085D401.1	0.954418	1					0.817722	1		0.88607	0.216767	0.111333	0.207052	1.08032	1					0.769341	1		0.924832	0.503977	0.562833	0.692591	301	34.4027	9.31982	49.17	6	2	14	164	774.379
gi|473888752	Isocitrate dehydrogenase [NAD] catalytic subunit 5, mitochondrial [Triticum urartu]	Traes_6BL_09F719397.1	pep:novel chromosome:IWGSC2:6B:106586886:106591853:1 gene:Traes_6BL_09F719397 transcript:Traes_6BL_09F719397.1	1.01299	47	11.56	1.01354	44	12.3216	1.05613	38	13.5296	1.02755	0.802386	0.126073	0.226831	0.9685	47	11.1695	1.03564	44	13.4423	1.01343	38	15.3947	1.00586	0.971222	0.781552	0.855153	362	39.5783	7.02002	49.17	8	15	15	129	727.895
gi|475609344	ATP synthase subunit O, mitochondrial [Aegilops tauschii]	Traes_6DL_D4715B586.2	pep:novel chromosome:IWGSC2:6D:60166717:60170367:1 gene:Traes_6DL_D4715B586 transcript:Traes_6DL_D4715B586.2 description:"delta subunit of Mt ATP synthase"	1.06289	10	10.2678	1.05496	10	8.98398	1.05487	9	14.9602	1.05757	0.595229	0.419569	0.542249	1.03665	10	19.2328	0.897994	10	22.421	0.97925	9	5.43779	0.971299	0.792826	0.328842	0.491104	232	25.6108	9.48096	49.14	1	3	9	114	784.009
gi|475609344	ATP synthase subunit O, mitochondrial [Aegilops tauschii]	Traes_6BL_ABB3BA783.1	pep:novel scaffold:IWGSC2:IWGSC_CSS_6BL_scaff_3613106:3349:6840:1 gene:Traes_6BL_ABB3BA783 transcript:Traes_6BL_ABB3BA783.1 description:"delta subunit of Mt ATP synthase"	0.994691	20	9.61414	1.03635	17	13.4798	1.00322	18	17.1974	1.01142	0.930388	2.68947e-05	0.00072961	0.967612	20	14.3308	1.01751	16	8.27211	0.934096	17	16.9641	0.973074	0.806111	0.514949	0.651285	232	25.5538	9.45166	49.14	1	3	9	140	498.753
gi|669029636	unnamed protein product [Triticum aestivum]	TRAES3BF012100020CFD_t1	pep:novel chromosome:IWGSC2:3B:478793134:478796760:1 gene:TRAES3BF012100020CFD_g transcript:TRAES3BF012100020CFD_t1	0.974588	9	5.48204	0.87354	5	1.95962	0.916322	14	10.3116	0.921483	0.397427	0.0551597	0.123146	1.04694	9	17.3358	0.913101	5	19.6196	1.06347	14	21.2567	1.00784	0.956888	0.877222	0.920982	279	31.0109	8.29443	49.1	3	9	11	32	140.939
gi|475548222	60S ribosomal protein L27a-2 [Aegilops tauschii]	Traes_2AS_59AB40C70.2	pep:novel chromosome:IWGSC2:2A:106559669:106561164:1 gene:Traes_2AS_59AB40C70 transcript:Traes_2AS_59AB40C70.2	1.03141	4	13.7566	1.06102	5	9.27497	0.992509	5	13.1117	1.02831	0.802386	0.0010697	0.00798765	1.15804	4	9.54152	1.01818	5	9.84958	0.998935	5	20.1669	1.05839	0.622418	0.00109371	0.0129364	106	11.8382	9.99365	49.06	2	1	5	98	45.4
gi|475607835	ADP-ribosylation factor 1 [Aegilops tauschii]	Traes_2DL_A00550722.2	pep:novel chromosome:IWGSC2:2D:114758162:114765204:1 gene:Traes_2DL_A00550722 transcript:Traes_2DL_A00550722.2							1.2261	2	13.2107	1.2261	0.0487203	0.226701	0.347965							1.14207	2	13.9897	1.14207	0.236323	0.30893	0.472096	159	17.9989	5.79541	49.06	1	1	7	79	261.712
gi|326505500	predicted protein [Hordeum vulgare subsp. vulgare]	Traes_6AS_8C76F6F50.2*	pep:novel chromosome:IWGSC2:6A:16141887:16145741:-1 gene:Traes_6AS_8C76F6F50 transcript:Traes_6AS_8C76F6F50.2	1.30742	3	9.09907	1.29161	1		1.33019	2	31.6921	1.30508	0.00350582	9.79444e-06	3.46549e-05	0.944767	3	3.70274	0.942944	1		0.961691	2	22.7268	0.9498	0.656052	#DIV/0!		265	28.7462	5.75732	49.06	2	1	9	64	271.472
gi|475603227	Lipoxygenase 2 [Aegilops tauschii]	Traes_5AL_863680C31.1	pep:novel scaffold:IWGSC2:IWGSC_CSS_5AL_scaff_1239931:4:303:-1 gene:Traes_5AL_863680C31 transcript:Traes_5AL_863680C31.1							0.679891	1		0.679891	9.95234e-05	#DIV/0!								1.01377	1		1.01377	0.914156	#DIV/0!		94	10.8641	9.87646	48.94	1	1	5	33	0
gi|326488733	predicted protein [Hordeum vulgare subsp. vulgare]	Traes_2DL_C4E6B439C.1	pep:novel scaffold:IWGSC2:IWGSC_CSS_2DL_scaff_4117810:105:248:-1 gene:Traes_2DL_C4E6B439C transcript:Traes_2DL_C4E6B439C.1				1.02919	1					1.02919	0.795049	#DIV/0!					1.19851	1					1.19851	0.104106	#DIV/0!		47	5.30671	5.17334	48.94	5	1	1	1	928.798
gi|473755342	hypothetical protein TRIUR3_05354 [Triticum urartu]	Traes_1BL_83B495A4A.2	pep:novel chromosome:IWGSC2:1B:161446739:161455329:1 gene:Traes_1BL_83B495A4A transcript:Traes_1BL_83B495A4A.2	0.990882	6	10.5786	0.941046	12	6.43984	1.03047	6	5.70427	0.987466	0.879643	0.653384	0.748714	0.958019	6	24.1541	0.945738	12	9.16866	0.885094	6	15.6376	0.929617	0.533158	0.0354481	0.111689	789	88.057	5.80811	48.92	1	5	33	272	1652.65
gi|670402896	PREDICTED: uncharacterized protein LOC100272307 isoform X1 [Zea mays]	Traes_1AL_DF31196A4.2	pep:novel scaffold:IWGSC2:IWGSC_CSS_1AL_scaff_1807944:235:3413:-1 gene:Traes_1AL_DF31196A4 transcript:Traes_1AL_DF31196A4.2	1.15914	14	14.2008	1.07535	15	7.48053	1.14235	20	14.0509	1.12561	0.254364	0.00799761	0.0302416	1.13554	14	19.2265	1.1445	15	11.5453	1.08477	20	18.418	1.1216	0.30572	0.00282827	0.0228191	92	10.2364	10.2866	48.91	7	6	6	50	317.222
gi|283806355	aminotransferase [Triticum aestivum]	Traes_2BL_5A885C3DE.1	pep:novel chromosome:IWGSC2:2B:267965991:267970915:1 gene:Traes_2BL_5A885C3DE transcript:Traes_2BL_5A885C3DE.1	0.970332	3	3.76461	0.981953	2	18.4271	1.08824	2	32.0517	1.01351	0.907413	0.737018	0.815325	1.08874	3	13.9553	1.05922	2	22.5636	1.03366	2	5.35897	1.06054	0.604412	0.0190365	0.0756599	448	48.9971	6.91748	48.88	4	4	15	75	426.773
gi|669031972	unnamed protein product [Triticum aestivum]	TRAES3BF065400030CFD_t1	pep:known chromosome:IWGSC2:3B:773213126:773214336:1 gene:TRAES3BF065400030CFD_g transcript:TRAES3BF065400030CFD_t1 description:"Tricetin 3',4',5'-O-trimethyltransferase "	0.90343	2	14.2298	0.832149	1					0.86779	0.149521	0.0155891	0.0482185	0.864657	2	6.55644	0.911833	1					0.888245	0.31278	0.0078779	0.043542	356	38.5593	6.0874	48.88	12	2	13	148	430.529
gi|582044935	EChain E, Localization Of The Large Subunit Ribosomal Proteins Into A 5.5 A Cryo-em Map Of Triticum Aestivum Translating 80s Ribosome	Traes_6DS_BC25BBB52.1	pep:novel chromosome:IWGSC2:6D:72690257:72692248:1 gene:Traes_6DS_BC25BBB52 transcript:Traes_6DS_BC25BBB52.1				1.0485	4	6.1102	1.15849	2	9.35632	1.1035	0.348143	0.00218333	0.0127465				1.13067	4	8.67	0.968339	2	27.6247	1.04951	0.671786	0.310386	0.473586	219	24.5114	10.1108	48.86	2	3	11	158	129.744
gi|326529893	predicted protein [Hordeum vulgare subsp. vulgare]	Traes_5AL_FC1665DA7.1	pep:novel chromosome:IWGSC2:5A:16568024:16571207:1 gene:Traes_5AL_FC1665DA7 transcript:Traes_5AL_FC1665DA7.1	1.08546	9	5.74144	1.05243	13	16.1479	1.06473	14	17.4082	1.06754	0.533168	0.0858082	0.1715	1.0184	9	7.38207	1.06642	13	13.8232	0.991484	14	19.774	1.02543	0.837183	0.473133	0.613889	264	29.3415	4.90674	48.86	3	9	9	36	607.728
gi|360042516	60S ribosomal protein L5 [Triticum aestivum]	Traes_2BL_EFADB3484.1*	pep:novel chromosome:IWGSC2:2B:146517721:146520282:-1 gene:Traes_2BL_EFADB3484 transcript:Traes_2BL_EFADB3484.1	1.15557	2	7.63786	1.14395	1		1.00436	1		1.1013	0.357329	0.105421	0.199124	1.40276	2	21.3764	1.4159	1		1.37758	1		1.40357	0.0060298	3.60575e-06	1.6053e-05	301	34.4617	9.26123	48.84	6	1	13	166	789.936
gi|326508923	predicted protein [Hordeum vulgare subsp. vulgare]	Traes_6AL_5537AC81D.1	pep:novel scaffold:IWGSC2:IWGSC_CSS_6AL_scaff_5817521:179:5926:-1 gene:Traes_6AL_5537AC81D transcript:Traes_6AL_5537AC81D.1 description:"pyrophosphorylase 6"	1.05444	50	16.8418	1.08818	43	21.009	1.05643	47	17.3397	1.06635	0.545268	0.00371919	0.0181031	1.0091	50	10.7877	1.00948	43	15.4201	1.04025	47	11.7005	1.01961	0.871921	0.130222	0.267036	287	31.8405	5.64307	48.78	3	12	12	140	543.139
gi|475623302	Adenylosuccinate lyase [Aegilops tauschii]	Traes_4BL_F32BE741E.1	pep:novel scaffold:IWGSC2:IWGSC_CSS_4BL_scaff_6925651:236:1716:1 gene:Traes_4BL_F32BE741E transcript:Traes_4BL_F32BE741E.1	0.908506	1		0.93416	2	13.2391	0.969484	2	13.601	0.937383	0.500743	0.0239623	0.066532	0.832283	1		0.944356	2	9.15086	0.918693	2	2.07748	0.898444	0.359762	0.0401087	0.121705	76	8.66053	8.45557	48.68	1	1	2	6	45.9535
gi|475618068	Peroxiredoxin-2E, chloroplastic [Aegilops tauschii]	Traes_1DL_A083A3297.1	pep:novel scaffold:IWGSC2:IWGSC_CSS_1DL_scaff_2274858:1010:1124:-1 gene:Traes_1DL_A083A3297 transcript:Traes_1DL_A083A3297.1	1.15232	5	3.35969	1.14197	1		1.19388	5	11.5328	1.16272	0.145485	0.000509083	0.00497639	0.97496	5	7.02269	1.09603	1		0.978994	5	3.72933	1.01666	0.892969	0.696287	0.795104	37	3.8791	6.56592	48.65	1	1	1	11	574.548
gi|669030190	unnamed protein product [Triticum aestivum]	TRAES3BF027700130CFD_t1	pep:novel chromosome:IWGSC2:3B:565817224:565819850:1 gene:TRAES3BF027700130CFD_g transcript:TRAES3BF027700130CFD_t1	0.828482	1					0.81007	1		0.819276	0.0429114	0.000120078	0.00189878	0.963312	1					0.836511	1		0.899911	0.369598	0.124417	0.25991	148	16.6529	4.24658	48.65	10	1	9	83	227.876
gi|475565031	Alcohol dehydrogenase 3 [Aegilops tauschii]	Traes_4DS_1A67E8B86.1	pep:novel chromosome:IWGSC2:4D:56921350:56924402:-1 gene:Traes_4DS_1A67E8B86 transcript:Traes_4DS_1A67E8B86.1							1.44295	1		1.44295	0.0003665	#DIV/0!								1.17167	1		1.17167	0.155891	#DIV/0!		434	47.5821	7.47412	48.62	4	1	15	228	626.8
gi|575396538	lipoxygenase [Triticum aestivum]	Traes_4BS_63DD9D036.2	pep:novel scaffold:IWGSC2:IWGSC_CSS_4BS_scaff_4963368:1:3950:1 gene:Traes_4BS_63DD9D036 transcript:Traes_4BS_63DD9D036.2	1.08372	2	25.7468	1.09396	2	27.5399	1.17096	3	4.08135	1.11621	0.292495	0.0134691	0.0432915	0.909991	2	6.3932	0.96896	2	0.00620282	0.987702	3	4.03083	0.955551	0.694501	0.130478	0.267376	805	90.1211	6.22705	48.57	6	2	33	213	893.051
gi|357143067*	PREDICTED: tripeptidyl-peptidase 2 [Brachypodium distachyon]	Traes_6DL_D65B5E33F.2	pep:novel scaffold:IWGSC2:IWGSC_CSS_6DL_scaff_1756731:3:8082:1 gene:Traes_6DL_D65B5E33F transcript:Traes_6DL_D65B5E33F.2	1.32944	1		1.30714	3	31.4399	1.27046	1		1.30224	0.0150573	6.09495e-05	0.00012303	0.959731	1		0.913617	3	6.18493	0.9618	1		0.945049	0.624507	0.0250338	0.0902193	659	71.0152	6.49365	48.56	1	3	24	162	685.836
gi|60100214	USP family protein [Triticum aestivum]	Traes_1BS_8A297503E.1	pep:novel chromosome:IWGSC2:1B:94830683:94832258:-1 gene:Traes_1BS_8A297503E transcript:Traes_1BS_8A297503E.1 description:"Adenine nucleotide alpha hydrolases-like superfamily protein"				1.10953	1					1.10953	0.317311	0.430063	0.552911				1.11263	1					1.11263	0.341443	0.392533	0.546865	167	17.9504	6.17627	48.5	1	1	7	61	355.137
gi|475514258	Universal stress protein A-like protein [Aegilops tauschii]	Traes_1DS_9927F6B6E.1	pep:novel chromosome:IWGSC2:1D:64506891:64508859:1 gene:Traes_1DS_9927F6B6E transcript:Traes_1DS_9927F6B6E.1 description:"Adenine nucleotide alpha hydrolases-like superfamily protein"	0.94206	2	0.717309	0.742919	2	49.7816	1.06687	4	13.0986	0.917282	0.373508	#DIV/0!		1.02465	2	4.51741	1.10182	2	3.25823	0.977565	4	9.68255	1.03468	0.769209	#DIV/0!		167	17.8744	6.53662	48.5	1	1	7	68	276.322
gi|326492608	predicted protein [Hordeum vulgare subsp. vulgare]	Traes_3AS_6233856C7.2	pep:novel chromosome:IWGSC2:3A:102028248:102029505:-1 gene:Traes_3AS_6233856C7 transcript:Traes_3AS_6233856C7.2	1.07486	1		1.08504	1		0.979157	1		1.04635	0.674604	0.241302	0.363767	0.992772	1		1.08811	1		0.918712	1		0.999864	0.986678	0.997919	0.998425	130	13.8393	8.45557	48.46	1	1	5	28	136.039
gi|475623273	Putative mitochondrial-processing peptidase subunit beta [Aegilops tauschii]	Traes_4AS_6CCFC48FD.1	pep:novel chromosome:IWGSC2:4A:42340472:42343557:1 gene:Traes_4AS_6CCFC48FD transcript:Traes_4AS_6CCFC48FD.1 description:"Insulinase (Peptidase family M16) protein"	1.04802	3	7.14054	0.980428	4	9.51156	1.0213	5	16.5095	1.01658	0.884583	0.446307	0.567748	1.0421	3	3.66256	0.823054	4	30.1496	0.971567	5	49.0868	0.945573	0.630777	0.446633	0.591311	388	43.3211	5.33838	48.45	1	1	16	193	1228.79
gi|573914646	PREDICTED: triosephosphate isomerase, cytosolic-like [Oryza brachyantha]	Traes_3AL_7476159C8.1	pep:novel scaffold:IWGSC2:IWGSC_CSS_3AL_scaff_4336869:2692:6129:-1 gene:Traes_3AL_7476159C8 transcript:Traes_3AL_7476159C8.1	1.10255	17	13.2092	1.1121	14	12.5026	1.0552	13	8.3815	1.08995	0.410865	0.00692126	0.0273429	1.033	17	28.6899	0.982794	14	12.4951	0.960833	13	20.3454	0.992208	0.933196	0.733702	0.822581	256	27.2811	5.47803	48.44	2	6	9	130	572.454
gi|73912433	aspartic proteinase [Triticum aestivum]	Traes_1AL_E25202CC2.2	pep:novel chromosome:IWGSC2:1A:240553240:240558475:-1 gene:Traes_1AL_E25202CC2 transcript:Traes_1AL_E25202CC2.2							0.829189	1		0.829189	0.0570749	#DIV/0!								0.840291	1		0.840291	0.14053	#DIV/0!		510	54.5804	5.51611	48.43	7	1	17	252	1459.93
gi|473890074	Spermidine synthase 1 [Triticum urartu]	Traes_7BS_0720C54AF.2	pep:novel scaffold:IWGSC2:IWGSC_CSS_7BS_scaff_3143098:215:1699:-1 gene:Traes_7BS_0720C54AF transcript:Traes_7BS_0720C54AF.2	0.96065	10	20.9416	0.865469	8	20.0599	0.957314	11	37.8175	0.927811	0.441173	0.0815994	0.164647	1.01943	10	9.20481	0.958539	8	26.1305	0.910847	11	16.255	0.962937	0.740053	0.303542	0.468462	283	31.3507	5.2749	48.41	5	5	8	42	85.3042
gi|34334010	cytosolic glutathione reductase [Triticum monococcum]	Traes_6DL_FF2824756.1	pep:novel chromosome:IWGSC2:6D:171558064:171563696:1 gene:Traes_6DL_FF2824756 transcript:Traes_6DL_FF2824756.1 description:"glutathione-disulfide reductase"	1.15564	19	12.5471	1.17148	11	7.12917	1.16162	14	15.6811	1.16291	0.145485	3.84902e-06	0.000223168	1.09414	19	9.85435	1.07711	11	13.6139	1.1163	14	14.7777	1.09585	0.416823	0.001075	0.0128176	496	53.0115	6.46826	48.39	4	9	19	100	77.3813
gi|474065824	Peroxisomal multifunctional enzyme type 2 [Triticum urartu]	Traes_6DL_5C12D3124.1	pep:novel chromosome:IWGSC2:6D:158609442:158610625:-1 gene:Traes_6DL_5C12D3124 transcript:Traes_6DL_5C12D3124.1 description:"sterol carrier protein 2"	1.04256	3	25.3014	1.23185	2	29.1491	1.18363	2	19.6908	1.15268	0.170281	0.0547528	0.122515	0.782873	3	31.7564	0.867682	2	34.9534	0.841082	2	24.831	0.830545	0.117854	0.00248844	0.021175	122	13.186	9.30518	48.36	2	4	4	7	39.9576
gi|475499017	Outer membrane lipoprotein blc [Aegilops tauschii]	Traes_6DL_EFE15BC3E.1	pep:novel scaffold:IWGSC2:IWGSC_CSS_6DL_scaff_2869943:5816:7028:1 gene:Traes_6DL_EFE15BC3E transcript:Traes_6DL_EFE15BC3E.1				0.840551	1		0.943477	1		0.892014	0.243043	0.067005	0.143109				1.48899	1		1.59143	1		1.54021	9.95625e-05	0.000764663	0.0104439	182	20.8464	5.97314	48.35	1	1	8	30	98.8217
gi|669028230	unnamed protein product [Triticum aestivum]	Traes_3AS_5B7E5A95F.1	pep:novel scaffold:IWGSC2:IWGSC_CSS_3AS_scaff_452341:144:4219:1 gene:Traes_3AS_5B7E5A95F transcript:Traes_3AS_5B7E5A95F.1 description:"FAD/NAD(P)-binding oxidoreductase"	1.05357	22	9.57588	1.11179	16	7.86231	1.01746	19	11.3746	1.06094	0.576205	0.0908392	0.178776	0.947009	22	19.8205	1.04779	16	12.1231	1.01225	19	17.6085	1.00235	1	0.94033	0.960801	269	29.7233	6.81494	48.33	3	11	11	57	208.231
gi|669029024	unnamed protein product [Triticum aestivum]	TRAES3BF083800010CFD_t1	pep:novel chromosome:IWGSC2:3B:339757172:339779445:-1 gene:TRAES3BF083800010CFD_g transcript:TRAES3BF083800010CFD_t1	1.00528	6	9.93226	1.07661	7	14.5511	1.01888	8	8.78384	1.03359	0.758756	0.199302	0.316507	1.1194	6	7.42969	1.01542	7	10.3672	1.05715	8	15.0776	1.06399	0.586694	0.101559	0.226821	509	54.7732	6.03662	48.33	3	8	17	58	247.957
gi|669027719	unnamed protein product [Triticum aestivum]	Traes_3DS_568CD2610.2	pep:novel chromosome:IWGSC2:3D:7361763:7369665:-1 gene:Traes_3DS_568CD2610 transcript:Traes_3DS_568CD2610.2	0.988807	4	11.1447	1.01888	4	5.30026	1.02431	2	6.21365	1.01067	0.930388	0.388766	0.512177	0.875481	4	27.6253	1.00792	4	9.14438	0.877392	2	28.1498	0.920265	0.475511	0.143024	0.284032	642	69.7828	8.99756	48.29	1	2	23	181	695.563
gi|473786210	L-idonate 5-dehydrogenase [Triticum urartu]	Traes_7DS_95B66A10F.1	pep:novel chromosome:IWGSC2:7D:95268250:95269129:1 gene:Traes_7DS_95B66A10F transcript:Traes_7DS_95B66A10F.1	1.08673	9	20.054	1.0021	13	14.1361	1.05261	10	11.3348	1.04715	0.667797	0.12758	0.229125	1.0563	9	13.4608	1.08635	13	10.2163	1.03626	10	11.2941	1.05964	0.610383	0.0148886	0.0650305	116	12.7302	6.39209	48.28	2	5	5	32	34.2815
gi|474390692	GTP-binding protein SAR1A [Triticum urartu]	Traes_3DS_20E147E33.1	pep:novel chromosome:IWGSC2:3D:39734765:39735383:-1 gene:Traes_3DS_20E147E33 transcript:Traes_3DS_20E147E33.1	1.05718	2	0.614143	0.964167	1		1.00238	2	4.57389	1.00791	0.95349	0.784052	0.84909	1.17361	2	17.4837	1.20979	1		1.19779	2	24.3123	1.19373	0.112417	5.35262e-05	0.00186208	116	13.2527	5.5415	48.28	1	1	4	9	58.3612
gi|475528975	Putative diaminopimelate decarboxylase, chloroplastic [Aegilops tauschii]	Traes_6DS_A69343B7C.2	pep:novel chromosome:IWGSC2:6D:22054962:22055965:-1 gene:Traes_6DS_A69343B7C transcript:Traes_6DS_A69343B7C.2	1.05153	1		1.07268	1		1.087	1		1.07041	0.521227	0.00239782	0.0135961	1.00391	1		1.0996	1		1.20574	1		1.10308	0.384522	0.151707	0.295518	172	18.4176	10.3159	48.26	1	1	8	31	111.998
gi|75246527*	RecName: Full=Translationally-controlled tumor protein homolog; Short=TCTP [Triticum aestivum]	Traes_4DS_AFAF2A29E.1	pep:known chromosome:IWGSC2:4D:108475037:108477052:1 gene:Traes_4DS_AFAF2A29E transcript:Traes_4DS_AFAF2A29E.1 description:"Translationally-controlled tumor protein homolog"	1.17389	7	32.7524	1.21375	8	17.5453	1.22427	8	31.1274	1.20025	0.0781325	0.00320021	0.00328205	1.42783	7	32.2415	1.01447	8	44.7139	1.12813	8	24.0625	1.19014	0.119461	0.197881	0.350799	168	18.7943	4.7417	48.21	3	3	11	180	510.957
gi|475568101	HMG1/2-like protein [Aegilops tauschii]	Traes_6DL_E5B5F44FC.1	pep:novel scaffold:IWGSC2:IWGSC_CSS_6DL_scaff_83619:1278:2820:-1 gene:Traes_6DL_E5B5F44FC transcript:Traes_6DL_E5B5F44FC.1	1.06211	2	4.45211	1.10244	1		1.10465	1		1.08973	0.410865	0.00290656	0.0152524	1.02294	2	2.14932	0.91212	1		1.12258	1		1.01921	0.87892	0.767727	0.8455	139	15.3935	6.90283	48.2	1	1	8	71	112.075
gi|669029573	unnamed protein product [Triticum aestivum]	TRAES3BF026500160CFD_t1	pep:novel chromosome:IWGSC2:3B:466350196:466350846:1 gene:TRAES3BF026500160CFD_g transcript:TRAES3BF026500160CFD_t1	1.06376	16	9.77374	1.06255	18	14.0031	1.03584	10	15.7882	1.05405	0.621115	0.0040483	0.0191075	1.0054	16	21.0676	1.16679	18	14.4324	1.01663	10	14.3671	1.06294	0.592568	0.292957	0.456655	216	22.7596	4.70361	48.15	2	9	9	44	342.913
gi|473994696*	Peroxidase 2 [Triticum urartu]	Traes_7DL_3D602F140.1	pep:novel chromosome:IWGSC2:7D:215441739:215443480:-1 gene:Traes_7DL_3D602F140 transcript:Traes_7DL_3D602F140.1	0.759571	56	23.6365	0.756773	56	26.2824	0.698553	49	24.9684	0.738299	0.00214028	0.000192698	0.0025725	0.984866	55	17.2564	1.0112	56	20.9797	0.99574	46	20.0718	0.997268	0.966652	0.738657	0.825632	345	37.6611	6.52197	48.12	3	12	13	179	798.281
gi|669030510	unnamed protein product [Triticum aestivum]	TRAES3BF080100080CFD_t1	pep:novel chromosome:IWGSC2:3B:620978838:620981525:-1 gene:TRAES3BF080100080CFD_g transcript:TRAES3BF080100080CFD_t1	0.920166	9	6.63646	0.89457	9	9.82104	0.870474	8	7.7531	0.89507	0.256917	0.00185919	0.0114534	1.11166	9	15.0148	1.19402	9	9.51059	1.02539	8	15.0721	1.11036	0.35399	0.086028	0.202616	208	23.6691	5.66846	48.08	7	2	8	67	251.481
[truncated: 6,468 more rows]
