# Supplementary material for: Large-scale Proteomics Combined with Transgenic Experiments Demonstrates An Important Role of Jasmonic Acid in Potassium Deficiency Response in Wheat and Rice
Source: Mol Cell Proteomics. 2017 Aug 18;16(11):1889–905. doi: 10.1074/mcp.RA117.000032 (PMC5671998; doi:10.1074/mcp.RA117.000032)
Supplement: Supplemental Data [file supp_RA117.000032_4824_0_supp_3811_1tkkw3.xlsx]

## Sheet: Sheet1
Data S3. All K+-responsive protein species identified in all three independent biological experiments in wheat seedlings suffering from K+ deficiency for 8 d
Accession no.（NCBI)	Protein names	Accession no.（IWGSC)	Description	Root-biological replicate 1-ratio	Root-biological replicate 2-ratio	Root-biological replicate 3-ratio	Average ratio-root	Significance A-root	t-test-root	FDR(BH test)-root	Leaf-biological replicate 1-ratio	Leaf-biological replicate 2-ratio	Leaf-biological replicate 3-ratio	Average ratio-leaf	Significance A-leaf	t-test-leaf	FDR(BH test)-leaf	AAs	MW [kDa]	Calc. pI	Coverage	Proteins	Unique peptides	Peptides	PSMs	Protein score
gi|14017580*	ribulose-1,5-bisphosphate carboxylase/oxygenase large subunit (chloroplast) [Triticum aestivum]	Traes_4BS_1C071918C.2	pep:novel scaffold:IWGSC2:IWGSC_CSS_4BS_scaff_4861806:633:2087:1 gene:Traes_4BS_1C071918C transcript:Traes_4BS_1C071918C.2	0.906758	0.912484	0.902825	0.907356	0.317311	5.00671e-06	0.000264372	1.21218	1.22716	1.23722	1.22552	0.0677138	6.44523e-06	0.000515096	477	52.8164	6.90283	62.26	44	19	33	4963	20387.8
gi|667753672	ATP synthase CF1 beta subunit (chloroplast) [Triticum turgidum]	Traes_1DS_9D9A00CE2.1	pep:novel scaffold:IWGSC2:IWGSC_CSS_1DS_scaff_1886245:2451:3938:1 gene:Traes_1DS_9D9A00CE2 transcript:Traes_1DS_9D9A00CE2.1	0.957293	0.953623	0.943642	0.95152	0.607334	0.000286894	0.00335979	1.08713	1.09311	1.10268	1.09431	0.426377	3.14523e-05	0.00130076	496	53.5678	5.10986	79.03	33	28	29	1685	11421.9
gi|475522664	Ribulose bisphosphate carboxylase/oxygenase activase A, chloroplastic [Aegilops tauschii]	Traes_4DS_5C2095EE7.2	pep:novel chromosome:IWGSC2:4D:16542171:16544667:-1 gene:Traes_4DS_5C2095EE7 transcript:Traes_4DS_5C2095EE7.2 description:"rubisco activase"	0.941365	0.95035	0.935778	0.942498	0.535328	0.000171827	0.00241374	1.07337	1.08515	1.06668	1.07507	0.524278	0.000155141	0.00368476	464	50.9073	7.29834	74.78	5	23	28	1489	9061.01
gi|473993302	5-methyltetrahydropteroyltriglutamate--homocysteine methyltransferase [Triticum urartu]	Traes_5DS_1BD5492E6.1	pep:novel chromosome:IWGSC2:5D:12462500:12468265:1 gene:Traes_5DS_1BD5492E6 transcript:Traes_5DS_1BD5492E6.1	0.958799	0.919575	1.03597	0.971447	0.752385	0.450619	0.571758	1.00448	1.00727	0.927856	0.979869	0.852808	0.482289	0.621136	765	84.4993	6.03662	64.97	2	4	45	1311	9053.25
gi|473993302	5-methyltetrahydropteroyltriglutamate--homocysteine methyltransferase [Triticum urartu]	Traes_5BS_E431D5D9D.1	pep:novel chromosome:IWGSC2:5B:13381175:13391171:-1 gene:Traes_5BS_E431D5D9D transcript:Traes_5BS_E431D5D9D.1	1.02157	1.00281	1.01037	1.01158	0.922715	0.100802	0.192676	1.00148	0.989245	0.963042	0.984589	0.886285	0.24563	0.405544	765	84.5683	6.11279	62.22	1	4	44	1243	8476.93
gi|326493636	predicted protein [Hordeum vulgare subsp. vulgare]	Traes_5BS_FF89E832D.1	pep:novel chromosome:IWGSC2:5B:3730403:3735286:1 gene:Traes_5BS_FF89E832D transcript:Traes_5BS_FF89E832D.1	1.03567	0.998483	1.00908	1.01441	0.907413	0.262542	0.386718	1.061	1.08646	1.07538	1.07428	0.529783	0.000544867	0.00854733	446	48.0564	5.68115	79.6	5	4	29	1194	7509.03
gi|475620440	5-methyltetrahydropteroyltriglutamate--homocysteine methyltransferase [Aegilops tauschii]	Traes_4DS_D97A96AE5.2	pep:novel scaffold:IWGSC2:IWGSC_CSS_4DS_scaff_1477646:1:5878:1 gene:Traes_4DS_D97A96AE5 transcript:Traes_4DS_D97A96AE5.2	1.17502	1.30738	1.01087	1.16443	0.143177	0.127667	0.229141	1.07248	1.02214	1.08269	1.0591	0.616384	0.0342473	0.109421	766	84.2543	6.45557	59.14	6	2	39	984	7430.64
gi|357156162	PREDICTED: proteasome subunit alpha type-5 [Brachypodium distachyon]	Traes_4AL_8BCE46958.1	pep:novel chromosome:IWGSC2:4A:158846730:158851219:1 gene:Traes_4AL_8BCE46958 transcript:Traes_4AL_8BCE46958.1	0.958912	0.968025	0.975137	0.967358	0.721139	0.00161558	0.0106161	0.950904	0.956651	0.971101	0.959552	0.720449	0.12706	0.263568	237	25.9509	4.81787	59.92	5	10	12	84	7412.39
gi|253783729	glyceraldehyde-3-phosphate dehydrogenase [Triticum aestivum]	Traes_7DL_961822B36.2	pep:novel chromosome:IWGSC2:7D:67277057:67280381:-1 gene:Traes_7DL_961822B36 transcript:Traes_7DL_961822B36.2	1.06119	1.08591	1.05619	1.06776	0.533168	0.00180118	0.0112841	1.00056	1.00416	1.03474	1.01315	0.921246	0.291825	0.45549	337	36.5048	7.18115	80.12	10	15	24	1268	6923.65
gi|475626573	Sucrose synthase 1 [Aegilops tauschii]	Traes_7AS_2742DDF6C.2	pep:novel chromosome:IWGSC2:7A:28310684:28315990:-1 gene:Traes_7AS_2742DDF6C transcript:Traes_7AS_2742DDF6C.2	0.876087	0.855816	0.848692	0.860198	0.124986	6.96223e-05	0.00134999	0.978245	0.975971	0.953532	0.969249	0.779574	0.017551	0.0720809	809	92.4531	6.0874	64.28	4	4	48	1527	6626.35
gi|474352688	Oxygen-evolving enhancer protein 1, chloroplastic [Triticum urartu]	Traes_2BL_4B8B77E73.1	pep:known chromosome:IWGSC2:2B:223450975:223452603:-1 gene:Traes_2BL_4B8B77E73 transcript:Traes_2BL_4B8B77E73.1 description:"Oxygen-evolving enhancer protein 1, chloroplastic "	0.974734	0.944989	0.952531	0.957418	0.644588	0.0088414	0.0321773	1.00749	1.00799	1.01736	1.01095	0.935467	0.0269993	0.0947057	328	34.4074	5.89697	67.99	10	21	21	1139	6506.73
gi|326519084	predicted protein, partial [Hordeum vulgare subsp. vulgare]	Traes_4BS_68CAC6828.1	pep:novel chromosome:IWGSC2:4B:219029822:219041080:-1 gene:Traes_4BS_68CAC6828 transcript:Traes_4BS_68CAC6828.1	1.1187	1.13779	1.15367	1.13672	0.21691	0.00170928	0.00284672	1.06873	1.14305	1.17268	1.12815	0.283479	0.0143225	0.0634008	683	75.1906	6.25244	31.48	10	3	18	112	6485.93
gi|326514918	predicted protein [Hordeum vulgare subsp. vulgare]	Traes_7BS_182F2A1F1.1	pep:novel chromosome:IWGSC2:7B:26381724:26385734:-1 gene:Traes_7BS_182F2A1F1 transcript:Traes_7BS_182F2A1F1.1	0.889309	0.851487	0.84435	0.861716	0.130824	0.000581356	0.00540588	0.892688	0.877846	0.789452	0.853329	0.178473	0.0104053	0.0521057	808	92.1488	6.25244	61.88	4	3	45	1435	6466.3
gi|326496176	predicted protein [Hordeum vulgare subsp. vulgare]	Traes_6DL_B3AD4834A.1	pep:novel chromosome:IWGSC2:6D:85272265:85275134:1 gene:Traes_6DL_B3AD4834A transcript:Traes_6DL_B3AD4834A.1	1.14269	1.07639	1.18036	1.13315	0.230001	0.312516	0.437862	1.16296	1.12466	1.23593	1.17452	0.149253	0.0925872	0.21281	337	36.5857	7.15186	80.42	10	2	23	1260	6168.75
gi|148508784	glyceraldehyde-3-phosphate dehydrogenase [Triticum aestivum]	Traes_6AL_174253A75.2	pep:novel scaffold:IWGSC2:IWGSC_CSS_6AL_scaff_5749470:5054:7810:-1 gene:Traes_6AL_174253A75 transcript:Traes_6AL_174253A75.2	1.01239	0.96951	0.96719	0.983031	0.847594	0.0118626	0.0395242	1.08947	1.01673	1.15219	1.08613	0.466033	0.00589682	0.0363648	337	36.5546	6.87354	80.42	10	2	23	1260	6168.75
gi|461744058	enolase [Triticum aestivum]	Traes_5DS_6429161E7.1	pep:novel chromosome:IWGSC2:5D:5371605:5374317:1 gene:Traes_5DS_6429161E7 transcript:Traes_5DS_6429161E7.1	1.05614	1.06376	1.05614	1.05868	0.588849	2.07954e-05	0.000621131	0.996659	1.04692	1.01564	1.01974	0.871921	0.249149	0.409183	353	38.4505	5.93506	83.57	4	3	26	883	6099.46
gi|14017571	photosystem I P700 chlorophyll a apoprotein A2 (chloroplast) [Triticum aestivum]	EPlTAEP00000010048	pep:novel chromosome:IWGSC2:Pt:36897:39101:-1 gene:EPlTAEG00000010048 transcript:EPlTAET00000010048 description:"Photosystem I P700 chlorophyll a apoprotein A2"	0.892756	0.892592	0.907734	0.897694	0.271283	3.42365e-05	0.000840145	1.10481	1.10788	1.10492	1.10587	0.371221	4.88241e-08	3.60932e-05	734	82.5329	7.15186	20.71	4	13	13	679	5929.54
gi|129915	RecName: Full=Phosphoglycerate kinase, chloroplastic; Flags: Precursor [Triticum aestivum]	Traes_1AL_7C91EF27D.1	pep:novel chromosome:IWGSC2:1A:219299629:219301782:-1 gene:Traes_1AL_7C91EF27D transcript:Traes_1AL_7C91EF27D.1 description:"Phosphoglycerate kinase, chloroplastic "	0.910508	0.9117	0.933543	0.918584	0.385367	0.000406001	0.00421244	0.956083	0.978842	0.955754	0.96356	0.746612	0.00884897	0.0468093	347	36.3993	5.08447	88.47	9	17	25	974	5820.6
gi|195617694	histone H4 [Zea mays]	Traes_1AL_00485097A.2	pep:novel scaffold:IWGSC2:IWGSC_CSS_1AL_scaff_3947740:1:233:-1 gene:Traes_1AL_00485097A transcript:Traes_1AL_00485097A.2	0.954635	0.93264	0.937737	0.941671	0.535328	0.000929769	0.00726374	0.971257	0.965879	0.953558	0.963565	0.746612	0.00224595	0.0199139	77	8.881	10.9312	71.43	45	3	8	1296	5447.33
gi|474216389	Elongation factor 1-alpha [Triticum urartu]	Traes_4AS_84CE89EBD.1	pep:novel scaffold:IWGSC2:IWGSC_CSS_4AS_scaff_5933919:1:1767:-1 gene:Traes_4AS_84CE89EBD transcript:Traes_4AS_84CE89EBD.1	1.07482	1.19822	1.2359	1.16965	0.129953	0.0251807	0.0687845	1.01529	1.03209	1.06241	1.0366	0.755884	0.0567364	0.153354	383	42.277	8.48486	65.01	18	2	20	1227	5410.47
gi|475548007	ATP synthase subunit beta, mitochondrial [Aegilops tauschii]	TRAES3BF058700080CFD_t1	pep:novel chromosome:IWGSC2:3B:478117445:478121102:-1 gene:TRAES3BF058700080CFD_g transcript:TRAES3BF058700080CFD_t1	0.927209	0.999403	1.01459	0.980401	0.823634	0.50744	0.622485	0.995621	1.05862	1.06725	1.0405	0.736081	0.147296	0.290757	418	45.1035	5.61768	74.16	3	4	23	787	5259.54
gi|525291	ATP synthase beta subunit [Triticum aestivum]	Traes_1AL_52E56C8D3.1	pep:novel chromosome:IWGSC2:1A:236119400:236121793:1 gene:Traes_1AL_52E56C8D3 transcript:Traes_1AL_52E56C8D3.1	1.04676	1.09766	1.04775	1.06406	0.557526	0.0189132	0.0560103	0.933198	0.913343	0.94151	0.92935	0.527267	0.00107187	0.012832	409	44.2179	5.70654	77.51	4	4	23	799	5196.71
gi|474012573	Heat shock cognate 70 kDa protein 1 [Triticum urartu]	Traes_2BL_A6E213603.1	pep:novel chromosome:IWGSC2:2B:103873519:103877740:-1 gene:Traes_2BL_A6E213603 transcript:Traes_2BL_A6E213603.1	1.11083	1.20577	1.09438	1.13699	0.21691	0.0168679	0.0512889	1.0092	0.964784	0.922788	0.965592	0.759766	0.239941	0.399046	647	71.0931	5.18604	64.61	12	2	37	867	5027.1
gi|207365763	Class III peroxidase [Triticum aestivum]	Traes_2DS_2CCCA54C1.1	pep:novel chromosome:IWGSC2:2D:18898212:18899501:1 gene:Traes_2DS_2CCCA54C1 transcript:Traes_2DS_2CCCA54C1.1 description:"Peroxidase "	0.857896	0.865739	0.841814	0.85515	0.111224	3.2987e-05	0.000823145	0.996455	1.04229	1.06935	1.03603	0.762534	0.16559	0.312176	314	32.5181	8.06006	86.94	24	6	20	714	4992.09
gi|326500100	predicted protein [Hordeum vulgare subsp. vulgare]	Traes_2AL_783CF383F.1	pep:novel chromosome:IWGSC2:2A:75021621:75023101:1 gene:Traes_2AL_783CF383F transcript:Traes_2AL_783CF383F.1	0.877861	0.865891	0.923228	0.888993	0.22966	0.0031387	0.0160991	1.0338	0.981221	0.997062	1.00403	0.985595	0.808701	0.875784	408	43.3443	7.37158	67.65	2	1	20	927	4957.31
gi|461744058	enolase [Triticum aestivum]	Traes_5BS_F56E72D93.2	pep:novel chromosome:IWGSC2:5B:3347689:3352284:1 gene:Traes_5BS_F56E72D93 transcript:Traes_5BS_F56E72D93.2	0.919746	0.974124	1.01268	0.968851	0.736724	0.31221	0.437745	0.989658	0.908209	1.00985	0.96924	0.779574	0.378163	0.534143	460	49.1045	5.45264	71.96	6	2	28	1053	4760.07
gi|475527099	Heat shock cognate 70 kDa protein 1 [Aegilops tauschii]	Traes_5BS_DFCC9863A.1	pep:novel chromosome:IWGSC2:5B:75610445:75614574:1 gene:Traes_5BS_DFCC9863A transcript:Traes_5BS_DFCC9863A.1	0.959176	1.1439	0.843954	0.982343	0.839598	0.849681	0.898607	1.04204	0.87954	0.759256	0.893613	0.340525	0.263948	0.425569	647	71.0351	5.18604	64.61	13	1	37	830	4625.75
gi|326500100	predicted protein [Hordeum vulgare subsp. vulgare]	Traes_2BL_5D64E8C87.1	pep:novel scaffold:IWGSC2:IWGSC_CSS_2BL_scaff_7993541:535:2017:1 gene:Traes_2BL_5D64E8C87 transcript:Traes_2BL_5D64E8C87.1	0.903894	0.853075	0.929946	0.895638	0.261651	0.0098541	0.0348131	0.993045	0.971849	0.992084	0.985659	0.892986	0.10661	0.233602	408	43.3713	7.6792	67.65	3	1	20	976	4547.07
gi|14017569	ATP synthase CF1 alpha subunit (chloroplast) [Triticum aestivum]	EPlTAEP00000010058	pep:novel chromosome:IWGSC2:Pt:34332:35846:1 gene:EPlTAEG00000010058 transcript:EPlTAET00000010058 description:"ATP synthase subunit alpha, chloroplastic"	0.966051	0.956566	0.963868	0.962162	0.682555	0.000190691	0.00255725	1.10097	1.10519	1.10476	1.10364	0.380052	1.67604e-07	6.19506e-05	504	55.2612	6.48096	60.12	8	23	26	959	4490.31
gi|357123831	PREDICTED: heat shock cognate 70 kDa protein 2-like [Brachypodium distachyon]	Traes_5BL_88E594FCF.1	pep:novel scaffold:IWGSC2:IWGSC_CSS_5BL_scaff_10874641:3048:8099:-1 gene:Traes_5BL_88E594FCF transcript:Traes_5BL_88E594FCF.1	1.05692	1.06103	1.0366	1.05151	0.634277	0.00241596	0.0136597	1.03122	1.0728	0.985769	1.02993	0.802927	0.299543	0.464715	648	71.0921	5.24951	66.82	13	5	39	829	4450.48
gi|81176509	atp1 (mitochondrion) [Triticum aestivum]	EPlTAEP00000010092	pep:known chromosome:IWGSC2:Mt:6832:8361:1 gene:EPlTAEG00000010126 transcript:EPlTAET00000010126 description:"ATP synthase subunit alpha, mitochondrial "	0.974051	0.973173	0.949759	0.965661	0.713378	0.0124805	0.0409372	1.00955	1.03319	1.01501	1.01925	0.87892	0.0544395	0.149053	509	55.2717	5.89697	60.12	21	4	26	726	4371.35
gi|129916	RecName: Full=Phosphoglycerate kinase, cytosolic [Triticum aestivum]	Traes_6DS_CDB16CE3F.1	pep:novel chromosome:IWGSC2:6D:53812731:53816155:-1 gene:Traes_6DS_CDB16CE3F transcript:Traes_6DS_CDB16CE3F.1 description:"Phosphoglycerate kinase, cytosolic "	0.977657	0.974278	1.01345	0.988462	0.887668	0.409328	0.533678	0.967894	0.887277	0.864254	0.906475	0.399958	0.0408778	0.123217	401	42.0966	5.69385	82.79	3	1	27	724	4293.55
gi|475554973*	Elongation factor 1-alpha [Aegilops tauschii]	Traes_2AS_BD2A53CC41.1	pep:known chromosome:IWGSC2:2A:12758423:12760474:1 gene:Traes_2AS_BD2A53CC41 transcript:Traes_2AS_BD2A53CC41.1 description:"Elongation factor 1-alpha "	1.32224	1.21924	1.4025	1.31466	0.00791535	0.00404642	0.0191138	0.972783	1.0125	0.941422	0.975568	0.82609	0.300551	0.46579	455	50.042	8.73389	52.53	17	1	20	1028	4231.95
gi|129916*	RecName: Full=Phosphoglycerate kinase, cytosolic [Triticum aestivum]	Traes_6BS_7508E51F3.1	pep:novel chromosome:IWGSC2:6B:117915494:117918352:1 gene:Traes_6BS_7508E51F3 transcript:Traes_6BS_7508E51F3.1	1.11512	1.10033	1.08879	1.10141	0.357329	0.000184214	0.00249871	0.775097	0.786473	0.789273	0.78097	0.0754442	9.63387e-07	6.38943e-06	337	35.1577	5.19873	89.61	3	1	24	668	4222.94
gi|669029327	unnamed protein product [Triticum aestivum]	TRAES3BF026200060CFD_t1	pep:novel chromosome:IWGSC2:3B:421870112:421876791:1 gene:TRAES3BF026200060CFD_g transcript:TRAES3BF026200060CFD_t1	0.963652	0.911858	0.909095	0.928202	0.441173	0.0155203	0.0480561	0.811024	0.84235	0.822195	0.82519	0.104289	4.45389e-05	0.00168848	258	27.9452	8.07471	53.1	8	9	13	680	4138.79
gi|129916	RecName: Full=Phosphoglycerate kinase, cytosolic [Triticum aestivum]	Traes_6AS_F9E75ED21.2*	pep:novel scaffold:IWGSC2:IWGSC_CSS_6AS_scaff_4365316:5533:8825:-1 gene:Traes_6AS_F9E75ED21 transcript:Traes_6AS_F9E75ED21.2	1.40254	1.43735	1.3654	1.40352	0.00342536	9.38996e-05	0.000170727	1.11111	1.16355	1.2617	1.17878	0.140765	0.0154638	0.0669005	409	43.2275	6.60986	71.64	4	1	25	695	4130.81
gi|475551788	Heat shock cognate 70 kDa protein [Aegilops tauschii]	Traes_4AS_B978C93FA.1	pep:novel scaffold:IWGSC2:IWGSC_CSS_4AS_scaff_6015113:4544:6999:-1 gene:Traes_4AS_B978C93FA transcript:Traes_4AS_B978C93FA.1	1.06643	1.06805	1.07389	1.06945	0.527177	6.75027e-06	0.000321944	1.05254	1.02683	1.02361	1.03433	0.775907	0.0199467	0.0780189	651	71.2341	5.21143	64.98	19	10	40	790	4121.09
gi|475567072	Fructose-bisphosphate aldolase cytoplasmic isozyme [Aegilops tauschii]	TRAES3BF044000030CFD_t1	pep:novel chromosome:IWGSC2:3B:640250289:640252179:1 gene:TRAES3BF044000030CFD_g transcript:TRAES3BF044000030CFD_t1	1.02807	1.09014	1.02082	1.04634	0.674604	0.102847	0.195638	0.969652	0.998594	0.933915	0.967387	0.766359	0.156202	0.300905	358	38.786	7.21045	75.98	9	6	24	793	4075.73
gi|194425587	root peroxidase [Triticum aestivum]	Traes_2AS_EE549925C.1	pep:novel chromosome:IWGSC2:2A:154763263:154764541:-1 gene:Traes_2AS_EE549925C transcript:Traes_2AS_EE549925C.1	0.848886	0.861219	0.905557	0.871887	0.162995	0.00173826	0.0111136	0.971181	1.05488	1.05485	1.02697	0.82342	0.388352	0.543601	260	27.3055	7.95752	84.62	21	4	17	588	4042.57
gi|326521510	predicted protein [Hordeum vulgare subsp. vulgare]	Traes_2BL_2B45081D4.1	pep:novel chromosome:IWGSC2:2B:343599518:343600486:-1 gene:Traes_2BL_2B45081D4 transcript:Traes_2BL_2B45081D4.1	0.965852	0.958261	0.986639	0.970251	0.744546	0.0247324	0.0680947	1.11186	1.19353	1.18837	1.16459	0.172321	0.00337615	0.0257301	322	34.1642	5.89697	58.7	1	3	13	632	3943.4
gi|326500472*	predicted protein [Hordeum vulgare subsp. vulgare]	Traes_2DS_C6B631387.1	pep:novel chromosome:IWGSC2:2D:20242319:20244290:-1 gene:Traes_2DS_C6B631387 transcript:Traes_2DS_C6B631387.1 description:"Elongation factor 1-beta "	1.28324	1.23285	1.25197	1.25364	0.0403262	6.65942e-05	0.000131881	1.14577	1.06747	1.09666	1.1033	0.384522	0.00509503	0.033185	218	23.3176	4.66553	61.93	8	2	11	148	3893.83
gi|326533372	predicted protein, partial [Hordeum vulgare subsp. vulgare]	Traes_4AL_4C3BBE546.1	pep:novel scaffold:IWGSC2:IWGSC_CSS_4AL_scaff_7174148:15:2857:1 gene:Traes_4AL_4C3BBE546 transcript:Traes_4AL_4C3BBE546.1	1.06338	1.0121	1.03004	1.03517	0.75158	0.0793002	0.161439	0.989001	0.998881	1.01452	1.0008	0.993342	0.919488	0.948518	504	54.5944	5.5415	57.54	4	10	27	808	3881.95
gi|326487358	predicted protein [Hordeum vulgare subsp. vulgare]	Traes_5AL_9C5A73F10.1	pep:novel chromosome:IWGSC2:5A:4382784:4383950:1 gene:Traes_5AL_9C5A73F10 transcript:Traes_5AL_9C5A73F10.1 description:"Ribulose bisphosphate carboxylase small chain clone 512 "	0.934065	0.902013	0.922212	0.91943	0.385367	0.000999725	0.00759945	1.00552	1.08167	1.0081	1.03176	0.789373	0.272243	0.434325	136	15.7458	5.5415	82.35	12	4	14	1320	3832.43
gi|806825206	putative elongation factor 1 [Secale cereale]	Traes_5DL_FC9E6D3F7.1	pep:novel chromosome:IWGSC2:5D:150557604:150560771:1 gene:Traes_5DL_FC9E6D3F7 transcript:Traes_5DL_FC9E6D3F7.1	0.998	0.996185	0.988889	0.994358	0.935861	0.112685	0.208908	1.04387	1.03145	1.04714	1.04082	0.72953	0.001031	0.0125202	843	93.8686	6.16357	66.79	9	15	53	866	3808.03
gi|50400847*	RecName: Full=Plasma membrane ATPase; AltName: Full=Proton pump [Triticum aestivum]	Traes_2AL_2C50DEE4C.1	pep:novel scaffold:IWGSC2:IWGSC_CSS_2AL_scaff_6435093:1:6295:1 gene:Traes_2AL_2C50DEE4C transcript:Traes_2AL_2C50DEE4C.1 description:"Plasma membrane ATPase"	1.27898	1.28459	1.29213	1.28523	0.0150903	1.90963e-07	3.64308e-05	0.981283	0.999854	0.988457	0.989865	0.919796	0.134138	0.271675	951	104.618	6.81494	50.58	32	31	43	787	3795.87
gi|291061974	putative pyruvate dehydrogenase E1 component alpha subunit, partial [Triticum aestivum]	Traes_6AL_561563DC7.1	pep:novel scaffold:IWGSC2:IWGSC_CSS_6AL_scaff_5830958:92:2863:1 gene:Traes_6AL_561563DC7 transcript:Traes_6AL_561563DC7.1	1.13058	1.14506	1.15642	1.14402	0.195408	0.00213397	0.0125325	0.974783	0.985495	0.993236	0.984504	0.886285	0.0267555	0.0940179	161	17.9911	7.48877	62.73	3	11	13	123	3698.77
gi|474004599	Peroxidase 66 [Triticum urartu]	Traes_2AL_2224DCC1A.1	pep:novel chromosome:IWGSC2:2A:246258433:246259560:-1 gene:Traes_2AL_2224DCC1A transcript:Traes_2AL_2224DCC1A.1	0.894182	0.909177	0.928125	0.910495	0.333619	0.000803963	0.00654909	1.1214	1.05324	1.05489	1.07651	0.513372	0.0270832	0.0947193	293	31.7346	8.79248	57.34	1	5	12	581	3698.73
gi|473983421	Heat shock cognate 70 kDa protein 1 [Triticum urartu]	Traes_5DL_A51C04BEB.1	pep:novel chromosome:IWGSC2:5D:149076112:149078130:1 gene:Traes_5DL_A51C04BEB transcript:Traes_5DL_A51C04BEB.1	0.913795	0.872874	0.902238	0.896302	0.261651	0.00104408	0.00780618	0.946699	1.01728	1.06205	1.00868	0.949737	0.808836	0.87577	474	52.2034	5.10986	63.71	6	1	27	585	3672.12
gi|474111565	60S ribosomal protein L7-2 [Triticum urartu]	Traes_5DL_9D4164773.2	pep:novel chromosome:IWGSC2:5D:141980526:141983067:1 gene:Traes_5DL_9D4164773 transcript:Traes_5DL_9D4164773.2	1.06392	1.34374	1.11673	1.1748	0.11972	0.0647803	0.139364	1.06514	1.14874	0.926715	1.04686	0.690784	0.0609443	0.160832	244	28.2875	10.0083	68.03	7	1	21	317	3632.05
gi|357136145*	PREDICTED: V-type proton ATPase subunit B 2-like [Brachypodium distachyon]	Traes_3DL_EFB2D973B.2	pep:novel scaffold:IWGSC2:IWGSC_CSS_3DL_scaff_6853448:434:5737:-1 gene:Traes_3DL_EFB2D973B transcript:Traes_3DL_EFB2D973B.2	1.25153	1.17642	1.20502	1.21099	0.0642028	0.000647697	0.00570861	1.04862	1.2132	1.05171	1.10451	0.375618	0.126849	0.263223	488	54.2977	5.19873	60.45	11	1	26	611	3620.63
gi|90025017	vacuolar proton-ATPase subunit A [Triticum aestivum]	Traes_7BL_33D89470B.1	pep:novel chromosome:IWGSC2:7B:234376994:234382795:1 gene:Traes_7BL_33D89470B transcript:Traes_7BL_33D89470B.1 description:"vacuolar ATP synthase subunit A"	1.06278	0.935221	1.03366	1.01055	0.930388	0.798051	0.860783	1.00323	1.07785	0.965712	1.0156	0.900017	0.660677	0.766879	566	62.4586	5.5542	78.62	1	1	38	549	3600.96
gi|473721335	Ribulose bisphosphate carboxylase small chain PWS4.3, chloroplastic [Triticum urartu]	Traes_2BS_640D008BF.1	pep:novel scaffold:IWGSC2:IWGSC_CSS_2BS_scaff_5243603:1357:2650:-1 gene:Traes_2BS_640D008BF transcript:Traes_2BS_640D008BF.1 description:"Ribulose bisphosphate carboxylase small chain PWS4.3, chloroplastic "	0.957718	0.878819	0.890056	0.908865	0.32813	0.0208634	0.0602767	1.14995	1.09835	1.13861	1.12897	0.279893	0.00118396	0.0135434	174	19.3617	8.54346	64.37	17	1	14	1228	3503.7
gi|471270462	AChain A, Crystal Structure Of Wheat Cyclophilin A At 1.25 A Resolution	Traes_6AS_82E93D872.1	pep:novel scaffold:IWGSC2:IWGSC_CSS_6AS_scaff_4374443:3394:4848:-1 gene:Traes_6AS_82E93D872 transcript:Traes_6AS_82E93D872.1	1.0006	1.00497	0.99857	1.00138	0.992003	0.505156	0.620842	0.971495	0.98484	0.971511	0.975949	0.82609	0.00565413	0.0354974	171	18.3791	8.25049	67.25	5	7	9	793	3475.18
gi|14017597	photosystem II 47 kDa protein (chloroplast) [Triticum aestivum]	EPlTAEP00000010015	pep:known chromosome:IWGSC2:Pt:68325:69851:1 gene:EPlTAEG00000010015 transcript:EPlTAET00000010015 description:"Photosystem II CP47 reaction center protein"	0.956911	0.960154	1.00333	0.973466	0.768117	0.150831	0.259533	1.01711	1.02534	1.0124	1.01828	0.885937	0.00841786	0.0452575	508	56.0564	6.53662	35.43	30	3	13	565	3474.97
gi|669030665	unnamed protein product [Triticum aestivum]	TRAES3BF107400010CFD_t1	pep:novel chromosome:IWGSC2:3B:640776010:640778775:1 gene:TRAES3BF107400010CFD_g transcript:TRAES3BF107400010CFD_t1	1.07879	1.05384	1.08636	1.073	0.503619	0.00175302	0.0111477	0.970347	0.987436	0.906944	0.954909	0.688052	0.139338	0.279338	358	38.8711	7.21045	74.3	7	2	23	671	3318.67
gi|475434162	Adenosylhomocysteinase [Aegilops tauschii]	Traes_2AL_E2EB5EF03.2	pep:novel scaffold:IWGSC2:IWGSC_CSS_2AL_scaff_6433619:1:717:-1 gene:Traes_2AL_E2EB5EF03 transcript:Traes_2AL_E2EB5EF03.2	0.978548	0.995798	0.933025	0.969124	0.736724	0.196703	0.313558	0.872465	0.872138	1.00438	0.916327	0.453281	0.0533103	0.147464	239	26.2661	5.03369	71.55	3	1	13	340	3235.23
gi|461744056	enolase [Triticum aestivum]	Traes_5DS_EDA1C856E.1	pep:novel chromosome:IWGSC2:5D:8470180:8472653:-1 gene:Traes_5DS_EDA1C856E transcript:Traes_5DS_EDA1C856E.1	0.999706	1.00531	0.96565	0.990221	0.903728	0.474123	0.591803	1.10229	0.984358	0.978472	1.02171	0.857972	0.618954	0.737706	104	10.8584	4.66553	77.88	1	1	5	392	3162.62
gi|110270498	heat shock protein 90 [Triticum aestivum]	Traes_5DL_89CF7F5DE.1	pep:novel scaffold:IWGSC2:IWGSC_CSS_5DL_scaff_4529831:4990:8721:1 gene:Traes_5DL_89CF7F5DE transcript:Traes_5DL_89CF7F5DE.1	1.02534	1.00103	1.01366	1.01334	0.915056	0.130081	0.232557	1.01925	1.02304	0.975546	1.00595	0.971222	0.716277	0.809954	700	80.4098	5.03369	63.29	7	25	49	805	3060.69
gi|326517553	predicted protein [Hordeum vulgare subsp. vulgare]	Traes_1AS_171AA28CA.1	pep:novel chromosome:IWGSC2:1A:163077162:163081119:-1 gene:Traes_1AS_171AA28CA transcript:Traes_1AS_171AA28CA.1	1.0736	1.08533	1.06029	1.07307	0.503619	0.000540102	0.0051602	0.975378	0.988521	0.979991	0.981297	0.859497	0.00829078	0.044942	502	52.7034	7.18115	60.76	4	19	25	457	3046.28
gi|326516786	predicted protein [Hordeum vulgare subsp. vulgare]	Traes_5DL_95E144096.1	pep:novel scaffold:IWGSC2:IWGSC_CSS_5DL_scaff_4583488:1336:3680:1 gene:Traes_5DL_95E144096 transcript:Traes_5DL_95E144096.1	1.0055	0.958128	0.981762	0.981797	0.839598	0.802815	0.864817	1.03294	1.01842	0.973055	1.00814	0.956888	0.453681	0.596636	377	41.6289	5.49072	62.33	5	3	20	526	2931.41
gi|475532718*	Phosphoenolpyruvate carboxylase 2 [Aegilops tauschii]	Traes_5BL_6642E2A8B.1	pep:novel chromosome:IWGSC2:5B:108044484:108050074:-1 gene:Traes_5BL_6642E2A8B transcript:Traes_5BL_6642E2A8B.1	1.2793	1.25389	1.22516	1.25279	0.0289737	8.5699e-05	0.00151291	1.05664	1.03232	1.01724	1.0354	0.769209	0.0368008	0.114067	972	110.116	5.79541	58.02	5	33	53	659	2916.91
gi|22607	14-3-3 protein homologue [Hordeum vulgare subsp. vulgare]	Traes_4DS_8D47B4C37.1	pep:novel scaffold:IWGSC2:IWGSC_CSS_4DS_scaff_2293108:1:3133:1 gene:Traes_4DS_8D47B4C37 transcript:Traes_4DS_8D47B4C37.1	0.95279	0.954413	0.933714	0.946972	0.570886	0.00133709	0.00934695	0.925296	0.973078	0.965318	0.954564	0.688052	0.0373279	0.114978	261	29.2467	4.88135	73.95	4	9	19	694	2858.69
gi|90025017	vacuolar proton-ATPase subunit A [Triticum aestivum]	Traes_7DL_D4B6FF473.1	pep:novel chromosome:IWGSC2:7D:217862451:217869207:1 gene:Traes_7DL_D4B6FF473 transcript:Traes_7DL_D4B6FF473.1 description:"vacuolar ATP synthase subunit A"	1.11554	1.07809	1.05518	1.08293	0.447595	0.0092086	0.0331062	1.02774	1.04635	1.08671	1.0536	0.64686	0.0369548	0.114365	676	74.1733	5.46533	74.41	2	7	44	654	2830.14
gi|326500992	predicted protein [Hordeum vulgare subsp. vulgare]	Traes_5DL_500C66579.1	pep:novel chromosome:IWGSC2:5D:63045031:63047910:1 gene:Traes_5DL_500C66579 transcript:Traes_5DL_500C66579.1	0.985341	1.00888	1.00847	1.0009	0.992003	0.00012338	0.00194061	1.0431	1.01282	0.996074	1.01733	0.892969	0.00501492	0.0329536	185	19.9756	5.31299	53.51	1	7	7	116	2822.37
gi|475503852	Peroxidase 52 [Aegilops tauschii]	Traes_6AS_621A7A571.1	pep:novel scaffold:IWGSC2:IWGSC_CSS_6AS_scaff_4378439:1842:3724:1 gene:Traes_6AS_621A7A571 transcript:Traes_6AS_621A7A571.1	0.903633	0.875387	0.926776	0.901932	0.291199	7.39263e-05	0.00140579	0.999311	0.94414	0.975629	0.973026	0.806111	0.00603522	0.0368722	175	17.6449	7.02002	42.86	15	4	6	85	2818.53
gi|474352176	Transketolase, chloroplastic [Triticum urartu]	Traes_7AS_CB60FA3AE.1	pep:novel scaffold:IWGSC2:IWGSC_CSS_7AS_scaff_4246109:1:1872:-1 gene:Traes_7AS_CB60FA3AE transcript:Traes_7AS_CB60FA3AE.1	1.0319	1.11612	1.11182	1.08662	0.426353	0.0340875	0.0856023	0.98578	1.09395	1.09321	1.05765	0.622418	0.183925	0.332234	390	41.941	5.74463	47.95	3	1	18	563	2789.5
gi|326494024	predicted protein [Hordeum vulgare subsp. vulgare]	Traes_4BS_E159CEEDF.1	pep:novel chromosome:IWGSC2:4B:16381386:16383485:1 gene:Traes_4BS_E159CEEDF transcript:Traes_4BS_E159CEEDF.1	0.991751	1.0193	1.02781	1.01295	0.915056	0.130238	0.232767	1.01817	0.977777	0.92878	0.974909	0.819424	0.395226	0.549193	377	41.7899	5.49072	62.33	4	1	20	427	2742.54
gi|326493440	predicted protein [Hordeum vulgare subsp. vulgare]	Traes_1DL_A91B639E3.1	pep:novel chromosome:IWGSC2:1D:128102035:128107037:-1 gene:Traes_1DL_A91B639E3 transcript:Traes_1DL_A91B639E3.1	0.972253	0.953991	0.967852	0.964699	0.705637	0.00303347	0.0157368	0.970422	0.962812	0.950333	0.961189	0.726971	0.00268848	0.0220522	231	24.0436	6.771	57.14	2	3	14	191	2704.67
gi|473813968	Chlorophyll a-b binding protein, chloroplastic [Triticum urartu]	Traes_5BL_29847C42C.1	pep:novel chromosome:IWGSC2:5B:199900569:199901879:-1 gene:Traes_5BL_29847C42C transcript:Traes_5BL_29847C42C.1	0.945374	0.904111	0.917765	0.922417	0.403531	0.00307407	0.0159056	1.00856	1.01206	1.01727	1.01263	0.921246	0.00751358	0.0422791	263	28.3212	5.2876	57.03	2	7	8	726	2680.04
gi|326525174*	predicted protein [Hordeum vulgare subsp. vulgare]	Traes_3B_B67388A96.1	pep:novel scaffold:IWGSC2:IWGSC_CSS_3B_scaff_10760092:3466:4814:1 gene:Traes_3B_B67388A96 transcript:Traes_3B_B67388A96.1	1.537	1.55946	1.52103	1.53935	5.75058e-06	0.000400874	0.00418125	0.986418	0.965898	1.11769	1.02334	0.851024	0.649279	0.759011	255	27.7461	5.70654	61.96	6	2	13	439	2677.37
gi|669030562	unnamed protein product [Triticum aestivum]	TRAES3BF019000090CFD_t1	pep:novel chromosome:IWGSC2:3B:628958846:628960186:1 gene:TRAES3BF019000090CFD_g transcript:TRAES3BF019000090CFD_t1	0.993731	1.03496	1.03731	1.022	0.846901	0.194985	0.311912	1.03971	1.03426	0.995643	1.0232	0.851024	0.169649	0.3171	376	41.6096	5.38916	62.77	2	5	20	469	2664.79
gi|473965828	Chlorophyll a-b binding protein 1, chloroplastic [Triticum urartu]	Traes_5BL_E3BC16326.4	pep:novel scaffold:IWGSC2:IWGSC_CSS_5BL_scaff_10804278:2363:3801:-1 gene:Traes_5BL_E3BC16326 transcript:Traes_5BL_E3BC16326.4	1.04398	1.10684	0.985062	1.04529	0.681445	0.267154	0.391561	1.01374	0.963384	1.01199	0.996369	0.959968	0.836606	0.893246	265	27.973	5.42725	56.98	21	2	8	747	2640.66
gi|474147702	Lysyl-tRNA synthetase [Triticum urartu]	Traes_5BL_4FE938B74.1	pep:novel chromosome:IWGSC2:5B:240817993:240823782:1 gene:Traes_5BL_4FE938B74 transcript:Traes_5BL_4FE938B74.1	1.1139	1.13977	1.13362	1.1291	0.243693	7.81215e-05	0.0014667	1.08474	1.05475	1.07616	1.07188	0.540895	0.00128656	0.0142486	612	68.7234	5.68115	51.63	3	23	25	130	2599.82
gi|474441074	Eukaryotic initiation factor 4A-1 [Triticum urartu]	Traes_6AS_9E38A95CB.1	pep:novel chromosome:IWGSC2:6A:32456796:32461570:-1 gene:Traes_6AS_9E38A95CB transcript:Traes_6AS_9E38A95CB.1	1.31566	1.09737	1.11151	1.17485	0.11972	0.475095	0.592641	1.31319	0.924156	0.873647	1.037	0.755884	0.181501	0.32987	414	46.8729	5.57959	55.07	4	2	23	476	2581.87
gi|326496957	predicted protein [Hordeum vulgare subsp. vulgare]	Traes_2AL_C6F2FA817.1	pep:known chromosome:IWGSC2:2A:78491928:78495093:1 gene:Traes_2AL_C6F2FA817 transcript:Traes_2AL_C6F2FA817.1 description:"2-Cys peroxiredoxin BAS1, chloroplastic "	1.05532	1.07313	1.05174	1.06007	0.582509	0.000815773	0.00659984	0.932446	0.922256	0.938717	0.93114	0.539076	0.000136789	0.00341338	258	27.9104	6.78564	60.08	5	1	14	389	2556.87
gi|326488173	predicted protein [Hordeum vulgare subsp. vulgare]	Traes_1AL_36143CEB9.2	pep:novel scaffold:IWGSC2:IWGSC_CSS_1AL_scaff_3905139:650:5064:1 gene:Traes_1AL_36143CEB9 transcript:Traes_1AL_36143CEB9.2	1.05785	1.02669	0.985058	1.0232	0.839425	0.333011	0.458967	0.839768	0.992424	0.934912	0.922368	0.486809	0.156093	0.300793	425	47.1785	11.3267	36.71	2	1	13	450	2555.69
gi|669028572	unnamed protein product [Triticum aestivum]	TRAES3BF062500090CFD_t1	pep:novel chromosome:IWGSC2:3B:192992401:192994474:-1 gene:TRAES3BF062500090CFD_g transcript:TRAES3BF062500090CFD_t1	0.963156	0.951882	1.03371	0.982917	0.847594	0.233438	0.354989	0.980462	0.965083	1.04728	0.99761	0.973333	0.258348	0.419054	145	15.4061	8.73389	41.38	2	5	6	31	2552.96
gi|473848356	Fructose-bisphosphate aldolase, chloroplastic [Triticum urartu]	Traes_4AL_C3729F680.2	pep:novel chromosome:IWGSC2:4A:114199686:114202865:1 gene:Traes_4AL_C3729F680 transcript:Traes_4AL_C3729F680.2	0.936069	0.903207	0.911635	0.91697	0.373508	0.00108655	0.00808283	0.957948	0.981169	0.947725	0.962281	0.733506	0.0189041	0.0752346	388	41.9464	6.16357	53.87	8	1	16	492	2551.75
gi|474276683	Peroxidase 12 [Triticum urartu]	Traes_2BL_EBB1E8AC6.1	pep:novel scaffold:IWGSC2:IWGSC_CSS_2BL_scaff_7985397:217:1619:1 gene:Traes_2BL_EBB1E8AC6 transcript:Traes_2BL_EBB1E8AC6.1	0.974837	0.997414	0.969125	0.980459	0.823634	0.0864265	0.172154	0.866524	0.833816	0.999505	0.899948	0.369598	0.119521	0.252355	341	35.3271	6.53662	37.24	1	2	11	440	2551.03
gi|131394	RecName: Full=Oxygen-evolving enhancer protein 2, chloroplastic; Short=OEE2; AltName: Full=23 kDa subunit of oxygen evolving system of photosystem II; AltName: Full=23 kDa thylakoid membrane protein; AltName: Full=OEC 23 kDa subunit; Flags: Precursor [Triticum aestivum]	Traes_2AL_0A039E562.1	pep:known chromosome:IWGSC2:2A:74065523:74066827:-1 gene:Traes_2AL_0A039E562 transcript:Traes_2AL_0A039E562.1 description:"Oxygen-evolving enhancer protein 2, chloroplastic "	0.926691	0.935879	0.929585	0.930718	0.460629	1.39521e-05	0.000506213	0.967625	0.972873	0.956617	0.965705	0.759766	0.00201402	0.0187279	259	27.2248	8.47021	58.3	4	16	16	709	2525.31
gi|326534222	predicted protein [Hordeum vulgare subsp. vulgare]	Traes_7AL_A761447C9.2	pep:novel chromosome:IWGSC2:7A:139330372:139333245:-1 gene:Traes_7AL_A761447C9 transcript:Traes_7AL_A761447C9.2	0.975012	1.09203	1.01419	1.02708	0.809747	0.0682668	0.145174	1.0122	1.09389	1.02003	1.04204	0.723005	0.803078	0.87177	414	46.942	5.47803	55.07	3	2	23	507	2471.78
gi|474352894	Peroxidase 12 [Triticum urartu]	Traes_2AL_20BC426B9.1	pep:novel chromosome:IWGSC2:2A:248655036:248656996:1 gene:Traes_2AL_20BC426B9 transcript:Traes_2AL_20BC426B9.1	0.860971	0.952154	0.843721	0.885615	0.216767	0.0272709	0.0724854	1.09973	1.03022	1.16547	1.09847	0.407413	0.0652352	0.168399	341	36.4821	6.22705	39.3	2	2	11	479	2469.52
gi|326527757	predicted protein [Hordeum vulgare subsp. vulgare]	Traes_4BS_D12DBE6D3.1	pep:novel chromosome:IWGSC2:4B:216697753:216700682:1 gene:Traes_4BS_D12DBE6D3 transcript:Traes_4BS_D12DBE6D3.1	0.861357	0.911476	0.919706	0.897513	0.271283	0.00492535	0.0218355	0.870489	0.903196	0.892411	0.888699	0.317311	0.000319128	0.00593498	388	41.8435	7.21045	52.32	7	1	16	479	2452.49
gi|669030590	unnamed protein product [Triticum aestivum]	TRAES3BF044200210CFD_t1	pep:novel chromosome:IWGSC2:3B:631651011:631653178:1 gene:TRAES3BF044200210CFD_g transcript:TRAES3BF044200210CFD_t1 description:"Chlorophyll A-B binding family protein"	0.968808	0.948062	0.936882	0.951251	0.599977	0.00646215	0.0262481	0.967869	0.983767	0.970176	0.973938	0.812764	0.00627635	0.0376836	272	28.2921	8.82178	36.76	2	5	9	295	2447.15
gi|251832986	plastid glutamine synthetase 2 [Triticum aestivum]	Traes_2BL_342BDEA35.2	pep:novel chromosome:IWGSC2:2B:303841734:303845958:1 gene:Traes_2BL_342BDEA35 transcript:Traes_2BL_342BDEA35.2 description:"glutamine synthetase 2"	0.993024	0.967988	1.00114	0.987384	0.879643	0.274734	0.399502	1.11665	1.11553	1.07578	1.10266	0.384522	0.0015778	0.0160329	498	53.6802	6.46826	50	5	13	17	556	2439.48
gi|475625574	Putative aconitate hydratase, cytoplasmic [Aegilops tauschii]	Traes_6BL_4704FF2B4.1	pep:novel chromosome:IWGSC2:6B:201437015:201442966:-1 gene:Traes_6BL_4704FF2B4 transcript:Traes_6BL_4704FF2B4.1	1.0569	1.00531	1.00143	1.02121	0.854397	0.301106	0.427139	0.795547	0.948927	0.967926	0.904133	0.389698	0.153794	0.298013	906	98.7489	6.18896	56.4	1	5	42	575	2428.07
gi|473999607	60S ribosomal protein L13a-4 [Triticum urartu]	Traes_2DL_167A88938.1	pep:novel scaffold:IWGSC2:IWGSC_CSS_2DL_scaff_9910038:1:2549:1 gene:Traes_2DL_167A88938 transcript:Traes_2DL_167A88938.1	1.14512	1.07332	1.16283	1.12709	0.250769	0.00247403	0.0138686	1.04973	1.06459	1.07011	1.06147	0.604412	0.35215	0.512959	206	23.5959	10.4624	51.46	3	3	14	143	2423.05
gi|326500094	predicted protein [Hordeum vulgare subsp. vulgare]	Traes_2AS_64BCCAA8B.1	pep:novel chromosome:IWGSC2:2A:182698669:182699824:-1 gene:Traes_2AS_64BCCAA8B transcript:Traes_2AS_64BCCAA8B.1	0.908911	0.898133	0.898508	0.901851	0.291199	9.97391e-06	0.000412487	0.996414	0.987589	0.98446	0.989487	0.913094	0.0425051	0.126129	213	22.8699	9.77393	53.05	3	15	15	430	2411.76
gi|475605752	Bark storage protein A [Aegilops tauschii]	Traes_3B_BA15EB5E9.1	pep:novel scaffold:IWGSC2:IWGSC_CSS_3B_scaff_10466741:6771:9249:-1 gene:Traes_3B_BA15EB5E9 transcript:Traes_3B_BA15EB5E9.1	0.867396	0.899872	0.935279	0.900849	0.286138	1.71899e-05	0.000558576	0.990296	1.02706	0.941242	0.9862	0.892986	0.12823	0.264879	358	38.8355	5.5542	43.02	2	11	11	98	2409.78
gi|473952981	Chlorophyll a-b binding protein, chloroplastic [Triticum urartu]	Traes_6AS_F8D06BEC8.2	pep:novel chromosome:IWGSC2:6A:19374350:19375595:-1 gene:Traes_6AS_F8D06BEC8 transcript:Traes_6AS_F8D06BEC8.2	0.98009	1.03623	1.03457	1.01697	0.884583	0.409709	0.53394	1.07551	1.09952	1.00115	1.05873	0.616384	0.118354	0.251057	327	35.0929	7.1958	34.25	24	1	7	697	2406.51
gi|326495130	predicted protein [Hordeum vulgare subsp. vulgare]	Traes_6AL_28CCA7F5D.1	pep:novel chromosome:IWGSC2:6A:206038831:206046323:1 gene:Traes_6AL_28CCA7F5D transcript:Traes_6AL_28CCA7F5D.1	1.01721	1.0947	1.00387	1.0386	0.723159	0.244568	0.366915	0.965731	0.971887	0.973147	0.970255	0.786196	0.000203053	0.00444761	976	106.137	6.87354	50.82	2	3	40	576	2398.72
gi|326496957	predicted protein [Hordeum vulgare subsp. vulgare]	Traes_2BL_E6F86DAFA.1	pep:novel chromosome:IWGSC2:2B:173229654:173232672:-1 gene:Traes_2BL_E6F86DAFA transcript:Traes_2BL_E6F86DAFA.1	1.0129	1.02426	1.00078	1.01265	0.915056	0.135515	0.239377	1.05921	0.977807	0.941465	0.992829	0.939893	0.846848	0.900604	262	28.2686	6.78564	59.16	4	1	14	378	2390.3
gi|326511289	predicted protein [Hordeum vulgare subsp. vulgare]	Traes_3AL_E9A97403A.1	pep:novel chromosome:IWGSC2:3A:159601153:159603155:-1 gene:Traes_3AL_E9A97403A transcript:Traes_3AL_E9A97403A.1	0.98661	0.989353	0.922221	0.966061	0.713378	0.17448	0.288718	0.961783	0.896507	0.828566	0.895618	0.350071	0.130154	0.266989	362	39.1652	6.02393	71.55	6	1	22	670	2367.43
gi|326494024	predicted protein [Hordeum vulgare subsp. vulgare]	Traes_4AL_BEAEAEE4A.1	pep:novel scaffold:IWGSC2:IWGSC_CSS_4AL_scaff_7170248:1:2155:1 gene:Traes_4AL_BEAEAEE4A transcript:Traes_4AL_BEAEAEE4A.1	1.02037	0.924578	0.965868	0.970272	0.744546	0.253968	0.377948	0.969712	1.10402	1.21039	1.09471	0.421581	0.675162	0.779105	377	41.7639	5.57959	62.33	3	1	20	418	2337.33
gi|326506340	predicted protein [Hordeum vulgare subsp. vulgare]	Traes_4AS_71B1DAAE4.1	pep:novel chromosome:IWGSC2:4A:92261547:92262705:1 gene:Traes_4AS_71B1DAAE4 transcript:Traes_4AS_71B1DAAE4.1 description:"ATPase, F0 complex, subunit B/B', bacterial/chloroplast"	0.951204	0.930642	0.914137	0.931994	0.467205	0.0159017	0.048955	0.906674	0.927667	0.934234	0.922859	0.492502	0.511003	0.646986	211	22.508	5.33838	42.18	3	12	12	165	2329.36
gi|474256276	Fructose-bisphosphate aldolase cytoplasmic isozyme [Triticum urartu]	Traes_3DL_2AAF732B7.1	pep:novel chromosome:IWGSC2:3D:90041252:90042934:1 gene:Traes_3DL_2AAF732B7 transcript:Traes_3DL_2AAF732B7.1	0.940702	0.867645	0.863857	0.890735	0.238527	0.0119751	0.0396977	0.931227	0.900183	0.920629	0.917346	0.458791	0.000818343	0.0108513	228	24.5992	5.43994	49.56	1	1	11	233	2281.24
gi|475627252	hypothetical protein F775_43926 [Aegilops tauschii]	Traes_6DL_1B9FBE0921.1	pep:novel chromosome:IWGSC2:6D:126578838:126582531:-1 gene:Traes_6DL_1B9FBE0921 transcript:Traes_6DL_1B9FBE0921.1 description:"RAB GTPase homolog E1B"	0.955557	0.988681	0.932351	0.958863	0.659694	0.0655805	0.140829	0.911065	0.901513	0.932991	0.91519	0.447801	0.000808105	0.0108125	376	40.9588	5.0083	77.13	4	3	21	449	2278.58
gi|475581489	Malate dehydrogenase, cytoplasmic [Aegilops tauschii]	Traes_1DL_C4BCF25A2.1	pep:novel scaffold:IWGSC2:IWGSC_CSS_1DL_scaff_2230347:4893:7577:-1 gene:Traes_1DL_C4BCF25A2 transcript:Traes_1DL_C4BCF25A2.1	1.00362	0.993568	0.993517	0.996901	0.959947	0.4084	0.532703	1.03253	1.02737	1.04877	1.03622	0.762534	0.00494118	0.0326505	321	34.2625	5.87158	61.99	6	17	17	416	2274.27
gi|475434162	Adenosylhomocysteinase [Aegilops tauschii]	Traes_2AL_3315250C9.2	pep:novel scaffold:IWGSC2:IWGSC_CSS_2AL_scaff_6403902:1:1740:-1 gene:Traes_2AL_3315250C9 transcript:Traes_2AL_3315250C9.2	1.03762	0.972929	1.05428	1.02161	0.846901	0.432912	0.555728	0.968721	0.957369	0.997246	0.974445	0.812764	0.0975097	0.221032	354	38.5642	5.07178	64.12	5	1	20	486	2265.35
gi|146760215	beta tubulin 5 [Hordeum vulgare subsp. vulgare]	Traes_5DL_24E161E8F.1	pep:known chromosome:IWGSC2:5D:136855545:136858972:-1 gene:Traes_5DL_24E161E8F transcript:Traes_5DL_24E161E8F.1 description:"Tubulin beta-4 chain "	0.949931	1.00578	0.91268	0.956132	0.637077	0.180244	0.295281	0.953074	0.951332	1.04082	0.981741	0.866191	0.56999	0.698781	445	49.9387	4.86865	56.85	13	2	19	467	2236.58
gi|2492487	RecName: Full=14-3-3-like protein B; Short=14-3-3B [Hordeum vulgare]	Traes_3AS_8A727B48F.1	pep:novel chromosome:IWGSC2:3A:7576676:7579452:-1 gene:Traes_3AS_8A727B48F transcript:Traes_3AS_8A727B48F.1	1.10603	1.04867	1.00389	1.05286	0.627679	0.148243	0.256422	0.798308	0.917709	0.961439	0.892485	0.331128	0.0921	0.212103	262	29.6728	4.7417	67.94	5	1	19	552	2235.29
gi|475466922	Chlorophyll a-b binding protein, chloroplastic [Aegilops tauschii]	Traes_7BS_6606D4150.1	pep:novel chromosome:IWGSC2:7B:105437312:105438915:-1 gene:Traes_7BS_6606D4150 transcript:Traes_7BS_6606D4150.1	0.848677	1.01907	1.11456	0.994102	0.935861	0.239211	0.361722	1.27054	1.05223	0.925342	1.0827	0.481495	0.440707	0.586749	266	28.2223	5.42725	56.77	18	2	8	618	2221.82
gi|474416088	Elongation factor 2 [Triticum urartu]	Traes_5BL_479A5DFA0.1	pep:novel chromosome:IWGSC2:5B:258122746:258124142:1 gene:Traes_5BL_479A5DFA0 transcript:Traes_5BL_479A5DFA0.1	1.00949	0.923346	0.959425	0.964088	0.69792	0.223872	0.345056	1.14978	1.01517	0.97487	1.04661	0.690784	0.427911	0.576461	460	51.4789	6.58057	63.91	3	1	25	378	2221.34
gi|475592570	6-phosphogluconate dehydrogenase, decarboxylating [Aegilops tauschii]	Traes_7AS_7D66EF3D3.2	pep:novel scaffold:IWGSC2:IWGSC_CSS_7AS_scaff_4191334:1322:3292:-1 gene:Traes_7AS_7D66EF3D3 transcript:Traes_7AS_7D66EF3D3.2	0.999599	1.007	1.00041	1.00234	1	0.374912	0.500052	0.980155	0.978442	0.999642	0.98608	0.892986	0.11002	0.238686	479	52.4947	5.84619	67.43	14	22	23	416	2205.75
gi|357112844	PREDICTED: histone H2B.1-like [Brachypodium distachyon]	Traes_4AS_F7C734D2D.2	pep:novel scaffold:IWGSC2:IWGSC_CSS_4AS_scaff_5930885:2525:7394:1 gene:Traes_4AS_F7C734D2D transcript:Traes_4AS_F7C734D2D.2	0.963089	1.01677	0.938962	0.97294	0.768117	0.304539	0.430666	0.890063	0.864451	0.941259	0.898591	0.364662	0.010895	0.0538736	149	16.282	10.0815	53.69	12	1	10	761	2200.23
gi|475443333	Peroxidase 54 [Aegilops tauschii]	Traes_7BL_1E6AC54DC.1*	pep:novel scaffold:IWGSC2:IWGSC_CSS_7BL_scaff_6703942:7010:8279:-1 gene:Traes_7BL_1E6AC54DC transcript:Traes_7BL_1E6AC54DC.1	0.998474	0.978443	0.864595	0.947171	0.570886	0.0428882	0.10166	1.43829	1.32839	1.55475	1.43727	0.0356419	5.36843e-06	0.000453555	152	16.1974	5.18604	58.55	1	1	6	75	2187.52
gi|475597093	Flavoprotein wrbA [Aegilops tauschii]	Traes_2DS_F77D8E885.1	pep:novel chromosome:IWGSC2:2D:19770784:19771335:1 gene:Traes_2DS_F77D8E885 transcript:Traes_2DS_F77D8E885.1	1.0233	1.15958	1.09785	1.09358	0.390806	0.374573	0.50005	0.952812	0.957695	0.638303	0.849603	0.169158	0.000604968	0.00908067	154	15.8068	6.78564	51.3	2	1	8	80	2186.46
gi|326529001*	predicted protein, partial [Hordeum vulgare subsp. vulgare]	Traes_3B_1F0EDAD3F.1*	pep:novel scaffold:IWGSC2:IWGSC_CSS_3B_scaff_9242493:4:215:-1 gene:Traes_3B_1F0EDAD3F transcript:Traes_3B_1F0EDAD3F.1	0.000404182	0.944673	1.00212	0.990655	0.91176	4.52925e-06	0.000252698	1.36195	1.27395	1.3015	1.30262	0.036711	0.00388295	0.000234396	70	7.16778	8.57275	60	1	1	3	17	2184.66
gi|326499908	predicted protein [Hordeum vulgare subsp. vulgare]	Traes_5BS_017F8702A.1	pep:novel chromosome:IWGSC2:5B:77788045:77789904:1 gene:Traes_5BS_017F8702A transcript:Traes_5BS_017F8702A.1	0.959693	0.97552	0.967893	0.967702	0.728921	0.00211459	0.0124559	1.00753	1.02789	1.0504	1.0286	0.809737	0.0820057	0.195873	385	41.5953	6.40479	50.39	8	9	17	441	2184.55
gi|326531852	predicted protein [Hordeum vulgare subsp. vulgare]	Traes_4DL_CEEDAF3D9.1	pep:novel scaffold:IWGSC2:IWGSC_CSS_4DL_scaff_14178369:1:917:-1 gene:Traes_4DL_CEEDAF3D9 transcript:Traes_4DL_CEEDAF3D9.1	0.972123	1.00501	1.05044	1.00919	0.945777	0.00369562	0.0180777	1.08938	1.06522	1.11477	1.08979	0.445917	8.24068e-05	0.00240076	151	16.86	10.2866	42.38	2	6	6	26	2181.71
gi|326488173	predicted protein [Hordeum vulgare subsp. vulgare]	Traes_5BL_D699B2815.1	pep:novel chromosome:IWGSC2:5B:247230106:247232745:1 gene:Traes_5BL_D699B2815 transcript:Traes_5BL_D699B2815.1	0.988612	0.99026	0.971859	0.983577	0.855597	0.0491166	0.112023	0.939748	0.944975	0.932307	0.93901	0.587334	7.72632e-05	0.00236754	404	44.2057	10.6089	62.13	5	9	21	633	2169.86
gi|326510547	predicted protein [Hordeum vulgare subsp. vulgare]	Traes_1AL_3EC96C539.2*	pep:novel chromosome:IWGSC2:1A:233978806:233979800:1 gene:Traes_1AL_3EC96C539 transcript:Traes_1AL_3EC96C539.2 description:"Histone H2B.2 "	1.24518	1.26122	1.27975	1.26158	0.0158621	1.24169e-05	4.03252e-05	1.29576	1.3286	1.30657	1.31427	0.00136667	5.0694e-06	2.03775e-05	153	16.4871	10.1548	55.56	14	1	11	782	2168.75
gi|326501972	predicted protein [Hordeum vulgare subsp. vulgare]	Traes_1AL_EF6194976.1	pep:novel chromosome:IWGSC2:1A:188094959:188095934:1 gene:Traes_1AL_EF6194976 transcript:Traes_1AL_EF6194976.1	0.884091	0.967086	0.848935	0.900037	0.281132	0.046213	0.107304	0.97263	1.00772	0.95705	0.979133	0.846121	0.236173	0.395003	152	16.5391	10.0522	53.95	14	1	10	738	2165.76
gi|326555046	ribosomal protein L2, partial (chloroplast) [Joinvillea ascendens]	Traes_5DL_06A81D051.1	pep:novel scaffold:IWGSC2:IWGSC_CSS_5DL_scaff_4489309:590:697:-1 gene:Traes_5DL_06A81D051 transcript:Traes_5DL_06A81D051.1	0.927497	1.02351	1.0688	1.0066	0.961216	0.000963024	0.00739653	0.952275	0.973116	1.02172	0.982372	0.866191	0.00751928	0.0422709	36	4.17111	7.28369	66.67	12	2	2	6	2164.92
gi|326510547	predicted protein [Hordeum vulgare subsp. vulgare]	Traes_1BL_0A996D4A2.3	pep:novel scaffold:IWGSC2:IWGSC_CSS_1BL_scaff_3921411:8827:10009:-1 gene:Traes_1BL_0A996D4A2 transcript:Traes_1BL_0A996D4A2.3	0.984803	0.916777	1.06406	0.988547	0.895697	0.010686	0.0368495	0.969592	1.06194	1.04099	1.02417	0.844094	0.0207099	0.0797905	153	16.5151	10.1548	55.56	11	1	11	778	2162.64
gi|326510547	predicted protein [Hordeum vulgare subsp. vulgare]	Traes_1BS_21F8BB07C.1	pep:novel scaffold:IWGSC2:IWGSC_CSS_1BS_scaff_3435263:3114:3471:1 gene:Traes_1BS_21F8BB07C transcript:Traes_1BS_21F8BB07C.1	0.927154	0.99341	0.906367	0.942311	0.535328	0.0928483	0.181402	0.927166	0.943065	0.950077	0.940102	0.593474	0.000904977	0.0114851	113	12.1196	9.99365	51.33	2	2	8	345	2162.64
gi|294717814	heat shock protein 90 [Triticum aestivum]	Traes_7DS_CB359539B.1	pep:novel chromosome:IWGSC2:7D:90438424:90442395:1 gene:Traes_7DS_CB359539B transcript:Traes_7DS_CB359539B.1	1.15775	1.07004	1.07941	1.1024	0.352715	0.0211588	0.0608625	1.06648	1.06543	0.999891	1.04393	0.710036	0.1168	0.248921	700	80.3869	5.05908	60.71	5	3	43	605	2160.63
gi|734422352	Histone H3.2 [Glycine soja]	Traes_7BS_E4E44F1371.2	pep:novel scaffold:IWGSC2:IWGSC_CSS_7BS_scaff_3098872:4129:4530:-1 gene:Traes_7BS_E4E44F1371 transcript:Traes_7BS_E4E44F1371.2	0.974595	1.02249	0.962951	0.986679	0.879643	0.223987	0.344963	0.892286	0.89477	0.960579	0.915878	0.453281	0.00105128	0.0126883	112	12.6759	10.7407	69.64	27	2	8	197	2159.26
gi|326496098	predicted protein [Hordeum vulgare subsp. vulgare]	Traes_7BS_20CBEEF3C.1	pep:novel chromosome:IWGSC2:7B:5277810:5279542:1 gene:Traes_7BS_20CBEEF3C transcript:Traes_7BS_20CBEEF3C.1	1.04572	1.06898	1.08089	1.06519	0.551377	0.0965336	0.186569	1.06194	1.10718	1.09404	1.08772	0.455903	0.93326	0.956551	112	12.7117	10.6235	62.5	6	7	7	58	2154.74
gi|721606301*	PREDICTED: histone H2B.1-like [Brachypodium distachyon]	Traes_5DS_DAE813B5B1.1*	pep:novel chromosome:IWGSC2:5D:5378158:5379741:-1 gene:Traes_5DS_DAE813B5B1 transcript:Traes_5DS_DAE813B5B1.1	0.835911	0.915376	0.783896	0.845061	0.0871135	0.0154398	0.047907	1.21274	1.39616	1.30024	1.30204	0.0596323	0.00453595	0.00504713	157	16.9313	10.0522	56.69	11	1	12	737	2153.39
gi|326501972	predicted protein [Hordeum vulgare subsp. vulgare]	Traes_2BL_CA7D819C8.1	pep:novel scaffold:IWGSC2:IWGSC_CSS_2BL_scaff_7991591:1624:2553:1 gene:Traes_2BL_CA7D819C8 transcript:Traes_2BL_CA7D819C8.1	0.857193	0.870877	0.868997	0.865689	0.143089	6.15914e-06	0.000303543	0.937848	0.95861	0.961235	0.952564	0.675201	0.00303874	0.0240899	152	16.4831	9.99365	53.95	8	2	10	731	2152.8
gi|115479211	Os09g0420800 [Oryza sativa Japonica Group]	Traes_5BL_8FFD203BD.1	pep:novel chromosome:IWGSC2:5B:165661050:165662933:1 gene:Traes_5BL_8FFD203BD transcript:Traes_5BL_8FFD203BD.1 description:"Ubiquitin "	0.949183	0.957363	1.012	0.972848	0.768117	0.00882519	0.0321578	0.92981	0.954615	0.989077	0.957834	0.707446	0.0225567	0.084645	153	17.1192	6.06201	53.59	42	2	9	593	2149.86
gi|326494814	predicted protein [Hordeum vulgare subsp. vulgare]	Traes_3AL_A28FA4619.2	pep:novel scaffold:IWGSC2:IWGSC_CSS_3AL_scaff_4395910:1451:4349:1 gene:Traes_3AL_A28FA4619 transcript:Traes_3AL_A28FA4619.2	1.0937	0.875307	1.10372	1.02424	0.831971	5.78337e-06	0.000289855	1.06451	0.906046	0.891316	0.953957	0.681618	0.0728505	0.181024	167	18.1622	5.51611	26.35	2	3	3	14	2136.37
gi|351602255	14-3-3 protein [Triticum aestivum]	Traes_2BL_1B2A85367.2	pep:novel chromosome:IWGSC2:2B:111791018:111794812:1 gene:Traes_2BL_1B2A85367 transcript:Traes_2BL_1B2A85367.2	0.945298	0.946638	0.890198	0.927378	0.434781	0.0174582	0.0527044	0.913785	0.918181	0.917705	0.916557	0.458791	4.6488e-07	9.81892e-05	263	29.952	4.77979	69.2	7	6	19	555	2118.72
gi|475575533	Monodehydroascorbate reductase [Aegilops tauschii]	Traes_4DS_83BA620C6.1	pep:novel scaffold:IWGSC2:IWGSC_CSS_4DS_scaff_2318442:2729:6282:1 gene:Traes_4DS_83BA620C6 transcript:Traes_4DS_83BA620C6.1	0.970582	0.994137	1.03522	0.999979	0.983997	0.00143402	0.00978174	1.00058	1.11678	0.977641	1.03167	0.789373	0.158506	0.303957	447	47.6504	5.46533	60.63	3	2	20	251	2118.58
gi|669027579	unnamed protein product [Triticum aestivum]	TRAES3BF024700350CFD_t1	pep:novel chromosome:IWGSC2:3B:51057575:51059003:-1 gene:TRAES3BF024700350CFD_g transcript:TRAES3BF024700350CFD_t1	0.941755	0.907984	0.874324	0.908021	0.322694	0.00913663	0.0329476	0.875135	0.94046	0.937864	0.91782	0.464333	0.0183306	0.0737966	262	29.729	4.85596	67.94	7	1	20	583	2103.17
gi|475550294	Heat shock cognate 70 kDa protein 1 [Aegilops tauschii]	Traes_4AL_348E237B5.1	pep:novel scaffold:IWGSC2:IWGSC_CSS_4AL_scaff_7169647:1839:4994:1 gene:Traes_4AL_348E237B5 transcript:Traes_4AL_348E237B5.1	1.11397	1.17845	1.04017	1.11086	0.313072	0.0500681	0.113842	1.11395	1.1356	0.982871	1.07748	0.513372	0.179749	0.327693	563	62.0939	5.69385	51.87	11	1	27	487	2091.68
gi|475434162	Adenosylhomocysteinase [Aegilops tauschii]	Traes_2BL_2825A3D0F.1	pep:known chromosome:IWGSC2:2B:311457446:311459824:-1 gene:Traes_2BL_2825A3D0F transcript:Traes_2BL_2825A3D0F.1 description:"Adenosylhomocysteinase "	1.0061	0.87876	0.85033	0.91173	0.344756	0.139109	0.244339	0.964686	0.957977	0.839537	0.920733	0.481145	0.122923	0.257517	485	53.213	5.79541	59.38	6	2	27	621	2085.03
gi|475542357	Cell division protease ftsH-like protein, chloroplastic [Aegilops tauschii]	Traes_7DL_5F29AA8A8.1	pep:novel chromosome:IWGSC2:7D:234592954:234596894:-1 gene:Traes_7DL_5F29AA8A8 transcript:Traes_7DL_5F29AA8A8.1	0.93633	0.95083	0.98095	0.956037	0.637077	0.0286883	0.0752051	0.950645	0.929435	0.966817	0.948965	0.649705	0.00920522	0.0480491	480	51.6846	5.37646	62.71	3	12	23	329	2084.54
gi|475605012	Cell division protease ftsH-like protein, chloroplastic [Aegilops tauschii]	Traes_7DL_96D46C529.1	pep:novel chromosome:IWGSC2:7D:215407673:215411775:-1 gene:Traes_7DL_96D46C529 transcript:Traes_7DL_96D46C529.1	0.949175	0.974329	0.94068	0.954728	0.629595	0.0109803	0.037623	0.983868	1.00616	1.00603	0.998686	0.980008	0.867891	0.916719	673	71.8265	5.8208	57.8	7	28	29	404	2070.01
gi|20302473*	ferredoxin-NADP(H) oxidoreductase [Triticum aestivum]	Traes_6AS_24E61E96B.2	pep:novel chromosome:IWGSC2:6A:2797510:2799379:1 gene:Traes_6AS_24E61E96B transcript:Traes_6AS_24E61E96B.2	1.01954	1.04535	0.943897	1.00293	0.992224	0.927978	0.950479	1.80029	1.88721	1.74916	1.80884	9.66744e-09	3.32465e-05	8.56642e-05	373	41.3109	7.92822	54.16	3	2	19	386	2048.4
gi|326510045	predicted protein [Hordeum vulgare subsp. vulgare]	Traes_7BL_44F199ED8.1	pep:novel scaffold:IWGSC2:IWGSC_CSS_7BL_scaff_6661739:68:517:-1 gene:Traes_7BL_44F199ED8 transcript:Traes_7BL_44F199ED8.1	0.78778	0.897419	0.968071	0.884424	0.208443	0.383375	0.507562	1.00194	1.05077	0.976984	1.0099	0.942596	1.86045e-05	0.000956755	60	6.20079	5.89697	21.67	3	1	1	6	2045.09
gi|8928429	RecName: Full=Tubulin beta-3 chain; AltName: Full=Beta-3-tubulin [Triticum aestivum]	Traes_6AS_FAFAAFD12.2	pep:known chromosome:IWGSC2:6A:159656128:159659168:1 gene:Traes_6AS_FAFAAFD12 transcript:Traes_6AS_FAFAAFD12.2 description:"Tubulin beta-3 chain"	0.959057	0.90016	0.845254	0.90149	0.286138	0.0400223	0.0965302	0.982901	0.891197	0.93986	0.937986	0.581217	0.0792823	0.192162	445	49.9277	4.76709	60.9	15	2	20	487	2034.92
gi|8928427*	RecName: Full=Tubulin beta-5 chain; AltName: Full=Beta-5-tubulin [Triticum aestivum]	Traes_1AL_E8C262A2A.2	pep:known chromosome:IWGSC2:1A:218337502:218340931:1 gene:Traes_1AL_E8C262A2A transcript:Traes_1AL_E8C262A2A.2 description:"Tubulin beta-5 chain"	0.797365	0.840141	0.809511	0.815672	0.0392637	0.00013212	0.00200349	0.976066	0.949886	0.891077	0.939009	0.587334	0.0722123	0.1805	447	50.2759	4.83057	67.11	19	5	22	434	2009.45
gi|20302473*	ferredoxin-NADP(H) oxidoreductase [Triticum aestivum]	Traes_6DS_7A1EB4B66.1*	pep:novel chromosome:IWGSC2:6D:3500414:3502590:-1 gene:Traes_6DS_7A1EB4B66 transcript:Traes_6DS_7A1EB4B66.1	0.94715	0.973284	0.882021	0.934151	0.480491	0.0722386	0.150376	1.85873	1.95828	1.95046	1.92249	3.67763e-09	8.57736e-06	0.000589843	409	45.6398	7.75244	51.83	3	5	21	404	2009.25
gi|259017810	dehydroascorbate reductase [Triticum aestivum]	Traes_1BS_F226DF9B4.1	pep:novel scaffold:IWGSC2:IWGSC_CSS_1BS_scaff_3459314:1:4896:-1 gene:Traes_1BS_F226DF9B4 transcript:Traes_1BS_F226DF9B4.1	0.997314	0.974085	1.07419	1.0152	0.899786	0.641791	0.740162	1.14212	1.08451	1.1155	1.11404	0.337332	0.0023752	0.0205364	311	33.5377	8.88037	54.02	2	3	16	319	2008.93
gi|326527541	predicted protein [Hordeum vulgare subsp. vulgare]	Traes_4DL_DBA53B48C.1	pep:novel chromosome:IWGSC2:4D:28560224:28564769:-1 gene:Traes_4DL_DBA53B48C transcript:Traes_4DL_DBA53B48C.1	0.994367	1.02603	1.00225	1.00755	0.95349	0.472075	0.590743	1.07959	0.968913	0.999316	1.01594	0.900017	0.654443	0.762335	813	90.141	5.2876	64.45	54	3	45	411	2003.45
gi|474387460	Heat shock cognate 70 kDa protein [Triticum urartu]	Traes_4AS_894CED0DA.1	pep:novel chromosome:IWGSC2:4A:54041541:54044149:-1 gene:Traes_4AS_894CED0DA transcript:Traes_4AS_894CED0DA.1	1.02652	0.911791	1.03281	0.990375	0.903728	0.81873	0.877169	1.06927	0.973425	0.982329	1.00834	0.956888	0.798498	0.867595	657	71.8023	5.2876	37.6	13	1	25	456	1985.52
gi|473995124	Phosphoglycerate kinase, cytosolic [Triticum urartu]	Traes_7AL_EC97E207A.1	pep:novel chromosome:IWGSC2:7A:158721604:158722983:1 gene:Traes_7AL_EC97E207A transcript:Traes_7AL_EC97E207A.1	0.891456	1.00092	0.91105	0.934475	0.480491	0.123751	0.224292	0.928846	0.902931	0.824386	0.885388	0.299415	0.0217809	0.0823609	251	26.9727	6.56592	53.39	3	1	11	265	1983.47
gi|475603254	60S ribosomal protein L19-2 [Aegilops tauschii]	Traes_2BS_A9BF58434.1	pep:novel chromosome:IWGSC2:2B:33595656:33596425:-1 gene:Traes_2BS_A9BF58434 transcript:Traes_2BS_A9BF58434.1	0.917663	0.957204	1.00796	0.960944	0.674909	0.00646215	0.0262481	0.910846	0.988254	0.881077	0.926726	0.515567	0.00627635	0.0376836	68	7.48412	10.6235	36.76	1	1	2	54	1945.89
gi|474301516	Subtilisin-chymotrypsin inhibitor-2B [Triticum urartu]	Traes_2BS_A2AC8AAE5.1	pep:novel chromosome:IWGSC2:2B:43340828:43341594:1 gene:Traes_2BS_A2AC8AAE5 transcript:Traes_2BS_A2AC8AAE5.1	0.934916	0.934251	0.960629	0.943265	0.542365	0.524067	0.636022	0.956916	0.919696	0.984166	0.953593	0.681618	0.361474	0.519883	87	9.79223	8.48486	51.72	5	1	4	87	1945.83
gi|475569557	Ferredoxin--NADP reductase, leaf isozyme, chloroplastic [Aegilops tauschii]	Traes_4AL_B9FA07247.2	pep:novel chromosome:IWGSC2:4A:212188514:212191555:1 gene:Traes_4AL_B9FA07247 transcript:Traes_4AL_B9FA07247.2	1.00196	1.0192	0.977474	0.999546	0.983997	0.687779	0.775653	1.12724	1.11863	1.14433	1.13006	0.27634	9.77516e-05	0.00268885	255	28.7374	5.60498	66.67	2	5	16	317	1938.94
gi|474438538	RuBisCO large subunit-binding protein subunit beta, chloroplastic [Triticum urartu]	Traes_7AS_3247D97E8.2	pep:novel chromosome:IWGSC2:7A:6795904:6800745:-1 gene:Traes_7AS_3247D97E8 transcript:Traes_7AS_3247D97E8.2	1.04359	1.02392	1.0349	1.03414	0.758756	0.00388362	0.0186275	1.02766	0.999076	1.0461	1.02428	0.844094	0.150599	0.294038	598	63.9048	5.65576	62.37	6	4	37	387	1933.42
gi|475601141	Histone H2B.2 [Aegilops tauschii]	Traes_6AS_8C0D1110B.1	pep:novel chromosome:IWGSC2:6A:6791510:6792193:1 gene:Traes_6AS_8C0D1110B transcript:Traes_6AS_8C0D1110B.1	0.919415	0.911817	0.967004	0.932745	0.473826	0.0176241	0.0530158	0.919622	0.970513	0.880765	0.923633	0.498226	0.0424384	0.126121	144	15.5075	10.2134	63.19	14	1	12	804	1921.74
gi|300681420	sedoheptulose-1,7-bisphosphatase, chloroplast precursor, expressed [Triticum aestivum]	TRAES3BF142500040CFD_t1	pep:novel chromosome:IWGSC2:3B:615240428:615243431:1 gene:TRAES3BF142500040CFD_g transcript:TRAES3BF142500040CFD_t1 description:"Sedoheptulose-1,7-bisphosphatase, chloroplastic "	0.96754	0.94009	0.928827	0.945486	0.556551	0.00902526	0.0327055	1.11831	1.10532	1.10222	1.10862	0.358244	2.50914e-05	0.00113275	393	42.0671	6.56592	51.4	2	8	17	354	1919.35
gi|28192421	dehydroascorbate reductase [Triticum aestivum]	Traes_1AS_A053EC112.1	pep:novel chromosome:IWGSC2:1A:4512780:4517093:1 gene:Traes_1AS_A053EC112 transcript:Traes_1AS_A053EC112.1	0.974052	0.937634	0.980767	0.964151	0.69792	0.0554926	0.123563	0.986403	1.02816	1.09415	1.03624	0.762534	0.312265	0.475595	311	33.6826	8.76318	54.02	1	2	15	318	1903.91
gi|475511616	RuBisCO large subunit-binding protein subunit beta, chloroplastic [Aegilops tauschii]	Traes_4AL_B6C20BAB9.2	pep:novel chromosome:IWGSC2:4A:209013476:209018509:1 gene:Traes_4AL_B6C20BAB9 transcript:Traes_4AL_B6C20BAB9.2	1.07007	1.13211	1.00415	1.06878	0.527177	0.13614	0.240266	1.03924	1.0202	0.995362	1.01827	0.885937	0.2238	0.380988	599	63.9949	5.65576	60.93	5	3	36	380	1889.09
gi|669027704	unnamed protein product [Triticum aestivum]	TRAES3BF079100070CFD_t1	pep:novel chromosome:IWGSC2:3B:63081739:63084538:1 gene:TRAES3BF079100070CFD_g transcript:TRAES3BF079100070CFD_t1 description:"triosephosphate isomerase"	1.11897	1.07146	1.14562	1.11202	0.308875	0.00667709	0.0267174	0.97867	1.01521	1.07251	1.02213	0.857972	0.463223	0.605013	253	26.8019	5.69385	77.08	1	4	14	426	1881.25
gi|474036630	Leucine aminopeptidase 2, chloroplastic [Triticum urartu]	Traes_6BL_98C66424D.1	pep:novel chromosome:IWGSC2:6B:189321762:189324848:-1 gene:Traes_6BL_98C66424D transcript:Traes_6BL_98C66424D.1	0.996795	1.03809	1.03401	1.02297	0.839425	0.155376	0.26504	1.01003	0.977337	1.03348	1.00695	0.96405	0.691393	0.791808	517	53.9367	5.68115	65.96	3	6	26	293	1875.72
gi|475484620	Putative aconitate hydratase, cytoplasmic [Aegilops tauschii]	Traes_4BL_F7AFF4D6C.1	pep:novel scaffold:IWGSC2:IWGSC_CSS_4BL_scaff_7008448:1412:7198:-1 gene:Traes_4BL_F7AFF4D6C transcript:Traes_4BL_F7AFF4D6C.1 description:"aconitase 1"	1.10023	1.14659	1.15228	1.13303	0.230001	0.00128082	0.00915936	1.01903	0.984977	0.994781	0.999595	0.986678	0.970015	0.980124	796	86.3168	6.50732	53.89	2	4	34	536	1870.44
gi|473821746	Cell division cycle protein 48-like protein [Triticum urartu]	Traes_4DL_0B0E64053.1	pep:novel scaffold:IWGSC2:IWGSC_CSS_4DL_scaff_14426223:1117:5379:1 gene:Traes_4DL_0B0E64053 transcript:Traes_4DL_0B0E64053.1	1.02733	1.1364	1.03362	1.06579	0.545268	0.136289	0.240386	0.924152	1.0029	1.09623	1.00776	0.956888	0.883554	0.925167	759	84.3161	5.2749	64.56	46	1	41	390	1869.91
gi|426406624	photosystem II protein D2 [Festuca ovina]	EPlTAEP00000010030	pep:novel chromosome:IWGSC2:Pt:8657:9718:1 gene:EPlTAEG00000010030 transcript:EPlTAET00000010030 description:"Photosystem II D2 protein"	1.01155	1.01107	0.982059	1.00156	1	0.880595	0.919139	1.02169	1.06616	1.0922	1.06002	0.610383	0.0434241	0.12783	353	39.5458	5.5542	28.9	26	8	8	277	1867.18
gi|11124572	triosephosphat-isomerase [Triticum aestivum]	Traes_3DS_9C173AB38.1	pep:novel chromosome:IWGSC2:3D:6777497:6780728:1 gene:Traes_3DS_9C173AB38 transcript:Traes_3DS_9C173AB38.1 description:"triosephosphate isomerase"	1.03982	1.0259	1.07113	1.04562	0.674604	0.0270044	0.0721989	0.997248	1.00696	0.999453	1.00122	0.993342	0.699581	0.797632	253	26.8159	5.46533	77.08	1	4	14	417	1861.68
gi|326526355	predicted protein [Hordeum vulgare subsp. vulgare]	Traes_6DL_1AEA7B869.1	pep:novel chromosome:IWGSC2:6D:94183775:94187795:-1 gene:Traes_6DL_1AEA7B869 transcript:Traes_6DL_1AEA7B869.1	1.10477	1.12224	1.12643	1.11781	0.284549	5.9075e-05	0.00118833	1.05106	1.07333	1.00788	1.04409	0.710036	0.0834088	0.198343	704	75.5719	6.27783	57.53	7	20	35	495	1855.77
gi|122220777*	RecName: Full=S-adenosylmethionine synthase 3; Short=AdoMet synthase 3; AltName: Full=Methionine adenosyltransferase 3; Short=MAT 3 [Hordeum vulgare]	Traes_6DL_A5FDD2415.2	pep:novel chromosome:IWGSC2:6D:127500747:127501622:1 gene:Traes_6DL_A5FDD2415 transcript:Traes_6DL_A5FDD2415.2	0.816765	0.807069	0.807129	0.817789	0.0114957	0.00261984	0.00143461	1.01153	1.05579	0.923862	0.997063	0.966652	0.943246	0.962449	211	23.0171	8.85107	68.72	4	2	12	174	1851.62
gi|90289596*	alpha tubulin-2A [Triticum aestivum]	Traes_1AL_0C964B45F.1	pep:known scaffold:IWGSC2:IWGSC_CSS_1AL_scaff_3977325:996:3252:1 gene:Traes_1AL_0C964B45F transcript:Traes_1AL_0C964B45F.1 description:"Tubulin alpha chain "	0.817815	0.811258	0.842477	0.82385	0.0495917	4.98735e-05	0.0010534	1.03276	1.03396	1.05591	1.04088	0.72953	0.00556853	0.0351465	451	49.6833	5.021	64.52	4	6	22	402	1835.41
gi|473958943	Chlorophyll a-b binding protein 3C, chloroplastic [Triticum urartu]	Traes_1AL_0F39673AF1.3	pep:novel scaffold:IWGSC2:IWGSC_CSS_1AL_scaff_3919870:1515:3232:-1 gene:Traes_1AL_0F39673AF1 transcript:Traes_1AL_0F39673AF1.3	1.03567	0.962141	0.933742	0.977185	0.799763	0.494294	0.611432	0.887516	0.965834	0.983487	0.945612	0.630777	0.138926	0.278701	265	28.1181	5.42725	44.53	16	1	7	658	1833.38
gi|565419537	ferredoxin-dependent glutamate synthase [Secale cereale x Triticum turgidum subsp. durum]	Traes_2BS_62A407EAB.1	pep:novel chromosome:IWGSC2:2B:43441796:43456463:-1 gene:Traes_2BS_62A407EAB transcript:Traes_2BS_62A407EAB.1	1.01147	1.02119	0.970677	1.00111	0.992003	0.946134	0.962407	1.177	1.13927	1.24685	1.18771	0.12312	0.00398889	0.0286987	1515	164.751	6.12549	46.27	2	3	53	408	1827.68
gi|474145957	Peroxiredoxin-2C [Triticum urartu]	Traes_3AL_238C46A6F.2	pep:novel chromosome:IWGSC2:3A:149537779:149541922:-1 gene:Traes_3AL_238C46A6F transcript:Traes_3AL_238C46A6F.2	1.07149	1.03058	1.05223	1.05143	0.640912	0.012129	0.0401403	1.06292	1.13432	1.04301	1.08008	0.497275	0.0446177	0.129411	162	17.317	5.31299	83.95	2	3	8	351	1818.8
gi|326516688	predicted protein [Hordeum vulgare subsp. vulgare]	Traes_2BL_429364671.1	pep:novel chromosome:IWGSC2:2B:343226520:343227545:1 gene:Traes_2BL_429364671 transcript:Traes_2BL_429364671.1	0.908347	0.895589	0.898309	0.900748	0.286138	1.38638e-05	0.000509259	1.03828	1.02709	0.989792	1.01839	0.885937	0.278001	0.439951	341	35.392	7.89893	39.88	3	11	11	291	1811.5
gi|474259811	Elongation factor 1-gamma 2 [Triticum urartu]	Traes_7AL_7C3AF19DC.1	pep:novel chromosome:IWGSC2:7A:92096515:92099701:1 gene:Traes_7AL_7C3AF19DC transcript:Traes_7AL_7C3AF19DC.1	0.988058	1.02024	1.01703	1.00844	0.95349	0.455736	0.576395	1.0585	1.07175	1.02925	1.05317	0.653047	0.0133227	0.0609359	413	46.7748	6.56592	55.69	2	7	21	383	1807.88
gi|474177139	hypothetical protein TRIUR3_24084 [Triticum urartu]	Traes_1DS_ACF9E82D8.1	pep:novel chromosome:IWGSC2:1D:65046590:65050492:1 gene:Traes_1DS_ACF9E82D8 transcript:Traes_1DS_ACF9E82D8.1	0.989114	1.01804	1.03768	1.01494	0.899786	0.000117732	0.0018818	0.982127	0.986085	1.00062	0.989612	0.919796	0.156673	0.301616	302	32.3387	9.46631	67.55	3	10	16	204	1807.55
gi|731315361*	PREDICTED: ribulose bisphosphate carboxylase/oxygenase activase, chloroplastic isoform X1 [Beta vulgaris subsp. vulgaris]	Traes_5BS_F5BF6924A.1	pep:novel scaffold:IWGSC2:IWGSC_CSS_5BS_scaff_2228209:40:1173:-1 gene:Traes_5BS_F5BF6924A transcript:Traes_5BS_F5BF6924A.1 description:"rubisco activase"	0.925823	0.885116	0.935007	0.915315	0.361853	0.00524559	0.0228106	1.26551	1.23823	1.21716	1.2403	0.0536414	6.75111e-05	0.00213508	336	37.0097	6.16357	38.39	1	4	9	372	1800.08
gi|40317416	glutamine synthetase isoform GSr1 [Triticum aestivum]	Traes_4BL_52F044A40.1*	pep:novel chromosome:IWGSC2:4B:251146864:251150096:-1 gene:Traes_4BL_52F044A40 transcript:Traes_4BL_52F044A40.1	1.33407	1.38837	1.3253	1.34925	0.00367209	5.9792e-05	0.00119868	1.05063	0.866522	1.1031	1.00675	0.96405	0.929561	0.954745	354	38.7053	5.57959	58.47	1	2	15	310	1797.7
gi|565419537	ferredoxin-dependent glutamate synthase [Secale cereale x Triticum turgidum subsp. durum]	Traes_2DS_9D4521586.2	pep:novel chromosome:IWGSC2:2D:47051584:47066793:1 gene:Traes_2DS_9D4521586 transcript:Traes_2DS_9D4521586.2	1.05461	1.02493	0.948977	1.00951	0.938076	0.777562	0.844537	1.11862	1.09994	1.09026	1.10294	0.384522	0.000245677	0.00502745	1515	164.848	6.17627	47	2	4	54	408	1789.54
gi|474261569	Peroxidase 1 [Triticum urartu]	Traes_2BL_7C2F474DE.1	pep:novel chromosome:IWGSC2:2B:281027230:281028685:-1 gene:Traes_2BL_7C2F474DE transcript:Traes_2BL_7C2F474DE.1	0.979652	0.924032	0.988601	0.964095	0.69792	0.150086	0.258552	1.05557	1.11217	0.923653	1.03046	0.802927	0.614427	0.734382	361	37.5972	7.60596	37.4	1	3	12	240	1762.91
gi|475583417*	Carbonic anhydrase, chloroplastic [Aegilops tauschii]	Traes_3DL_B58F5DEEF.1	pep:novel chromosome:IWGSC2:3D:36981071:36981981:-1 gene:Traes_3DL_B58F5DEEF transcript:Traes_3DL_B58F5DEEF.1	0.995822	0.973945	1.06643	1.01206	0.922715	0.971899	0.979351	1.47955	1.54873	1.59927	1.54252	9.25724e-05	6.66876e-05	0.00212038	84	8.75942	7.00537	66.67	3	1	4	293	1758.59
gi|669030265	unnamed protein product [Triticum aestivum]	Traes_3AL_6771AB197.2	pep:novel chromosome:IWGSC2:3A:146321658:146325263:1 gene:Traes_3AL_6771AB197 transcript:Traes_3AL_6771AB197.2	1.01408	0.976247	1.02029	1.00354	0.984458	0.80986	0.870504	0.955277	0.972985	1.01908	0.982446	0.866191	0.408165	0.560457	515	56.2047	5.68115	75.92	4	4	32	455	1752.68
gi|475623302	Adenylosuccinate lyase [Aegilops tauschii]	Traes_4DL_78EB68CEC.1	pep:novel chromosome:IWGSC2:4D:93704525:93705821:1 gene:Traes_4DL_78EB68CEC transcript:Traes_4DL_78EB68CEC.1	0.975589	1.00892	0.97834	0.987617	0.887668	0.00029069	0.00338413	1.04826	0.919986	1.06629	1.01151	0.928351	0.269681	0.431285	76	8.63253	8.42627	53.95	2	1	2	4	1743.34
gi|474077243	ADP,ATP carrier protein, mitochondrial [Triticum urartu]	Traes_6AL_150E13EA1.1	pep:known scaffold:IWGSC2:IWGSC_CSS_6AL_scaff_5833596:2:2151:1 gene:Traes_6AL_150E13EA1 transcript:Traes_6AL_150E13EA1.1 description:"ADP,ATP carrier protein 2, mitochondrial "	0.962973	1.03339	1.02557	1.00731	0.961216	0.75932	0.831134	1.03451	0.988806	0.990753	1.00469	0.978404	0.768976	0.845773	380	41.3881	9.75928	38.95	3	1	15	431	1738.36
gi|475614190	Chlorophyll a-b binding protein, chloroplastic [Aegilops tauschii]	Traes_5BL_6FB7A4B58.1	pep:novel chromosome:IWGSC2:5B:249083748:249084971:-1 gene:Traes_5BL_6FB7A4B58 transcript:Traes_5BL_6FB7A4B58.1	1.0949	1.2012	0.974883	1.09032	0.410865	0.943178	0.960391	0.978264	1.03247	1.0383	1.01634	0.900017	0.458057	0.600388	266	28.2983	5.42725	56.77	24	1	8	675	1731.47
gi|326493652	predicted protein [Hordeum vulgare subsp. vulgare]	Traes_7DL_439F5CB72.1	pep:novel chromosome:IWGSC2:7D:74597633:74599339:-1 gene:Traes_7DL_439F5CB72 transcript:Traes_7DL_439F5CB72.1	1.0137	0.958184	0.974702	0.982195	0.839598	0.340188	0.467334	1.11557	1.06959	1.04722	1.07746	0.513372	0.0183014	0.0737794	360	37.8678	6.80029	60.83	6	9	18	396	1728.73
gi|57635157	peroxidase 6 [Triticum monococcum]	Traes_6AS_5BAD56BB6.1	pep:novel scaffold:IWGSC2:IWGSC_CSS_6AS_scaff_3483094:12099:13711:-1 gene:Traes_6AS_5BAD56BB6 transcript:Traes_6AS_5BAD56BB6.1	0.982266	0.929105	0.921903	0.944425	0.549439	0.0432565	0.102409	1.00934	0.993002	1.0034	1.00191	1	0.708872	0.804503	322	34.6917	8.01611	54.35	14	8	13	240	1710.28
gi|302595830	RecName: Full=Ubiquitin-40S ribosomal protein S27a; Contains: RecName: Full=Ubiquitin; Contains: RecName: Full=40S ribosomal protein S27a; Flags: Precursor [Hordeum vulgare]	Traes_1BS_61A7400EE.2	pep:novel chromosome:IWGSC2:1B:58323720:58324187:1 gene:Traes_1BS_61A7400EE transcript:Traes_1BS_61A7400EE.2 description:"Ubiquitin "	0.921616	0.834857	0.850139	0.868871	0.152813	0.008021	0.030272	0.88541	0.728934	0.861771	0.825372	0.104289	0.0230472	0.0861031	155	17.6434	9.80322	70.97	38	2	13	669	1702.64
gi|670364854	PREDICTED: cytochrome c oxidase subunit 5C [Zea mays]	Traes_5DS_3E7B0E92F1.1	pep:novel chromosome:IWGSC2:5D:26334524:26336088:-1 gene:Traes_5DS_3E7B0E92F1 transcript:Traes_5DS_3E7B0E92F1.1	0.999771	0.953871	0.978474	0.977372	0.799763	0.00250694	0.0139081	1.03035	1.1027	1.06248	1.06517	0.580853	0.801122	0.869966	64	7.14971	9.31982	35.94	1	3	3	24	1697.48
gi|294717812	heat shock protein 90 [Triticum aestivum]	Traes_7AS_76670DCAB.1	pep:novel scaffold:IWGSC2:IWGSC_CSS_7AS_scaff_4256378:3504:6448:-1 gene:Traes_7AS_76670DCAB transcript:Traes_7AS_76670DCAB.1	1.02525	1.14848	1.17374	1.11582	0.292495	0.0649988	0.139732	1.03388	0.992402	1.3267	1.11766	0.321244	0.32602	0.488493	615	70.891	5.12256	61.63	5	3	38	469	1696.8
gi|474065952	hypothetical protein TRIUR3_26766 [Triticum urartu]	Traes_3AS_369371CF7.1	pep:novel chromosome:IWGSC2:3A:40303000:40304751:1 gene:Traes_3AS_369371CF7 transcript:Traes_3AS_369371CF7.1	0.995773	0.982609	0.973371	0.983918	0.855597	0.0686368	0.145438	0.960381	1.07829	0.898327	0.978998	0.846121	0.711004	0.80615	264	28.6797	9.46631	53.41	1	3	20	404	1685.15
gi|474036630	Leucine aminopeptidase 2, chloroplastic [Triticum urartu]	Traes_6DL_6ACC2BB43.1	pep:novel chromosome:IWGSC2:6D:166602082:166605642:1 gene:Traes_6DL_6ACC2BB43 transcript:Traes_6DL_6ACC2BB43.1	0.984094	0.950061	0.95327	0.962475	0.682555	0.0258443	0.0700474	0.944223	0.94994	0.990938	0.9617	0.733506	0.0598349	0.159111	532	55.2343	5.78271	61.09	3	6	26	297	1676.8
gi|13925728	AF262981_1protein disulfide isomerase 3 precursor [Triticum aestivum]	Traes_4DS_26272902A.1	pep:known chromosome:IWGSC2:4D:10625923:10629556:-1 gene:Traes_4DS_26272902A transcript:Traes_4DS_26272902A.1 description:"Protein disulfide-isomerase "	0.955803	1	0.982841	0.979548	0.823634	0.187081	0.303455	1.1022	1.00181	1.07747	1.06049	0.610383	0.11568	0.247336	515	56.5939	5.07178	68.16	1	3	34	470	1676.76
gi|669028244	unnamed protein product [Triticum aestivum]	TRAES3BF048200040CFD_t1	pep:novel chromosome:IWGSC2:3B:143526091:143529370:1 gene:TRAES3BF048200040CFD_g transcript:TRAES3BF048200040CFD_t1	0.943753	1.04136	1.02474	1.00328	0.992224	0.918488	0.943865	1.09634	0.950558	0.92547	0.99079	0.926496	0.871139	0.918182	812	91.9901	5.51611	54.19	2	1	34	322	1675.06
gi|475577285	ADP,ATP carrier protein, mitochondrial [Aegilops tauschii]	Traes_6BL_53A305F99.2	pep:known chromosome:IWGSC2:6B:166271293:166274358:-1 gene:Traes_6BL_53A305F99 transcript:Traes_6BL_53A305F99.2 description:"ADP,ATP carrier protein 1, mitochondrial "	0.960268	0.997032	0.972018	0.976439	0.791831	0.0954479	0.185196	1.00473	0.958785	0.991867	0.985129	0.886285	0.338314	0.500572	391	42.8167	9.67139	37.6	2	1	15	405	1668.95
gi|473882607	hypothetical protein TRIUR3_30538 [Triticum urartu]	Traes_2AL_FDD593ED4.1	pep:novel scaffold:IWGSC2:IWGSC_CSS_2AL_scaff_6330390:2129:11320:1 gene:Traes_2AL_FDD593ED4 transcript:Traes_2AL_FDD593ED4.1	1.0576	1.1029	1.1241	1.09487	0.385896	0.00842176	0.031305	1.06199	1.12473	1.11741	1.10138	0.39357	0.00689265	0.0398078	1785	200.608	4.67822	55.13	1	15	87	410	1660.04
gi|357134520*	PREDICTED: ubiquitin-40S ribosomal protein S27a-like [Brachypodium distachyon]	Traes_1DL_2FC3C0384.1	pep:novel chromosome:IWGSC2:1D:124195148:124195615:-1 gene:Traes_1DL_2FC3C0384 transcript:Traes_1DL_2FC3C0384.1 description:"Ubiquitin "	0.97901	0.962013	0.948249	0.96309	0.690225	0.0142739	0.0452874	0.817092	0.817263	0.83653	0.817877	0.0446558	6.35111e-06	2.34894e-05	155	17.6574	9.80322	70.32	39	1	12	659	1656.07
gi|473755342	hypothetical protein TRIUR3_05354 [Triticum urartu]	Traes_1BL_83B495A4A.2	pep:novel chromosome:IWGSC2:1B:161446739:161455329:1 gene:Traes_1BL_83B495A4A transcript:Traes_1BL_83B495A4A.2	0.990882	0.941046	1.03047	0.987466	0.879643	0.653384	0.748714	0.958019	0.945738	0.885094	0.929617	0.533158	0.0354481	0.111689	789	88.057	5.80811	48.92	1	5	33	272	1652.65
gi|326533264	predicted protein [Hordeum vulgare subsp. vulgare]	Traes_2BL_185ED969B.1	pep:novel chromosome:IWGSC2:2B:314042550:314045474:-1 gene:Traes_2BL_185ED969B transcript:Traes_2BL_185ED969B.1	1.08103	1.09324	1.10205	1.09211	0.400751	0.162722	0.274561	1.11313	1.05232	1.08161	1.08235	0.486719	0.0203076	0.0788051	347	37.8784	8.6167	52.16	7	17	17	121	1642.48
gi|669027787	unnamed protein product [Triticum aestivum]	TRAES3BF068000010CFD_t1	pep:novel chromosome:IWGSC2:3B:71516936:71549609:1 gene:TRAES3BF068000010CFD_g transcript:TRAES3BF068000010CFD_t1	1.11624	0.96745	1.10619	1.06329	0.563714	0.257812	0.381748	0.797266	0.754917	0.921608	0.824597	0.104289	0.0247503	0.0897444	2476	274.211	6.65381	9.29	4	3	18	249	1639.15
gi|4098333	beta-tubulin 6, partial [Triticum aestivum]	Traes_4BS_0BDB0D05C.2	pep:novel chromosome:IWGSC2:4B:6484821:6488485:1 gene:Traes_4BS_0BDB0D05C transcript:Traes_4BS_0BDB0D05C.2	0.951858	0.877949	0.889815	0.90654	0.317311	0.0151191	0.0472841	1.0248	1.33946	1.09231	1.15219	0.206527	0.186769	0.336242	445	49.7256	4.83057	41.8	13	2	16	388	1630.8
gi|669029931	unnamed protein product [Triticum aestivum]	TRAES3BF023000010CFD_t1	pep:novel chromosome:IWGSC2:3B:530444897:530448805:1 gene:TRAES3BF023000010CFD_g transcript:TRAES3BF023000010CFD_t1	1.08875	1.09692	1.08348	1.08972	0.410865	2.14075e-05	0.0006362	1.03808	1.02683	1.07479	1.04657	0.690784	0.0323999	0.105864	684	73.2538	5.87158	46.78	6	16	30	323	1627.91
gi|473996857	Histone H2B.4 [Triticum urartu]	Traes_6BS_E44E6DF7B.1	pep:novel scaffold:IWGSC2:IWGSC_CSS_6BS_scaff_3013719:1003:1374:-1 gene:Traes_6BS_E44E6DF7B transcript:Traes_6BS_E44E6DF7B.1	1.13462	1.07779	1.18755	1.13332	0.230001	0.0136229	0.0436672	0.883692	0.990702	1.07009	0.981496	0.859497	0.749128	0.833711	90	9.73432	10.0522	70	7	1	7	559	1624.57
gi|326533328	predicted protein [Hordeum vulgare subsp. vulgare]	Traes_4AL_CF0AB0643.2	pep:novel chromosome:IWGSC2:4A:170242082:170245496:-1 gene:Traes_4AL_CF0AB0643 transcript:Traes_4AL_CF0AB0643.2	1.03716	1.04534	1.01638	1.03296	0.765962	0.0187173	0.0556532	1.0722	1.03685	1.02315	1.04406	0.710036	0.03934	0.119741	588	61.7318	5.46533	57.31	3	19	25	294	1611.31
gi|474365355	Pyruvate kinase, cytosolic isozyme [Triticum urartu]	Traes_5DL_FAF23C705.1	pep:novel scaffold:IWGSC2:IWGSC_CSS_5DL_scaff_4551325:1314:7125:-1 gene:Traes_5DL_FAF23C705 transcript:Traes_5DL_FAF23C705.1	1.02115	1.03802	1.0274	1.02886	0.795049	0.2987	0.424744	1.03087	1.06628	1.05735	1.0515	0.659264	0.345589	0.506898	527	57.384	6.80029	61.29	8	27	27	278	1607.95
gi|326495216	predicted protein [Hordeum vulgare subsp. vulgare]	Traes_3AL_B8ED39820.1	pep:novel chromosome:IWGSC2:3A:159023211:159025176:-1 gene:Traes_3AL_B8ED39820 transcript:Traes_3AL_B8ED39820.1	1.08151	1.02665	0.943954	1.01737	0.884583	0.686337	0.775062	1.04711	1.03087	1.09312	1.05703	0.628482	0.0376846	0.115956	191	20.8314	5.10986	61.26	1	1	10	264	1607.03
gi|326526355	predicted protein [Hordeum vulgare subsp. vulgare]	Traes_6AL_67ED9DB4D.1*	pep:novel scaffold:IWGSC2:IWGSC_CSS_6AL_scaff_5750113:3561:6045:1 gene:Traes_6AL_67ED9DB4D transcript:Traes_6AL_67ED9DB4D.1	1.00383	1.19551	1.12638	1.10857	0.321591	0.753899	0.827038	0.779533	0.560981	0.802009	0.714174	0.00462525	0.00639891	0.00689485	283	29.2033	5.92236	56.18	3	1	12	173	1599.01
gi|550540777	RecName: Full=4-hydroxy-7-methoxy-3-oxo-3,4-dihydro-2H-1,4-benzoxazin-2-yl glucoside beta-D-glucosidase 1d, chloroplastic; AltName: Full=Beta-glucosidase 1d; Short=TaGlu1d; Flags: Precursor [Triticum aestivum]	Traes_2AL_AEB11A672.1	pep:known chromosome:IWGSC2:2A:249738220:249742953:-1 gene:Traes_2AL_AEB11A672 transcript:Traes_2AL_AEB11A672.1 description:"4-hydroxy-7-methoxy-3-oxo-3,4-dihydro-2H-1,4-benzoxazin-2-yl glucoside beta-D-glucosidase 1d, chloroplastic"	1.06479	1.06735	1.06522	1.06579	0.545268	1.26061e-07	3.72763e-05	0.936011	0.923874	0.955534	0.938473	0.581217	0.00262309	0.0217573	564	63.7061	5.97314	37.06	36	3	17	318	1581.47
gi|473882607	hypothetical protein TRIUR3_30538 [Triticum urartu]	Traes_2BL_F6A39F5FE.2	pep:novel chromosome:IWGSC2:2B:265519311:265524291:-1 gene:Traes_2BL_F6A39F5FE transcript:Traes_2BL_F6A39F5FE.2	1.16442	1.06968	1.02712	1.08707	0.426353	0.0984552	0.189231	1.08665	1.06077	0.93884	1.02875	0.809737	0.562346	0.69228	1579	177.89	4.66553	55.03	1	8	77	373	1574.54
gi|13925726	AF262980_1protein disulfide isomerase 2 precursor [Triticum aestivum]	Traes_4BS_42361CB8D.1	pep:novel chromosome:IWGSC2:4B:163465028:163468782:-1 gene:Traes_4BS_42361CB8D transcript:Traes_4BS_42361CB8D.1 description:"Glycosylated protein disulfide isomerase homolog "	1.03418	0.955165	0.935187	0.974845	0.783912	0.45206	0.573093	1.19062	1.12382	1.13448	1.14964	0.212237	0.0019494	0.0183579	512	56.4058	5.13525	67.77	1	5	34	470	1573.87
gi|669028244	unnamed protein product [Triticum aestivum]	Traes_3AS_D1B055CE7.3	pep:novel chromosome:IWGSC2:3A:27657328:27661570:1 gene:Traes_3AS_D1B055CE7 transcript:Traes_3AS_D1B055CE7.3	1.02127	0.973793	0.981318	0.992125	0.919794	0.621276	0.722277	1.27086	1.16507	1.09284	1.17626	0.147092	0.0270372	0.0947262	812	91.977	5.43994	53.94	2	2	33	319	1557.97
gi|474105890	S-adenosylmethionine synthase 1 [Triticum urartu]	Traes_3AS_D1E1079AA.1	pep:novel scaffold:IWGSC2:IWGSC_CSS_3AS_scaff_3376107:2118:4545:1 gene:Traes_3AS_D1E1079AA transcript:Traes_3AS_D1E1079AA.1	0.908363	0.943682	0.92436	0.925468	0.422137	0.00187309	0.011515	0.936095	0.922733	0.99783	0.952219	0.668801	0.107738	0.235203	394	42.7607	5.96045	70.56	5	6	20	352	1555.43
gi|195618010*	histone H4 [Zea mays]	Traes_6AS_2DE08CA85.2	pep:novel chromosome:IWGSC2:6A:10200740:10201311:1 gene:Traes_6AS_2DE08CA85 transcript:Traes_6AS_2DE08CA85.2	1.56505	1.21856	1.27768	1.35817	0.0146927	0.00378502	0.00379	0.512097	0.774614	0.834124	0.706945	0.00356401	0.00926586	0.00980977	129	14.0157	11.1069	34.11	2	1	5	442	1547.75
gi|357133977	PREDICTED: histone H2B.1-like [Brachypodium distachyon]	Traes_1BL_930E75040.1	pep:novel chromosome:IWGSC2:1B:178364787:178365577:1 gene:Traes_1BL_930E75040 transcript:Traes_1BL_930E75040.1	0.869626	0.940018	0.886297	0.898647	0.27618	0.240531	0.362882	0.932998	0.909953	0.969455	0.937469	0.575123	0.0701618	0.177172	153	16.5521	10.0522	53.59	11	1	10	745	1529.71
gi|475606510	hypothetical protein F775_24450 [Aegilops tauschii]	Traes_2AL_974282B60.2	pep:novel chromosome:IWGSC2:2A:102829182:102830570:1 gene:Traes_2AL_974282B60 transcript:Traes_2AL_974282B60.2	1.19226	0.905672	1.14294	1.08029	0.463965	0.270073	0.394568	0.988252	0.925989	1.00912	0.974453	0.812764	0.000241962	0.00502091	333	36.262	8.77783	18.02	2	1	4	40	1517.3
gi|475545939	10 kDa chaperonin [Aegilops tauschii]	Traes_2AS_7EEC0FD32.1	pep:novel chromosome:IWGSC2:2A:153585538:153588124:1 gene:Traes_2AS_7EEC0FD32 transcript:Traes_2AS_7EEC0FD32.1	1.12328	1.09758	1.1458	1.12222	0.269139	0.61364	0.716499	1.04705	0.993069	0.988416	1.00951	0.942596	0.100526	0.225193	177	19.1305	9.979	37.29	3	7	7	72	1517.2
gi|326522400	predicted protein [Hordeum vulgare subsp. vulgare]	Traes_5DL_876F0FCBE.2	pep:novel chromosome:IWGSC2:5D:105458549:105460575:1 gene:Traes_5DL_876F0FCBE transcript:Traes_5DL_876F0FCBE.2	1.08446	1.01779	1.01543	1.03923	0.723159	0.158009	0.268525	1.19173	1.07749	1.1258	1.13167	0.269338	0.0164444	0.0695154	133	15.5445	10.6821	55.64	18	4	8	298	1500.54
gi|669028645	unnamed protein product [Triticum aestivum]	TRAES3BF114000090CFD_t1	pep:novel chromosome:IWGSC2:3B:208150490:208151886:-1 gene:TRAES3BF114000090CFD_g transcript:TRAES3BF114000090CFD_t1 description:"plasma-membrane associated cation-binding protein 1"	0.939906	1.00059	0.987733	0.976078	0.791831	0.264806	0.389084	0.996732	0.94468	0.981134	0.974182	0.812764	0.169445	0.316919	208	22.2838	4.89404	86.06	1	6	21	390	1500.31
gi|18076790	phosphoglucomutase, partial [Triticum aestivum]	Traes_4DS_05DEB5A63.2	pep:novel chromosome:IWGSC2:4D:2200914:2206922:-1 gene:Traes_4DS_05DEB5A63 transcript:Traes_4DS_05DEB5A63.2	0.957582	0.975222	0.997095	0.976633	0.799763	0.110352	0.20555	1.0083	1.01097	1.02088	1.01338	0.921246	0.0249202	0.0899745	603	65.5989	5.70654	54.23	2	4	24	338	1483.36
gi|475569557	Ferredoxin--NADP reductase, leaf isozyme, chloroplastic [Aegilops tauschii]	Traes_7AS_7BF04E4E6.1	pep:novel chromosome:IWGSC2:7A:5388970:5392386:1 gene:Traes_7AS_7BF04E4E6 transcript:Traes_7AS_7BF04E4E6.1	0.965686	0.947719	1.01677	0.976726	0.799763	0.323449	0.448822	1.0923	1.049	1.097	1.07943	0.502606	0.00652019	0.0387932	252	28.3603	5.16064	50.79	3	2	13	243	1468.95
gi|6136111	RecName: Full=UTP--glucose-1-phosphate uridylyltransferase; AltName: Full=UDP-glucose pyrophosphorylase; Short=UDPGP; Short=UGPase [Hordeum vulgare]	Traes_5BL_AEEB6621B.1	pep:novel chromosome:IWGSC2:5B:208787869:208798915:1 gene:Traes_5BL_AEEB6621B transcript:Traes_5BL_AEEB6621B.1	1.01367	1.01477	1.01632	1.01492	0.899786	4.19904e-05	0.000970044	1.03308	1.04048	1.06314	1.04557	0.697174	0.00728935	0.0414114	473	51.6482	5.33838	69.13	6	22	24	460	1463.58
gi|474429728	Histone H4 [Triticum urartu]	Traes_6AS_72CF3F5891.1	pep:novel chromosome:IWGSC2:6A:8250917:8251293:-1 gene:Traes_6AS_72CF3F5891 transcript:Traes_6AS_72CF3F5891.1	1.06301	1.00145	0.882001	0.982157	0.839598	0.431491	0.554506	1.06174	1.28954	1.16416	1.17181	0.155891	0.0029234	0.0233319	89	9.89758	11.3706	56.18	15	1	6	569	1459.98
gi|669030265	unnamed protein product [Triticum aestivum]	TRAES3BF013300030CFD_t1	pep:novel chromosome:IWGSC2:3B:575859914:575863581:1 gene:TRAES3BF013300030CFD_g transcript:TRAES3BF013300030CFD_t1	1.07652	1.10586	1.05497	1.07912	0.469506	0.00583035	0.024524	1.10975	1.0602	1.05048	1.07348	0.535322	0.0160816	0.0685701	557	60.5969	5.60498	75.04	3	7	33	462	1457.02
gi|326495636	predicted protein [Hordeum vulgare subsp. vulgare]	Traes_1DL_9926BBAE1.1	pep:novel scaffold:IWGSC2:IWGSC_CSS_1DL_scaff_411489:928:3809:-1 gene:Traes_1DL_9926BBAE1 transcript:Traes_1DL_9926BBAE1.1	0.957929	1.01724	1.04548	1.00688	0.961216	0.299702	0.425658	0.906749	1.05176	0.92951	0.962672	0.740053	0.386615	0.541939	377	41.635	5.49072	62.33	8	1	20	685	1454.01
gi|669029606	unnamed protein product [Triticum aestivum]	TRAES3BF007900030CFD_t1	pep:novel chromosome:IWGSC2:3B:473734374:473736019:-1 gene:TRAES3BF007900030CFD_g transcript:TRAES3BF007900030CFD_t1	1.05272	1.04204	1.06044	1.05173	0.634277	0.000633451	0.00565896	1.06201	1.04565	1.0437	1.05045	0.671786	0.000964281	0.0118314	332	36.1419	6.43018	62.65	3	15	16	272	1452.1
gi|115589736	serine hydroxymethyltransferase [Triticum monococcum]	Traes_4AL_24F8F34EE.1	pep:novel chromosome:IWGSC2:4A:132622904:132627818:-1 gene:Traes_4AL_24F8F34EE transcript:Traes_4AL_24F8F34EE.1 description:"serine transhydroxymethyltransferase 1"	0.998509	0.969722	0.993528	0.987253	0.879643	0.224596	0.345631	0.938449	0.940071	0.967799	0.948773	0.649705	0.00577463	0.0359864	510	56.0868	8.20654	63.33	3	27	27	347	1442.93
gi|475438266	Peroxiredoxin-2C [Aegilops tauschii]	Traes_3DL_0BC441A27.1	pep:novel scaffold:IWGSC2:IWGSC_CSS_3DL_scaff_6889404:10:2351:1 gene:Traes_3DL_0BC441A27 transcript:Traes_3DL_0BC441A27.1	1.022	1.07411	0.956471	1.01753	0.877007	0.633684	0.733387	1.08669	1.26137	1.02133	1.12313	0.301927	0.160839	0.306542	133	14.6757	7.43018	53.38	1	1	6	256	1439.48
gi|475616608	Peroxidase 12 [Aegilops tauschii]	Traes_2DL_CAE4AEC4D.1	pep:novel scaffold:IWGSC2:IWGSC_CSS_2DL_scaff_9757017:1:943:1 gene:Traes_2DL_CAE4AEC4D transcript:Traes_2DL_CAE4AEC4D.1	0.919	0.966571	0.957937	0.947836	0.578107	0.0234785	0.0654035	0.978153	0.996903	0.909807	0.961621	0.733506	0.220634	0.377445	142	15.5546	5.5415	59.86	2	2	7	336	1427.45
gi|357135037	PREDICTED: actin-97 [Brachypodium distachyon]	Traes_1DS_A7A785837.1	pep:novel chromosome:IWGSC2:1D:3569971:3573165:1 gene:Traes_1DS_A7A785837 transcript:Traes_1DS_A7A785837.1	0.902918	0.976478	0.978691	0.952695	0.614724	0.344238	0.470167	0.971758	1.03444	1.09701	1.0344	0.775907	0.24541	0.40552	377	41.7009	5.40186	62.33	6	5	20	628	1426.3
gi|297609686*	Os09g0483200 [Oryza sativa Japonica Group]	Traes_1AL_E4131FEA9.2	pep:novel chromosome:IWGSC2:1A:200279330:200279981:-1 gene:Traes_1AL_E4131FEA9 transcript:Traes_1AL_E4131FEA9.2	0.658212	0.673779	0.645507	0.659166	2.59161e-05	1.97854e-06	0.000174643	0.840763	0.918364	0.79091	0.850012	0.169158	0.0155434	0.0670486	140	16.0197	9.96436	40	37	1	6	450	1424.7
gi|473889537	40S ribosomal protein S3-3 [Triticum urartu]	Traes_7DL_98846F89F1.1	pep:novel chromosome:IWGSC2:7D:51708615:51710537:1 gene:Traes_7DL_98846F89F1 transcript:Traes_7DL_98846F89F1.1	1.03888	1.01096	1.04336	1.03106	0.780453	0.0374731	0.0916905	1.01458	1.00933	1.04206	1.02199	0.857972	0.0961679	0.219167	227	25.3436	9.5249	70.04	6	10	16	292	1424.62
gi|475586208	hypothetical protein F775_01839 [Aegilops tauschii]	Traes_3DL_E6B71D302.2	pep:novel scaffold:IWGSC2:IWGSC_CSS_3DL_scaff_6904150:1:3452:1 gene:Traes_3DL_E6B71D302 transcript:Traes_3DL_E6B71D302.2	0.988388	0.993661	0.987364	0.989804	0.903728	0.000620703	0.00557878	1.10448	1.02801	1.05201	1.0615	0.604412	0.651143	0.759988	213	23.1981	5.04639	31.46	2	6	7	82	1392.56
gi|525778517	cytochrome f (chloroplast) [Triticum monococcum]	Traes_5AL_BEBCB4723.1	pep:novel scaffold:IWGSC2:IWGSC_CSS_5AL_scaff_2809997:2183:3145:-1 gene:Traes_5AL_BEBCB4723 transcript:Traes_5AL_BEBCB4723.1	0.941548	0.962447	0.970384	0.958126	0.652127	0.00822612	0.0308297	1.07551	1.11369	1.11261	1.1006	0.39357	0.00131344	0.0143846	320	35.3517	8.74854	55.63	17	4	16	315	1388.91
gi|326499075	predicted protein [Hordeum vulgare subsp. vulgare]	Traes_5DL_1299E23A4.1	pep:novel chromosome:IWGSC2:5D:105529501:105531602:1 gene:Traes_5DL_1299E23A4 transcript:Traes_5DL_1299E23A4.1	1.09519	1.07855	1.0766	1.08345	0.447595	0.02032	0.0592275	1.00736	0.965344	1.0231	0.9986	0.980008	0.00228183	0.0199922	262	29.7558	10.3892	50.38	6	1	19	259	1379.02
gi|669029560	unnamed protein product [Triticum aestivum]	TRAES3BF092100100CFD_t1	pep:novel chromosome:IWGSC2:3B:463786530:463792284:-1 gene:TRAES3BF092100100CFD_g transcript:TRAES3BF092100100CFD_t1	0.944988	0.916068	0.947877	0.936311	0.49395	0.00329971	0.0167219	1.01356	1.06584	1.07977	1.05306	0.653047	0.058035	0.155725	1031	110.974	6.90283	52.18	3	17	35	363	1375.44
gi|475492276	Phospholipase D alpha 1 [Aegilops tauschii]	Traes_3DS_5D934B1CE.1	pep:novel scaffold:IWGSC2:IWGSC_CSS_3DS_scaff_2574141:9:3027:1 gene:Traes_3DS_5D934B1CE transcript:Traes_3DS_5D934B1CE.1	0.975418	1.00077	0.974996	0.983729	0.855597	0.128898	0.230931	0.873633	0.961914	1.08851	0.974686	0.819424	0.705562	0.802596	646	73.5566	5.41455	56.81	1	1	27	253	1371.53
gi|357146735	PREDICTED: probable prefoldin subunit 5 [Brachypodium distachyon]	Traes_1DL_8E42DD294.1	pep:novel scaffold:IWGSC2:IWGSC_CSS_1DL_scaff_2280584:3984:6975:-1 gene:Traes_1DL_8E42DD294 transcript:Traes_1DL_8E42DD294.1 description:"prefoldin 5"	0.896889	1.04656	0.85146	0.931637	0.467205	0.00794008	0.030159	1.20881	1.15342	0.98101	1.11441	0.337332	0.65893	0.765301	195	21.1039	8.104	40.51	1	1	5	20	1370.95
gi|73912433	aspartic proteinase [Triticum aestivum]	Traes_1BL_301F6C93C.1	pep:novel chromosome:IWGSC2:1B:284583400:284589269:-1 gene:Traes_1BL_301F6C93C transcript:Traes_1BL_301F6C93C.1	0.898359	0.936147	0.901288	0.911931	0.344756	0.00191561	0.0116433	0.92435	0.990399	0.92971	0.948153	0.643376	0.0705988	0.17782	509	54.3084	5.30029	51.47	8	2	18	278	1366.97
gi|299469382	putative PDI-like protein [Triticum aestivum]	Traes_5DL_546404AFD.1	pep:novel scaffold:IWGSC2:IWGSC_CSS_5DL_scaff_4603491:4599:10349:1 gene:Traes_5DL_546404AFD transcript:Traes_5DL_546404AFD.1	1.15426	1.04292	1.03933	1.07884	0.469506	4.71461e-06	0.0002558	1.00183	1.15104	0.983795	1.04556	0.697174	0.781539	0.855296	440	47.1452	5.40186	38.41	1	2	16	119	1361.84
gi|300681536	glutamate decarboxylase, putative, expressed [Triticum aestivum]	TRAES3BF050800360CFD_t1	pep:novel chromosome:IWGSC2:3B:17306999:17310145:1 gene:TRAES3BF050800360CFD_g transcript:TRAES3BF050800360CFD_t1	0.941774	0.927396	0.942278	0.937149	0.500743	0.000209386	0.00271559	1.0901	1.07682	1.05946	1.07546	0.524278	0.00104676	0.0126596	487	54.0726	5.78271	50.1	5	7	22	226	1361.8
gi|474195824	Alanine aminotransferase 2 [Triticum urartu]	Traes_2BL_964FC881C.1	pep:novel chromosome:IWGSC2:2B:160555652:160561574:1 gene:Traes_2BL_964FC881C transcript:Traes_2BL_964FC881C.1	0.930029	0.952449	0.909709	0.930729	0.460629	0.00495283	0.021908	1.14245	1.22638	1.09262	1.15382	0.200939	0.0169458	0.0706751	479	53.272	6.99072	58.25	2	1	25	237	1359.24
gi|326488016	predicted protein [Hordeum vulgare subsp. vulgare]	Traes_6DS_81AA78A29.1	pep:novel chromosome:IWGSC2:6D:102820485:102821347:1 gene:Traes_6DS_81AA78A29 transcript:Traes_6DS_81AA78A29.1	0.966482	0.982515	0.955523	0.968173	0.728921	0.0153398	0.0477221	0.986762	0.992163	0.979779	0.986235	0.892986	0.0184594	0.0740127	174	18.0924	4.88135	81.61	2	9	11	230	1357.73
gi|326508997	predicted protein [Hordeum vulgare subsp. vulgare]	Traes_5BS_4A820ABB2.1	pep:novel chromosome:IWGSC2:5B:5000634:5001777:-1 gene:Traes_5BS_4A820ABB2 transcript:Traes_5BS_4A820ABB2.1	1.06586	1.01961	1.03821	1.04123	0.709128	0.0373536	0.0915875	0.938214	0.964314	0.943675	0.948734	0.649705	0.00297371	0.0236696	257	26.9107	6.72705	73.54	5	3	12	205	1352.04
gi|58334052	peroxidase precursor [Triticum aestivum]	Traes_2BL_8CD42B820.1	pep:novel chromosome:IWGSC2:2B:343257287:343258812:1 gene:Traes_2BL_8CD42B820 transcript:Traes_2BL_8CD42B820.1	0.961493	0.953403	1.02063	0.978507	0.815665	0.367772	0.493086	1.15859	1.20078	1.14208	1.16715	0.16749	0.000668018	0.00965931	341	36.6375	6.29053	41.35	1	3	13	212	1342.88
gi|119388723	alcohol dehydrogenase ADH1A [Triticum aestivum]	Traes_4AL_4B09F91AE.1	pep:novel scaffold:IWGSC2:IWGSC_CSS_4AL_scaff_7074280:4162:8233:1 gene:Traes_4AL_4B09F91AE transcript:Traes_4AL_4B09F91AE.1	1.12321	1.10716	1.14189	1.12409	0.261673	0.000245816	0.0030161	1.03833	1.11396	1.11821	1.09017	0.445917	0.0254656	0.091275	379	40.9885	6.59521	65.44	2	8	20	398	1325.69
gi|326529001	predicted protein, partial [Hordeum vulgare subsp. vulgare]	Traes_3B_8732922B8.1	pep:novel scaffold:IWGSC2:IWGSC_CSS_3B_scaff_10771027:7056:8629:1 gene:Traes_3B_8732922B8 transcript:Traes_3B_8732922B8.1	0.90953	0.956953	0.946979	0.937821	0.507579	0.012572	0.0411231	1.01251	0.972377	1.02919	1.00469	0.978404	0.794471	0.864331	357	37.8717	7.6499	62.18	3	13	18	288	1325.43
gi|326529467	predicted protein [Hordeum vulgare subsp. vulgare]	Traes_1DS_812AFD33F.1	pep:novel chromosome:IWGSC2:1D:65696549:65700059:1 gene:Traes_1DS_812AFD33F transcript:Traes_1DS_812AFD33F.1	1.07012	1.1041	1.03602	1.07008	0.521227	0.0178596	0.0535879	1.09274	1.19164	0.981949	1.08878	0.450892	0.0112087	0.0547384	422	46.3119	8.83643	44.79	2	5	18	120	1323.46
gi|475618024	Glyceraldehyde-3-phosphate dehydrogenase B, chloroplastic [Aegilops tauschii]	Traes_4DL_5612CF456.2	pep:novel scaffold:IWGSC2:IWGSC_CSS_4DL_scaff_14375590:1:1745:-1 gene:Traes_4DL_5612CF456 transcript:Traes_4DL_5612CF456.2	1.00231	0.977868	0.985247	0.988474	0.887668	0.186422	0.302552	1.01993	1.00525	0.994692	1.00662	0.96405	0.416596	0.566249	356	38.0556	9.80322	34.27	3	11	11	291	1322.93
gi|475590936	Peroxidase 12 [Aegilops tauschii]	Traes_2DL_B9574CFF6.1	pep:novel chromosome:IWGSC2:2D:137823004:137824495:-1 gene:Traes_2DL_B9574CFF6 transcript:Traes_2DL_B9574CFF6.1	1.02981	0.873325	0.926188	0.943107	0.542365	0.283444	0.40955	1.01098	1.08831	1.1344	1.0779	0.507972	0.0965311	0.219402	371	39.0595	9.75928	38.27	1	4	10	129	1300.29
gi|474122104	Endoplasmin-like protein [Triticum urartu]	Traes_7DL_3632B8F7B.1	pep:novel scaffold:IWGSC2:IWGSC_CSS_7DL_scaff_3393461:3415:10618:1 gene:Traes_7DL_3632B8F7B transcript:Traes_7DL_3632B8F7B.1 description:"Chaperone protein htpG family protein"	1.09474	1.06026	1.09062	1.08187	0.453009	0.00166543	0.0108116	1.0257	1.06473	1.06889	1.05311	0.653047	0.0181365	0.0733648	623	72.164	4.90674	50.08	15	13	32	358	1299.13
gi|475595515	60S ribosomal protein L5-2 [Aegilops tauschii]	Traes_5DL_FB19DD1BE.1	pep:novel chromosome:IWGSC2:5D:126626440:126629100:-1 gene:Traes_5DL_FB19DD1BE transcript:Traes_5DL_FB19DD1BE.1	1.07283	1.03668	1.13019	1.0799	0.463965	0.0426115	0.101125	1.07122	1.09107	1.01154	1.05794	0.622418	0.0723886	0.180712	302	34.4587	9.34912	52.98	7	5	15	223	1268.19
gi|326521632	predicted protein [Hordeum vulgare subsp. vulgare]	Traes_2BL_2768AE3B1.1	pep:novel scaffold:IWGSC2:IWGSC_CSS_2BL_scaff_8058911:5033:7606:-1 gene:Traes_2BL_2768AE3B1 transcript:Traes_2BL_2768AE3B1.1	0.964064	0.971213	0.966394	0.967224	0.721139	9.936e-05	0.00167412	0.934969	0.977331	0.949499	0.953933	0.681618	0.0207142	0.0797551	357	38.5788	8.00146	70.03	5	7	21	250	1266.67
gi|475626178	Adenosine kinase 2 [Aegilops tauschii]	Traes_6DL_B7D3994AF.1	pep:novel chromosome:IWGSC2:6D:128423115:128429109:1 gene:Traes_6DL_B7D3994AF transcript:Traes_6DL_B7D3994AF.1	0.950969	0.98231	0.974577	0.969285	0.736724	0.0311312	0.0800479	0.993023	0.965788	1.0182	0.992338	0.933196	0.639288	0.751789	344	37.1908	5.09717	69.77	4	10	16	229	1257.82
gi|326533036	predicted protein [Hordeum vulgare subsp. vulgare]	Traes_4DL_D7237EFB9.2*	pep:novel chromosome:IWGSC2:4D:58547816:58554314:1 gene:Traes_4DL_D7237EFB9 transcript:Traes_4DL_D7237EFB9.2	0.85095	0.808578	0.866107	0.841878	0.0807189	0.00530841	0.0229992	1.2363	1.29699	1.24585	1.25972	0.0380234	0.000160533	0.000293878	686	75.262	7.26904	19.68	3	9	9	26	1257.19
gi|283806363	3-ketoacyl-CoA thiolase-like protein [Triticum aestivum]	Traes_6BL_54182EEB2.1	pep:novel scaffold:IWGSC2:IWGSC_CSS_6BL_scaff_2271874:126:2562:-1 gene:Traes_6BL_54182EEB2 transcript:Traes_6BL_54182EEB2.1	1.04628	1.02829	1.11112	1.0619	0.56994	0.0696357	0.146766	1.02223	0.884638	0.893216	0.933361	0.550991	0.208634	0.362793	433	46.0998	8.60205	48.04	2	3	16	177	1250.55
gi|326497477	predicted protein [Hordeum vulgare subsp. vulgare]	Traes_6DL_F85A5323A.2*	pep:novel chromosome:IWGSC2:6D:165284548:165287589:1 gene:Traes_6DL_F85A5323A transcript:Traes_6DL_F85A5323A.2	1.28025	1.40902	1.25979	1.31251	0.0301406	0.00240953	0.00249741	0.846558	0.663544	0.72201	0.738107	0.077154	0.00976016	0.0102505	954	104.726	6.63916	12.47	17	1	11	210	1247.69
gi|474071954	UDP-glucuronic acid decarboxylase 1 [Triticum urartu]	Traes_4DL_3E1D8C8A0.2	pep:novel scaffold:IWGSC2:IWGSC_CSS_4DL_scaff_14307382:1064:5292:1 gene:Traes_4DL_3E1D8C8A0 transcript:Traes_4DL_3E1D8C8A0.2	0.936159	0.945207	0.956677	0.946014	0.5637	0.000810927	0.00657863	1.02343	1.03217	1.06335	1.03965	0.736081	0.0307027	0.102066	348	38.948	7.56201	65.52	3	15	17	241	1245.86
gi|474108302	Peroxisomal (S)-2-hydroxy-acid oxidase GLO1 [Triticum urartu]	Traes_5BL_D70B77649.3	pep:novel chromosome:IWGSC2:5B:236434367:236443707:-1 gene:Traes_5BL_D70B77649 transcript:Traes_5BL_D70B77649.3	0.967935	0.960579	0.962185	0.963566	0.69792	8.25773e-05	0.00147988	0.904646	0.900996	0.912877	0.906173	0.399958	1.16925e-05	0.000712879	370	40.342	8.98291	65.68	4	12	17	264	1243.68
gi|357113758*	PREDICTED: tubulin alpha-2 chain-like [Brachypodium distachyon]	Traes_5BL_A0350B6AB.1	pep:novel chromosome:IWGSC2:5B:226590901:226592502:1 gene:Traes_5BL_A0350B6AB transcript:Traes_5BL_A0350B6AB.1	1.00548	0.986132	1.05171	1.01444	0.907413	0.499183	0.615804	1.36359	1.27539	1.20412	1.28369	0.00471514	0.00351258	0.00400869	389	43.1553	5.0083	53.47	4	1	18	329	1238.03
gi|669031963	unnamed protein product [Triticum aestivum]	TRAES3BF065400180CFD_t1	pep:novel chromosome:IWGSC2:3B:772944026:772944656:1 gene:TRAES3BF065400180CFD_g transcript:TRAES3BF065400180CFD_t1	1.02684	1.07195	0.965887	1.02156	0.846901	0.521645	0.634383	0.80009	0.923729	0.90192	0.875247	0.257358	0.0306677	0.102065	176	18.7616	10.1987	30.68	24	2	5	404	1235.96
gi|473891076	NADH-ubiquinone oxidoreductase 75 kDa subunit, mitochondrial [Triticum urartu]	Traes_4BS_EC229E33E.1	pep:novel chromosome:IWGSC2:4B:11578220:11583861:1 gene:Traes_4BS_EC229E33E transcript:Traes_4BS_EC229E33E.1	0.963573	0.961646	1.01472	0.979979	0.823634	0.313472	0.438786	1.06275	0.97805	1.08252	1.04111	0.72953	0.268809	0.430705	610	66.3017	6.21436	54.92	1	3	22	178	1235.15
gi|326510547	predicted protein [Hordeum vulgare subsp. vulgare]	Traes_5DS_C53497323.1	pep:novel chromosome:IWGSC2:5D:33856849:33858030:1 gene:Traes_5DS_C53497323 transcript:Traes_5DS_C53497323.1	0.944342	0.953687	0.939204	0.945744	0.5637	0.000214825	0.00277396	0.978128	0.931689	0.950426	0.953414	0.675201	0.0259673	0.0921239	159	17.1355	10.0815	55.97	6	3	11	734	1229.62
gi|475623273	Putative mitochondrial-processing peptidase subunit beta [Aegilops tauschii]	Traes_4AS_6CCFC48FD.1	pep:novel chromosome:IWGSC2:4A:42340472:42343557:1 gene:Traes_4AS_6CCFC48FD transcript:Traes_4AS_6CCFC48FD.1 description:"Insulinase (Peptidase family M16) protein"	1.04802	0.980428	1.0213	1.01658	0.884583	0.446307	0.567748	1.0421	0.823054	0.971567	0.945573	0.630777	0.446633	0.591311	388	43.3211	5.33838	48.45	1	1	16	193	1228.79
gi|326499005	predicted protein [Hordeum vulgare subsp. vulgare]	Traes_4AS_B97A404E2.2	pep:novel scaffold:IWGSC2:IWGSC_CSS_4AS_scaff_5943789:9642:10326:1 gene:Traes_4AS_B97A404E2 transcript:Traes_4AS_B97A404E2.2	0.88104	0.903279	0.895682	0.893334	0.247613	8.20317e-05	0.00147907	1.01707	1.00913	1.03759	1.02127	0.864937	0.0661427	0.169778	165	17.3479	10.6089	27.88	21	1	5	342	1221.86
gi|475568777	ATP synthase subunit beta, mitochondrial [Aegilops tauschii]	Traes_3AL_964D4D4CF.1	pep:novel scaffold:IWGSC2:IWGSC_CSS_3AL_scaff_4373430:343:755:-1 gene:Traes_3AL_964D4D4CF transcript:Traes_3AL_964D4D4CF.1	1.10971	1.10895	1.0801	1.09959	0.361985	0.000516528	0.00502425	1.06026	1.09009	1.08188	1.07741	0.513372	0.00096028	0.0118562	53	5.65198	8.26514	50.94	1	2	2	185	1221.5
gi|326513540	predicted protein [Hordeum vulgare subsp. vulgare]	Traes_4BL_F8C1990BA.1	pep:novel chromosome:IWGSC2:4B:251674664:251679290:-1 gene:Traes_4BL_F8C1990BA transcript:Traes_4BL_F8C1990BA.1 description:"Insulinase (Peptidase family M16) protein"	1.01889	0.977735	0.998124	0.99825	0.967969	0.890014	0.925377	0.936014	1.01211	1.00946	0.98586	0.892986	0.600963	0.723849	480	53.6492	5.65576	51.25	1	5	20	244	1219.72
gi|71361902	glutamine synthetase isoform GS1b [Triticum aestivum]	Traes_6DL_24A8AB125.2	pep:novel chromosome:IWGSC2:6D:147243327:147246745:1 gene:Traes_6DL_24A8AB125 transcript:Traes_6DL_24A8AB125.2	1.02376	1.01862	1.04806	1.03015	0.787739	0.0293612	0.0765619	0.986785	0.974334	0.996092	0.985737	0.892986	0.0863908	0.203147	356	39.1886	5.60498	62.64	2	15	17	318	1212.48
gi|326529713	predicted protein [Hordeum vulgare subsp. vulgare]	Traes_5BL_8054CBDB6.1	pep:novel chromosome:IWGSC2:5B:255486551:255489980:1 gene:Traes_5BL_8054CBDB6 transcript:Traes_5BL_8054CBDB6.1 description:"Cyclophilin-like peptidyl-prolyl cis-trans isomerase family protein"	0.951978	1.03153	1.00666	0.996722	0.959947	0.0103432	0.0359822	1.09482	1.20509	1.03088	1.11027	0.35399	0.000418562	0.0069533	198	21.3286	8.17725	28.79	3	5	5	16	1207.36
gi|71362640	plastid glutamine synthetase isoform GS2c [Triticum aestivum]	Traes_2DL_62DA30872.1	pep:novel scaffold:IWGSC2:IWGSC_CSS_2DL_scaff_9842556:1434:2253:1 gene:Traes_2DL_62DA30872 transcript:Traes_2DL_62DA30872.1	0.98715	0.962307	0.96022	0.969892	0.744546	0.0253342	0.0690763	1.08925	1.04155	1.022	1.05093	0.66551	0.0633103	0.164869	121	13.5437	4.66553	66.94	1	1	5	216	1200.17
gi|11466805*	photosystem II protein L [Oryza sativa Japonica Group]	EPlTAEP00000010039	pep:known chromosome:IWGSC2:Pt:61311:61427:-1 gene:EPlTAEG00000010039 transcript:EPlTAET00000010039 description:"Photosystem II reaction center protein L"	0.957412	0.924516	0.908027	0.929985	0.454098	0.0221592	0.0625536	1.66728	1.7093	1.75749	1.71136	1.70964e-05	1.06169e-05	3.40831e-05	38	4.49427	4.50049	36.84	1	1	1	12	1198.51
gi|475616609*	Peroxidase 12 [Aegilops tauschii]	Traes_2BL_1B580814E.1	pep:novel chromosome:IWGSC2:2B:343514382:343515851:-1 gene:Traes_2BL_1B580814E transcript:Traes_2BL_1B580814E.1	1.01092	1.0325	1.08058	1.04134	0.709128	0.11511	0.212141	1.22928	1.27824	1.32564	1.28124	0.0849045	0.000567462	0.000825805	341	36.5326	6.12549	35.19	2	1	9	137	1197.93
gi|326493440	predicted protein [Hordeum vulgare subsp. vulgare]	Traes_1BL_BD3E22844.1	pep:novel chromosome:IWGSC2:1B:287054168:287059247:-1 gene:Traes_1BL_BD3E22844 transcript:Traes_1BL_BD3E22844.1	1.05436	0.994585	1.01353	1.02082	0.854397	0.00954737	0.0339322	1.0517	0.976548	1.02226	1.01684	0.892969	0.0558665	0.151975	341	35.5574	7.81104	45.75	2	4	15	325	1195.88
gi|473891076	NADH-ubiquinone oxidoreductase 75 kDa subunit, mitochondrial [Triticum urartu]	Traes_4DS_3ECA72379.1	pep:novel scaffold:IWGSC2:IWGSC_CSS_4DS_scaff_2325707:1:8189:1 gene:Traes_4DS_3ECA72379 transcript:Traes_4DS_3ECA72379.1	0.958004	1.01872	1.0034	0.993374	0.927827	0.73466	0.813477	1.06926	1.05445	1.02026	1.04799	0.684423	0.0297105	0.100233	627	68.0135	6.21436	54.55	1	4	23	180	1195.66
gi|475531749	Aminomethyltransferase, mitochondrial [Aegilops tauschii]	Traes_2AL_2E2DFB904.1	pep:novel chromosome:IWGSC2:2A:222464922:222467467:-1 gene:Traes_2AL_2E2DFB904 transcript:Traes_2AL_2E2DFB904.1	0.943104	0.886877	0.94036	0.923447	0.409684	0.013888	0.0443248	0.947544	1.01173	0.992231	0.983834	0.879585	0.442761	0.588425	246	26.7569	9.01221	67.89	5	1	14	211	1193.87
gi|475529166	O-methyltransferase ZRP4 [Aegilops tauschii]	Traes_6DL_6DDDF4781.1	pep:novel scaffold:IWGSC2:IWGSC_CSS_6DL_scaff_3293799:3:305:-1 gene:Traes_6DL_6DDDF4781 transcript:Traes_6DL_6DDDF4781.1	1.03373	1.0345	0.961674	1.00997	0.938076	0.700947	0.786007	1.01895	1.09196	1.13464	1.08185	0.486719	0.0725213	0.180662	82	8.79266	7.29834	62.2	3	3	3	127	1191.54
gi|473763033	Phosphoglucomutase, cytoplasmic [Triticum urartu]	Traes_4AL_A92657C6E.2	pep:novel chromosome:IWGSC2:4A:140536516:140542551:1 gene:Traes_4AL_A92657C6E transcript:Traes_4AL_A92657C6E.2	0.932958	0.904483	0.964184	0.933875	0.480491	0.018531	0.0551825	1.14666	0.976143	1.12868	1.08383	0.476305	0.196139	0.348548	505	54.4223	5.18604	60.99	1	2	22	277	1190.19
gi|475574869	60S acidic ribosomal protein P0 [Aegilops tauschii]	Traes_7DL_0E95F6220.1	pep:novel chromosome:IWGSC2:7D:119531893:119534295:-1 gene:Traes_7DL_0E95F6220 transcript:Traes_7DL_0E95F6220.1	1.08558	1.05728	1.03653	1.0598	0.582509	0.0136297	0.0436653	0.991794	1.01873	1.02562	1.01205	0.928351	0.307879	0.471831	320	34.514	5.50342	43.44	3	10	10	233	1185.99
gi|474396577	hypothetical protein TRIUR3_29100 [Triticum urartu]	Traes_4AS_8B4BD912B.2	pep:novel chromosome:IWGSC2:4A:11914960:11916317:-1 gene:Traes_4AS_8B4BD912B transcript:Traes_4AS_8B4BD912B.2	0.921282	0.955771	1.01799	0.965015	0.705637	0.283981	0.410125	0.992267	1.03846	0.88883	0.973185	0.806111	0.577111	0.704591	353	39.2561	6.82959	68.56	5	3	22	296	1183.78
gi|326506720	predicted protein [Hordeum vulgare subsp. vulgare]	Traes_1AL_1543CA165.2	pep:novel chromosome:IWGSC2:1A:61288712:61293586:-1 gene:Traes_1AL_1543CA165 transcript:Traes_1AL_1543CA165.2	1.0003	0.997663	1.0118	1.00325	0.992224	0.495123	0.612073	0.906303	1.00761	1.02879	0.980902	0.859497	0.639921	0.751936	288	32.06	6.25244	55.21	1	5	15	185	1182.88
gi|299469378	putative PDI-like protein [Triticum aestivum]	Traes_1BS_C2166CFB6.1	pep:novel chromosome:IWGSC2:1B:51989410:51993549:-1 gene:Traes_1BS_C2166CFB6 transcript:Traes_1BS_C2166CFB6.1 description:"thioredoxin family protein"	1.00233	0.955628	0.980438	0.979466	0.815665	0.202634	0.320165	0.968106	0.988031	0.955119	0.970419	0.786196	0.0365492	0.113704	367	40.2359	6.56592	65.12	3	24	24	299	1182.27
gi|475498130	Tripeptidyl-peptidase 2 [Aegilops tauschii]	Traes_6BL_4DB1AC6CC.1	pep:novel chromosome:IWGSC2:6B:144959392:144967167:-1 gene:Traes_6BL_4DB1AC6CC transcript:Traes_6BL_4DB1AC6CC.1	1.06787	1.03181	1.01754	1.03907	0.723159	0.059457	0.130571	0.997499	1.089	1.03391	1.04014	0.736081	0.205798	0.359235	457	51.2768	7.40088	46.83	3	3	17	129	1177.53
gi|474375257*	Chlorophyll a-b binding protein 1B-20, chloroplastic [Triticum urartu]	Traes_5BL_DBC5D12AB.1*	pep:novel chromosome:IWGSC2:5B:157410301:157411703:1 gene:Traes_5BL_DBC5D12AB transcript:Traes_5BL_DBC5D12AB.1 description:"light-harvesting chlorophyll-protein complex I subunit A4"	1.06645	1.01121	0.927888	1.00185	1	0.965564	0.975294	1.65149	1.59973	1.64892	1.63338	9.7519e-06	2.98614e-06	0.000315357	245	26.6916	6.11279	58.37	4	1	7	245	1164.07
gi|475585969	60S ribosomal protein L14-1 [Aegilops tauschii]	Traes_6BL_62CC48C2C.1	pep:novel chromosome:IWGSC2:6B:52987270:52988726:1 gene:Traes_6BL_62CC48C2C transcript:Traes_6BL_62CC48C2C.1	1.00467	1.02163	1.00829	1.01153	0.922715	0.089017	0.175834	1.03968	1.07333	1.01761	1.04354	0.710036	0.0548207	0.149958	133	15.2805	10.1694	46.62	8	4	8	221	1163.72
gi|326488493	predicted protein [Hordeum vulgare subsp. vulgare]	Traes_1BL_DD29F7E69.2	pep:novel chromosome:IWGSC2:1B:189906920:189912944:-1 gene:Traes_1BL_DD29F7E69 transcript:Traes_1BL_DD29F7E69.2	1.02726	1.08972	0.97839	1.03179	0.773194	0.379648	0.503869	1.11542	1.23541	1.20345	1.18476	0.128785	0.0067456	0.0395769	292	32.95	8.00146	35.27	1	3	11	180	1149.42
gi|121982	RecName: Full=Histone H2A.2.2 [Triticum aestivum]	Traes_1AS_6AA4114A2.1	pep:novel chromosome:IWGSC2:1A:6231703:6232599:1 gene:Traes_1AS_6AA4114A2 transcript:Traes_1AS_6AA4114A2.1 description:"Histone H2A.2.2 "	0.988302	0.969412	0.99669	0.984801	0.863607	0.132641	0.23578	0.842309	0.889687	0.839514	0.85717	0.191426	0.000930334	0.0117064	154	16.3334	10.7114	33.77	24	1	5	297	1147.88
gi|474375257	Chlorophyll a-b binding protein 1B-20, chloroplastic [Triticum urartu]	Traes_5DL_C51E9ECBB.1	pep:novel chromosome:IWGSC2:5D:65750724:65752070:1 gene:Traes_5DL_C51E9ECBB transcript:Traes_5DL_C51E9ECBB.1	0.934626	1.01798	0.992803	0.981804	0.839598	0.501929	0.617775	1.7108	1.62143	1.75849	1.69691	1.83585e-06	6.47822e-05	0.00208218	245	26.6786	6.11279	58.37	3	1	7	227	1142.76
gi|669027766	unnamed protein product [Triticum aestivum]	TRAES3BF058200010CFD_t1	pep:novel chromosome:IWGSC2:3B:69459916:69461354:1 gene:TRAES3BF058200010CFD_g transcript:TRAES3BF058200010CFD_t1	1.01883	1.04075	1.0685	1.0427	0.695222	0.0411085	0.0984273	0.999885	0.96283	1.03201	0.998242	0.973333	0.93414	0.957287	200	22.3018	9.80322	54	4	11	11	196	1140.46
gi|473886110	Glutamate-1-semialdehyde 2,1-aminomutase, chloroplastic [Triticum urartu]	Traes_7AS_9C283FE66.1	pep:novel scaffold:IWGSC2:IWGSC_CSS_7AS_scaff_4251143:4771:7800:1 gene:Traes_7AS_9C283FE66 transcript:Traes_7AS_9C283FE66.1	1.00738	0.98182	0.929139	0.972779	0.768117	1.31783e-06	0.000132096	1.12101	1.10354	1.12319	1.11592	0.329217	0.282313	0.445702	457	48.1016	7.25439	49.45	2	4	15	92	1136.13
gi|669028645	Unnamed protein product [Triticum aestivum]	Traes_3DS_C74F56379.1	pep:novel scaffold:IWGSC2:IWGSC_CSS_3DS_scaff_2597472:2003:3602:1 gene:Traes_3DS_C74F56379 transcript:Traes_3DS_C74F56379.1	0.964244	0.973603	1.01235	0.983398	0.847594	0.322577	0.448031	0.950219	0.915083	0.967101	0.944134	0.618258	0.0218431	0.0825433	136	14.8102	9.26123	85.29	1	2	17	338	1135.05
gi|357114933	PREDICTED: UDP-glucose 6-dehydrogenase 4 [Brachypodium distachyon]	Traes_5DL_0A7630D1E.1	pep:novel chromosome:IWGSC2:5D:130326686:130330978:1 gene:Traes_5DL_0A7630D1E transcript:Traes_5DL_0A7630D1E.1	0.906855	0.998528	0.852047	0.919144	0.385367	0.131403	0.234071	1.02662	0.89844	0.945267	0.956777	0.700966	0.312672	0.475847	480	52.568	6.17627	71.67	4	1	28	334	1133.01
gi|326494940	predicted protein [Hordeum vulgare subsp. vulgare]	Traes_2AL_1E2B26B7F.1	pep:novel chromosome:IWGSC2:2A:77600956:77607555:1 gene:Traes_2AL_1E2B26B7F transcript:Traes_2AL_1E2B26B7F.1	1.06797	1.06608	1.05411	1.06272	0.563714	0.000133254	0.00200016	1.10024	1.10977	1.08775	1.09926	0.402763	9.93594e-05	0.00270789	1016	115.163	6.99072	35.14	3	24	30	259	1131.02
gi|119388725*	alcohol dehydrogenase ADH1D [Triticum aestivum]	Traes_4BS_D497C4CC9.2	pep:novel chromosome:IWGSC2:4B:211808931:211812388:1 gene:Traes_4BS_D497C4CC9 transcript:Traes_4BS_D497C4CC9.2	1.20367	1.19148	1.1224	1.17252	0.123729	0.00241943	0.0136401	1.35005	1.3219	1.25112	1.31305	0.0633963	0.000301352	0.000495346	386	40.9602	6.68311	43.78	2	1	12	249	1127.53
gi|473842616	S-adenosylmethionine synthase 1 [Triticum urartu]	Traes_6DL_F9589C62A.4	pep:novel chromosome:IWGSC2:6D:134242537:134244729:-1 gene:Traes_6DL_F9589C62A transcript:Traes_6DL_F9589C62A.4	0.808005	0.83473	0.820026	0.82092	0.045491	2.05513e-05	0.000620103	1.16021	1.14656	1.11017	1.13898	0.245882	0.00074175	0.0102974	473	51.9028	5.80811	54.76	2	2	17	267	1125.58
gi|474311703	L-ascorbate peroxidase 1, cytosolic [Triticum urartu]	Traes_4AS_9EEABCE1C.1	pep:novel chromosome:IWGSC2:4A:55390558:55393882:1 gene:Traes_4AS_9EEABCE1C transcript:Traes_4AS_9EEABCE1C.1	1.00239	1.04622	1.00869	1.0191	0.869451	0.235246	0.356821	1.17882	1.06575	1.09586	1.11348	0.341443	0.0284014	0.0976545	250	27.465	6.23975	68	5	2	16	262	1125.21
gi|475604383	Cysteine synthase [Aegilops tauschii]	Traes_5DS_581AB88F8.2	pep:novel chromosome:IWGSC2:5D:11133051:11136442:1 gene:Traes_5DS_581AB88F8 transcript:Traes_5DS_581AB88F8.2	1.01154	0.957473	0.949334	0.972782	0.768117	0.235684	0.357302	1.04015	1.02632	1.09856	1.05501	0.640704	0.0678555	0.173122	392	41.8548	9.40771	45.92	2	3	13	299	1124.19
gi|475595663	hypothetical protein F775_27662 [Aegilops tauschii]	Traes_2BS_5A45D68C2.2	pep:novel chromosome:IWGSC2:2B:30072785:30073911:-1 gene:Traes_2BS_5A45D68C2 transcript:Traes_2BS_5A45D68C2.2	1.06849	1.06669	1.0393	1.05816	0.595229	0.188738	0.305305	0.87932	1.00638	1.04372	0.976472	0.82609	0.00086086	0.0110918	306	33.4361	6.78564	57.84	2	2	14	125	1122.29
gi|13925723	AF262979_1protein disulfide isomerase 1 proprotein [Triticum aestivum]	Traes_4AL_F23B2CEFB.2	pep:novel scaffold:IWGSC2:IWGSC_CSS_4AL_scaff_7136329:2561:6332:-1 gene:Traes_4AL_F23B2CEFB transcript:Traes_4AL_F23B2CEFB.2	1.09027	1.05536	0.975719	1.04045	0.716129	0.00422732	0.0197164	0.966818	1.17334	1.05189	1.06402	0.586694	0.00837145	0.0451311	527	57.9785	6.69775	61.29	1	4	33	449	1121.55
gi|475604728	40S ribosomal protein SA [Aegilops tauschii]	Traes_4AS_8F8B908D3.1	pep:novel scaffold:IWGSC2:IWGSC_CSS_4AS_scaff_5995103:6752:8928:1 gene:Traes_4AS_8F8B908D3 transcript:Traes_4AS_8F8B908D3.1	0.990889	0.967405	0.941426	0.966574	0.721139	0.0793775	0.161375	0.906109	1.01615	0.897527	0.939928	0.593474	0.190834	0.341376	308	33.2494	5.021	43.51	1	4	13	273	1118.87
gi|226897529	superoxide dismutase (mitochondrion) [Triticum aestivum]	Traes_2AS_529825553.1	pep:novel chromosome:IWGSC2:2A:138525268:138529657:1 gene:Traes_2AS_529825553 transcript:Traes_2AS_529825553.1 description:"copper/zinc superoxide dismutase 1"	1.05517	1.05943	1.07301	1.06254	0.563714	0.00930587	0.0333343	0.89555	0.878539	0.82942	0.867837	0.230223	0.106802	0.233849	152	15.1115	6.17627	65.13	1	2	6	150	1112.92
gi|475598741	Inositol monophosphatase [Aegilops tauschii]	Traes_4BS_7981F6181.3	pep:novel chromosome:IWGSC2:4B:197740724:197741576:-1 gene:Traes_4BS_7981F6181 transcript:Traes_4BS_7981F6181.3	1.01372	1.02151	1.05617	1.03046	0.787739	0.0544969	0.122174	0.999286	0.98282	1.01435	0.998819	0.980008	0.293052	0.456563	99	10.9244	4.90674	22.22	3	2	2	7	1109.15
gi|193074373	class III peroxidase [Triticum aestivum]	Traes_2BS_B6EBC0962.1	pep:novel chromosome:IWGSC2:2B:27229352:27230989:-1 gene:Traes_2BS_B6EBC0962 transcript:Traes_2BS_B6EBC0962.1 description:"Peroxidase "	0.794506	0.942165	0.847482	0.861384	0.127881	0.0326027	0.0829302	0.939938	0.863737	1.0638	0.955826	0.694501	0.490803	0.629497	316	32.8841	6.18896	41.77	19	3	10	138	1104.74
gi|326502800	predicted protein [Hordeum vulgare subsp. vulgare]	Traes_5BL_8A99D83A5.1	pep:novel chromosome:IWGSC2:5B:230539559:230543157:1 gene:Traes_5BL_8A99D83A5 transcript:Traes_5BL_8A99D83A5.1	0.972729	0.971418	1.0207	0.988281	0.887668	0.509784	0.624583	0.960568	0.990926	0.917128	0.956207	0.694501	0.110317	0.238893	360	37.6336	8.35303	63.61	2	3	14	169	1104.15
gi|573946253	PREDICTED: uncharacterized protein C167.05-like, partial [Oryza brachyantha]	Traes_1AL_A670FC1B3.1	pep:novel chromosome:IWGSC2:1A:223991104:223993595:-1 gene:Traes_1AL_A670FC1B3 transcript:Traes_1AL_A670FC1B3.1	0.932748	0.854517	0.96326	0.916842	0.373508	0.875012	0.915897	0.90689	0.932254	0.953944	0.931029	0.539076	0.0538289	0.147998	214	22.7942	5.07178	45.33	1	2	7	52	1101.84
gi|475565760	Stromal 70 kDa heat shock-related protein, chloroplastic [Aegilops tauschii]	Traes_1DS_A56C094A2.1	pep:novel scaffold:IWGSC2:IWGSC_CSS_1DS_scaff_314972:178:3219:1 gene:Traes_1DS_A56C094A2 transcript:Traes_1DS_A56C094A2.1	1.04337	0.958655	0.920679	0.974234	0.776006	0.516602	0.630065	1.15985	1.10054	1.13364	1.13134	0.272822	0.0015663	0.0159985	452	48.0669	4.69092	63.05	3	2	25	220	1099.88
gi|122194828	RecName: Full=4-hydroxy-7-methoxy-3-oxo-3,4-dihydro-2H-1,4-benzoxazin-2-yl glucoside beta-D-glucosidase 1b, chloroplastic; AltName: Full=Beta-glucosidase 1b; Short=Taglu1b; Flags: Precursor [Triticum aestivum]	Traes_2BL_84C64DBE2.2	pep:novel scaffold:IWGSC2:IWGSC_CSS_2BL_scaff_8085554:151:1980:-1 gene:Traes_2BL_84C64DBE2 transcript:Traes_2BL_84C64DBE2.2	0.909289	0.913041	0.919769	0.914033	0.356102	9.62101e-06	0.000409343	1.09827	1.14226	1.10799	1.11617	0.329217	0.000957605	0.0118727	256	29.3559	5.36377	55.47	36	6	12	193	1099.29
gi|475485989	Chlorophyll a-b binding protein CP26, chloroplastic [Aegilops tauschii]	Traes_4DS_CC9F9317E.2	pep:novel chromosome:IWGSC2:4D:41931093:41933224:-1 gene:Traes_4DS_CC9F9317E transcript:Traes_4DS_CC9F9317E.2	0.934005	0.932386	0.936528	0.934306	0.480491	6.77924e-07	8.53031e-05	1.06119	1.04525	1.0351	1.04718	0.690784	0.00341163	0.0258671	286	30.7659	5.99854	39.86	4	8	8	193	1099.01
gi|295841344	benzoxazinone:UDP-Glc glucosyltransferase [Triticum aestivum]	Traes_7BS_5FE261AAA.1	pep:novel scaffold:IWGSC2:IWGSC_CSS_7BS_scaff_3092567:1:768:-1 gene:Traes_7BS_5FE261AAA transcript:Traes_7BS_5FE261AAA.1	1.05833	1.10531	1.08963	1.08442	0.442221	0.000256875	0.00310032	1.10886	1.02677	1.01291	1.04951	0.671786	0.280219	0.442751	125	13.6981	5.45264	55.2	1	5	5	50	1096.45
gi|475596392	Peroxidase 1 [Aegilops tauschii]	Traes_2DS_D76AB139C.1	pep:novel chromosome:IWGSC2:2D:19273259:19274724:1 gene:Traes_2DS_D76AB139C transcript:Traes_2DS_D76AB139C.1	1.03016	1.01498	1.00594	1.01703	0.884583	0.0735986	0.152563	0.953807	0.984487	0.966965	0.96842	0.772961	0.0237175	0.0877754	312	33.0602	5.89697	23.72	17	1	7	136	1094.91
gi|357114933	PREDICTED: UDP-glucose 6-dehydrogenase 4 [Brachypodium distachyon]	Traes_5BL_7F59B65A3.1	pep:novel chromosome:IWGSC2:5B:222963720:222966404:1 gene:Traes_5BL_7F59B65A3 transcript:Traes_5BL_7F59B65A3.1	0.929771	0.88117	0.91112	0.907354	0.317311	0.00281733	0.0149701	1.03807	0.923981	0.958454	0.973501	0.812764	0.476664	0.617252	480	52.554	6.17627	71.67	4	1	28	339	1091.46
gi|475620614	Adenylate kinase A [Aegilops tauschii]	Traes_5DS_ED1CB5D7E.1	pep:novel scaffold:IWGSC2:IWGSC_CSS_5DS_scaff_1475542:218:2020:-1 gene:Traes_5DS_ED1CB5D7E transcript:Traes_5DS_ED1CB5D7E.1	0.991542	0.976929	1.02203	0.996834	0.959947	0.823372	0.880546	1.0286	1.10178	1.03562	1.05533	0.640704	0.0765129	0.187447	203	21.9654	5.70654	52.22	3	2	12	155	1088.13
gi|357122287	PREDICTED: 40S ribosomal protein Sa-2-like [Brachypodium distachyon]	Traes_2AS_3F458D2CF.1	pep:novel chromosome:IWGSC2:2A:117394121:117396659:1 gene:Traes_2AS_3F458D2CF transcript:Traes_2AS_3F458D2CF.1	0.915063	0.958358	0.997209	0.956877	0.644588	0.14327	0.250015	1.12593	0.981227	1.16623	1.09113	0.440978	0.180037	0.328117	304	32.8763	4.95752	40.13	2	3	12	256	1086.57
gi|473886137	Germin-like protein 8-12 [Triticum urartu]	Traes_7AL_2585DE9FB.1	pep:novel chromosome:IWGSC2:7A:118012994:118014489:1 gene:Traes_7AL_2585DE9FB transcript:Traes_7AL_2585DE9FB.1	0.888993	0.876423	0.902688	0.889368	0.22966	0.00012848	0.00197872	1.01411	1.01085	0.963125	0.996029	0.959968	0.821423	0.884058	235	25.6102	8.00146	19.15	5	1	4	109	1086
gi|326519368	predicted protein [Hordeum vulgare subsp. vulgare]	Traes_2AS_3B0E92500.1	pep:novel scaffold:IWGSC2:IWGSC_CSS_2AS_scaff_5271056:3157:7727:1 gene:Traes_2AS_3B0E92500 transcript:Traes_2AS_3B0E92500.1 description:"xylose isomerase family protein"	0.916126	0.81426	0.799288	0.843224	0.0828092	0.0129385	0.0420431	1.10892	1.11587	1.10832	1.11104	0.349772	1.35495e-06	0.000186353	480	53.6397	5.56689	61.88	1	2	23	260	1085.33
gi|585032	RecName: Full=Cysteine synthase; AltName: Full=CSase A; AltName: Full=O-acetylserine (thiol)-lyase; Short=OAS-TL A; AltName: Full=O-acetylserine sulfhydrylase [Triticum aestivum]	Traes_5BS_1AC8D3009.2	pep:known chromosome:IWGSC2:5B:5938438:5943015:-1 gene:Traes_5BS_1AC8D3009 transcript:Traes_5BS_1AC8D3009.2 description:"Cysteine synthase "	1.03485	1.01961	1.02956	1.02801	0.802386	0.00330452	0.016732	0.953851	0.91283	0.918597	0.928426	0.521403	0.0050489	0.0331034	437	46.1752	8.83643	54.69	2	6	18	478	1084.5
gi|474350420	SCAR-like protein 2 [Triticum urartu]	Traes_3AS_216CBD192.1	pep:novel scaffold:IWGSC2:IWGSC_CSS_3AS_scaff_2184507:1:338:-1 gene:Traes_3AS_216CBD192 transcript:Traes_3AS_216CBD192.1	0.948459	0.893414	0.9186	0.920158	0.391372	0.102163	0.194524	0.97577	1.12191	1.09101	1.0629	0.592568	0.128935	0.265687	76	8.8535	4.53857	69.74	1	1	4	23	1084.13
gi|475604472*	Aspartate aminotransferase, cytoplasmic [Aegilops tauschii]	Traes_3DL_870617108.1	pep:novel chromosome:IWGSC2:3D:36631657:36635276:-1 gene:Traes_3DL_870617108 transcript:Traes_3DL_870617108.1 description:"aspartate aminotransferase 3"	1.31441	1.32573	1.31085	1.3126	0.0252036	1.98515e-07	1.94146e-06	1.03311	1.11917	1.0796	1.0773	0.513372	0.0359444	0.112355	359	39.6372	7.57666	56.55	2	3	19	245	1074.43
gi|475591673	Ribulose bisphosphate carboxylase small chain PW9, chloroplastic [Aegilops tauschii]	Traes_2BS_9AC399080.1	pep:novel chromosome:IWGSC2:2B:10055033:10056568:-1 gene:Traes_2BS_9AC399080 transcript:Traes_2BS_9AC399080.1	0.875285	1.00426	0.796598	0.892047	0.243043	0.149081	0.257345	1.18943	1.10618	1.04205	1.11255	0.341443	0.0576879	0.154935	193	21.2307	9.11475	58.03	10	3	14	776	1069.53
gi|83268424	3-phosphoglycerate kinase, partial [Aegilops speltoides]	Traes_1BL_F7884B670.1	pep:novel scaffold:IWGSC2:IWGSC_CSS_1BL_scaff_3793980:1:221:1 gene:Traes_1BL_F7884B670 transcript:Traes_1BL_F7884B670.1	1.00483	0.966136	0.969974	0.980313	0.823634	0.184952	0.300745	1.13276	1.15802	1.13659	1.14246	0.236323	5.45293e-05	0.00188588	41	4.29841	4.55127	75.61	1	1	4	180	1065.64
gi|475618024	Glyceraldehyde-3-phosphate dehydrogenase B, chloroplastic [Aegilops tauschii]	Traes_4BL_F32809B15.1	pep:novel scaffold:IWGSC2:IWGSC_CSS_4BL_scaff_5169072:1:309:1 gene:Traes_4BL_F32809B15 transcript:Traes_4BL_F32809B15.1	1.02045	1.05283	0.955332	1.00954	0.938076	8.70175e-07	0.000100906	1.05908	1.02171	0.984859	1.02188	0.857972	0.977162	0.983481	69	7.45658	4.28467	53.62	1	1	3	134	1064.32
gi|721679514	PREDICTED: isochorismate synthase 1, chloroplastic-like [Brachypodium distachyon]	Traes_5DL_469B4E877.1	pep:known chromosome:IWGSC2:5D:49419246:49426032:-1 gene:Traes_5DL_469B4E877 transcript:Traes_5DL_469B4E877.1 description:"Mitochondrial outer membrane porin "	1.06502	1.1497	1.21751	1.14408	0.195408	0.0308954	0.0795799	0.966813	1.03927	1.02614	1.01074	0.935467	0.655047	0.762889	807	87.3173	6.13818	19.58	2	1	12	190	1062.18
gi|475432642	Phosphate carrier protein, mitochondrial [Aegilops tauschii]	Traes_6AL_939CC781A.1	pep:novel chromosome:IWGSC2:6A:194001500:194004879:-1 gene:Traes_6AL_939CC781A transcript:Traes_6AL_939CC781A.1	1.08489	1.03064	1.04222	1.05258	0.627679	0.194057	0.311101	1.05594	1.11801	1.03529	1.06975	0.552143	0.0131867	0.0604544	283	30.0478	9.23193	75.62	14	1	18	288	1059.24
gi|326491721	predicted protein [Hordeum vulgare subsp. vulgare]	Traes_7DL_FE457F7CD.1*	pep:novel chromosome:IWGSC2:7D:69660136:69665884:-1 gene:Traes_7DL_FE457F7CD transcript:Traes_7DL_FE457F7CD.1	1.28937	1.29219	1.25772	1.27976	0.0167515	1.44597e-05	0.000515147	0.927354	0.976102	0.970191	0.957883	0.707446	0.0517889	0.14454	593	67.4772	5.43994	53.12	6	16	32	301	1052.09
gi|326494746	predicted protein [Hordeum vulgare subsp. vulgare]	Traes_1BS_D00BF5C95.2	pep:novel chromosome:IWGSC2:1B:13676917:13679262:-1 gene:Traes_1BS_D00BF5C95 transcript:Traes_1BS_D00BF5C95.2	1.08449	1.08257	1.10848	1.09184	0.400751	0.277848	0.403139	1.12796	1.11504	1.08072	1.1079	0.362533	0.986016	0.990034	295	31.7825	6.41748	52.54	8	2	15	95	1051.97
gi|56606827	calreticulin-like protein [Triticum aestivum]	Traes_2BL_F79009979.1	pep:novel chromosome:IWGSC2:2B:331507055:331510931:1 gene:Traes_2BL_F79009979 transcript:Traes_2BL_F79009979.1	0.92299	1.137	1.10049	1.05349	0.627679	0.463734	0.583516	1.22767	1.20864	1.09057	1.17563	0.147092	0.0149047	0.0650526	415	47.1828	4.67822	75.66	2	3	27	338	1049.98
gi|475513971	Chaperonin CPN60-2, mitochondrial [Aegilops tauschii]	Traes_1DL_003A549A4.2	pep:novel chromosome:IWGSC2:1D:74336372:74341979:1 gene:Traes_1DL_003A549A4 transcript:Traes_1DL_003A549A4.2	0.989261	1.01243	1.0337	1.0118	0.922715	0.409985	0.534181	0.831387	0.977711	0.928361	0.912486	0.431556	0.111427	0.240679	528	56.1604	5.22412	56.44	1	2	26	312	1049.63
gi|52548254	cytoplasmatic ribosomal protein S13 [Triticum aestivum]	Traes_7DL_62F01AA40.1	pep:novel chromosome:IWGSC2:7D:159813364:159815522:1 gene:Traes_7DL_62F01AA40 transcript:Traes_7DL_62F01AA40.1	1.00698	0.977306	1.00354	0.995941	0.951921	0.687236	0.775337	1.0349	0.994987	1.04843	1.02611	0.830292	0.179006	0.326942	151	17.0846	10.5356	56.29	7	9	9	237	1045.72
gi|326496613	predicted protein [Hordeum vulgare subsp. vulgare]	Traes_5BL_D5F2A5070.1	pep:novel scaffold:IWGSC2:IWGSC_CSS_5BL_scaff_10818834:8550:12291:1 gene:Traes_5BL_D5F2A5070 transcript:Traes_5BL_D5F2A5070.1 description:"triosephosphate isomerase"	0.949358	0.95625	0.950194	0.951934	0.607334	2.46572e-05	0.000687842	1.11879	0.981095	1.02207	1.04065	0.72953	0.375676	0.532538	298	31.9393	7.41553	63.42	2	3	15	221	1043.78
gi|326519368	predicted protein [Hordeum vulgare subsp. vulgare]	Traes_2DS_4646885A5.1	pep:novel scaffold:IWGSC2:IWGSC_CSS_2DS_scaff_5346401:2:4171:1 gene:Traes_2DS_4646885A5 transcript:Traes_2DS_4646885A5.1	0.882493	0.938402	0.823359	0.881418	0.196362	0.0233711	0.0652274	1.05737	1.10984	1.06412	1.07711	0.513372	0.0094514	0.0488598	480	53.5827	5.56689	61.88	1	2	23	271	1043.18
gi|669027271	unnamed protein product [Triticum aestivum]	TRAES3BF169900010CFD_t1	pep:novel chromosome:IWGSC2:3B:23951036:23954320:-1 gene:TRAES3BF169900010CFD_g transcript:TRAES3BF169900010CFD_t1 description:"plastid transcriptionally active 16"	0.949423	0.953127	0.961618	0.954723	0.629595	0.000232515	0.00293823	0.944901	0.935787	0.931586	0.937425	0.575123	9.0936e-05	0.00257318	498	52.5344	5.66846	68.27	1	16	28	246	1042.26
gi|9798603	TaWIN1 [Triticum aestivum]	Traes_4BS_342A62CE6.1	pep:novel chromosome:IWGSC2:4B:194259948:194263233:-1 gene:Traes_4BS_342A62CE6 transcript:Traes_4BS_342A62CE6.1	0.906096	0.856241	0.918768	0.893702	0.252238	0.00509034	0.0223325	0.891958	0.921595	0.943647	0.919067	0.469907	0.00567466	0.0355131	266	29.3766	4.83057	73.31	4	2	19	319	1040.44
gi|475567132	putative Isocitrate dehydrogenase (NADP), chloroplastic [Aegilops tauschii]	Traes_3B_F6ADC8A29.1	pep:novel scaffold:IWGSC2:IWGSC_CSS_3B_scaff_10447745:1:2303:1 gene:Traes_3B_F6ADC8A29 transcript:Traes_3B_F6ADC8A29.1	1.02955	1.0674	1.01512	1.03735	0.737311	0.0746528	0.154154	1.02135	1.05615	1.04033	1.03928	0.742656	0.0174793	0.0719363	187	21.0918	5.71924	62.57	3	6	14	197	1038.08
gi|669029371	unnamed protein product [Triticum aestivum]	TRAES3BF087800010CFD_t1	pep:novel chromosome:IWGSC2:3B:427986592:427990732:1 gene:TRAES3BF087800010CFD_g transcript:TRAES3BF087800010CFD_t1	0.975944	0.937453	1.00516	0.972853	0.768117	0.238416	0.360704	1.06881	0.968667	1.04148	1.02632	0.830292	0.428262	0.576408	340	35.4306	8.36768	66.47	2	6	16	167	1036.7
gi|475561911	Alcohol dehydrogenase [Aegilops tauschii]	Traes_7DL_B9EF4FCAD.1	pep:novel scaffold:IWGSC2:IWGSC_CSS_7DL_scaff_3394042:2153:4981:1 gene:Traes_7DL_B9EF4FCAD transcript:Traes_7DL_B9EF4FCAD.1 description:"GroES-like zinc-binding alcohol dehydrogenase family protein"	0.781302	0.899389	0.909011	0.863234	0.133816	0.0673247	0.143636	0.859801	0.909014	0.990841	0.919885	0.475511	0.106274	0.233385	417	44.2535	7.94287	51.56	1	4	15	100	1032.63
gi|475443333	Peroxidase 54 [Aegilops tauschii]	Traes_7DL_D99ED7064.1	pep:novel chromosome:IWGSC2:7D:196346029:196347835:1 gene:Traes_7DL_D99ED7064 transcript:Traes_7DL_D99ED7064.1	0.920562	0.854111	0.884921	0.886532	0.22101	0.00410357	0.019276	1.01187	0.993588	1.0189	1.00812	0.956888	0.342387	0.504203	359	38.0518	4.75439	40.95	3	6	11	147	1031.74
gi|732970	pox1 [Triticum aestivum]	Traes_2AS_64E41196E.1	pep:novel chromosome:IWGSC2:2A:209111566:209113099:1 gene:Traes_2AS_64E41196E transcript:Traes_2AS_64E41196E.1	0.947037	0.977794	0.955645	0.960159	0.667288	0.0121664	0.0401967	0.857539	1.05464	1.16508	1.02575	0.830292	0.788854	0.861071	316	33.1552	6.52197	56.33	1	3	11	154	1031.42
gi|380875808	cytosolic Cu/Zn superoxide dismutase [Triticum aestivum]	Traes_2DS_3C3A2A12A.2	pep:novel chromosome:IWGSC2:2D:17085665:17089045:1 gene:Traes_2DS_3C3A2A12A transcript:Traes_2DS_3C3A2A12A.2 description:"copper/zinc superoxide dismutase 1"	1.09704	1.05418	1.05302	1.06808	0.533168	0.000312908	0.00354509	1.00176	1.07076	1.07378	1.04877	0.67809	0.00263123	0.0217942	152	15.0824	6.17627	65.13	2	2	6	163	1028.85
gi|347602486	RecName: Full=Chaperone protein ClpC1, chloroplastic; AltName: Full=ATP-dependent Clp protease ATP-binding subunit ClpC homolog 1; AltName: Full=Casein lytic proteinase C1; Flags: Precursor [Oryza sativa Japonica Group]	Traes_2BL_9D4244027.2	pep:novel chromosome:IWGSC2:2B:209603730:209611525:1 gene:Traes_2BL_9D4244027 transcript:Traes_2BL_9D4244027.2	1.00209	0.993653	1.01578	1.00384	0.984458	0.583397	0.690319	1.02183	0.960729	1.02504	1.00253	0.992793	0.90947	0.941468	917	101.473	6.30322	61.61	22	13	50	291	1017.17
gi|669029935*	unnamed protein product [Triticum aestivum]	TRAES3BF023000050CFD_t1	pep:novel chromosome:IWGSC2:3B:530795354:530799252:1 gene:TRAES3BF023000050CFD_g transcript:TRAES3BF023000050CFD_t1 description:"aspartate aminotransferase 3"	1.25574	1.34465	1.27385	1.29141	0.013297	0.000425563	0.00435429	1.10649	0.971979	1.19201	1.09016	0.445917	0.231936	0.390343	454	49.4874	8.22119	49.56	1	5	21	231	1015.96
gi|475620614	Adenylate kinase A [Aegilops tauschii]	Traes_7BL_580CFC05F.1	pep:novel chromosome:IWGSC2:7B:175038515:175041984:1 gene:Traes_7BL_580CFC05F transcript:Traes_7BL_580CFC05F.1	1.09665	1.03172	1.16223	1.09686	0.376205	0.0619061	0.134749	1.06411	1.0074	0.934179	1.0019	1	0.96218	0.976043	241	26.2478	7.81104	59.34	1	5	15	168	1015.91
gi|475625117	Chlorophyll a-b binding protein CP24 10A, chloroplastic [Aegilops tauschii]	Traes_2AL_E7B360A43.1	pep:novel chromosome:IWGSC2:2A:83471224:83472616:1 gene:Traes_2AL_E7B360A43 transcript:Traes_2AL_E7B360A43.1 description:"light harvesting complex photosystem II subunit 6"	0.900119	0.929172	0.927588	0.91896	0.385367	0.00100794	0.00762272	1.01881	1.06872	1.01473	1.03409	0.775907	0.121049	0.254945	255	27.2821	8.29443	47.06	6	10	10	217	1015.83
gi|475321714**	Tubulin beta-2 chain [Aegilops tauschii]	Traes_3AL_6D1917532.2	pep:known scaffold:IWGSC2:IWGSC_CSS_3AL_scaff_4246227:3551:6522:-1 gene:Traes_3AL_6D1917532 transcript:Traes_3AL_6D1917532.2 description:"Tubulin beta-2 chain "	0.755909	0.756532	0.761952	0.76237	0.00110506	1.64462e-08	2.98182e-07	2.26034	2.72748	1.78284	2.23848	2.98081e-08	0.0100097	0.0104762	447	50.2017	4.79248	60.63	15	1	20	457	1014.92
gi|121974	RecName: Full=Histone H2A.2.1 [Triticum aestivum]	Traes_1DS_35B7AED4C.2	pep:novel chromosome:IWGSC2:1D:7189539:7190291:-1 gene:Traes_1DS_35B7AED4C transcript:Traes_1DS_35B7AED4C.2	0.969985	0.960303	1.01157	0.980618	0.831611	0.285222	0.410914	0.869129	0.824159	0.975716	0.889668	0.321879	0.0700594	0.177065	103	10.7752	10.1108	41.75	6	1	4	239	1013.39
gi|474311703	L-ascorbate peroxidase 1, cytosolic [Triticum urartu]	Traes_4DL_8CE055F15.1	pep:novel chromosome:IWGSC2:4D:94036880:94039798:1 gene:Traes_4DL_8CE055F15 transcript:Traes_4DL_8CE055F15.1	1.06961	1.04645	0.99728	1.03778	0.73022	0.151152	0.259935	1.03048	1.06177	0.994458	1.0289	0.809737	0.211407	0.366538	250	27.47	6.354	68	4	2	16	258	1012.14
gi|474159730*	putative O-methyltransferase 2 [Triticum urartu]	Traes_4AL_B2F48F9FA.1	pep:novel chromosome:IWGSC2:4A:105704125:105706213:-1 gene:Traes_4AL_B2F48F9FA transcript:Traes_4AL_B2F48F9FA.1	0.812401	0.79736	0.798527	0.802762	0.0262403	2.15061e-06	0.000169583	1.01707	1.0903	1.00539	1.03759	0.749258	0.230108	0.388372	364	39.1657	4.94482	56.59	3	4	14	185	1009.62
gi|475531176	Lactoylglutathione lyase [Aegilops tauschii]	Traes_7AL_4B8348CBB.1	pep:novel scaffold:IWGSC2:IWGSC_CSS_7AL_scaff_4372913:1732:3401:-1 gene:Traes_7AL_4B8348CBB transcript:Traes_7AL_4B8348CBB.1	0.908225	0.934232	0.939658	0.927372	0.434781	0.00170201	0.0109409	1.0947	1.10781	1.12656	1.10969	0.35399	0.000289018	0.0056411	292	32.6535	5.47803	67.47	4	4	16	227	1006.07
gi|669030047	unnamed protein product [Triticum aestivum]	TRAES3BF086500010CFD_t1	pep:novel chromosome:IWGSC2:3B:545658647:545659483:1 gene:TRAES3BF086500010CFD_g transcript:TRAES3BF086500010CFD_t1	1.01135	1.01029	0.985682	1.00244	1	0.785375	0.850367	1.00718	1.05502	1.00671	1.02297	0.851024	0.225029	0.38253	278	29.2854	5.12256	25.18	1	2	6	116	1002.17
gi|475494541	Calnexin-like protein [Aegilops tauschii]	Traes_6DS_2F1995526.1	pep:novel scaffold:IWGSC2:IWGSC_CSS_6DS_scaff_2090378:4075:7501:1 gene:Traes_6DS_2F1995526 transcript:Traes_6DS_2F1995526.1	1.1269	1.23904	1.12408	1.16334	0.145485	0.0125002	0.0409562	0.977838	1.02387	1.13218	1.04463	0.703592	0.384512	0.539887	535	60.1173	4.80518	43.93	4	2	23	223	997.801
gi|94984080	vacuolar ATPase subunit G [Triticum aestivum]	Traes_2AL_152FE9E5F.1	pep:novel scaffold:IWGSC2:IWGSC_CSS_2AL_scaff_6342411:1039:2280:1 gene:Traes_2AL_152FE9E5F transcript:Traes_2AL_152FE9E5F.1	1.04564	1.07249	0.914175	1.01077	0.930388	0.836501	0.88944	0.864556	0.878332	0.989218	0.910702	0.426206	0.0863881	0.203222	110	12.3814	8.49951	70	1	2	8	144	997.574
gi|75108545	RecName: Full=Peroxiredoxin Q, chloroplastic; AltName: Full=Thioredoxin reductase; Flags: Precursor [Triticum aestivum]	Traes_7DS_A9BD8001C.1	pep:known scaffold:IWGSC2:IWGSC_CSS_7DS_scaff_3919168:2262:5853:1 gene:Traes_7DS_A9BD8001C transcript:Traes_7DS_A9BD8001C.1 description:"Peroxiredoxin Q, chloroplastic "	0.958072	0.937235	0.981439	0.958915	0.659694	0.0323464	0.0824554	0.868482	0.890731	0.8621	0.873771	0.253365	0.000129889	0.00329684	217	23.3271	9.67139	51.15	6	12	12	212	991.458
gi|474258378*	Calreticulin [Triticum urartu]	Traes_2AL_070A611F6.2	pep:novel chromosome:IWGSC2:2A:250266968:250270851:1 gene:Traes_2AL_070A611F6 transcript:Traes_2AL_070A611F6.2	1.35104	1.23782	1.41	1.32859	0.00579579	0.0122071	0.0234107	0.757865	0.87038	0.873484	0.83391	0.125096	0.011996	0.0571211	415	47.1118	4.67822	69.16	4	2	26	349	989.334
gi|218963620	ferredoxin-nitrite reductase precursor [Triticum aestivum]	Traes_6DL_5C536D720.1	pep:novel chromosome:IWGSC2:6D:160403835:160406874:-1 gene:Traes_6DL_5C536D720 transcript:Traes_6DL_5C536D720.1 description:"nitrite reductase 1"	1.17006	1.13755	1.15391	1.15384	0.167657	8.11242e-05	0.00147621	0.981342	0.968325	0.971239	0.973635	0.812764	0.00260417	0.0217529	506	56.235	6.20166	47.23	1	22	22	243	987.533
gi|475432642	Phosphate carrier protein, mitochondrial [Aegilops tauschii]	Traes_6BL_CE9CC5475.1	pep:novel chromosome:IWGSC2:6B:178652385:178654623:-1 gene:Traes_6BL_CE9CC5475 transcript:Traes_6BL_CE9CC5475.1	1.04897	1.06012	1.03848	1.04919	0.654286	0.00140599	0.00962389	1.03792	0.989819	1.09179	1.03985	0.736081	0.247527	0.407764	290	31.0875	9.24658	67.59	8	2	16	271	986.965
gi|66271071	beta1 proteasome-1D [Aegilops tauschii]	Traes_1BL_0720A52EA.1	pep:novel chromosome:IWGSC2:1B:287336174:287338858:-1 gene:Traes_1BL_0720A52EA transcript:Traes_1BL_0720A52EA.1	1.0054	1.10259	1.10572	1.07124	0.515317	0.150819	0.259587	1.12287	1.10462	1.04765	1.09171	0.436075	0.483123	0.621939	225	24.6114	6.78564	56	2	1	11	78	984.946
gi|357158835	PREDICTED: glucose-6-phosphate isomerase 1, chloroplastic [Brachypodium distachyon]	Traes_5AL_D3B6FE48E.2	pep:novel chromosome:IWGSC2:5A:69458928:69463828:1 gene:Traes_5AL_D3B6FE48E transcript:Traes_5AL_D3B6FE48E.2 description:"phosphoglucose isomerase 1"	1.0421	0.962795	0.987885	0.997592	0.967969	0.922989	0.947009	1.12768	0.992633	1.18352	1.10128	0.39357	0.14841	0.291788	480	52.4699	5.38916	59.79	1	1	23	209	980.769
gi|475432642	Phosphate carrier protein, mitochondrial [Aegilops tauschii]	Traes_6DL_41A4CE766.1	pep:novel chromosome:IWGSC2:6D:161790567:161793925:1 gene:Traes_6DL_41A4CE766 transcript:Traes_6DL_41A4CE766.1	1.11083	1.04508	0.997602	1.05117	0.640912	0.0332906	0.0840653	1.12867	1.16815	1.06928	1.12204	0.30572	0.0485181	0.137093	283	30.0618	9.23193	75.62	11	1	18	275	978.37
gi|475599572	40S ribosomal protein S2-3 [Aegilops tauschii]	Traes_5BL_E948DCA4A.2	pep:novel chromosome:IWGSC2:5B:247275218:247277484:-1 gene:Traes_5BL_E948DCA4A transcript:Traes_5BL_E948DCA4A.2	1.0134	1.01471	1.12887	1.05232	0.634277	0.243376	0.365683	1.01542	1.0657	1.04583	1.04232	0.723005	0.0443747	0.129213	213	23.2334	9.64209	72.3	4	3	18	315	977.152
gi|721629782	PREDICTED: peroxisomal (S)-2-hydroxy-acid oxidase GLO5 [Brachypodium distachyon]	Traes_2AL_C51BB91CC.3	pep:novel chromosome:IWGSC2:2A:85645129:85655093:1 gene:Traes_2AL_C51BB91CC transcript:Traes_2AL_C51BB91CC.3	0.98929	1.02824	0.98901	1.00218	1	0.875199	0.915769	0.919473	0.972952	0.906279	0.932901	0.550991	0.0301672	0.101024	368	40.0289	8.03076	60.05	5	9	17	248	967.312
gi|475603520	Caffeic acid 3-O-methyltransferase [Aegilops tauschii]	Traes_7DL_930094B08.1	pep:known chromosome:IWGSC2:7D:70899004:70901125:-1 gene:Traes_7DL_930094B08 transcript:Traes_7DL_930094B08.1 description:"Flavone O-methyltransferase 1 "	1.06084	1.06855	1.09602	1.07514	0.492083	0.00214754	0.0125998	1.01795	0.978857	1.05155	1.01612	0.900017	0.485661	0.624391	360	38.7026	5.96045	71.39	13	8	19	245	967.204
gi|473842616*	S-adenosylmethionine synthase 1 [Triticum urartu]	Traes_6BL_FBF9DA7CE.1*	pep:novel scaffold:IWGSC2:IWGSC_CSS_6BL_scaff_4395225:7:2054:1 gene:Traes_6BL_FBF9DA7CE transcript:Traes_6BL_FBF9DA7CE.1	0.786317	0.788291	0.782504	0.781724	0.0404507	4.07389e-09	9.57647e-08	0.807798	0.83995	0.824334	0.824027	0.102145	4.56102e-05	0.00168587	319	35.2655	4.98291	59.56	1	3	11	202	961.986
gi|326516502	predicted protein [Hordeum vulgare subsp. vulgare]	Traes_1DL_CFD627F06.1*	pep:novel chromosome:IWGSC2:1D:111368551:111371415:-1 gene:Traes_1DL_CFD627F06 transcript:Traes_1DL_CFD627F06.1	1.30746	1.34808	1.37874	1.3489	0.00142027	0.00150674	0.041008	1.08881	1.19196	1.03698	1.10592	0.371221	0.0806614	0.194231	108	11.732	5.45264	72.22	1	1	7	192	959.443
gi|5923877	AF184059_1glutathione S-transferase [Triticum aestivum]	Traes_3DL_B1E3D279A.1	pep:novel chromosome:IWGSC2:3D:35176381:35179192:-1 gene:Traes_3DL_B1E3D279A transcript:Traes_3DL_B1E3D279A.1	0.925666	0.939736	0.912223	0.925875	0.428435	0.000733974	0.00620103	1.10289	1.17266	1.1391	1.13822	0.249133	0.00236318	0.0204924	212	23.324	6.20166	47.17	3	9	9	137	959.09
gi|475623273	Putative mitochondrial-processing peptidase subunit beta [Aegilops tauschii]	Traes_4DL_8DED0B0C8.1	pep:novel scaffold:IWGSC2:IWGSC_CSS_4DL_scaff_14352871:1:4017:1 gene:Traes_4DL_8DED0B0C8 transcript:Traes_4DL_8DED0B0C8.1 description:"Insulinase (Peptidase family M16) protein"	1.0701	1.14379	1.10142	1.1051	0.339125	0.00791495	0.0300829	1.06562	0.994324	1.04715	1.0357	0.762534	0.17003	0.317211	386	43.304	5.64307	55.18	1	3	18	235	957.542
gi|475546838	60S ribosomal protein L3 [Aegilops tauschii]	Traes_4AL_6B540C95C.1	pep:novel chromosome:IWGSC2:4A:151016184:151018753:-1 gene:Traes_4AL_6B540C95C transcript:Traes_4AL_6B540C95C.1	1.08008	1.03413	1.0516	1.05527	0.614589	0.0145277	0.0458958	1.10644	1.06473	1.1992	1.12346	0.301927	0.0359848	0.112362	389	44.5617	10.0669	49.61	2	3	23	312	954.516
gi|357153206	PREDICTED: clathrin heavy chain 1-like [Brachypodium distachyon]	Traes_4DS_EB7A5C35C.2	pep:novel chromosome:IWGSC2:4D:54406291:54415122:-1 gene:Traes_4DS_EB7A5C35C transcript:Traes_4DS_EB7A5C35C.2	0.989008	0.973416	0.968011	0.976812	0.799763	0.0211311	0.0608123	0.916371	0.945847	0.899767	0.920662	0.481145	0.00415903	0.0291774	777	87.4823	5.92236	55.6	1	9	34	263	953.721
gi|9798603	TaWIN1 [Triticum aestivum]	Traes_4AS_2FF2E3CAF.1*	pep:novel scaffold:IWGSC2:IWGSC_CSS_4AS_scaff_5954560:758:4574:-1 gene:Traes_4AS_2FF2E3CAF transcript:Traes_4AS_2FF2E3CAF.1	0.762801	0.930389	0.909551	0.867581	0.149521	0.0659806	0.141329	0.413258	0.658522	0.533458	0.535079	1.57059e-07	0.00278346	0.00226741	266	29.4356	4.83057	70.68	3	1	18	309	953.665
gi|326493652	predicted protein [Hordeum vulgare subsp. vulgare]	Traes_7AL_5427988BA.1*	pep:novel scaffold:IWGSC2:IWGSC_CSS_7AL_scaff_4522889:1965:2731:-1 gene:Traes_7AL_5427988BA transcript:Traes_7AL_5427988BA.1	1.03711	1.03549	1.02873	1.03378	0.758756	0.000192143	0.00257089	1.51779	1.33385	1.34403	1.39856	0.00250976	0.00131159	0.00167712	132	13.7351	9.01221	65.15	3	1	7	219	948.203
gi|669030294	unnamed protein product [Triticum aestivum]	TRAES3BF004400020CFD_t1	pep:novel chromosome:IWGSC2:3B:582908368:582910644:-1 gene:TRAES3BF004400020CFD_g transcript:TRAES3BF004400020CFD_t1	1.12986	1.14744	1.15555	1.14428	0.195408	4.4949e-05	0.00101075	0.987191	1.0373	1.12093	1.04847	0.684423	0.28187	0.445241	278	30.3361	10.1694	55.4	4	3	18	292	947.381
gi|669028929	unnamed protein product [Triticum aestivum]	TRAES3BF058300010CFD_t1	pep:novel chromosome:IWGSC2:3B:281501814:281506179:-1 gene:TRAES3BF058300010CFD_g transcript:TRAES3BF058300010CFD_t1	1.07608	1.07662	0.970398	1.04103	0.709128	0.309913	0.435764	1.06641	0.957181	1.01342	1.01234	0.928351	0.715611	0.809356	950	105.326	5.71924	38.74	14	8	31	179	940.401
gi|474244562	Putative prolyl-tRNA synthetase C19C7.06 [Triticum urartu]	Traes_3AL_45EF63187.1	pep:novel scaffold:IWGSC2:IWGSC_CSS_3AL_scaff_1562714:841:8152:-1 gene:Traes_3AL_45EF63187 transcript:Traes_3AL_45EF63187.1	0.976328	0.968916	0.95174	0.965661	0.713378	0.0092031	0.0331267	1.02245	0.86192	0.962363	0.94891	0.649705	0.336557	0.499222	505	57.4843	6.7124	46.93	4	1	20	150	939.463
gi|136632*	RecName: Full=Ubiquitin-activating enzyme E1 1 [Triticum aestivum]	Traes_5BL_87CFD581E.1	pep:known chromosome:IWGSC2:5B:141856170:141862783:-1 gene:Traes_5BL_87CFD581E transcript:Traes_5BL_87CFD581E.1 description:"Ubiquitin-activating enzyme E1 1 "	0.834415	0.879558	0.864136	0.85937	0.122139	0.000445822	0.004507	0.750265	0.763233	0.758718	0.757951	0.0531169	3.36036e-07	3.192e-06	1051	116.912	5.26221	40.63	2	1	33	190	938.521
gi|474326909	Citrate synthase 4, mitochondrial [Triticum urartu]	Traes_6AS_88CAD88F3.1	pep:novel scaffold:IWGSC2:IWGSC_CSS_6AS_scaff_4347189:442:5488:1 gene:Traes_6AS_88CAD88F3 transcript:Traes_6AS_88CAD88F3.1	1.15491	1.22259	1.10631	1.16127	0.150193	0.00875681	0.0320469	0.938719	0.973389	0.984171	0.965427	0.753183	0.0652535	0.168372	399	44.3169	6.75635	64.91	1	3	18	204	937.377
gi|122244680	RecName: Full=4-hydroxy-7-methoxy-3-oxo-3,4-dihydro-2H-1,4-benzoxazin-2-yl glucoside beta-D-glucosidase 1a, chloroplastic; AltName: Full=Beta-glucosidase 1a; Short=TaGlu1a; Flags: Precursor [Triticum aestivum]	Traes_2BL_5FC6CBB43.1	pep:novel chromosome:IWGSC2:2B:339778069:339780837:1 gene:Traes_2BL_5FC6CBB43 transcript:Traes_2BL_5FC6CBB43.1	0.908296	0.951786	0.969363	0.943148	0.542365	0.0351059	0.0876388	1.11822	1.05787	1.03616	1.07075	0.546502	0.0449249	0.130047	307	34.7502	6.07471	64.82	1	6	14	258	935.582
gi|218186102	hypothetical protein OsI_36818 [Oryza sativa Indica Group]	Traes_5BS_1CC125F95.2	pep:novel scaffold:IWGSC2:IWGSC_CSS_5BS_scaff_2273181:270:1749:1 gene:Traes_5BS_1CC125F95 transcript:Traes_5BS_1CC125F95.2	0.946627	0.932434	0.960406	0.946489	0.5637	0.290592	0.416218	0.963206	1.12307	0.973839	1.02004	0.871921	0.00439024	0.0300856	111	12.2922	4.75439	54.05	1	3	4	22	933.794
gi|475544897	Oryzain alpha chain [Aegilops tauschii]	Traes_2BL_7D700A166.1	pep:novel chromosome:IWGSC2:2B:322152217:322156121:-1 gene:Traes_2BL_7D700A166 transcript:Traes_2BL_7D700A166.1	0.916121	0.914108	0.888932	0.906387	0.311981	0.000431899	0.00438874	0.895671	0.896363	0.912121	0.901385	0.37457	5.17952e-05	0.00182332	463	50.475	5.12256	22.68	3	8	8	204	932.521
gi|474125336	Lactoylglutathione lyase [Triticum urartu]	Traes_6AL_2063C3615.4	pep:novel scaffold:IWGSC2:IWGSC_CSS_6AL_scaff_5830561:3272:7416:1 gene:Traes_6AL_2063C3615 transcript:Traes_6AL_2063C3615.4	0.916417	0.918666	0.910485	0.91519	0.361853	4.08891e-06	0.000234775	1.04471	1.05458	0.986567	1.02862	0.809737	0.248711	0.408691	291	32.5555	5.78271	54.3	3	1	13	219	931.693
gi|474305966	Glyceraldehyde-3-phosphate dehydrogenase A, chloroplastic [Triticum urartu]	Traes_2DL_04AA47AA7.1	pep:novel scaffold:IWGSC2:IWGSC_CSS_2DL_scaff_9704527:1:425:-1 gene:Traes_2DL_04AA47AA7 transcript:Traes_2DL_04AA47AA7.1	0.905153	0.880325	0.840515	0.875331	0.173644	0.00269669	0.0146046	1.08267	1.0473	1.20655	1.11218	0.34559	0.0808356	0.194097	141	14.7355	5.79541	85.82	2	1	8	208	928.408
gi|669028025	unnamed protein product [Triticum aestivum]	TRAES3BF096900060CFD_t1	pep:novel chromosome:IWGSC2:3B:105983034:105988187:1 gene:TRAES3BF096900060CFD_g transcript:TRAES3BF096900060CFD_t1	1.05124	1.05835	1.0886	1.06606	0.545268	0.00448582	0.020407	1.00935	0.955985	0.904121	0.956485	0.694501	0.225282	0.382629	505	53.2607	6.96143	56.24	2	3	21	206	928.366
gi|473987280	Aldehyde dehydrogenase family 2 member B7, mitochondrial [Triticum urartu]	Traes_7AS_DE1248005.1	pep:novel chromosome:IWGSC2:7A:50719389:50723319:-1 gene:Traes_7AS_DE1248005 transcript:Traes_7AS_DE1248005.1	1.08311	1.07426	1.07263	1.07666	0.480712	1.93202e-05	0.000595102	1.0009	1.0077	1.03165	1.01342	0.921246	0.223677	0.381107	544	58.9937	6.01123	44.67	5	21	21	227	926.675
gi|475583491	RuBisCO large subunit-binding protein subunit beta, chloroplastic [Aegilops tauschii]	Traes_6DS_5E36DC72C.1	pep:novel chromosome:IWGSC2:6D:2451168:2456618:1 gene:Traes_6DS_5E36DC72C transcript:Traes_6DS_5E36DC72C.1	0.935057	1.04215	1.02789	1.0017	1	0.962096	0.972954	0.774885	1.04925	0.979367	0.9345	0.563007	0.470759	0.612018	598	63.6256	5.78271	45.15	8	2	23	145	926.633
gi|475559122	Malate dehydrogenase, glyoxysomal [Aegilops tauschii]	Traes_5DL_0927957E4.1	pep:novel chromosome:IWGSC2:5D:134911918:134915332:1 gene:Traes_5DL_0927957E4 transcript:Traes_5DL_0927957E4.1	1.10989	0.897066	1.0737	1.02689	0.809747	0.703518	0.787546	1.31208	0.972405	1.01651	1.10033	0.398148	0.40005	0.552908	293	30.836	6.354	69.28	1	1	12	141	926.02
gi|357149204	PREDICTED: chaperone protein ClpC1, chloroplastic [Brachypodium distachyon]	Traes_6DL_12B2487BC.2	pep:novel chromosome:IWGSC2:6D:40742913:40758460:1 gene:Traes_6DL_12B2487BC transcript:Traes_6DL_12B2487BC.2	0.983551	1.08768	1.01762	1.02962	0.787739	0.437097	0.55928	0.990065	0.993459	1.10538	1.02963	0.802927	0.00366137	0.0269992	916	101.463	6.1001	49.89	23	4	41	254	921.853
gi|357113872	PREDICTED: ribulose-phosphate 3-epimerase, chloroplastic [Brachypodium distachyon]	Traes_4AS_13C312D8E.1	pep:novel scaffold:IWGSC2:IWGSC_CSS_4AS_scaff_5947329:3594:7537:1 gene:Traes_4AS_13C312D8E transcript:Traes_4AS_13C312D8E.1 description:"D-ribulose-5-phosphate-3-epimerase"	1.00059	0.980296	0.978361	0.986417	0.871622	0.128682	0.230613	1.00091	1.01483	1.00568	1.00714	0.96405	0.155434	0.300012	273	28.9263	8.14795	34.8	2	6	6	144	919.194
gi|533310117	cytochrome f (chloroplast) [Aegilops tauschii]	Traes_6DL_12B38D99E.1	pep:novel scaffold:IWGSC2:IWGSC_CSS_6DL_scaff_3251655:2877:3839:1 gene:Traes_6DL_12B38D99E transcript:Traes_6DL_12B38D99E.1	0.967705	0.910729	1.08593	0.988123	0.887668	0.829234	0.884895	1.10766	1.07108	1.22843	1.13572	0.255735	0.0461752	0.132563	320	35.3417	8.26514	50.31	6	1	13	213	918.583
gi|474256276*	Fructose-bisphosphate aldolase cytoplasmic isozyme [Triticum urartu]	Traes_3AL_85A7AF612.1	pep:novel chromosome:IWGSC2:3A:160987081:160988252:1 gene:Traes_3AL_85A7AF612 transcript:Traes_3AL_85A7AF612.1	1.66141	1.71781	1.68769	1.68538	7.46277e-06	7.34015e-06	2.71852e-05	1.09332	1.13924	1.22112	1.15122	0.209366	0.0155284	0.0670819	131	14.2424	8.93896	74.81	5	1	8	432	918.28
gi|475548270	Putative prolyl-tRNA synthetase [Aegilops tauschii]	Traes_3DL_703CAFA23.1	pep:novel chromosome:IWGSC2:3D:102134108:102141578:1 gene:Traes_3DL_703CAFA23 transcript:Traes_3DL_703CAFA23.1	0.908874	0.878246	0.986555	0.924558	0.422137	0.0793443	0.161418	0.91718	0.928135	0.8712	0.905505	0.399958	0.00562501	0.0354274	505	57.3862	6.48096	50.1	4	2	21	157	914.691
gi|188038100	plastid acetyl-CoA carboxylase [Triticum aestivum]	Traes_2DS_85E22FAC3.1	pep:novel scaffold:IWGSC2:IWGSC_CSS_2DS_scaff_5390004:1132:14007:-1 gene:Traes_2DS_85E22FAC3 transcript:Traes_2DS_85E22FAC3.1	0.984658	0.953125	0.958286	0.965356	0.705637	0.0238492	0.0662489	1.04408	0.985183	0.990435	1.00657	0.96405	0.744727	0.829907	2311	254.758	6.16357	30.72	2	5	58	230	911.703
gi|357122502	PREDICTED: 60S ribosomal protein L38-like [Brachypodium distachyon]	Traes_2AS_D940B19D1.1	pep:novel scaffold:IWGSC2:IWGSC_CSS_2AS_scaff_5247144:3231:4682:1 gene:Traes_2AS_D940B19D1 transcript:Traes_2AS_D940B19D1.1	1.05531	1.02363	1.19539	1.09144	0.405787	0.756097	0.828526	0.959757	1.06894	1.00136	1.01002	0.942596	0.364831	0.522677	69	8.04444	10.1401	53.62	2	2	5	36	911.105
gi|474352895	Peroxidase 12 [Triticum urartu]	Traes_2AL_A45F6AEBE.1	pep:novel scaffold:IWGSC2:IWGSC_CSS_2AL_scaff_6334291:2223:3734:-1 gene:Traes_2AL_A45F6AEBE transcript:Traes_2AL_A45F6AEBE.1	1.04352	1.00828	1.04989	1.0339	0.758756	0.058855	0.129393	0.903508	0.914282	0.911398	0.909729	0.420889	9.63539e-06	0.000626195	341	36.4865	5.96045	43.11	1	4	11	171	911.039
gi|474040032	Chaperonin CPN60-2, mitochondrial [Triticum urartu]	Traes_1BL_38CAFCA561.1	pep:novel scaffold:IWGSC2:IWGSC_CSS_1BL_scaff_3886882:1431:6029:-1 gene:Traes_1BL_38CAFCA561 transcript:Traes_1BL_38CAFCA561.1	1.10409	1.08853	1.04151	1.07805	0.475089	0.0142733	0.04531	0.951558	0.905537	1.03138	0.962824	0.740053	0.369084	0.526983	528	56.1013	5.13525	57.77	2	1	26	297	907.569
gi|475609150	Fumarate hydratase 2, chloroplastic [Aegilops tauschii]	Traes_4DL_A8E45AC21.1	pep:novel chromosome:IWGSC2:4D:93162160:93170000:-1 gene:Traes_4DL_A8E45AC21 transcript:Traes_4DL_A8E45AC21.1	1.0349	1.00666	0.840673	0.960744	0.674909	0.552343	0.66138	1.00425	1.14746	1.02407	1.05859	0.616384	0.261015	0.422338	494	53.1984	7.60596	52.63	2	1	20	169	906.081
gi|473904624	hypothetical protein TRIUR3_13970 [Triticum urartu]	Traes_3AL_B37D1E415.1	pep:novel scaffold:IWGSC2:IWGSC_CSS_3AL_scaff_4262336:1351:2220:-1 gene:Traes_3AL_B37D1E415 transcript:Traes_3AL_B37D1E415.1	1.03533	0.98333	0.99913	1.00593	0.968953	0.719601	0.801002	0.906795	0.931552	0.908368	0.915572	0.453281	0.000456735	0.00740036	171	18.0559	4.70361	29.24	1	1	5	132	903.047
gi|475622693	Pyruvate kinase, cytosolic isozyme [Aegilops tauschii]	Traes_2BL_9B9195C2E.2	pep:novel chromosome:IWGSC2:2B:338911670:338915615:1 gene:Traes_2BL_9B9195C2E transcript:Traes_2BL_9B9195C2E.2	1.00667	1.0087	1.02273	1.0127	0.915056	0.0656668	0.140912	1.00767	1.10662	1.0497	1.05466	0.640704	0.129275	0.265925	385	41.3037	7.98682	55.32	4	1	17	180	901.945
gi|392976162	eukaryotic translation initiation factor 3 subunit g [Triticum aestivum]	Traes_6AL_F2A25566E.1	pep:novel scaffold:IWGSC2:IWGSC_CSS_6AL_scaff_5746848:13:2093:1 gene:Traes_6AL_F2A25566E transcript:Traes_6AL_F2A25566E.1	0.959274	0.934056	1.01369	0.969007	0.736724	0.147289	0.254996	0.999422	0.988851	1.06205	1.01677	0.892969	0.0103784	0.0520151	289	31.4388	7.03467	52.94	6	14	14	55	899.995
gi|11466848	photosystem I subunit VII [Oryza sativa Japonica Group]	Traes_7BS_EF1042AE9.1	pep:novel scaffold:IWGSC2:IWGSC_CSS_7BS_scaff_3013535:6:382:1 gene:Traes_7BS_EF1042AE9 transcript:Traes_7BS_EF1042AE9.1	0.8961	0.910062	0.943474	0.916545	0.373508	0.00403322	0.0190667	0.914742	0.90597	0.884423	0.901712	0.379578	0.000400548	0.00674883	80	8.76209	6.91748	83.75	13	4	7	205	899.036
gi|474429568	D-3-phosphoglycerate dehydrogenase, chloroplastic [Triticum urartu]	Traes_2BL_80A16ECFD.1	pep:novel chromosome:IWGSC2:2B:321466975:321469409:-1 gene:Traes_2BL_80A16ECFD transcript:Traes_2BL_80A16ECFD.1	1.19579	1.1616	1.21318	1.19019	0.0929818	0.000231796	0.00294172	0.997069	1.00979	1.13265	1.0465	0.690784	0.342621	0.504296	434	45.6261	5.65576	62.21	3	6	20	164	896.723
gi|1488586*	ribulosebiphosphate carboxylase, partial (chloroplast) [Hordeum brachyantherum]	Traes_3AL_26D22310B.1	pep:novel scaffold:IWGSC2:IWGSC_CSS_3AL_scaff_4320230:33:416:-1 gene:Traes_3AL_26D22310B transcript:Traes_3AL_26D22310B.1	0.943513	0.915831	0.908235	0.922526	0.409684	0.00194442	0.011746	0.676707	0.726204	0.648666	0.683859	0.00141892	0.000153276	0.00365514	126	14.073	8.35303	34.92	1	1	3	206	896.239
gi|575396538	lipoxygenase [Triticum aestivum]	Traes_4BS_63DD9D036.2	pep:novel scaffold:IWGSC2:IWGSC_CSS_4BS_scaff_4963368:1:3950:1 gene:Traes_4BS_63DD9D036 transcript:Traes_4BS_63DD9D036.2	1.08372	1.09396	1.17096	1.11621	0.292495	0.0134691	0.0432915	0.909991	0.96896	0.987702	0.955551	0.694501	0.130478	0.267376	805	90.1211	6.22705	48.57	6	2	33	213	893.051
gi|159885648	putative chloroplast inner envelope protein, partial [Hordeum vulgare]	Traes_1DL_3F4A8E2D6.1	pep:novel chromosome:IWGSC2:1D:62573221:62578921:-1 gene:Traes_1DL_3F4A8E2D6 transcript:Traes_1DL_3F4A8E2D6.1	0.998021	1.05282	0.954841	1.00189	1	0.949976	0.965319	1.09245	1.12143	1.06013	1.09134	0.440978	0.00670153	0.0393965	222	24.7171	5.70654	45.5	1	2	10	146	890.467
gi|475602936	V-type proton ATPase subunit D [Aegilops tauschii]	Traes_2AL_2B01693491.2	pep:novel chromosome:IWGSC2:2A:242135055:242135867:-1 gene:Traes_2AL_2B01693491 transcript:Traes_2AL_2B01693491.2	1.07955	1.02713	1.03957	1.04875	0.654286	0.0368273	0.0905977	1.04371	1.04393	1.09991	1.06252	0.592568	0.0287434	0.0984871	270	29.1816	9.80322	49.26	3	13	13	136	890.113
gi|401237	RecName: Full=Ubiquitin-activating enzyme E1 2 [Triticum aestivum]	Traes_5DL_0BE2B1D42.2	pep:known chromosome:IWGSC2:5D:52884703:52891365:1 gene:Traes_5DL_0BE2B1D42 transcript:Traes_5DL_0BE2B1D42.2 description:"Ubiquitin-activating enzyme E1 2 "	1.04606	0.765852	0.90406	0.905325	0.306704	0.306815	0.432642	1.12754	1.05243	0.786626	0.988864	0.913094	0.919433	0.948626	1051	116.686	5.33838	39.2	2	2	32	186	889.696
gi|475616609	Peroxidase 12 [Aegilops tauschii]	Traes_2DL_1C4C67BC8.1	pep:novel scaffold:IWGSC2:IWGSC_CSS_2DL_scaff_9907672:925:2718:-1 gene:Traes_2DL_1C4C67BC8 transcript:Traes_2DL_1C4C67BC8.1	1.07944	1.09124	1.10389	1.09152	0.400751	0.00020412	0.00268857	0.936588	0.908605	0.904203	0.916465	0.453281	0.00118451	0.0135235	341	36.4817	6.60986	43.99	2	2	12	208	883.782
gi|475328017	60S ribosomal protein L6 [Aegilops tauschii]	Traes_6DL_3FD1DA8AA.1	pep:novel chromosome:IWGSC2:6D:128552481:128554229:-1 gene:Traes_6DL_3FD1DA8AA transcript:Traes_6DL_3FD1DA8AA.1	1.07151	1.10401	1.07556	1.08369	0.442221	0.00121316	0.00881401	1.1226	1.07285	1.11386	1.1031	0.384522	0.00254946	0.0214474	219	24.4543	10.0815	52.51	4	8	15	275	882.601
gi|218191232	hypothetical protein OsI_08191 [Oryza sativa Indica Group]	Traes_6AL_D13D9D951.1	pep:novel chromosome:IWGSC2:6A:86315058:86321249:1 gene:Traes_6AL_D13D9D951 transcript:Traes_6AL_D13D9D951.1 description:"serine carboxypeptidase-like 34"	0.900797	0.812314	0.865474	0.859528	0.124986	0.00546078	0.0233346	0.92445	1.08795	0.970989	0.994462	0.946588	0.0091483	0.00945196	479	52.9243	7.53271	12.94	4	3	5	15	882.467
gi|669031760	unnamed protein product [Triticum aestivum]	TRAES3BF072500050CFD_t1	pep:novel chromosome:IWGSC2:3B:759062189:759064058:-1 gene:TRAES3BF072500050CFD_g transcript:TRAES3BF072500050CFD_t1	1.07865	1.03671	1.15256	1.08931	0.415986	0.286705	0.412448	1.01251	1.18466	1.00684	1.068	0.563528	0.884139	0.925615	164	18.0314	8.54346	31.71	1	1	4	29	877.793
gi|475575722	Transaldolase 1 [Aegilops tauschii]	Traes_3DL_32D8BC0CE.2	pep:novel chromosome:IWGSC2:3D:106253105:106255233:-1 gene:Traes_3DL_32D8BC0CE transcript:Traes_3DL_32D8BC0CE.2 description:"Aldolase-type TIM barrel family protein"	1.0998	1.1217	1.10043	1.10731	0.330275	0.349119	0.474642	0.997993	1.02475	1.02083	1.01452	0.907079	0.138442	0.277917	379	41.1342	5.17334	67.55	2	21	21	512	877.362
gi|669028025	unnamed protein product [Triticum aestivum]	Traes_3AS_6850784D1.1	pep:novel chromosome:IWGSC2:3A:24166304:24170335:1 gene:Traes_3AS_6850784D1 transcript:Traes_3AS_6850784D1.1	1.01732	1.06314	1.03142	1.03729	0.737311	0.0512437	0.115847	1.03696	1.04765	1.00179	1.0288	0.809737	0.106172	0.233334	509	54.0151	6.55127	56.19	1	4	22	201	872.543
gi|475567721	hypothetical protein F775_43983 [Aegilops tauschii]	Traes_4AS_60155447D.2	pep:novel chromosome:IWGSC2:4A:68124932:68128014:-1 gene:Traes_4AS_60155447D transcript:Traes_4AS_60155447D.2	1.22464	1.26385	1.27252	1.25941	0.0124759	0.0034679	0.000172636	0.985049	1.03391	0.988917	1.00263	0.992793	0.87513	0.920583	605	64.7704	5.87158	47.11	12	7	23	229	871.447
gi|669031546	unnamed protein product [Triticum aestivum]	TRAES3BF139100030CFD_t1	pep:novel chromosome:IWGSC2:3B:740846805:740849970:-1 gene:TRAES3BF139100030CFD_g transcript:TRAES3BF139100030CFD_t1	1.05143	1.06393	1.08213	1.06583	0.545268	0.00179184	0.0112614	1.01799	1.05623	1.05869	1.0443	0.710036	0.0282448	0.0971728	473	50.3849	7.06396	42.92	1	10	16	157	871.387
gi|475526000	40S ribosomal protein S26-1 [Aegilops tauschii]	Traes_5AL_106BEC5D4.1	pep:novel scaffold:IWGSC2:IWGSC_CSS_5AL_scaff_2690175:1:1901:1 gene:Traes_5AL_106BEC5D4 transcript:Traes_5AL_106BEC5D4.1	0.951676	0.976196	1.01329	0.980386	0.823634	0.334943	0.461093	0.96196	1.02641	0.997439	0.995269	0.95328	0.81214	0.878222	131	14.2825	10.6968	54.96	3	1	7	93	868.269
gi|133741925*	peptidylprolyl isomerase [Triticum aestivum]	Traes_1AS_70E8717D0.1	pep:novel chromosome:IWGSC2:1A:791914:794690:-1 gene:Traes_1AS_70E8717D0 transcript:Traes_1AS_70E8717D0.1 description:"cyclophilin 20-2"	1.35598	1.11555	1.00704	1.15952	0.152593	0.30426	0.430477	1.40501	1.2988	1.22002	1.31234	0.0593219	0.000342378	0.0034614	245	25.9253	9.33447	37.14	17	2	8	153	866.058
gi|475407355	60S ribosomal protein L12 [Aegilops tauschii]	Traes_6DL_3ED4C3974.1	pep:novel chromosome:IWGSC2:6D:122206051:122207260:-1 gene:Traes_6DL_3ED4C3974 transcript:Traes_6DL_3ED4C3974.1	1.0298	1.03258	1.0313	1.03123	0.780453	2.62499e-06	0.000194052	0.945219	0.943815	1.00757	0.965536	0.759766	0.176486	0.32394	165	17.6096	8.90967	67.88	2	4	10	148	865.85
gi|58334052	peroxidase precursor [Triticum aestivum]	Traes_2AL_520618712.1	pep:novel scaffold:IWGSC2:IWGSC_CSS_2AL_scaff_6423158:1638:3145:1 gene:Traes_2AL_520618712 transcript:Traes_2AL_520618712.1	1.00463	1.00811	1.01906	1.0106	0.930388	0.0714378	0.149605	1.07566	1.02391	1.02214	1.04057	0.72953	0.0819058	0.195793	341	36.4983	5.96045	59.82	2	6	15	330	865.294
gi|474429568	D-3-phosphoglycerate dehydrogenase, chloroplastic [Triticum urartu]	Traes_2DL_50F662E15.1	pep:novel chromosome:IWGSC2:2D:140005754:140007594:-1 gene:Traes_2DL_50F662E15 transcript:Traes_2DL_50F662E15.1	1.09577	1.03154	1.0999	1.07574	0.486377	0.0267214	0.0717995	1.02009	0.943079	0.963023	0.975399	0.819424	0.34648	0.507828	380	40.088	5.0083	57.37	3	3	15	123	864.727
gi|326512622	predicted protein [Hordeum vulgare subsp. vulgare]	Traes_6DL_DCC989DA7.1	pep:novel chromosome:IWGSC2:6D:175525100:175528177:1 gene:Traes_6DL_DCC989DA7 transcript:Traes_6DL_DCC989DA7.1	1.15289	1.17456	1.05278	1.12674	0.250769	0.0278112	0.0735251	1.07341	1.05542	1.03153	1.05345	0.653047	0.0116276	0.0559979	415	46.727	5.17334	57.11	1	1	19	132	857.899
gi|37788312	cyclophilin-like protein [Triticum aestivum]	Traes_1BS_F7B1A6268.1	pep:novel chromosome:IWGSC2:1B:1472642:1475931:1 gene:Traes_1BS_F7B1A6268 transcript:Traes_1BS_F7B1A6268.1 description:"cyclophilin 20-2"	0.951496	0.950299	1.01854	0.973445	0.768117	0.196705	0.313477	0.911428	1.14061	1.265	1.10568	0.371221	0.182613	0.330773	245	25.8753	9.56885	37.14	16	2	8	152	857.544
gi|575396536	lipoxygenase [Triticum aestivum]	Traes_4BS_71CB57A0D.2	pep:novel scaffold:IWGSC2:IWGSC_CSS_4BS_scaff_4959255:1:3948:1 gene:Traes_4BS_71CB57A0D transcript:Traes_4BS_71CB57A0D.2	1.01024	1.01864	0.938232	0.989037	0.895697	0.689617	0.777281	0.914312	0.857684	0.696697	0.822898	0.100034	0.0531525	0.147234	805	90.115	6.03662	45.47	7	2	31	199	853.811
gi|326506152	predicted protein [Hordeum vulgare subsp. vulgare]	Traes_6DS_8D90F8B10.2	pep:novel chromosome:IWGSC2:6D:15305202:15308494:1 gene:Traes_6DS_8D90F8B10 transcript:Traes_6DS_8D90F8B10.2	0.826223	0.891797	0.874789	0.86427	0.136858	0.00230271	0.0132861	0.932323	0.834006	0.90413	0.890153	0.321879	0.0198073	0.0776277	288	31.2915	5.42725	54.51	1	2	11	130	851.095
gi|474219338*	Peptidyl-prolyl cis-trans isomerase CYP38, chloroplastic [Triticum urartu]	Traes_7BL_44D3E9E5B.2	pep:novel scaffold:IWGSC2:IWGSC_CSS_7BL_scaff_6635401:25:4440:1 gene:Traes_7BL_44D3E9E5B transcript:Traes_7BL_44D3E9E5B.2 description:"cyclophilin 38"	0.962417	1.22485	1.01746	1.06824	0.533168	0.44118	0.56292	0.807616	0.823961	0.783441	0.810222	0.0754442	1.15164e-05	3.57398e-05	440	48.0255	5.10986	46.59	1	3	15	132	850.115
gi|475614882	hypothetical protein F775_31616 [Aegilops tauschii]	Traes_4BL_84AF7ABD3.2	pep:novel chromosome:IWGSC2:4B:311378813:311381493:-1 gene:Traes_4BL_84AF7ABD3 transcript:Traes_4BL_84AF7ABD3.2	1.07474	0.890086	0.76351	0.909447	0.32813	0.266762	0.391278	0.997128	0.861894	0.874242	0.911088	0.426206	8.96759e-05	0.00256204	428	48.1127	5.99854	36.92	1	2	11	67	844.736
gi|475494541	Calnexin-like protein [Aegilops tauschii]	Traes_6AS_521062575.1	pep:novel chromosome:IWGSC2:6A:21255251:21256815:1 gene:Traes_6AS_521062575 transcript:Traes_6AS_521062575.1	0.892647	0.928301	0.88807	0.903006	0.296313	0.00113763	0.00834735	0.956389	0.91246	0.968398	0.945749	0.630777	0.011148	0.0545772	373	41.9862	4.64014	49.87	3	2	16	157	844.463
gi|326517467	predicted protein [Hordeum vulgare subsp. vulgare]	TRAES3BF020100150CFD_t1	pep:novel chromosome:IWGSC2:3B:67722854:67724866:-1 gene:TRAES3BF020100150CFD_g transcript:TRAES3BF020100150CFD_t1	0.981332	0.974318	0.991606	0.982419	0.839598	0.0248481	0.0681594	0.963874	1.00323	0.96894	0.978683	0.846121	0.159743	0.305142	339	36.6372	6.354	66.37	6	18	20	160	842.468
gi|326495080	predicted protein [Hordeum vulgare subsp. vulgare]	TRAES3BF028000060CFD_t1	pep:novel chromosome:IWGSC2:3B:444553027:444553557:1 gene:TRAES3BF028000060CFD_g transcript:TRAES3BF028000060CFD_t1	0.953811	0.956213	0.94285	0.950958	0.599977	0.000283388	0.00333193	0.873444	0.874898	0.851469	0.866604	0.226502	6.11905e-05	0.00204452	176	18.1418	5.68115	60.8	3	10	10	108	842.289
gi|475622947	Peptidyl-prolyl cis-trans isomerase CYP38, chloroplastic [Aegilops tauschii]	Traes_7AS_23AB290BB.1	pep:novel chromosome:IWGSC2:7A:105265964:105269610:1 gene:Traes_7AS_23AB290BB transcript:Traes_7AS_23AB290BB.1 description:"cyclophilin 38"	0.994728	1.03754	0.9564	0.996222	0.951921	0.879747	0.918902	0.866814	0.949471	0.958229	0.924838	0.503977	0.0612666	0.161107	413	45.5614	4.71631	49.64	1	4	16	135	841.973
gi|474410467	Serine--glyoxylate aminotransferase [Triticum urartu]	Traes_7DS_51D42FCC4.1	pep:novel chromosome:IWGSC2:7D:96866107:96868792:-1 gene:Traes_7DS_51D42FCC4 transcript:Traes_7DS_51D42FCC4.1	1.03097	0.982629	0.905831	0.973144	0.768117	0.501974	0.617702	0.992133	0.990086	0.941742	0.974654	0.819424	0.198572	0.351288	375	41.1193	10.6089	40.27	3	5	9	137	833.836
gi|669030728	unnamed protein product [Triticum aestivum]	TRAES3BF078000040CFD_t1	pep:novel chromosome:IWGSC2:3B:648927405:648929713:1 gene:TRAES3BF078000040CFD_g transcript:TRAES3BF078000040CFD_t1	0.955298	0.940914	0.980771	0.958994	0.659694	0.0244756	0.0675765	0.969361	0.980693	0.975701	0.975252	0.819424	0.00165105	0.0164938	323	34.7192	6.0874	63.78	3	6	19	191	829.274
gi|11135474	RecName: Full=Thioredoxin M-type, chloroplastic; Short=Trx-M; Flags: Precursor [Triticum aestivum]	Traes_5BS_B72CD04F2.1	pep:novel chromosome:IWGSC2:5B:25572836:25573804:1 gene:Traes_5BS_B72CD04F2 transcript:Traes_5BS_B72CD04F2.1 description:"Thioredoxin M-type, chloroplastic"	0.954589	0.965382	0.937079	0.95235	0.607334	0.00445544	0.0203628	0.9577	0.960495	0.922381	0.946859	0.637067	0.0123245	0.058263	175	19.1197	8.30908	38.29	3	7	7	164	829.149
gi|32401367	cyc07 [Triticum aestivum]	Traes_4DL_A8466BAA8.1	pep:novel scaffold:IWGSC2:IWGSC_CSS_4DL_scaff_14436257:1036:2110:-1 gene:Traes_4DL_A8466BAA8 transcript:Traes_4DL_A8466BAA8.1	1.06347	1.09082	1.02387	1.05939	0.588849	0.0378134	0.0923321	1.1109	1.05613	1.02134	1.06279	0.592568	0.0736439	0.18223	102	11.6303	10.3159	46.08	3	6	6	80	826.254
gi|474427664	Clathrin heavy chain 1 [Triticum urartu]	Traes_5AL_07951DCB6.1	pep:novel scaffold:IWGSC2:IWGSC_CSS_5AL_scaff_2774770:41:6102:1 gene:Traes_5AL_07951DCB6 transcript:Traes_5AL_07951DCB6.1	0.984509	1.05398	1.00854	1.01567	0.892175	0.484491	0.601823	0.908229	0.970049	0.972877	0.950385	0.656052	0.0783362	0.190572	637	71.0941	7.03467	56.04	4	6	27	230	824.27
gi|475587622	Elongation factor 1-gamma 2 [Aegilops tauschii]	Traes_7BL_C7C3DF0A6.1	pep:novel scaffold:IWGSC2:IWGSC_CSS_7BL_scaff_6742745:8:1209:1 gene:Traes_7BL_C7C3DF0A6 transcript:Traes_7BL_C7C3DF0A6.1	0.890049	0.925477	0.939085	0.918203	0.379412	0.00500299	0.0220475	1.12922	1.09802	1.04971	1.09232	0.436075	0.0162448	0.0690172	132	15.5452	4.7417	52.27	2	1	7	141	824.071
gi|473753353	40S ribosomal protein S19 [Triticum urartu]	Traes_5DL_99B0AF349.1	pep:novel chromosome:IWGSC2:5D:39103217:39104961:-1 gene:Traes_5DL_99B0AF349 transcript:Traes_5DL_99B0AF349.1	1.04513	1.05944	1.04773	1.05076	0.640912	0.000322704	0.00361453	1.0349	1.01518	0.981061	1.01038	0.942596	0.545241	0.67757	155	17.0599	9.89111	58.06	2	11	11	265	822.09
gi|326533980	predicted protein [Hordeum vulgare subsp. vulgare]	Traes_4BS_00408C6C6.1	pep:novel scaffold:IWGSC2:IWGSC_CSS_4BS_scaff_4843807:1:979:-1 gene:Traes_4BS_00408C6C6 transcript:Traes_4BS_00408C6C6.1	1.11884	1.14017	1.12555	1.12819	0.247211	0.0885165	0.175079	1.00145	1.01284	0.874205	0.962832	0.740053	0.0267359	0.0940049	242	26.5693	5.78271	19.42	1	1	3	18	820.831
gi|381142340	arabinoxylan arabinofuranohydrolase [Hordeum vulgare]	Traes_4AL_351DA9BAE.1	pep:novel chromosome:IWGSC2:4A:114716103:114722975:-1 gene:Traes_4AL_351DA9BAE transcript:Traes_4AL_351DA9BAE.1	0.968889	0.980711	0.883084	0.944228	0.549439	0.144042	0.250991	1.0443	1.0855	0.972336	1.03405	0.775907	0.361401	0.519904	659	72.3798	5.50342	29.74	3	3	17	155	820.096
gi|475594006*	O-methyltransferase ZRP4 [Aegilops tauschii]	Traes_4BS_410CDF5FA.1	pep:novel chromosome:IWGSC2:4B:160785850:160787517:-1 gene:Traes_4BS_410CDF5FA transcript:Traes_4BS_410CDF5FA.1	0.789719	0.845976	0.819599	0.818431	0.0416664	0.000365285	0.00392781	0.950731	0.990514	0.970705	0.97065	0.792826	0.0629269	0.164087	369	39.9462	5.17334	58.27	2	7	14	173	819.038
gi|158701881	NADP-dependent malic enzyme [Triticum aestivum]	Traes_1AS_A53D11A37.1	pep:novel chromosome:IWGSC2:1A:106387659:106391498:1 gene:Traes_1AS_A53D11A37 transcript:Traes_1AS_A53D11A37.1	0.882587	0.904674	0.844032	0.877098	0.181004	0.00226902	0.0131301	1.19467	1.19435	0.899261	1.09609	0.416823	0.384153	0.539767	570	63.0853	5.8208	62.11	2	2	29	209	816.609
gi|475519847	hypothetical protein F775_32419 [Aegilops tauschii]	Traes_7DL_35DFF1FCF.1	pep:novel scaffold:IWGSC2:IWGSC_CSS_7DL_scaff_3384660:1:2171:1 gene:Traes_7DL_35DFF1FCF transcript:Traes_7DL_35DFF1FCF.1 description:"photosystem II stability/assembly factor, chloroplast (HCF136)"	0.975953	0.996493	0.985365	0.985937	0.871622	0.0769049	0.157648	0.95711	0.971245	0.983346	0.970567	0.792826	0.0178053	0.0728221	335	36.5115	5.42725	58.51	3	14	14	135	816.353
gi|669028911	unnamed protein product [Triticum aestivum]	TRAES3BF035100020CFD_t1	pep:novel chromosome:IWGSC2:3B:268715824:268724133:-1 gene:TRAES3BF035100020CFD_g transcript:TRAES3BF035100020CFD_t1	1.02678	0.904616	0.963277	0.964891	0.705637	0.375918	0.500829	0.989305	0.920063	0.931592	0.946987	0.637067	0.0685767	0.174435	950	105.309	5.71924	29.37	9	1	24	141	813.729
gi|119745	RecName: Full=Fructose-1,6-bisphosphatase, chloroplastic; Short=FBPase; AltName: Full=D-fructose-1,6-bisphosphate 1-phosphohydrolase; Flags: Precursor [Triticum aestivum]	Traes_4DL_2A7895E16.1	pep:novel chromosome:IWGSC2:4D:37170977:37172820:1 gene:Traes_4DL_2A7895E16 transcript:Traes_4DL_2A7895E16.1	0.945461	0.974795	0.938974	0.953077	0.614724	0.0130716	0.0423825	0.936763	1.00156	0.915348	0.951224	0.662417	0.132966	0.270414	409	44.272	5.19873	41.81	2	1	12	119	813.706
gi|573966165	PREDICTED: proteasome subunit alpha type-7-A-like, partial [Oryza brachyantha]	Traes_5BL_BE27D9956.1	pep:novel scaffold:IWGSC2:IWGSC_CSS_5BL_scaff_10789477:6:147:-1 gene:Traes_5BL_BE27D9956 transcript:Traes_5BL_BE27D9956.1	1.02838	0.988226	1.02456	1.01372	0.907413	2.25822e-05	0.000648307	1.06135	1.02465	1.18142	1.08914	0.450892	0.046988	0.134115	47	5.0977	8.57275	23.4	1	1	1	12	809.719
gi|301508493	methionine aminopeptiase [Hordeum vulgare]	Traes_1BL_B65CA46C7.2	pep:novel chromosome:IWGSC2:1B:192776411:192779856:1 gene:Traes_1BL_B65CA46C7 transcript:Traes_1BL_B65CA46C7.2 description:"metallopeptidase M24 family protein"	0.949295	0.900614	1.09755	0.982488	0.839598	0.782183	0.847843	0.84214	1.02581	0.98003	0.949326	0.649705	0.410549	0.562033	394	43.3996	7.7085	56.6	1	4	22	183	808.554
gi|475546838*	60S ribosomal protein L3 [Aegilops tauschii]	Traes_4BS_48D6F717D.1	pep:novel chromosome:IWGSC2:4B:153720791:153723308:1 gene:Traes_4BS_48D6F717D transcript:Traes_4BS_48D6F717D.1	1.20531	1.13416	1.17681	1.17209	0.125776	0.00158642	0.0104711	1.26226	1.28139	1.32237	1.24113	0.0527428	7.27493e-05	0.000158274	389	44.5637	10.0669	49.87	3	3	24	343	806.788
gi|475508194*	2-isopropylmalate synthase A [Aegilops tauschii]	Traes_5DL_FBCE5007F.1	pep:novel scaffold:IWGSC2:IWGSC_CSS_5DL_scaff_4561337:2732:8189:-1 gene:Traes_5DL_FBCE5007F transcript:Traes_5DL_FBCE5007F.1	1.28725	1.23638	1.24331	1.25564	0.0272997	8.81058e-05	0.00155077	1.13074	1.04541	1.04959	1.07525	0.524278	0.0535746	0.147849	627	67.1985	6.771	65.71	10	11	27	160	806.068
gi|134102	RecName: Full=RuBisCO large subunit-binding protein subunit alpha, chloroplastic; AltName: Full=60 kDa chaperonin subunit alpha; AltName: Full=CPN-60 alpha; Flags: Precursor, partial [Triticum aestivum]	Traes_2AS_C1EA81EC4.2	pep:novel chromosome:IWGSC2:2A:7039734:7043193:1 gene:Traes_2AS_C1EA81EC4 transcript:Traes_2AS_C1EA81EC4.2 description:"RuBisCO large subunit-binding protein subunit alpha, chloroplastic "	0.997661	1.00364	0.98058	0.993961	0.935861	0.124778	0.225461	0.968374	0.95577	0.945101	0.956415	0.694501	0.0205058	0.0793142	518	55.064	4.85596	56.18	5	17	23	260	805.839
gi|475599427	Ran-binding 1-c-like protein [Aegilops tauschii]	Traes_1AL_06BC2ED91.1	pep:novel chromosome:IWGSC2:1A:180841220:180844304:1 gene:Traes_1AL_06BC2ED91 transcript:Traes_1AL_06BC2ED91.1	0.994872	0.992338	1.02412	1.00378	0.984458	0.000527135	0.00511901	1.03928	1.00417	1.02953	1.02433	0.844094	0.884346	0.925504	222	24.0188	4.729	56.31	3	9	10	116	802.707
gi|326510121	predicted protein [Hordeum vulgare subsp. vulgare]	Traes_1AL_FBEE851D3.1	pep:novel chromosome:IWGSC2:1A:79142001:79146444:-1 gene:Traes_1AL_FBEE851D3 transcript:Traes_1AL_FBEE851D3.1	0.977079	0.976068	1.00486	0.986003	0.871622	0.212071	0.331357	1.00565	0.973271	0.976422	0.985115	0.886285	0.222253	0.379119	326	35.4935	9.5249	51.23	6	17	17	163	801.913
gi|475561503*	Formate--tetrahydrofolate ligase [Aegilops tauschii]	Traes_5DL_6B09AFADC.1	pep:novel scaffold:IWGSC2:IWGSC_CSS_5DL_scaff_4605587:3450:7880:-1 gene:Traes_5DL_6B09AFADC transcript:Traes_5DL_6B09AFADC.1	1.30552	1.34224	1.36514	1.34298	0.0114538	4.08997e-05	9.34857e-05	1.01039	1.04112	1.02053	1.02401	0.844094	0.0566077	0.153287	655	69.7976	6.87354	35.57	2	5	19	165	800.818
gi|326512622	predicted protein [Hordeum vulgare subsp. vulgare]	Traes_6AL_A923A5347.1	pep:novel chromosome:IWGSC2:6A:205118644:205124913:1 gene:Traes_6AL_A923A5347 transcript:Traes_6AL_A923A5347.1	1.00462	1.02703	0.969359	1.00034	0.983997	0.98487	0.988547	0.977671	1.03243	0.930878	0.980327	0.852808	0.539338	0.672637	789	87.8339	6.01123	41.57	3	1	26	171	798.338
gi|473994696*	Peroxidase 2 [Triticum urartu]	Traes_7DL_3D602F140.1	pep:novel chromosome:IWGSC2:7D:215441739:215443480:-1 gene:Traes_7DL_3D602F140 transcript:Traes_7DL_3D602F140.1	0.759571	0.756773	0.698553	0.738299	0.00214028	0.000192698	0.0025725	0.984866	1.0112	0.99574	0.997268	0.966652	0.738657	0.825632	345	37.6611	6.52197	48.12	3	12	13	179	798.281
gi|325560590	lipoxygenase 3 [Triticum aestivum]	Traes_4AL_A5AC2BDF2.2	pep:novel chromosome:IWGSC2:4A:146397498:146402657:1 gene:Traes_4AL_A5AC2BDF2 transcript:Traes_4AL_A5AC2BDF2.2	1.04337	1.01704	1.00954	1.02332	0.839425	0.538515	0.649823	0.999059	1.02174	1.06899	1.02993	0.802927	0.254114	0.414231	882	99.8626	6.60986	56.58	5	8	44	352	797.913
gi|475595462	hypothetical protein F775_32453 [Aegilops tauschii]	Traes_6DS_08F52DEBD.1	pep:novel chromosome:IWGSC2:6D:15781576:15785528:-1 gene:Traes_6DS_08F52DEBD transcript:Traes_6DS_08F52DEBD.1 description:"copper ion binding\x3bcobalt ion binding\x3bzinc ion binding"	1.01718	0.997036	0.918403	0.977539	0.807709	0.497476	0.614084	0.978112	0.936701	0.945657	0.95349	0.675201	0.0208851	0.0801523	238	27.0514	8.11865	62.18	1	2	17	176	793.356
gi|357163145	PREDICTED: 40S ribosomal protein S27 [Brachypodium distachyon]	Traes_4BL_3DF1D5B2D.1	pep:novel chromosome:IWGSC2:4B:289288830:289290182:1 gene:Traes_4BL_3DF1D5B2D transcript:Traes_4BL_3DF1D5B2D.1	0.972964	0.968278	0.933738	0.958327	0.652127	0.0280631	0.0739596	0.990146	0.981258	1.02888	1.0001	0.986678	0.995106	0.996623	86	9.56283	8.71924	34.88	2	2	2	102	792.894
gi|475536281	hypothetical protein F775_32009 [Aegilops tauschii]	Traes_7DL_1A847FDCC.1*	pep:novel scaffold:IWGSC2:IWGSC_CSS_7DL_scaff_3394360:5869:8341:-1 gene:Traes_7DL_1A847FDCC transcript:Traes_7DL_1A847FDCC.1	1.13492	1.00357	1.09948	1.07932	0.469506	0.11327	0.209795	1.23149	1.18237	1.26994	1.22004	0.102508	0.000863545	0.001188	336	35.528	5.21143	74.11	2	2	20	223	791.923
gi|360042516	60S ribosomal protein L5 [Triticum aestivum]	Traes_2BL_EFADB3484.1*	pep:novel chromosome:IWGSC2:2B:146517721:146520282:-1 gene:Traes_2BL_EFADB3484 transcript:Traes_2BL_EFADB3484.1	1.15557	1.14395	1.00436	1.1013	0.357329	0.105421	0.199124	1.40276	1.4159	1.37758	1.40357	0.0060298	3.60575e-06	1.6053e-05	301	34.4617	9.26123	48.84	6	1	13	166	789.936
gi|475575700	ADP-ribosylation factor 2 [Aegilops tauschii]	Traes_3AL_F2EDB3661.3	pep:novel chromosome:IWGSC2:3A:130551749:130553650:1 gene:Traes_3AL_F2EDB3661 transcript:Traes_3AL_F2EDB3661.3	0.897402	0.953948	0.924717	0.925356	0.422137	0.0102455	0.0357686	0.975719	0.952013	0.958993	0.962242	0.733506	0.00581323	0.0360372	182	20.8648	6.94678	63.74	20	1	10	208	787.666
gi|474352894	Peroxidase 12 [Triticum urartu]	Traes_2BL_E8A65526C.1	pep:novel chromosome:IWGSC2:2B:342948275:342949934:1 gene:Traes_2BL_E8A65526C transcript:Traes_2BL_E8A65526C.1	0.91719	0.905722	0.963651	0.928854	0.447613	0.00316433	0.0161884	1.14629	1.03483	0.944839	1.04199	0.723005	0.000749522	0.0103085	339	36.2153	6.59521	42.18	3	4	13	487	787.448
gi|474389635	40S ribosomal protein S17-4 [Triticum urartu]	Traes_1AL_629D67563.2	pep:novel chromosome:IWGSC2:1A:66965136:66965663:1 gene:Traes_1AL_629D67563 transcript:Traes_1AL_629D67563.2	1.00837	0.971617	0.922598	0.967527	0.728921	0.261251	0.385201	0.990045	0.899608	0.964396	0.95135	0.662417	0.144899	0.287368	143	16.4377	10.2134	57.34	2	1	10	171	786.215
gi|326532514	predicted protein, partial [Hordeum vulgare subsp. vulgare]	Traes_3DL_644219FA1.2	pep:novel scaffold:IWGSC2:IWGSC_CSS_3DL_scaff_3223368:1:1840:1 gene:Traes_3DL_644219FA1 transcript:Traes_3DL_644219FA1.2	0.976663	1.01087	0.996228	0.994587	0.943892	0.613914	0.716678	1.08745	1.0994	0.975258	1.05403	0.64686	0.243526	0.403307	97	10.6856	9.11475	83.51	2	1	9	204	786.068
gi|582044871	SChain S, Localization Of The Small Subunit Ribosomal Proteins Into A 5.5 A Cryo-em Map Of Triticum Aestivum Translating 80s Ribosome	Traes_5BL_1A355FBC5.1	pep:novel chromosome:IWGSC2:5B:238472576:238474205:-1 gene:Traes_5BL_1A355FBC5 transcript:Traes_5BL_1A355FBC5.1	1.01628	0.991612	1.00656	1.00482	0.976701	0.0854266	0.170911	1.03716	0.990263	1.10256	1.04333	0.716507	0.219863	0.376889	152	17.6515	10.7407	56.58	9	1	11	207	786.062
gi|475475634	hypothetical protein F775_52330 [Aegilops tauschii]	Traes_1DL_9E700497C.1	pep:novel scaffold:IWGSC2:IWGSC_CSS_1DL_scaff_2246177:1:1833:1 gene:Traes_1DL_9E700497C transcript:Traes_1DL_9E700497C.1	0.996493	0.940669	0.960769	0.965977	0.713378	0.105515	0.199112	0.861438	1.05468	1.02963	0.981915	0.866191	0.780487	0.854936	120	13.6721	9.5249	68.33	2	1	10	169	784.123
gi|475609344	ATP synthase subunit O, mitochondrial [Aegilops tauschii]	Traes_6DL_D4715B586.2	pep:novel chromosome:IWGSC2:6D:60166717:60170367:1 gene:Traes_6DL_D4715B586 transcript:Traes_6DL_D4715B586.2 description:"delta subunit of Mt ATP synthase"	1.06289	1.05496	1.05487	1.05757	0.595229	0.419569	0.542249	1.03665	0.897994	0.97925	0.971299	0.792826	0.328842	0.491104	232	25.6108	9.48096	49.14	1	3	9	114	784.009
gi|90289614	alpha tubulin-5D [Triticum aestivum]	Traes_4DL_9F015B70D.1	pep:novel scaffold:IWGSC2:IWGSC_CSS_4DL_scaff_14364447:2991:6036:-1 gene:Traes_4DL_9F015B70D transcript:Traes_4DL_9F015B70D.1 description:"alpha-1 tubulin"	0.951277	0.982638	1.01699	0.983635	0.855597	0.388639	0.512353	1.08314	1.07307	1.12308	1.0931	0.431207	0.477804	0.617916	449	49.8557	5.19873	49.89	4	8	16	205	782.405
gi|474407144	Enolase 1 [Triticum urartu]	Traes_7AS_ED5778D91.1	pep:novel chromosome:IWGSC2:7A:11486057:11488805:1 gene:Traes_7AS_ED5778D91 transcript:Traes_7AS_ED5778D91.1	1.01884	1.0466	0.989383	1.01827	0.877007	0.33067	0.456272	0.882593	1.02349	1.06227	0.98945	0.913094	0.856173	0.907421	289	31.2914	5.17334	39.1	2	2	10	160	781.364
gi|473923756	Nuclease domain-containing protein 1 [Triticum urartu]	Traes_4BS_67A99EB9A.2	pep:novel scaffold:IWGSC2:IWGSC_CSS_4BS_scaff_4897488:2765:10114:1 gene:Traes_4BS_67A99EB9A transcript:Traes_4BS_67A99EB9A.2	1.04934	1.06146	1.09004	1.06695	0.539198	0.00516256	0.0225657	0.992964	1.01317	1.05418	1.02011	0.871921	0.326771	0.48937	989	108.585	6.88818	43.88	7	35	35	216	780.191
gi|475567132	putative Isocitrate dehydrogenase (NADP), chloroplastic [Aegilops tauschii]	Traes_3AL_3D5C860FD.1	pep:novel chromosome:IWGSC2:3A:80680017:80682618:-1 gene:Traes_3AL_3D5C860FD transcript:Traes_3AL_3D5C860FD.1	1.09702	1.03193	0.999489	1.04281	0.695222	0.209707	0.328445	1.1218	1.02867	1.03617	1.06221	0.598474	0.10569	0.232708	317	35.2248	7.45947	65.3	2	4	19	384	779.282
gi|47607439	mitochondrial ATP synthase precursor [Triticum aestivum]	Traes_6BS_9F156F52A.1	pep:novel chromosome:IWGSC2:6B:25803654:25807014:1 gene:Traes_6BS_9F156F52A transcript:Traes_6BS_9F156F52A.1 description:"copper ion binding\x3bcobalt ion binding\x3bzinc ion binding"	0.79074	0.945924	0.882243	0.872969	0.166493	0.0477995	0.110037	1.09123	0.975063	1.13438	1.06689	0.569269	0.232428	0.390839	229	26.1979	5.70654	65.94	1	5	19	188	775.874
gi|326514880	predicted protein [Hordeum vulgare subsp. vulgare]	Traes_5DS_81917280C.1	pep:novel scaffold:IWGSC2:IWGSC_CSS_5DS_scaff_2768592:2968:7688:1 gene:Traes_5DS_81917280C transcript:Traes_5DS_81917280C.1	0.956961	0.967472	0.935025	0.953153	0.614724	0.00803674	0.030312	0.897652	0.864505	0.897307	0.886488	0.303832	0.000496146	0.00795178	735	81.5656	5.46533	54.83	17	6	39	240	774.527
gi|530452547*	NADH-dependent glutamate synthase [Triticum turgidum]	Traes_3DL_F5AAA74C3.1	pep:novel chromosome:IWGSC2:3D:32376157:32386100:-1 gene:Traes_3DL_F5AAA74C3 transcript:Traes_3DL_F5AAA74C3.1 description:"NADH-dependent glutamate synthase 1"	1.38037	1.36061	1.337	1.35933	0.00290905	8.82031e-06	0.000383554	1.08747	1.09181	1.04575	1.07501	0.524278	0.00694342	0.0400618	2026	222.058	6.63916	35.83	5	29	57	217	772.896
gi|326499686*	predicted protein [Hordeum vulgare subsp. vulgare]	Traes_2AL_AC36CAF51.1	pep:novel scaffold:IWGSC2:IWGSC_CSS_2AL_scaff_6401250:6:5110:1 gene:Traes_2AL_AC36CAF51 transcript:Traes_2AL_AC36CAF51.1	0.874955	0.680511	0.876492	0.810653	0.0337442	0.0755376	0.155492	0.695058	0.456571	0.774058	0.641896	0.00019893	0.00352182	0.00400916	321	33.8563	5.41455	47.04	2	1	12	74	772.366
gi|1705612*	RecName: Full=Catalase isozyme 1 [Hordeum vulgare]	Traes_7DL_44F6042FE.1	pep:known chromosome:IWGSC2:7D:234519661:234523458:-1 gene:Traes_7DL_44F6042FE transcript:Traes_7DL_44F6042FE.1 description:"Catalase "	1.23704	1.2197	1.21766	1.2248	0.0496392	3.33943e-06	0.000217026	1.09812	1.07058	1.12851	1.09907	0.402763	0.00407344	0.0289199	501	57.3053	6.94678	41.52	4	1	16	220	771.223
gi|474119554	V-type proton ATPase subunit B 1 [Triticum urartu]	Traes_7AL_B89A5FB9A.1	pep:novel scaffold:IWGSC2:IWGSC_CSS_7AL_scaff_2215461:1274:6111:-1 gene:Traes_7AL_B89A5FB9A transcript:Traes_7AL_B89A5FB9A.1	1.17625	1.02725	1.18568	1.12973	0.240213	0.00262872	0.0143416	1.04501	1.0982	1.19332	1.11218	0.34559	0.353405	0.514027	488	53.9586	5.24951	68.03	8	2	27	615	770.112
gi|475600239	hypothetical protein F775_43770 [Aegilops tauschii]	Traes_1AL_C64C85707.2	pep:novel scaffold:IWGSC2:IWGSC_CSS_1AL_scaff_3925228:5357:6172:1 gene:Traes_1AL_C64C85707 transcript:Traes_1AL_C64C85707.2	0.899065	0.903173	0.881976	0.894738	0.256917	8.45533e-05	0.00150165	1.02931	1.09835	0.927026	1.01823	0.885937	0.732733	0.821806	234	24.7467	5.30029	34.19	14	4	9	101	769.365
gi|474389635	40S ribosomal protein S17-4 [Triticum urartu]	Traes_1BL_BEB428D511.1	pep:novel chromosome:IWGSC2:1B:195092353:195093918:-1 gene:Traes_1BL_BEB428D511 transcript:Traes_1BL_BEB428D511.1	1.0091	1.03381	1.06563	1.03618	0.744431	0.0914818	0.179742	0.922101	1.02376	0.961312	0.969059	0.779574	0.354923	0.514843	143	16.4817	10.2134	57.34	2	1	10	169	769.199
gi|475609308	UDP-glucose 6-dehydrogenase [Aegilops tauschii]	Traes_4BS_773925576.2	pep:novel chromosome:IWGSC2:4B:17614885:17617345:-1 gene:Traes_4BS_773925576 transcript:Traes_4BS_773925576.2	1.02356	0.968972	0.936507	0.976348	0.791831	0.404475	0.528983	1.16215	1.04606	1.10689	1.10503	0.375618	0.0350806	0.110826	480	52.6881	6.46826	57.71	4	3	23	223	768.976
gi|475620200	Heat shock 70 kDa protein 4L [Aegilops tauschii]	Traes_1DS_B282DDC2B.2	pep:novel scaffold:IWGSC2:IWGSC_CSS_1DS_scaff_296232:3617:6768:1 gene:Traes_1DS_B282DDC2B transcript:Traes_1DS_B282DDC2B.2	1.0824	1.23499	1.2117	1.17636	0.117757	0.0205487	0.059688	1.10548	1.0782	1.09456	1.09275	0.431207	0.000304873	0.00576045	576	63.313	5.57959	49.48	1	1	23	182	766.343
gi|474111565	60S ribosomal protein L7-2 [Triticum urartu]	Traes_5BL_9054A875E.2	pep:novel chromosome:IWGSC2:5B:247670227:247672751:1 gene:Traes_5BL_9054A875E transcript:Traes_5BL_9054A875E.2	1.06921	1.11795	1.10571	1.09762	0.371423	0.111393	0.207033	0.992978	0.889142	1.00322	0.961779	0.733506	0.509209	0.645683	244	28.2415	10.0083	68.03	7	1	21	319	766.124
gi|326500636	predicted protein [Hordeum vulgare subsp. vulgare]	Traes_1DS_8E3528A56.2	pep:novel scaffold:IWGSC2:IWGSC_CSS_1DS_scaff_1887061:3952:5466:-1 gene:Traes_1DS_8E3528A56 transcript:Traes_1DS_8E3528A56.2	1.02869	1.02188	1.0404	1.03032	0.787739	0.00497109	0.0219724	0.995244	0.991417	1.01535	1.00067	0.993342	0.932377	0.956143	247	27.867	9.99365	66.8	5	18	18	358	761.827
gi|473948582	40S ribosomal protein S9-2 [Triticum urartu]	Traes_5AS_9F681D8F1.1	pep:novel scaffold:IWGSC2:IWGSC_CSS_5AS_scaff_1551243:1:2681:1 gene:Traes_5AS_9F681D8F1 transcript:Traes_5AS_9F681D8F1.1	1.05497	0.998023	1.02222	1.02507	0.82454	0.203304	0.320795	1.10515	1.12874	1.03968	1.09119	0.440978	0.0267041	0.0939489	195	22.4741	10.3745	65.64	3	7	16	188	759.695
gi|474373993	NADH dehydrogenase [ubiquinone] flavoprotein 1, mitochondrial [Triticum urartu]	Traes_2BS_E35529023.1	pep:novel scaffold:IWGSC2:IWGSC_CSS_2BS_scaff_5200070:390:2764:-1 gene:Traes_2BS_E35529023 transcript:Traes_2BS_E35529023.1 description:"51 kDa subunit of complex I"	0.996538	0.969707	0.954989	0.973744	0.776006	0.0970348	0.187048	1.02762	1.04132	1.02736	1.0321	0.789373	0.00223587	0.0199441	524	57.3272	7.86963	41.98	3	15	15	133	757.916
gi|721606550	PREDICTED: zinc finger BED domain-containing protein RICESLEEPER 2-like [Brachypodium distachyon]	Traes_4DS_9C5CECE46.1	pep:novel chromosome:IWGSC2:4D:1108828:1113117:1 gene:Traes_4DS_9C5CECE46 transcript:Traes_4DS_9C5CECE46.1	0.867065	0.905016	0.878689	0.88359	0.208443	0.315251	0.44086	0.98771	0.897411	0.857799	0.914307	0.442354	0.891801	0.930342	776	86.9396	5.59229	14.43	3	5	9	40	757.527
gi|475538008	L-ascorbate peroxidase 2, cytosolic [Aegilops tauschii]	Traes_2DS_5AA2EEDB7.1	pep:novel chromosome:IWGSC2:2D:11594432:11598495:-1 gene:Traes_2DS_5AA2EEDB7 transcript:Traes_2DS_5AA2EEDB7.1	0.952993	0.986332	0.963184	0.967503	0.728921	0.0300811	0.0780603	0.991089	0.975676	0.979998	0.982254	0.866191	0.0180524	0.0732752	379	40.7726	6.04932	53.03	2	8	14	439	755.489
gi|357147655	PREDICTED: 2-methylene-furan-3-one reductase [Brachypodium distachyon]	Traes_6AS_0D08DEFD0.1	pep:novel chromosome:IWGSC2:6A:106919622:106921430:-1 gene:Traes_6AS_0D08DEFD0 transcript:Traes_6AS_0D08DEFD0.1 description:"Oxidoreductase, zinc-binding dehydrogenase family protein"	1.04285	0.928697	1.0975	1.02302	0.839425	0.190128	0.307051	1.09664	1.01854	1.09685	1.07068	0.546502	0.0111153	0.0545524	383	39.897	7.86963	58.22	1	2	17	114	755.002
gi|300681560	eukaryotic translation initiation factor,putative, expressed [Triticum aestivum]	TRAES3BF035400080CFD_t1	pep:novel chromosome:IWGSC2:3B:27763625:27770345:-1 gene:TRAES3BF035400080CFD_g transcript:TRAES3BF035400080CFD_t1	1.0507	1.00615	1.10947	1.05544	0.614589	0.137503	0.24195	0.930437	0.95572	0.891633	0.92593	0.509758	0.0164784	0.0695103	1012	117.083	9.33447	37.55	10	2	34	221	754.091
gi|14017572	photosystem I P700 chlorophyll a apoprotein A1 (chloroplast) [Triticum aestivum]	EPlTAEP00000010026	pep:novel chromosome:IWGSC2:Pt:39127:41379:-1 gene:EPlTAEG00000010026 transcript:EPlTAET00000010026 description:"Photosystem I P700 chlorophyll a apoprotein A1"	0.920008	0.981521	0.935926	0.945818	0.5637	0.0424172	0.100867	1.01462	1.04818	1.02766	1.03015	0.802927	0.0366708	0.113903	750	83.0936	7.10791	14.93	4	13	13	288	751.74
gi|1572627	Cu/Zn superoxide dismutase [Triticum aestivum]	Traes_7BL_70F07C889.1	pep:novel chromosome:IWGSC2:7B:100680820:100681627:-1 gene:Traes_7BL_70F07C889 transcript:Traes_7BL_70F07C889.1	0.97315	0.94088	0.944074	0.952702	0.614724	0.00997533	0.0351155	1.02773	1.05852	1.06798	1.05141	0.66551	0.0133578	0.0608615	95	9.74273	4.75439	67.37	2	3	3	102	746.703
gi|474400620	putative phosphoribosylformylglycinamidine synthase, chloroplastic/mitochondrial [Triticum urartu]	Traes_1DL_DE87A275A.1	pep:novel scaffold:IWGSC2:IWGSC_CSS_1DL_scaff_2232873:1955:5248:-1 gene:Traes_1DL_DE87A275A transcript:Traes_1DL_DE87A275A.1	0.897584	0.884179	0.851766	0.877843	0.184764	2.58666e-05	0.000708217	1.0713	0.978241	0.995803	1.01511	0.907079	0.123699	0.258684	1078	116.412	5.16064	14.84	7	1	12	40	743.353
gi|474389510	Glycyl-tRNA synthetase 1, mitochondrial [Triticum urartu]	Traes_7AS_C8B1BB7DC.1	pep:novel scaffold:IWGSC2:IWGSC_CSS_7AS_scaff_4245875:287:4185:-1 gene:Traes_7AS_C8B1BB7DC transcript:Traes_7AS_C8B1BB7DC.1	0.966753	1.0297	0.978026	0.991493	0.91176	0.683355	0.772727	1.08236	1.23236	1.10415	1.13962	0.242663	0.0405792	0.122692	569	63.8265	5.64307	39.19	1	3	22	159	742.505
gi|475483173	40S ribosomal protein S18 [Aegilops tauschii]	Traes_5DL_D44FBB27D.1	pep:novel chromosome:IWGSC2:5D:139341405:139343067:1 gene:Traes_5DL_D44FBB27D transcript:Traes_5DL_D44FBB27D.1	0.975023	0.958967	1.02752	0.987171	0.879643	0.569016	0.67723	0.845311	0.888214	0.99674	0.910088	0.420889	0.116739	0.24888	152	17.6674	10.7407	56.58	6	1	11	204	742.059
gi|475581385	hypothetical protein F775_30189 [Aegilops tauschii]	Traes_6AS_606F61E8B.1	pep:novel chromosome:IWGSC2:6A:4899546:4901705:1 gene:Traes_6AS_606F61E8B transcript:Traes_6AS_606F61E8B.1 description:"chloroplast stem-loop binding protein of 41 kDa"	0.993334	1.03241	0.989078	1.00494	0.976701	0.0508748	0.115189	1.08012	1.13132	1.08762	1.09969	0.398148	0.0679121	0.173043	397	41.1318	8.22119	46.85	2	14	15	121	741.706
gi|336042821	vacuolar ATPase subunit A [Triticum aestivum]	Traes_4AS_74EE1FD0E.1	pep:novel chromosome:IWGSC2:4A:61295184:61302099:-1 gene:Traes_4AS_74EE1FD0E transcript:Traes_4AS_74EE1FD0E.1	0.98135	1.04072	1.03089	1.01765	0.877007	0.391043	0.514603	1.24786	0.862302	0.910301	1.00682	0.96405	0.957859	0.973163	821	93.0982	6.11279	27.65	6	3	20	181	738.793
gi|301508493	methionine aminopeptiase [Hordeum vulgare]	Traes_1DL_69D4A3E8B.1	pep:novel chromosome:IWGSC2:1D:91966175:91969968:1 gene:Traes_1DL_69D4A3E8B transcript:Traes_1DL_69D4A3E8B.1 description:"metallopeptidase M24 family protein"	1.01023	1.00984	1.01474	1.01161	0.922715	0.00179041	0.0112643	0.900996	0.943093	0.905582	0.916557	0.458791	0.00332558	0.0255422	394	43.3016	7.47412	69.54	2	7	25	218	738.149
gi|326513514	predicted protein [Hordeum vulgare subsp. vulgare]	Traes_2BL_E3222439E.1	pep:novel chromosome:IWGSC2:2B:290549637:290551965:-1 gene:Traes_2BL_E3222439E transcript:Traes_2BL_E3222439E.1 description:"ascorbate peroxidase 4"	1.04412	1.01761	0.984916	1.01555	0.892175	0.415144	0.538767	0.856846	0.939102	0.964416	0.920122	0.475511	0.0696908	0.176284	377	40.5961	8.89502	55.97	2	5	17	195	738.039
gi|669031224	unnamed protein product [Triticum aestivum]	Traes_3AL_288632FF6.1	pep:novel chromosome:IWGSC2:3A:171325937:171329617:1 gene:Traes_3AL_288632FF6 transcript:Traes_3AL_288632FF6.1	0.966134	1.01733	1.00838	0.997279	0.959947	0.0409811	0.0982416	1.0179	0.981324	0.903776	0.967665	0.772961	0.0187599	0.0748626	471	51.588	6.44287	46.28	1	2	17	68	736.754
gi|474276683	Peroxidase 12 [Triticum urartu]	Traes_2AL_229EBA080.1	pep:novel chromosome:IWGSC2:2A:246249679:246251053:1 gene:Traes_2AL_229EBA080 transcript:Traes_2AL_229EBA080.1	0.855226	0.879758	0.848894	0.861293	0.127881	0.913611	0.940978	1.04371	1.08225	1.06102	1.06232	0.598474	0.276394	0.439053	342	35.451	5.92236	53.51	1	5	13	382	730.637
gi|473888752	Isocitrate dehydrogenase [NAD] catalytic subunit 5, mitochondrial [Triticum urartu]	Traes_6BL_09F719397.1	pep:novel chromosome:IWGSC2:6B:106586886:106591853:1 gene:Traes_6BL_09F719397 transcript:Traes_6BL_09F719397.1	1.01299	1.01354	1.05613	1.02755	0.802386	0.126073	0.226831	0.9685	1.03564	1.01343	1.00586	0.971222	0.781552	0.855153	362	39.5783	7.02002	49.17	8	15	15	129	727.895
gi|475489285	Polyadenylate-binding protein 2 [Aegilops tauschii]	Traes_2DL_9A5C3A2A2.1	pep:novel chromosome:IWGSC2:2D:77574274:77579006:1 gene:Traes_2DL_9A5C3A2A2 transcript:Traes_2DL_9A5C3A2A2.1	1.05052	0.978249	1.00007	1.00961	0.938076	0.000126634	0.00195539	0.977671	1.01841	0.985535	0.993872	0.946588	0.881666	0.924007	572	63.2046	9.01221	30.59	3	14	14	67	727.686
gi|326490583	predicted protein [Hordeum vulgare subsp. vulgare]	Traes_7BS_FE0AC4E45.2	pep:novel chromosome:IWGSC2:7B:80195056:80196572:-1 gene:Traes_7BS_FE0AC4E45 transcript:Traes_7BS_FE0AC4E45.2	0.970917	0.986161	1.0707	1.00926	0.945777	0.04344	0.102721	0.963792	1.05072	1.01385	1.00945	0.949737	0.571942	0.700158	243	26.5867	6.27783	36.63	3	5	5	15	726.946
gi|473787107*	Triosephosphate isomerase, chloroplastic [Triticum urartu]	Traes_5AL_A33DF5E3A.1	pep:novel chromosome:IWGSC2:5A:91906169:91909445:1 gene:Traes_5AL_A33DF5E3A transcript:Traes_5AL_A33DF5E3A.1 description:"triosephosphate isomerase"	1.0135	0.974539	1.04091	1.00965	0.938076	0.642573	0.740776	1.32402	1.32925	1.31221	1.32477	0.00723343	0.000224005	0.0047313	241	25.7681	5.03369	64.32	1	1	12	149	726.394
gi|669030930	unnamed protein product [Triticum aestivum]	TRAES3BF045700010CFD_t1	pep:novel chromosome:IWGSC2:3B:672607310:672614465:1 gene:TRAES3BF045700010CFD_g transcript:TRAES3BF045700010CFD_t1	0.941882	0.938811	0.903827	0.928173	0.441173	0.00416786	0.0194851	1.01008	1.02152	0.980243	1.00395	0.985595	0.764494	0.842882	434	48.2238	4.94482	59.91	9	21	22	144	725.763
gi|473755293	2-hydroxyacyl-CoA lyase [Triticum urartu]	Traes_3AL_16B44CDDB.1	pep:novel scaffold:IWGSC2:IWGSC_CSS_3AL_scaff_1430911:1:501:-1 gene:Traes_3AL_16B44CDDB transcript:Traes_3AL_16B44CDDB.1	0.977891	0.863931	1.02752	0.956448	0.637077	0.000585437	0.00540136	1.03582	1.0813	0.880985	0.999367	0.980008	0.604102	0.726445	166	18.3047	6.56592	51.81	2	1	7	22	725.434
gi|326488032	predicted protein [Hordeum vulgare subsp. vulgare]	Traes_1DL_3B1A895B8.1	pep:novel chromosome:IWGSC2:1D:128663667:128666269:1 gene:Traes_1DL_3B1A895B8 transcript:Traes_1DL_3B1A895B8.1 description:"ketol-acid reductoisomerase"	0.972631	0.960409	1.00198	0.97834	0.807709	0.153956	0.263225	1.06526	1.10699	1.09604	1.08943	0.450892	0.0020147	0.0187048	452	49.4811	5.63037	32.3	3	17	17	153	722.739
gi|115458104	Os04g0394200 [Oryza sativa Japonica Group]	Traes_2AS_EF55AF9DD.1	pep:novel chromosome:IWGSC2:2A:6306786:6312638:-1 gene:Traes_2AS_EF55AF9DD transcript:Traes_2AS_EF55AF9DD.1	1.07276	1.08193	1.09744	1.08404	0.442221	0.000308328	0.00351339	0.968278	0.991162	1.05005	1.00316	0.992793	0.902917	0.937639	445	48.6855	8.93896	36.63	3	10	14	127	722.318
gi|474004547	hypothetical protein TRIUR3_14987 [Triticum urartu]	Traes_6AS_925BA6027.2	pep:novel chromosome:IWGSC2:6A:25789899:25792649:1 gene:Traes_6AS_925BA6027 transcript:Traes_6AS_925BA6027.2 description:"copper ion binding\x3bcobalt ion binding\x3bzinc ion binding"	1.07088	1.00146	0.988284	1.02021	0.861914	0.474339	0.591948	0.93694	0.953758	1.00836	0.966351	0.759766	0.193555	0.345305	242	27.6065	7.7085	56.2	1	2	16	184	719.567
gi|475555504	hypothetical protein F775_07994 [Aegilops tauschii]	Traes_5BL_8F2E81CCA.1	pep:novel chromosome:IWGSC2:5B:214145377:214151131:1 gene:Traes_5BL_8F2E81CCA transcript:Traes_5BL_8F2E81CCA.1	1.00666	0.996079	1.01512	1.00595	0.968953	0.340551	0.467615	0.995444	1.04247	1.04664	1.02819	0.816568	0.1611	0.306646	475	50.8763	4.4751	51.58	1	24	24	184	717.088
gi|365769193	glutathione peroxidase 1 [Secale cereale x Triticum turgidum subsp. durum]	Traes_2BL_B51F2BBE0.1	pep:novel chromosome:IWGSC2:2B:270013248:270015377:1 gene:Traes_2BL_B51F2BBE0 transcript:Traes_2BL_B51F2BBE0.1	1.21693	1.0732	1.10702	1.13238	0.233367	0.0212951	0.0611059	1.15848	1.04979	1.06082	1.0897	0.445917	0.465697	0.607306	168	18.3993	7.23975	58.33	4	4	9	88	716.493
gi|22204116	putative cytochrome c oxidase subunit [Triticum aestivum]	Traes_2AS_21A2B9ABD.2	pep:novel chromosome:IWGSC2:2A:152201820:152210021:-1 gene:Traes_2AS_21A2B9ABD transcript:Traes_2AS_21A2B9ABD.2 description:"cytochrome C oxidase 6B"	1.10238	0.986061	1.05281	1.04708	0.667797	0.0194658	0.057331	0.999926	0.990401	1.15648	1.04894	0.67809	0.00268153	0.0220258	185	20.5349	4.53857	41.08	1	2	7	36	712.54
gi|474106628	Histone H2B.2 [Triticum urartu]	Traes_5BL_383D0D512.1	pep:novel chromosome:IWGSC2:5B:217772521:217774273:-1 gene:Traes_5BL_383D0D512 transcript:Traes_5BL_383D0D512.1	0.962776	0.9367	0.982941	0.960806	0.674909	0.0271713	0.0723507	0.887433	0.896398	0.885313	0.889715	0.321879	0.036677	0.113802	152	16.4811	9.99365	58.55	12	1	12	757	709.512
gi|379645201*	HSP70, partial [Triticum aestivum]	Traes_5AL_629EDDFC3.2	pep:novel scaffold:IWGSC2:IWGSC_CSS_5AL_scaff_2809029:11:4501:1 gene:Traes_5AL_629EDDFC3 transcript:Traes_5AL_629EDDFC3.2	1.17853	1.20328	1.24574	1.20918	0.0665618	0.000438891	0.00445215	1.04802	1.0143	1.11683	1.05972	0.610383	0.118894	0.251661	672	72.4998	7.85498	29.46	3	11	18	165	706.057
gi|473943682	60S ribosomal protein L9 [Triticum urartu]	Traes_3B_E9038FDD0.1	pep:novel scaffold:IWGSC2:IWGSC_CSS_3B_scaff_10757921:2856:4538:1 gene:Traes_3B_E9038FDD0 transcript:Traes_3B_E9038FDD0.1	1.00552	1.00952	0.983336	0.999457	0.975986	0.950046	0.965225	1.01149	1.01489	1.00822	1.01153	0.928351	0.00391426	0.0282994	189	21.2795	9.80322	69.84	13	13	13	242	705.874
gi|328775741	protein phosphatase 2A structural subunit [Triticum aestivum]	Traes_5AL_2A429B70E.3	pep:novel chromosome:IWGSC2:5A:16810945:16817066:1 gene:Traes_5AL_2A429B70E transcript:Traes_5AL_2A429B70E.3	0.886704	0.913835	0.904376	0.901638	0.291199	0.000245361	0.00301677	1.01965	0.984818	1.05281	1.01909	0.87892	0.385807	0.541063	587	65.4601	5.07178	45.32	3	20	20	135	705.844
gi|475591568	60S ribosomal protein L7-2 [Aegilops tauschii]	Traes_2DL_44D44B42B.4	pep:novel chromosome:IWGSC2:2D:31008084:31012666:-1 gene:Traes_2DL_44D44B42B transcript:Traes_2DL_44D44B42B.4	1.06566	0.858305	1.05308	0.992349	0.919794	0.914741	0.94165	1.19596	0.870782	0.935119	1.00062	0.993342	0.995319	0.996667	244	28.0894	10.0522	63.93	3	4	19	272	704.721
gi|119745	RecName: Full=Fructose-1,6-bisphosphatase, chloroplastic; Short=FBPase; AltName: Full=D-fructose-1,6-bisphosphate 1-phosphohydrolase; Flags: Precursor [Triticum aestivum]	Traes_4BS_4404098F1.2	pep:novel scaffold:IWGSC2:IWGSC_CSS_4BS_scaff_4828521:1:1426:-1 gene:Traes_4BS_4404098F1 transcript:Traes_4BS_4404098F1.2	0.976761	0.992417	1.01549	0.994891	0.943892	0.673268	0.76439	0.955812	0.963703	1.02261	0.980707	0.859497	0.41172	0.562465	353	38.462	4.85596	52.69	4	2	13	146	703.937
gi|325560590	lipoxygenase 3 [Triticum aestivum]	Traes_4BS_83AF90FC5.1	pep:novel chromosome:IWGSC2:4B:10916387:10922294:1 gene:Traes_4BS_83AF90FC5 transcript:Traes_4BS_83AF90FC5.1	0.996999	1.049	1.01042	1.01881	0.869451	0.294105	0.420129	0.929445	0.934181	1.07442	0.979349	0.846121	0.686513	0.788204	878	99.4554	6.60986	47.95	5	4	40	325	703.881
gi|582044927	BChain B, Localization Of The Large Subunit Ribosomal Proteins Into A 5.5 A Cryo-em Map Of Triticum Aestivum Translating 80s Ribosome	Traes_5DL_191C18950.2	pep:novel scaffold:IWGSC2:IWGSC_CSS_5DL_scaff_4608162:3239:5631:-1 gene:Traes_5DL_191C18950 transcript:Traes_5DL_191C18950.2	1.15478	1.16963	1.1259	1.1501	0.178351	0.000306041	0.00350083	1.0797	1.06436	1.03923	1.0611	0.604412	0.00660562	0.0390656	389	44.5937	10.0229	52.7	4	9	24	282	703.846
gi|357147655	PREDICTED: 2-methylene-furan-3-one reductase [Brachypodium distachyon]	Traes_6DS_9A9EDCD1F.1	pep:novel chromosome:IWGSC2:6D:29120365:29121903:1 gene:Traes_6DS_9A9EDCD1F transcript:Traes_6DS_9A9EDCD1F.1 description:"Oxidoreductase, zinc-binding dehydrogenase family protein"	0.992512	0.937243	0.987082	0.972279	0.760243	0.667543	0.759055	1.13437	1.13843	1.06159	1.11146	0.349772	0.0534667	0.14762	383	39.807	8.25049	58.22	1	2	17	110	702.134
gi|669028387	unnamed protein product [Triticum aestivum]	TRAES3BF011300020CFD_t1	pep:novel chromosome:IWGSC2:3B:164703941:164716136:1 gene:TRAES3BF011300020CFD_g transcript:TRAES3BF011300020CFD_t1	0.922757	0.940933	0.951009	0.938233	0.507579	0.00171501	0.0110006	1.00657	0.980038	0.955858	0.980823	0.859497	0.260547	0.421811	731	76.8336	7.32764	23.67	3	7	11	90	701.375
gi|568215132	uncharacterized protein LOC102577793 [Solanum tuberosum]	Traes_1AL_A717981EE.1	pep:novel scaffold:IWGSC2:IWGSC_CSS_1AL_scaff_3869375:2094:3996:-1 gene:Traes_1AL_A717981EE transcript:Traes_1AL_A717981EE.1	1.02113	0.977836	0.991725	0.996896	0.959947	0.819805	0.877684	1.02694	0.985752	0.972682	0.995124	0.95328	0.780369	0.854965	130	14.7809	9.89111	54.62	2	7	7	142	698.484
gi|475546531	H/ACA ribonucleoprotein complex subunit 4 [Aegilops tauschii]	Traes_2BS_CA64D790B.1	pep:novel chromosome:IWGSC2:2B:54461230:54463272:1 gene:Traes_2BS_CA64D790B transcript:Traes_2BS_CA64D790B.1	1.049	0.925134	0.801436	0.92519	0.422137	0.354273	0.501887	1.02738	0.794041	1.02663	0.949349	0.649705	0.549818	0.679775	536	59.2975	9.26123	30.78	3	2	11	26	698.347
gi|326502492	predicted protein [Hordeum vulgare subsp. vulgare]	Traes_5BL_BF60CBEDA.1	pep:novel chromosome:IWGSC2:5B:258419810:258428979:-1 gene:Traes_5BL_BF60CBEDA transcript:Traes_5BL_BF60CBEDA.1	1.13103	0.995672	1.04928	1.05866	0.588849	0.210346	0.329097	1.08957	0.944712	0.926908	0.987063	0.899688	0.814075	0.879028	908	101.593	5.99854	37.11	1	2	30	176	696.83
gi|475565760	Stromal 70 kDa heat shock-related protein, chloroplastic [Aegilops tauschii]	Traes_1AS_C7E294E15.1	pep:novel chromosome:IWGSC2:1A:102735580:102740531:-1 gene:Traes_1AS_C7E294E15 transcript:Traes_1AS_C7E294E15.1	0.995759	0.956024	0.948489	0.966757	0.721139	0.0860004	0.17171	1.06909	1.06621	1.01221	1.04917	0.67809	0.0565033	0.153285	684	73.1678	5.18604	55.99	5	6	37	364	695.987
gi|669027719	unnamed protein product [Triticum aestivum]	Traes_3DS_568CD2610.2	pep:novel chromosome:IWGSC2:3D:7361763:7369665:-1 gene:Traes_3DS_568CD2610 transcript:Traes_3DS_568CD2610.2	0.988807	1.01888	1.02431	1.01067	0.930388	0.388766	0.512177	0.875481	1.00792	0.877392	0.920265	0.475511	0.143024	0.284032	642	69.7828	8.99756	48.29	1	2	23	181	695.563
gi|300681451	dolichyl-diphosphooligosaccharide--protein glycosyltransferase, putative, expressed [Triticum aestivum]	TRAES3BF066400040CFD_t1	pep:novel chromosome:IWGSC2:3B:666657215:666663218:-1 gene:TRAES3BF066400040CFD_g transcript:TRAES3BF066400040CFD_t1 description:"ribophorin II (RPN2) family protein"	1.11164	1.11289	1.12293	1.11582	0.292495	5.40993e-06	0.000280652	1.06186	1.14717	1.10501	1.10468	0.375618	0.0131508	0.0603833	688	74.6619	6.7124	37.35	1	4	21	105	693.523
gi|326529143	predicted protein [Hordeum vulgare subsp. vulgare]	Traes_5DL_09D912A61.1	pep:novel chromosome:IWGSC2:5D:35562227:35564862:1 gene:Traes_5DL_09D912A61 transcript:Traes_5DL_09D912A61.1	0.749818	0.875627	0.975436	0.86696	0.14628	0.111176	0.206824	0.928283	1.1557	1.01143	1.03181	0.789373	0.657115	0.764243	181	20.4245	6.55127	64.09	13	1	10	174	691.573
gi|326492994	predicted protein [Hordeum vulgare subsp. vulgare]	Traes_2AS_D262DF086.2	pep:novel chromosome:IWGSC2:2A:121073507:121080111:1 gene:Traes_2AS_D262DF086 transcript:Traes_2AS_D262DF086.2 description:"vacuolar ATP synthase subunit H family protein"	1.05851	1.02886	0.95262	1.01333	0.915056	0.694258	0.780281	0.94484	0.95196	0.954313	0.950371	0.656052	6.36272e-05	0.00207896	452	51.3798	7.66455	42.26	9	4	16	123	690.782
gi|68566191	RecName: Full=Cytochrome b6-f complex iron-sulfur subunit, chloroplastic; AltName: Full=Plastohydroquinone:plastocyanin oxidoreductase iron-sulfur protein; AltName: Full=Rieske iron-sulfur protein; Short=ISP; Short=RISP; Flags: Precursor [Triticum aestivum]	Traes_2AS_1475F8BDB.1	pep:known scaffold:IWGSC2:IWGSC_CSS_2AS_scaff_5241293:1353:3254:-1 gene:Traes_2AS_1475F8BDB transcript:Traes_2AS_1475F8BDB.1 description:"Cytochrome b6-f complex iron-sulfur subunit, chloroplastic "	0.8974	0.920816	0.927393	0.915203	0.361853	0.000738749	0.00622359	1.0271	1.03071	1.07036	1.04272	0.716507	0.0368332	0.114108	222	24.1016	8.17725	49.55	3	10	10	253	690.732
gi|475494541	Calnexin-like protein [Aegilops tauschii]	Traes_6BS_6F8DEF103.1	pep:novel chromosome:IWGSC2:6B:35986570:35989560:-1 gene:Traes_6BS_6F8DEF103 transcript:Traes_6BS_6F8DEF103.1	0.734392	0.89458	0.851777	0.826917	0.0539815	0.708517	0.791943	0.988352	1.0936	1.02194	1.03463	0.769209	0.39044	0.544975	510	57.4828	4.77979	42.75	1	1	21	204	690.526
gi|283806363	3-ketoacyl-CoA thiolase-like protein [Triticum aestivum]	Traes_6AL_E300E5DDF.1	pep:novel chromosome:IWGSC2:6A:203679503:203681479:1 gene:Traes_6AL_E300E5DDF transcript:Traes_6AL_E300E5DDF.1	1.00378	0.976493	0.968066	0.982778	0.847594	0.185284	0.301036	0.91226	0.915891	0.930422	0.919524	0.475511	0.000131416	0.00332133	296	31.027	8.23584	56.08	2	3	13	129	690.119
gi|326503866	predicted protein [Hordeum vulgare subsp. vulgare]	Traes_1BS_15C828137.2	pep:novel scaffold:IWGSC2:IWGSC_CSS_1BS_scaff_3484688:2544:5827:-1 gene:Traes_1BS_15C828137 transcript:Traes_1BS_15C828137.2	1.11748	0.992311	0.959002	1.02293	0.839425	0.659356	0.75206	0.859155	1.0714	0.79228	0.907611	0.410356	0.333836	0.49643	504	52.9477	7.95752	53.77	3	2	21	185	686.294
gi|357143067*	PREDICTED: tripeptidyl-peptidase 2 [Brachypodium distachyon]	Traes_6DL_D65B5E33F.2	pep:novel scaffold:IWGSC2:IWGSC_CSS_6DL_scaff_1756731:3:8082:1 gene:Traes_6DL_D65B5E33F transcript:Traes_6DL_D65B5E33F.2	1.32944	1.30714	1.27046	1.30224	0.0150573	6.09495e-05	0.00012303	0.959731	0.913617	0.9618	0.945049	0.624507	0.0250338	0.0902193	659	71.0152	6.49365	48.56	1	3	24	162	685.836
gi|474043323	Peroxidase 2 [Triticum urartu]	Traes_1DS_A23800206.1	pep:novel chromosome:IWGSC2:1D:42333125:42337161:1 gene:Traes_1DS_A23800206 transcript:Traes_1DS_A23800206.1	0.951548	0.75548	0.913393	0.873474	0.166493	0.077959	0.159257	0.864293	0.966117	0.97053	0.933647	0.556986	0.0333991	0.107818	340	36.874	7.04932	50	2	3	11	96	685.068
gi|326511483	predicted protein [Hordeum vulgare subsp. vulgare]	Traes_6AL_9540BE70A.1	pep:novel chromosome:IWGSC2:6A:203001600:203004243:1 gene:Traes_6AL_9540BE70A transcript:Traes_6AL_9540BE70A.1	1.02659	0.98887	0.98181	0.99909	0.975986	0.0118099	0.0394151	1.09289	1.02076	1.09933	1.07099	0.546502	0.0872639	0.204469	302	31.5453	8.52881	22.52	3	6	6	18	685.005
gi|326506676	predicted protein [Hordeum vulgare subsp. vulgare]	Traes_1AL_5A4E3C4FC.1	pep:novel chromosome:IWGSC2:1A:101702266:101703776:1 gene:Traes_1AL_5A4E3C4FC transcript:Traes_1AL_5A4E3C4FC.1	1.04581	0.988773	1.01392	1.01617	0.892175	0.000358852	0.00389404	0.934017	0.905345	0.975644	0.938335	0.581217	0.055178	0.150587	247	26.3181	6.40479	36.84	1	7	7	54	684.819
gi|326524910	predicted protein [Hordeum vulgare subsp. vulgare]	Traes_6AS_982D1FE34.2	pep:novel chromosome:IWGSC2:6A:30072048:30082404:-1 gene:Traes_6AS_982D1FE34 transcript:Traes_6AS_982D1FE34.2	1.0759	1.02703	1.03005	1.04433	0.688317	0.0486179	0.111229	1.06499	1.1305	0.95717	1.05089	0.66551	0.370877	0.528268	726	78.5557	9.26123	35.81	1	4	22	173	683.239
gi|400879	RecName: Full=Photosystem I reaction center subunit N, chloroplastic; Short=PSI-N; Flags: Precursor [Hordeum vulgare]	Traes_2AS_D26D32A7C.1	pep:novel chromosome:IWGSC2:2A:122661441:122662540:-1 gene:Traes_2AS_D26D32A7C transcript:Traes_2AS_D26D32A7C.1	0.91425	0.925121	0.957931	0.932434	0.467205	0.00676188	0.0269655	0.835995	0.829383	0.842748	0.836042	0.130099	1.83332e-06	0.000235701	142	15.2937	9.48096	40.14	4	6	6	229	677.277
gi|472824855	hemoglobin 1 [Triticum aestivum]	Traes_4DL_B819BDB3C.1	pep:novel scaffold:IWGSC2:IWGSC_CSS_4DL_scaff_14417639:1530:2822:1 gene:Traes_4DL_B819BDB3C transcript:Traes_4DL_B819BDB3C.1 description:"hemoglobin 1"	0.998067	1.0061	1.00791	1.00402	0.984458	0.254067	0.378	1.07499	1.02261	1.07525	1.05762	0.622418	0.0301697	0.100975	162	18.0474	8.11865	59.26	2	10	10	176	675.42
gi|525778534	cytochrome b6 (chloroplast) [Triticum monococcum]	Traes_3DS_754C42C06.1	pep:novel scaffold:IWGSC2:IWGSC_CSS_3DS_scaff_2497480:538:1190:1 gene:Traes_3DS_754C42C06 transcript:Traes_3DS_754C42C06.1	0.951771	0.941689	0.936616	0.943359	0.542365	0.00022023	0.00283139	0.959502	0.942229	0.982301	0.961344	0.726971	0.029076	0.0991097	217	24.4957	8.73389	24.88	12	4	4	79	673.218
gi|669027719	unnamed protein product [Triticum aestivum]	TRAES3BF045600060CFD_t1	pep:novel chromosome:IWGSC2:3B:65103201:65112222:-1 gene:TRAES3BF045600060CFD_g transcript:TRAES3BF045600060CFD_t1	1.13618	1.27246	1.23292	1.21386	0.060801	0.00615749	0.0254653	0.98155	1.11746	1.05363	1.05088	0.66551	0.264686	0.426062	726	78.3563	8.95361	44.63	2	5	25	179	672.764
gi|326513514	predicted protein [Hordeum vulgare subsp. vulgare]	Traes_2DL_D9637AC56.1	pep:novel scaffold:IWGSC2:IWGSC_CSS_2DL_scaff_1009553:1:631:1 gene:Traes_2DL_D9637AC56 transcript:Traes_2DL_D9637AC56.1	1.00836	1.0762	0.945504	1.01002	0.938076	0.803701	0.865614	0.967431	0.929992	0.839817	0.912413	0.431556	0.0817956	0.195608	81	8.75868	8.19189	46.91	1	1	2	8	670.851
gi|591140078	nucleoredoxin [Triticum aestivum]	Traes_2AL_D80447132.2	pep:novel chromosome:IWGSC2:2A:224227388:224230136:1 gene:Traes_2AL_D80447132 transcript:Traes_2AL_D80447132.2 description:"DC1 domain-containing protein"	1.07307	1.04356	1.04168	1.05277	0.627679	0.00655426	0.0264406	1.01513	0.866876	0.978325	0.953443	0.675201	0.355169	0.515074	584	65.0816	5.0083	41.95	2	7	19	185	669.83
gi|475551283	Adenosylhomocysteinase [Aegilops tauschii]	Traes_2BL_B17B085F9.1	pep:novel chromosome:IWGSC2:2B:312548520:312549658:-1 gene:Traes_2BL_B17B085F9 transcript:Traes_2BL_B17B085F9.1	0.967353	0.933304	0.908906	0.936521	0.500743	0.0200277	0.0586357	0.96075	1.08822	0.926091	0.991688	0.933196	0.874274	0.920338	268	29.4981	7.15186	39.93	5	1	11	260	669.698
gi|357133515	PREDICTED: soluble inorganic pyrophosphatase-like [Brachypodium distachyon]	Traes_1AL_3CB7070FF.1	pep:novel scaffold:IWGSC2:IWGSC_CSS_1AL_scaff_3935186:6342:8304:-1 gene:Traes_1AL_3CB7070FF transcript:Traes_1AL_3CB7070FF.1	1.0237	0.943493	0.911298	0.959498	0.659694	0.0517634	0.11671	0.976925	1.25568	1.08931	1.10731	0.366859	0.00842196	0.0452384	308	34.8009	8.93896	37.66	3	2	8	44	666.277
gi|57471724	ribosomal protein S7 [Triticum aestivum]	Traes_4BL_BF17A941B.1	pep:novel chromosome:IWGSC2:4B:237300289:237302571:1 gene:Traes_4BL_BF17A941B transcript:Traes_4BL_BF17A941B.1	1.02351	1.04955	1.0314	1.03482	0.75158	0.0106811	0.036854	1.00689	1.03509	0.996068	1.01268	0.921246	0.336881	0.499577	192	22.2421	9.78857	57.81	1	5	9	184	666.266
gi|326511110	predicted protein [Hordeum vulgare subsp. vulgare]	Traes_6AL_5E8154BE8.1	pep:novel chromosome:IWGSC2:6A:185280644:185286791:1 gene:Traes_6AL_5E8154BE8 transcript:Traes_6AL_5E8154BE8.1 description:"UTP\x3agalactose-1-phosphate uridylyltransferases\x3bribose-5-phosphate adenylyltransferases"	0.908704	1.01726	1.16523	1.0304	0.787739	0.0263318	0.0710431	1.03674	0.937191	0.990311	0.988079	0.906391	0.187009	0.336468	348	38.3741	6.41748	16.67	4	4	4	9	664.768
gi|357134911	PREDICTED: glutamate--cysteine ligase B, chloroplastic [Brachypodium distachyon]	Traes_1BS_D3FD8CC9D.1	pep:novel scaffold:IWGSC2:IWGSC_CSS_1BS_scaff_3474003:5686:12450:1 gene:Traes_1BS_D3FD8CC9D transcript:Traes_1BS_D3FD8CC9D.1 description:"glutamate-cysteine ligase"	1.08584	1.15988	0.959614	1.06844	0.533168	0.306696	0.432579	1.0788	1.07634	0.774142	0.976428	0.82609	0.827166	0.887814	618	68.5912	8.63135	28.96	2	3	15	87	663.57
gi|475595539	Coatomer subunit delta-1 [Aegilops tauschii]	Traes_1AL_BB4758A6F.1	pep:novel chromosome:IWGSC2:1A:194824069:194829425:-1 gene:Traes_1AL_BB4758A6F transcript:Traes_1AL_BB4758A6F.1	0.941715	0.966068	1.02982	0.979201	0.815665	0.47279	0.591138	0.998999	1.23225	1.10107	1.11077	0.349772	0.176165	0.323553	440	48.3349	5.84619	46.36	2	2	17	116	663.402
gi|474413255	60S ribosomal protein L7-4 [Triticum urartu]	Traes_2BL_5534E63AB.1	pep:novel chromosome:IWGSC2:2B:276831216:276833066:1 gene:Traes_2BL_5534E63AB transcript:Traes_2BL_5534E63AB.1	1.08304	1.05806	1.13799	1.09303	0.395757	0.0169545	0.0514729	1.03991	1.09225	1.0833	1.07182	0.540895	0.0113017	0.0550108	244	28.0843	10.0522	68.03	7	4	20	285	660.785
gi|475575393	Dihydrolipoyllysine-residue acetyltransferase component 3 of pyruvate dehydrogenase complex, mitochondrial [Aegilops tauschii]	Traes_6DS_D8ED109D3.1	pep:novel scaffold:IWGSC2:IWGSC_CSS_6DS_scaff_2067626:472:6610:1 gene:Traes_6DS_D8ED109D3 transcript:Traes_6DS_D8ED109D3.1	0.987528	0.962701	1.01385	0.988026	0.887668	0.462933	0.582631	0.934084	0.857496	0.877895	0.889825	0.321879	0.00857754	0.0456594	532	57.1413	7.98682	40.6	1	1	18	134	660.045
gi|516282521	chaperonin family theta subunit [Triticum aestivum]	Traes_4AL_BF03B5E09.2	pep:novel chromosome:IWGSC2:4A:19452805:19458939:-1 gene:Traes_4AL_BF03B5E09 transcript:Traes_4AL_BF03B5E09.2 description:"TCP-1/cpn60 chaperonin family protein"	0.905405	0.874775	0.916354	0.898845	0.27618	0.00124536	0.00897086	1.04137	1.1113	0.795229	0.982633	0.872886	0.865034	0.914354	544	58.4412	5.5542	53.31	3	1	23	124	659.745
gi|475611593	Stromal 70 kDa heat shock-related protein, chloroplastic [Aegilops tauschii]	Traes_5DS_775F770D9.1	pep:novel chromosome:IWGSC2:5D:37293295:37295587:1 gene:Traes_5DS_775F770D9 transcript:Traes_5DS_775F770D9.1	0.918468	0.896081	0.896203	0.903584	0.301482	0.00237815	0.0135495	1.05669	1.08033	1.11588	1.0843	0.476305	0.838666	0.894799	297	31.7441	5.61768	46.46	3	4	12	147	659.292
gi|473742212	60S ribosomal protein L18-2 [Triticum urartu]	Traes_2AS_E714D8C86.1	pep:novel scaffold:IWGSC2:IWGSC_CSS_2AS_scaff_5273927:5149:7294:-1 gene:Traes_2AS_E714D8C86 transcript:Traes_2AS_E714D8C86.1	1.0694	1.01807	1.06315	1.05021	0.647582	0.036037	0.0891728	0.99249	1.04971	1.14857	1.06359	0.586694	0.235524	0.394363	187	21.2328	11.4731	47.06	3	3	8	123	658.154
gi|461682256	tetratricopeptide repeat containing protein [Triticum monococcum]	Traes_2DS_6C7B7F808.2	pep:novel chromosome:IWGSC2:2D:117175091:117177290:1 gene:Traes_2DS_6C7B7F808 transcript:Traes_2DS_6C7B7F808.2 description:"protein containing PDZ domain, a K-box domain, and a TPR region"	0.926298	1.01922	1.00651	0.984011	0.855597	0.611794	0.715332	1.01923	0.96262	0.972344	0.98473	0.886285	0.431543	0.578717	329	36.4451	5.70654	52.89	1	7	14	111	657.068
gi|473741875	Glyceraldehyde-3-phosphate dehydrogenase, cytosolic [Triticum urartu]	Traes_6AS_D1274A812.1	pep:novel scaffold:IWGSC2:IWGSC_CSS_6AS_scaff_4331879:1:5484:1 gene:Traes_6AS_D1274A812 transcript:Traes_6AS_D1274A812.1	1.03714	1.00892	1.01523	1.02043	0.861914	0.0752084	0.15503	1.189	1.09894	0.97918	1.08904	0.450892	0.216738	0.373047	398	42.1443	7.76709	52.26	4	3	14	149	653.256
gi|326490341	predicted protein [Hordeum vulgare subsp. vulgare]	Traes_7DS_CFC7B03D6.2	pep:novel chromosome:IWGSC2:7D:137303462:137310559:-1 gene:Traes_7DS_CFC7B03D6 transcript:Traes_7DS_CFC7B03D6.2	0.99615	0.978955	0.993137	0.989414	0.895697	0.116541	0.214177	1.0471	1.00324	0.988514	1.01295	0.921246	0.502532	0.639822	328	35.335	5.08447	41.16	5	5	10	117	651.231
gi|475431551	Putative plastid-lipid-associated protein 3, chloroplastic [Aegilops tauschii]	Traes_1DL_ADE1F854C.1	pep:novel chromosome:IWGSC2:1D:25962196:25964421:1 gene:Traes_1DL_ADE1F854C transcript:Traes_1DL_ADE1F854C.1	0.975756	0.992588	0.957558	0.975301	0.783912	0.0710664	0.148879	1.05316	1.0933	1.09936	1.08194	0.486719	0.00482315	0.0320856	235	25.2262	4.81787	49.36	3	11	11	190	648.415
gi|474173249*	Multiprotein-bridging factor 1a [Triticum urartu]	Traes_3AS_719D37CCA.1	pep:novel scaffold:IWGSC2:IWGSC_CSS_3AS_scaff_1609813:420:3580:1 gene:Traes_3AS_719D37CCA transcript:Traes_3AS_719D37CCA.1	1.28137	1.32767	1.36635	1.32601	0.0252036	0.000558501	0.00525115	1.09297	1.25325	1.07266	1.13963	0.242663	0.391773	0.546192	142	15.6585	9.99365	42.96	3	4	4	14	647.614
gi|475529166	O-methyltransferase ZRP4 [Aegilops tauschii]	Traes_6DL_F87EED8EC.1	pep:novel scaffold:IWGSC2:IWGSC_CSS_6DL_scaff_3206376:3:1112:1 gene:Traes_6DL_F87EED8EC transcript:Traes_6DL_F87EED8EC.1	0.881238	0.874878	0.883589	0.879901	0.192443	0.302746	0.428745	0.996424	1.05316	1.01311	1.0209	0.864937	4.87414e-05	0.00175766	273	29.6702	5.50342	49.45	5	6	12	216	644.069
gi|326495884	predicted protein [Hordeum vulgare subsp. vulgare]	Traes_4DL_D2423513A.1	pep:novel scaffold:IWGSC2:IWGSC_CSS_4DL_scaff_14371621:4268:7867:-1 gene:Traes_4DL_D2423513A transcript:Traes_4DL_D2423513A.1	0.993398	0.982233	0.994863	0.990164	0.903728	0.0692334	0.14644	1.02506	1.03357	1.03069	1.02977	0.802927	0.000284736	0.0056131	461	50.0303	7.95752	46.85	8	12	17	173	639.992
gi|475614046	hypothetical protein F775_32001 [Aegilops tauschii]	Traes_5BS_4D44AE9D6.2	pep:novel chromosome:IWGSC2:5B:17130500:17134445:-1 gene:Traes_5BS_4D44AE9D6 transcript:Traes_5BS_4D44AE9D6.2 description:"chloroplast RNA binding"	0.898424	0.924265	0.903404	0.908698	0.32813	0.000322617	0.00362041	1.05118	1.11885	1.06815	1.0794	0.502606	0.0174552	0.0719374	377	41.6485	8.70459	47.21	7	16	16	181	639.3
gi|475618101	60S acidic ribosomal protein P3 [Aegilops tauschii]	Traes_7DL_C22FC0677.1	pep:novel chromosome:IWGSC2:7D:195020392:195021816:-1 gene:Traes_7DL_C22FC0677 transcript:Traes_7DL_C22FC0677.1	0.905628	0.91111	1.11926	0.978667	0.815665	0.776723	0.844245	1.26422	1.04614	0.541372	0.950578	0.662417	0.828744	0.889024	120	12.0818	4.55127	78.33	1	1	6	111	638.402
gi|74048999	eukaryotic translation initiation factor 5A1 [Triticum aestivum]	Traes_2DL_B7F8FFEB9.1	pep:novel chromosome:IWGSC2:2D:81692269:81694472:1 gene:Traes_2DL_B7F8FFEB9 transcript:Traes_2DL_B7F8FFEB9.1	0.994492	1.00967	1.03116	1.01177	0.922715	0.330437	0.456163	0.991572	1.08145	0.997957	1.02366	0.844094	0.459718	0.602031	161	17.3517	6.13818	80.75	5	7	13	203	635.946
gi|357144871	PREDICTED: 60S ribosomal protein L13-1-like [Brachypodium distachyon]	Traes_6BS_8CB3E58AE.1	pep:novel scaffold:IWGSC2:IWGSC_CSS_6BS_scaff_2121845:4378:5788:-1 gene:Traes_6BS_8CB3E58AE transcript:Traes_6BS_8CB3E58AE.1	0.986224	1.05418	1.05223	1.03088	0.780453	0.238974	0.361455	0.985802	0.951062	0.865889	0.934251	0.556986	0.138672	0.278284	194	22.339	10.3452	54.12	2	3	12	96	634.886
gi|474051874	Dihydrolipoyllysine-residue acetyltransferase component 3 of pyruvate dehydrogenase complex, mitochondrial [Triticum urartu]	Traes_6BS_C9B216D97.1	pep:novel chromosome:IWGSC2:6B:4289153:4294600:-1 gene:Traes_6BS_C9B216D97 transcript:Traes_6BS_C9B216D97.1	1.10202	1.13878	1.04455	1.09512	0.385896	0.0256049	0.069494	1.0782	1.13692	1.07766	1.09759	0.407413	0.0076907	0.0429083	460	49.3904	6.25244	46.96	2	1	18	135	633.436
gi|326526663	predicted protein [Hordeum vulgare subsp. vulgare]	Traes_5DL_4072FF10D.1	pep:novel chromosome:IWGSC2:5D:153373241:153376585:-1 gene:Traes_5DL_4072FF10D transcript:Traes_5DL_4072FF10D.1	0.995284	1.02268	1.05647	1.02481	0.82454	0.233501	0.354994	0.972335	0.931859	0.934101	0.946098	0.630777	0.014805	0.0647609	289	31.8781	9.71533	60.21	4	14	14	132	632.664
gi|475554116	Mitochondrial outer membrane protein porin of 34 kDa [Aegilops tauschii]	Traes_4BL_90C023CF9.1	pep:novel chromosome:IWGSC2:4B:281088447:281091939:1 gene:Traes_4BL_90C023CF9 transcript:Traes_4BL_90C023CF9.1	1.07726	1.08262	1.05632	1.07207	0.509447	0.000851258	0.00676658	1.06213	1.09456	1.06782	1.07484	0.524278	0.0017029	0.0167849	277	29.4255	9.24658	64.26	2	16	16	162	632.573
gi|475600520	Pathogenesis-related protein PRMS [Aegilops tauschii]	Traes_7AS_FEE6CC75E1.2	pep:novel chromosome:IWGSC2:7A:52473552:52473770:-1 gene:Traes_7AS_FEE6CC75E1 transcript:Traes_7AS_FEE6CC75E1.2	0.712037	0.701456	0.718677	0.710723	0.000572725	5.40687e-07	7.79908e-05	0.926801	0.982093	0.971258	0.960051	0.720449	0.0775335	0.189242	73	7.83486	7.35693	34.25	3	2	2	67	631.601
gi|473865714	T-complex protein 1 subunit gamma [Triticum urartu]	Traes_7DL_C0E245B1B.1	pep:novel chromosome:IWGSC2:7D:104783353:104789006:1 gene:Traes_7DL_C0E245B1B transcript:Traes_7DL_C0E245B1B.1 description:"TCP-1/cpn60 chaperonin family protein"	0.847902	0.914624	0.840121	0.867549	0.149521	0.00498639	0.0220235	0.728438	0.856403	0.961734	0.848858	0.166128	0.0885519	0.206423	558	60.9728	6.17627	52.87	1	2	28	177	630.553
gi|475526000	40S ribosomal protein S26-1 [Aegilops tauschii]	Traes_5DL_11F618A4D.1	pep:novel chromosome:IWGSC2:5D:149204406:149206612:-1 gene:Traes_5DL_11F618A4D transcript:Traes_5DL_11F618A4D.1	0.919135	1.0126	0.910881	0.947537	0.578107	0.183012	0.298575	0.847812	0.954163	0.997656	0.93321	0.550991	0.207836	0.361832	144	15.6682	11.0337	52.08	3	1	7	97	629.797
gi|326520599	predicted protein [Hordeum vulgare subsp. vulgare]	Traes_4AL_49A8E719D.2	pep:novel chromosome:IWGSC2:4A:172582660:172584772:-1 gene:Traes_4AL_49A8E719D transcript:Traes_4AL_49A8E719D.2	1.04803	1.0588	2.77334	1.62672	2.1847e-06	0.061588	0.134254	0.946451	0.958681	0.863487	0.922873	0.492502	0.149307	0.292772	398	41.7295	4.60205	41.46	1	3	11	31	628.954
gi|2493543	RecName: Full=Catalase-1 [Triticum aestivum]	Traes_4DL_4FC0D4B27.1	pep:known scaffold:IWGSC2:IWGSC_CSS_4DL_scaff_14471396:7429:11355:1 gene:Traes_4DL_4FC0D4B27 transcript:Traes_4DL_4FC0D4B27.1 description:"Catalase-1 "	0.944067	0.924867	0.956652	0.941862	0.535328	0.00326182	0.0165725	1.01997	0.999917	0.984218	1.00137	0.993342	0.901119	0.936758	492	56.7482	7.03467	41.87	4	12	17	199	627.418
gi|474359227*	Late embryogenesis abundant protein Lea14-A [Triticum urartu]	Traes_5BL_CE7069050.1	pep:novel chromosome:IWGSC2:5B:267964917:267965897:-1 gene:Traes_5BL_CE7069050 transcript:Traes_5BL_CE7069050.1	1.31769	1.30482	1.31906	1.31267	0.0218831	1.8059e-07	1.95676e-06	1.18664	0.883646	1.21553	1.09527	0.421581	0.420139	0.569886	327	36.4459	5.30029	54.43	1	1	16	163	625.771
gi|474369382	Nucleoside diphosphate kinase 1 [Triticum urartu]	Traes_1AL_6F2E87864.2	pep:novel chromosome:IWGSC2:1A:199247721:199250553:-1 gene:Traes_1AL_6F2E87864 transcript:Traes_1AL_6F2E87864.2	1.06336	1.06293	1.00874	1.04501	0.681445	0.0680558	0.144934	1.25291	0.938847	1.0168	1.06952	0.552143	0.502397	0.639789	233	26.0637	10.0229	32.62	1	1	9	149	625
gi|721618563	PREDICTED: coatomer subunit beta'-1 isoform X1 [Brachypodium distachyon]	Traes_4AL_03723C140.1	pep:novel chromosome:IWGSC2:4A:188561820:188570528:-1 gene:Traes_4AL_03723C140 transcript:Traes_4AL_03723C140.1	1.01913	0.991034	1.00033	1.0035	0.992224	0.00713305	0.0280298	1.0826	1.05263	1.05819	1.06447	0.586694	0.134317	0.271852	860	96.7238	4.90674	36.4	9	17	27	103	624.552
gi|326502758	predicted protein [Hordeum vulgare subsp. vulgare]	Traes_3AL_0D64FFEF1.1	pep:novel scaffold:IWGSC2:IWGSC_CSS_3AL_scaff_4403571:1:1195:1 gene:Traes_3AL_0D64FFEF1 transcript:Traes_3AL_0D64FFEF1.1	0.904549	0.981524	1.03483	0.973635	0.776006	0.00283593	0.0150284	0.983536	1.03882	1.03097	1.01778	0.885937	0.0679429	0.172972	174	19.4859	6.04932	51.72	1	1	9	230	624.014
gi|474150406	60S acidic ribosomal protein P3 [Triticum urartu]	Traes_7AL_787769413.1	pep:novel chromosome:IWGSC2:7A:142845802:142847129:-1 gene:Traes_7AL_787769413 transcript:Traes_7AL_787769413.1	0.78417	0.83387	0.93781	0.85195	0.103524	0.0307657	0.0793496	0.93839	0.947647	1.02222	0.969418	0.779574	0.313281	0.476407	120	12.0818	4.55127	78.33	1	1	6	110	622.765
gi|383100786*	eukaryotic translation initiation factor 3 subunit A, putative, expressed [Triticum aestivum]	Traes_3AS_0A005B552.1	pep:novel chromosome:IWGSC2:3A:2311491:2319107:1 gene:Traes_3AS_0A005B552 transcript:Traes_3AS_0A005B552.1	1.54292	0.951857	0.999306	1.16469	0.140899	0.434075	0.556496	0.653164	0.585275	0.552076	0.57686	0.00154353	0.000168385	0.000305322	1011	117.072	9.33447	35.61	11	1	33	207	621.319
gi|445116	1908421Alight-harvesting complex IIa protein [Hordeum vulgare]	Traes_2BS_4AE914BE2.1	pep:novel chromosome:IWGSC2:2B:84561279:84563106:1 gene:Traes_2BS_4AE914BE2 transcript:Traes_2BS_4AE914BE2.1	0.947495	0.949514	0.937848	0.944953	0.556551	0.000106674	0.00176714	1.11298	1.14073	1.12448	1.12606	0.290754	9.70775e-05	0.00269538	286	31.117	5.35107	33.22	5	11	11	217	619.783
gi|473939902	Formate--tetrahydrofolate ligase [Triticum urartu]	Traes_5AL_020BB9D69.1	pep:novel scaffold:IWGSC2:IWGSC_CSS_5AL_scaff_2787350:3:3276:1 gene:Traes_5AL_020BB9D69 transcript:Traes_5AL_020BB9D69.1	1.07821	0.978458	0.987059	1.01458	0.899786	0.671564	0.762895	0.891368	1.03176	0.961075	0.961402	0.726971	0.394856	0.548937	502	53.7695	6.97607	37.85	1	3	17	128	618.716
gi|721636796	PREDICTED: minor allergen Alt a 7-like [Brachypodium distachyon]	Traes_1BL_F63A1C348.1	pep:novel chromosome:IWGSC2:1B:248815286:248818617:-1 gene:Traes_1BL_F63A1C348 transcript:Traes_1BL_F63A1C348.1	0.922175	0.929807	0.925371	0.925784	0.428435	0.104882	0.19836	1.02328	0.993063	0.992678	1.00301	0.992793	0.438496	0.585387	289	30.8464	7.95752	38.41	4	2	9	248	617.836
gi|475592542	Annexin D7 [Aegilops tauschii]	Traes_6AL_CFE60316E.1	pep:novel chromosome:IWGSC2:6A:191808869:191811112:-1 gene:Traes_6AL_CFE60316E transcript:Traes_6AL_CFE60316E.1	0.970251	0.933509	0.970523	0.958094	0.652127	0.394369	0.518174	1.00762	1.06479	1.10411	1.05884	0.616384	0.683376	0.785517	315	35.3663	6.56592	53.97	1	4	16	115	616.773
gi|474354262	2-isopropylmalate synthase A [Triticum urartu]	Traes_5AL_5A931BF50.1	pep:novel scaffold:IWGSC2:IWGSC_CSS_5AL_scaff_1649098:3:4620:1 gene:Traes_5AL_5A931BF50 transcript:Traes_5AL_5A931BF50.1	1.70923	1.75315	1.67744	1.71593	5.91995e-06	1.56279e-05	4.62222e-05	1.10373	1.08006	1.05885	1.08088	0.49198	0.00336112	0.025715	422	45.8487	6.16357	61.14	8	1	17	115	616.202
gi|475620440*	5-methyltetrahydropteroyltriglutamate--homocysteine methyltransferase [Aegilops tauschii]	Traes_4AL_8D0193195.2	pep:novel scaffold:IWGSC2:IWGSC_CSS_4AL_scaff_7172321:934:5672:1 gene:Traes_4AL_8D0193195 transcript:Traes_4AL_8D0193195.2	0.827921	0.84475	0.763502	0.812058	0.0347943	0.00224976	0.00161558	0.00182022	0.773173	0.970815	0.886761	0.308287	0.00253623	0.0214275	766	84.3823	6.26514	59.92	6	3	40	996	614.749
gi|357137234	PREDICTED: glyceraldehyde-3-phosphate dehydrogenase GAPCP1, chloroplastic-like [Brachypodium distachyon]	Traes_6BS_970784007.1	pep:novel chromosome:IWGSC2:6B:100553007:100557966:1 gene:Traes_6BS_970784007 transcript:Traes_6BS_970784007.1	1.00399	0.954555	1.03762	0.99872	0.975986	0.960219	0.971887	0.920784	0.878407	1.03499	0.944726	0.624507	0.302639	0.467801	411	43.7562	6.87354	52.55	4	3	14	146	614.563
gi|516282521	chaperonin family theta subunit [Triticum aestivum]	Traes_4BL_88634CB1B.1	pep:novel chromosome:IWGSC2:4B:107146653:107152693:1 gene:Traes_4BL_88634CB1B transcript:Traes_4BL_88634CB1B.1	0.927087	0.94161	0.967543	0.945413	0.556551	0.00993059	0.0350415	1.16567	1.0655	1.04809	1.09308	0.431207	0.0639397	0.165924	540	57.9651	5.5542	61.3	5	4	26	134	613.451
gi|475490763	hypothetical protein F775_28677 [Aegilops tauschii]	Traes_1AL_065AA7C82.2	pep:novel scaffold:IWGSC2:IWGSC_CSS_1AL_scaff_3916116:12386:14409:-1 gene:Traes_1AL_065AA7C82 transcript:Traes_1AL_065AA7C82.2	0.867276	0.901274	0.936587	0.901712	0.291199	0.00797474	0.0301937	0.88068	0.85773	1.01573	0.918046	0.464333	0.171693	0.319306	133	14.2643	4.80518	79.7	3	4	6	92	613.159
gi|58500257	quinone reductase 2 [Triticum monococcum]	Traes_3AL_CB2D26022.1	pep:novel scaffold:IWGSC2:IWGSC_CSS_3AL_scaff_4382706:41:2963:1 gene:Traes_3AL_CB2D26022 transcript:Traes_3AL_CB2D26022.1	1.04875	1.09771	1.11049	1.08565	0.431601	0.0103981	0.0361093	0.996637	0.988787	1.10198	1.02913	0.809737	0.469383	0.610765	203	21.7359	6.39209	43.84	1	2	7	109	611.847
gi|326512074	predicted protein [Hordeum vulgare subsp. vulgare]	Traes_4AL_DE0A5BAB2.1*	pep:novel scaffold:IWGSC2:IWGSC_CSS_4AL_scaff_6138094:29:2681:1 gene:Traes_4AL_DE0A5BAB2 transcript:Traes_4AL_DE0A5BAB2.1	1.29258	1.3043	1.30434	1.30437	0.00412083	9.91748e-08	1.20242e-06	1.05763	1.10655	1.25988	1.14135	0.239477	0.0811127	0.194526	360	39.0406	6.30322	46.11	3	2	15	120	610.846
gi|475567132	putative Isocitrate dehydrogenase (NADP), chloroplastic [Aegilops tauschii]	Traes_3B_63651ECFF.1	pep:novel scaffold:IWGSC2:IWGSC_CSS_3B_scaff_10447745:2767:5032:1 gene:Traes_3B_63651ECFF transcript:Traes_3B_63651ECFF.1	0.861798	0.945208	0.868834	0.891947	0.243043	0.0155303	0.0480619	1.11204	1.07786	0.971263	1.05372	0.64686	0.273832	0.436272	156	16.9355	6.37939	76.92	2	1	8	146	610.835
gi|20502966	AF502250_1HMG-I/Y protein HMGa [Triticum aestivum]	Traes_5BL_917DF323B.1	pep:novel chromosome:IWGSC2:5B:107098185:107099843:-1 gene:Traes_5BL_917DF323B transcript:Traes_5BL_917DF323B.1	0.958845	1.00393	1.03828	1.00035	0.983997	0.98854	0.991054	0.968846	0.973125	1.00714	0.983037	0.872886	0.234026	0.392743	189	19.3102	10.4331	56.08	1	9	9	122	610.751
gi|119388719	alcohol dehydrogenase ADH2B [Triticum aestivum]	Traes_4BS_E4C21B153.1	pep:novel chromosome:IWGSC2:4B:72790339:72793178:-1 gene:Traes_4BS_E4C21B153 transcript:Traes_4BS_E4C21B153.1	1.03005	1.12415	1.14613	1.10011	0.361985	0.0482162	0.110695	0.80709	0.921861	1.20356	0.977504	0.839439	0.857832	0.909016	379	40.9486	6.27783	63.85	5	1	18	254	608.999
gi|475556899*	Desiccation protectant Lea14-like protein [Aegilops tauschii]	Traes_5DL_21FAEB45B.2	pep:novel chromosome:IWGSC2:5D:154030571:154037280:1 gene:Traes_5DL_21FAEB45B transcript:Traes_5DL_21FAEB45B.2	1.45605	1.42624	1.36996	1.41742	0.000710555	7.82931e-05	0.00146527	1.80763	1.96138	1.65598	1.8076	8.02721e-10	0.00078442	0.00109603	331	36.8051	5.18604	57.7	1	1	17	162	608.613
gi|326529893	predicted protein [Hordeum vulgare subsp. vulgare]	Traes_5AL_FC1665DA7.1	pep:novel chromosome:IWGSC2:5A:16568024:16571207:1 gene:Traes_5AL_FC1665DA7 transcript:Traes_5AL_FC1665DA7.1	1.08546	1.05243	1.06473	1.06754	0.533168	0.0858082	0.1715	1.0184	1.06642	0.991484	1.02543	0.837183	0.473133	0.613889	264	29.3415	4.90674	48.86	3	9	9	36	607.728
gi|5230783	AF107023_1histone H1 WH1A.2 [Triticum aestivum]	Traes_5BL_A8B4F5EC6.1	pep:novel chromosome:IWGSC2:5B:243623174:243624473:1 gene:Traes_5BL_A8B4F5EC6 transcript:Traes_5BL_A8B4F5EC6.1 description:"Histone H1 "	0.929129	0.916683	0.958681	0.934831	0.487199	0.0063723	0.0260441	1.05434	1.02997	1.08824	1.05752	0.622418	0.0271764	0.0947647	309	32.1636	11.312	22.65	1	7	9	309	607.605
gi|474074307	Peroxidase 1 [Triticum urartu]	Traes_7AL_E6BB1BB71.1	pep:novel scaffold:IWGSC2:IWGSC_CSS_7AL_scaff_4519069:1:1648:-1 gene:Traes_7AL_E6BB1BB71 transcript:Traes_7AL_E6BB1BB71.1	0.94138	0.795386	1.15534	0.964034	0.69792	0.151263	0.259974	1.13915	0.995731	1.15073	1.0952	0.421581	0.196265	0.348666	58	5.90396	5.70654	32.76	1	1	2	13	603.301
gi|326488097	predicted protein [Hordeum vulgare subsp. vulgare]	Traes_4AL_7EFEEF7C9.1	pep:novel scaffold:IWGSC2:IWGSC_CSS_4AL_scaff_7154505:2284:3987:1 gene:Traes_4AL_7EFEEF7C9 transcript:Traes_4AL_7EFEEF7C9.1	1.02016	0.990487	1.01475	1.00847	0.95349	0.405962	0.530343	0.984871	1.0314	1.02515	1.0138	0.914156	0.397327	0.55056	261	28.1738	11.0776	50.19	7	14	14	176	603.203
gi|474224464	Bifunctional polymyxin resistance protein ArnA [Triticum urartu]	Traes_3DL_C330A8B43.1	pep:novel chromosome:IWGSC2:3D:122039066:122042203:-1 gene:Traes_3DL_C330A8B43 transcript:Traes_3DL_C330A8B43.1	0.894851	1.02368	0.935958	0.951495	0.599977	0.861166	0.906539	0.994497	1.03073	1.15122	1.05882	0.616384	0.0417849	0.124743	253	28.4294	5.04639	47.83	1	2	9	29	603.095
gi|474317218*	putative glycerophosphoryl diester phosphodiesterase 1 [Triticum urartu]	Traes_6BL_919F8C482.1	pep:novel scaffold:IWGSC2:IWGSC_CSS_6BL_scaff_4299694:1041:5806:-1 gene:Traes_6BL_919F8C482 transcript:Traes_6BL_919F8C482.1	0.968404	0.979499	0.946611	0.964838	0.705637	0.0219657	0.0622151	1.44796	1.41462	1.49348	1.56805	5.01747e-05	3.72866e-05	9.56528e-05	747	80.5515	5.93506	28.51	1	1	16	149	600.861
gi|2443390	Ps16 protein [Triticum aestivum]	Traes_5BL_87B2B02B0.1	pep:novel chromosome:IWGSC2:5B:210952924:210954808:-1 gene:Traes_5BL_87B2B02B0 transcript:Traes_5BL_87B2B02B0.1	0.995165	1.00508	0.944151	0.981464	0.831611	0.381676	0.505878	1.02518	1.1115	1.06168	1.06612	0.575045	0.0574072	0.154461	203	22.8013	4.61475	58.13	3	8	8	108	600.729
gi|475559550	hypothetical protein F775_28691 [Aegilops tauschii]	Traes_3DL_43F4381AA.1	pep:novel scaffold:IWGSC2:IWGSC_CSS_3DL_scaff_6823422:1:2055:1 gene:Traes_3DL_43F4381AA transcript:Traes_3DL_43F4381AA.1	1.03516	1.00321	0.971842	1.0034	0.992224	0.861311	0.90653	0.9774	1.00517	1.00709	0.996553	0.966652	0.73752	0.824829	195	20.8466	4.70361	82.05	2	5	11	113	600.448
gi|641739208	thylakoid-bound ascorbate peroxidase [Triticum monococcum]	Traes_6AL_80FD46553.1	pep:novel chromosome:IWGSC2:6A:204589683:204593693:1 gene:Traes_6AL_80FD46553 transcript:Traes_6AL_80FD46553.1	0.974025	0.985309	0.959965	0.9731	0.768117	0.0214016	0.0612924	1.00352	0.95878	0.993441	0.985249	0.886285	0.337518	0.499771	431	46.8287	6.82959	55.22	1	6	22	197	600.316
gi|474317218	putative glycerophosphoryl diester phosphodiesterase 1 [Triticum urartu]	Traes_6AL_E970EFE60.2	pep:novel chromosome:IWGSC2:6A:76456898:76464576:-1 gene:Traes_6AL_E970EFE60 transcript:Traes_6AL_E970EFE60.2	0.997706	0.992697	0.998631	0.996345	0.951921	0.118375	0.216672	1.08466	1.20637	1.15553	1.14885	0.215137	0.0134997	0.0610843	772	83.5541	6.01123	27.59	1	1	16	150	599.508
gi|474391122	Glucose-6-phosphate 1-dehydrogenase, cytoplasmic isoform [Triticum urartu]	Traes_2AL_7F64A38C7.2	pep:novel chromosome:IWGSC2:2A:53947958:53954522:1 gene:Traes_2AL_7F64A38C7 transcript:Traes_2AL_7F64A38C7.2	0.879035	0.90741	0.887121	0.891188	0.238527	0.211186	0.330236	1.08977	1.14204	0.97425	1.06869	0.557819	0.0228284	0.0854476	509	57.8107	6.43018	51.08	3	13	21	96	599.15
NA|		Traes_2DL_79E16F8F3.1	pep:novel scaffold:IWGSC2:IWGSC_CSS_2DL_scaff_9772292:1:510:1 gene:Traes_2DL_79E16F8F3 transcript:Traes_2DL_79E16F8F3.1	1.05593	1.03648	1.00277	1.03173	0.773194	0.0529112	0.119025	0.96054	0.822991	0.97781	0.920447	0.475511	2.97243e-07	8.78947e-05	30	3.4058	4.90674	36.67	1	1	1	5	598.751
gi|475575990*	Peroxidase 12 [Aegilops tauschii]	Traes_3DL_5B67A5519.1	pep:novel chromosome:IWGSC2:3D:120270736:120271248:-1 gene:Traes_3DL_5B67A5519 transcript:Traes_3DL_5B67A5519.1	0.886197	0.825885	0.849455	0.853846	0.108611	0.00113561	0.00834283	1.41454	1.46356	1.44756	1.44189	0.000979729	6.77537e-06	0.000520384	65	7.04053	4.81787	60	1	1	3	82	598.682
gi|788266545	chloroplast MDAR6 protein [Triticum aestivum]	Traes_7DL_3CFC9FA82.2	pep:novel chromosome:IWGSC2:7D:147531093:147534125:-1 gene:Traes_7DL_3CFC9FA82 transcript:Traes_7DL_3CFC9FA82.2	1.11073	1.08478	1.20851	1.13467	0.223381	0.0232704	0.065069	0.865327	0.887894	0.894345	0.882522	0.290696	0.000181805	0.00410381	339	35.8074	8.68994	47.2	2	2	14	110	598.28
gi|1705612	RecName: Full=Catalase isozyme 1 [Hordeum vulgare]	Traes_7BL_7A3B8A199.1	pep:novel chromosome:IWGSC2:7B:245131398:245133947:1 gene:Traes_7BL_7A3B8A199 transcript:Traes_7BL_7A3B8A199.1	1.07396	1.00129	1.09084	1.05536	0.614589	0.114117	0.210837	0.90653	0.887062	0.889925	0.894506	0.34528	6.4289e-05	0.00207762	460	53.0524	7.04932	39.35	3	1	14	176	597.976
gi|399414	RecName: Full=Elongation factor 1-alpha; Short=EF-1-alpha [Triticum aestivum]	Traes_4BS_E24A21066.1	pep:novel scaffold:IWGSC2:IWGSC_CSS_4BS_scaff_4958778:2:631:1 gene:Traes_4BS_E24A21066 transcript:Traes_4BS_E24A21066.1	0.997197	1.006	0.980747	0.994649	0.943892	0.509733	0.64991	0.92613	0.949196	0.946104	0.940476	0.593474	0.00118593	0.0105187	184	19.8386	9.5542	46.74	8	1	7	291	597.489
gi|669028010	unnamed protein product [Triticum aestivum]	TRAES3BF096800100CFD_t1	pep:novel chromosome:IWGSC2:3B:103750193:103753109:-1 gene:TRAES3BF096800100CFD_g transcript:TRAES3BF096800100CFD_t1	1.14248	1.14715	1.09669	1.12878	0.243693	0.00132433	0.00931285	0.932971	1.11849	1.01695	1.0228	0.851024	0.692619	0.792905	419	46.3854	6.04932	46.54	1	11	17	148	595.523
gi|475594810	Cell division control 48-E-like protein [Aegilops tauschii]	Traes_1BL_E29880146.1	pep:novel scaffold:IWGSC2:IWGSC_CSS_1BL_scaff_3884517:1:1434:1 gene:Traes_1BL_E29880146 transcript:Traes_1BL_E29880146.1	0.967694	0.942486	0.95721	0.955797	0.637077	0.00377538	0.0182863	0.951415	1.03598	1.01875	1.00205	1	0.94047	0.960612	469	51.563	5.2876	29.64	8	2	12	161	594.941
gi|475609802*	Citrate synthase 2, peroxisomal [Aegilops tauschii]	Traes_5BL_1D75C197C.1	pep:novel chromosome:IWGSC2:5B:230868554:230871582:1 gene:Traes_5BL_1D75C197C transcript:Traes_5BL_1D75C197C.1	1.00077	1.03289	0.851266	0.961641	0.682555	0.530718	0.642774	0.694619	1.01596	1.1206	0.943724	0.618258	0.683266	0.785544	198	22.7119	9.31982	61.62	1	1	11	81	594.897
gi|669029517	unnamed protein product [Triticum aestivum]	TRAES3BF075800080CFD_t1	pep:novel chromosome:IWGSC2:3B:457957353:457957874:-1 gene:TRAES3BF075800080CFD_g transcript:TRAES3BF075800080CFD_t1	1.06833	1.0978	1.0567	1.07428	0.49783	0.00371416	0.0181085	1.08156	1.03974	1.05946	1.06026	0.610383	0.00755515	0.042392	173	18.2794	7.51807	41.04	6	4	6	88	594.172
gi|464640	RecName: Full=60S ribosomal protein L17-2 [Hordeum vulgare]	Traes_7AS_FC0A3A1AC.1	pep:novel scaffold:IWGSC2:IWGSC_CSS_7AS_scaff_4246925:1051:3643:-1 gene:Traes_7AS_FC0A3A1AC transcript:Traes_7AS_FC0A3A1AC.1	0.981499	0.983085	0.982856	0.98248	0.839598	3.80541e-06	0.000227325	1.00976	1.05826	1.04237	1.0368	0.755884	0.0614787	0.161378	172	19.6734	10.1841	51.74	4	4	9	176	591.509
gi|326506022	predicted protein [Hordeum vulgare subsp. vulgare]	Traes_6DS_C972C6A71.2	pep:novel chromosome:IWGSC2:6D:21922037:21930660:1 gene:Traes_6DS_C972C6A71 transcript:Traes_6DS_C972C6A71.2	1.03025	1.07716	1.11801	1.07514	0.492083	0.0414112	0.0989118	0.939769	0.760507	0.851938	0.850738	0.172225	0.0448241	0.129946	644	70.2623	9.18799	36.8	2	2	20	156	589.264
gi|326489278	predicted protein [Hordeum vulgare subsp. vulgare]	Traes_2BL_4EA417A3A.1	pep:novel scaffold:IWGSC2:IWGSC_CSS_2BL_scaff_7967496:3315:5226:1 gene:Traes_2BL_4EA417A3A transcript:Traes_2BL_4EA417A3A.1	1.02203	1.02315	0.962965	1.00272	0.992224	0.897888	0.930293	1.02073	0.968107	0.917899	0.968912	0.779574	0.354125	0.514316	285	30.5711	6.56592	41.05	6	5	8	96	588.958
gi|475427216	hypothetical protein F775_28527 [Aegilops tauschii]	Traes_5AL_A3A8264A8.2	pep:novel scaffold:IWGSC2:IWGSC_CSS_5AL_scaff_2710312:3069:6612:-1 gene:Traes_5AL_A3A8264A8 transcript:Traes_5AL_A3A8264A8.2	1.06836	1.02799	0.973505	1.02329	0.839425	0.444558	0.566254	1.18031	1.26644	1.17525	1.20733	0.0918962	0.00218385	0.0197784	636	71.7224	8.89502	33.96	8	1	20	89	586.389
gi|721637787	PREDICTED: bifunctional aspartate aminotransferase and glutamate/aspartate-prephenate aminotransferase-like [Brachypodium distachyon]	Traes_1AL_3F7734C6B.1	pep:novel scaffold:IWGSC2:IWGSC_CSS_1AL_scaff_3959638:3140:7339:-1 gene:Traes_1AL_3F7734C6B transcript:Traes_1AL_3F7734C6B.1 description:"aspartate aminotransferase"	1.13995	1.08974	1.06481	1.09817	0.371423	0.0113126	0.0366312	1.10598	1.08836	1.12334	1.10589	0.371221	0.000467338	0.0052965	461	49.0002	7.95752	45.12	4	14	14	88	585.287
gi|20259685*	beta-D-glucan exohydrolase [Triticum aestivum]	Traes_5BL_7D5EC9052.1	pep:novel chromosome:IWGSC2:5B:222566749:222572473:-1 gene:Traes_5BL_7D5EC9052 transcript:Traes_5BL_7D5EC9052.1	0.814816	0.798318	0.804649	0.805928	0.0288742	2.24572e-06	0.000172483	1.08667	1.03221	0.996465	1.03845	0.749258	0.216512	0.373093	624	67.2301	7.69385	33.01	18	9	15	144	584.785
gi|474441224	Chitinase 2 [Triticum urartu]	Traes_1AL_7402A5761.1	pep:novel scaffold:IWGSC2:IWGSC_CSS_1AL_scaff_3905642:1:874:1 gene:Traes_1AL_7402A5761 transcript:Traes_1AL_7402A5761.1	1.04111	0.936672	0.969475	0.982419	0.839598	0.599072	0.703377	0.963218	0.958208	0.962477	0.961301	0.726971	1.5722e-05	0.000894039	206	22.7683	5.07178	55.34	1	8	8	89	584.529
gi|475541753	Carbonic anhydrase, chloroplastic [Aegilops tauschii]	Traes_7AL_9812088EB.2	pep:novel scaffold:IWGSC2:IWGSC_CSS_7AL_scaff_4502133:1540:4222:-1 gene:Traes_7AL_9812088EB transcript:Traes_7AL_9812088EB.2	0.982054	0.953045	0.998232	0.977777	0.807709	0.16802	0.281016	0.795162	0.830967	0.889632	0.838587	0.137869	0.00422776	0.0293462	164	17.7909	6.17627	35.37	4	2	4	113	584.332
gi|322367792	glutamate dehydrogenase [Triticum aestivum]	Traes_5AL_1DD952467.1	pep:novel chromosome:IWGSC2:5A:124508679:124512280:1 gene:Traes_5AL_1DD952467 transcript:Traes_5AL_1DD952467.1	1.149	1.22103	1.16028	1.17677	0.11582	0.00138644	0.00956758	1.30062	0.990904	1.21561	1.16904	0.162769	0.141276	0.2816	388	41.6993	6.20166	45.62	8	2	13	101	583.58
gi|52699948	putative proteinase inhibitor-related protein [Triticum aestivum]	Traes_1AL_61464BAA6.1	pep:novel chromosome:IWGSC2:1A:52648644:52649440:1 gene:Traes_1AL_61464BAA6 transcript:Traes_1AL_61464BAA6.1	0.848188	0.937722	0.85579	0.880566	0.196362	0.0140654	0.0447459	0.950106	0.964639	1.00946	0.974736	0.819424	0.230159	0.388126	90	9.59259	8.35303	54.44	5	3	5	134	582.405
gi|115383187	plasma membrane intrinsic protein [Triticum aestivum]	Traes_2AL_DD284DEA9.1	pep:novel chromosome:IWGSC2:2A:210148187:210150910:1 gene:Traes_2AL_DD284DEA9 transcript:Traes_2AL_DD284DEA9.1	0.870794	0.881676	0.889073	0.880514	0.196362	2.30714e-05	0.000655982	1.07297	1.00661	1.06204	1.04721	0.690784	0.0831183	0.198051	290	30.4298	7.84033	27.24	4	5	7	134	582.128
gi|475563418	T-complex protein 1 subunit zeta [Aegilops tauschii]	Traes_6AL_CA5A7185C.1	pep:novel chromosome:IWGSC2:6A:206361964:206367254:-1 gene:Traes_6AL_CA5A7185C transcript:Traes_6AL_CA5A7185C.1	0.94312	1.19263	1.05186	1.06254	0.563714	0.435418	0.557855	0.908475	1.08202	0.947845	0.979445	0.846121	0.71553	0.809574	515	56.8026	6.3667	53.79	3	2	23	154	579.875
gi|475622034	T-complex protein 1 subunit beta [Aegilops tauschii]	Traes_4AS_B50BC531A.1*	pep:novel chromosome:IWGSC2:4A:33473428:33477647:-1 gene:Traes_4AS_B50BC531A transcript:Traes_4AS_B50BC531A.1	0.834338	0.834566	0.83309	0.833998	0.0654212	3.49818e-10	5.17207e-07	0.730396	0.484719	0.659691	0.60728	0.00759067	0.00106512	0.00141314	525	57.2457	6.02393	54.67	3	2	23	120	579.033
gi|326526329	predicted protein [Hordeum vulgare subsp. vulgare]	Traes_6DS_A3B8C7F92.1	pep:novel chromosome:IWGSC2:6D:24757558:24765321:1 gene:Traes_6DS_A3B8C7F92 transcript:Traes_6DS_A3B8C7F92.1	1.02544	1.0307	1.02096	1.0257	0.817131	0.0272045	0.0724065	1.02839	1.05825	1.26372	1.11679	0.325213	0.339837	0.501446	895	97.7133	5.18604	42.12	8	1	33	189	578.773
gi|461682256	tetratricopeptide repeat containing protein [Triticum monococcum]	Traes_2BS_90255A78E.2	pep:novel chromosome:IWGSC2:2B:68778513:68779487:1 gene:Traes_2BS_90255A78E transcript:Traes_2BS_90255A78E.2	0.935802	0.937854	0.967222	0.946959	0.570886	0.00639963	0.0260837	1.07891	1.00427	1.01628	1.03315	0.782628	0.22519	0.382583	179	19.4378	8.90967	20.67	1	2	3	13	578.772
gi|474163115	Chaperonin CPN60-2, mitochondrial [Triticum urartu]	Traes_4AL_88CB7B650.2	pep:novel scaffold:IWGSC2:IWGSC_CSS_4AL_scaff_7096903:20:5085:1 gene:Traes_4AL_88CB7B650 transcript:Traes_4AL_88CB7B650.2	1.06555	1.07999	1.05723	1.06759	0.533168	0.729832	0.809646	0.977384	1.04141	0.970727	0.996508	0.966652	0.0806699	0.194173	531	56.2684	5.17334	56.31	1	9	27	256	577.847
gi|119388715**	alcohol dehydrogenase ADH2A [Triticum aestivum]	Traes_4AL_2DC24CE38.1	pep:novel scaffold:IWGSC2:IWGSC_CSS_4AL_scaff_5726188:3:2281:1 gene:Traes_4AL_2DC24CE38 transcript:Traes_4AL_2DC24CE38.1	1.27368	1.25339	1.26157	1.26288	0.0237282	1.50861e-06	0.000141617	0.728848	0.719998	0.745131	0.728329	0.0392955	3.23395e-06	1.50016e-05	317	34.2783	6.31592	58.36	2	1	15	206	577.398
gi|326487540	predicted protein [Hordeum vulgare subsp. vulgare]	Traes_5AL_AAE057CE4.1	pep:novel chromosome:IWGSC2:5A:98621489:98625582:1 gene:Traes_5AL_AAE057CE4 transcript:Traes_5AL_AAE057CE4.1	0.947731	0.882332	0.890179	0.906747	0.317311	0.0106327	0.0367085	1.1707	1.09605	1.12052	1.12909	0.279893	0.00419262	0.0292741	500	54.4983	6.01123	57.2	2	3	23	123	576.472
gi|548604	RecName: Full=Photosystem I reaction center subunit III, chloroplastic; AltName: Full=Light-harvesting complex I 17 kDa protein; AltName: Full=PSI-F; Flags: Precursor [Hordeum vulgare]	Traes_5BL_7EDE873F5.1	pep:novel chromosome:IWGSC2:5B:228335145:228336502:-1 gene:Traes_5BL_7EDE873F5 transcript:Traes_5BL_7EDE873F5.1 description:"photosystem I subunit F"	0.946642	0.939905	0.934334	0.940294	0.521374	0.00273095	0.0147093	1.0199	1.03111	1.01713	1.02271	0.851024	0.16668	0.313134	231	24.49	9.40771	42.86	4	11	11	534	574.555
gi|475618068	Peroxiredoxin-2E, chloroplastic [Aegilops tauschii]	Traes_1DL_A083A3297.1	pep:novel scaffold:IWGSC2:IWGSC_CSS_1DL_scaff_2274858:1010:1124:-1 gene:Traes_1DL_A083A3297 transcript:Traes_1DL_A083A3297.1	1.15232	1.14197	1.19388	1.16272	0.145485	0.000509083	0.00497639	0.97496	1.09603	0.978994	1.01666	0.892969	0.696287	0.795104	37	3.8791	6.56592	48.65	1	1	1	11	574.548
gi|170795	wali5 [Triticum aestivum]	Traes_1DL_A6553EC96.1	pep:novel scaffold:IWGSC2:IWGSC_CSS_1DL_scaff_408432:850:1650:1 gene:Traes_1DL_A6553EC96 transcript:Traes_1DL_A6553EC96.1	0.85644	0.912565	0.844772	0.871259	0.15955	0.00354124	0.0174815	0.936171	0.909281	0.909804	0.918419	0.464333	0.000778807	0.0105639	89	9.51146	8.01611	57.3	1	3	5	142	574.078
gi|573914646	PREDICTED: triosephosphate isomerase, cytosolic-like [Oryza brachyantha]	Traes_3AL_7476159C8.1	pep:novel scaffold:IWGSC2:IWGSC_CSS_3AL_scaff_4336869:2692:6129:-1 gene:Traes_3AL_7476159C8 transcript:Traes_3AL_7476159C8.1	1.10255	1.1121	1.0552	1.08995	0.410865	0.00692126	0.0273429	1.033	0.982794	0.960833	0.992208	0.933196	0.733702	0.822581	256	27.2811	5.47803	48.44	2	6	9	130	572.454
gi|473881465	putative glutathione S-transferase GSTF1 [Triticum urartu]	Traes_1AS_9D59F9C89.2	pep:novel chromosome:IWGSC2:1A:104824605:104825966:1 gene:Traes_1AS_9D59F9C89 transcript:Traes_1AS_9D59F9C89.2	0.998464	1.01	0.978013	0.995494	0.943892	0.655139	0.749708	0.936803	0.92422	0.994593	0.951872	0.668801	0.0904886	0.209616	219	24.9708	6.43018	36.53	7	7	9	89	571.866
gi|475563418	T-complex protein 1 subunit zeta [Aegilops tauschii]	Traes_6DL_30AD166CD.1*	pep:novel chromosome:IWGSC2:6D:172303873:172309157:-1 gene:Traes_6DL_30AD166CD transcript:Traes_6DL_30AD166CD.1	0.88019	0.916972	0.937978	0.911713	0.344756	0.0063933	0.0260758	1.23208	1.2041	1.22905	1.22513	0.0444637	0.00209633	0.0019311	535	59.0007	6.62451	53.27	2	2	23	159	570.94
gi|475619902	Argininosuccinate synthase, chloroplastic [Aegilops tauschii]	Traes_1AL_D6A532C66.1	pep:novel chromosome:IWGSC2:1A:195240455:195244490:-1 gene:Traes_1AL_D6A532C66 transcript:Traes_1AL_D6A532C66.1 description:"arginosuccinate synthase family"	1.0299	1.03023	1.03099	1.03037	0.787739	7.73121e-08	3.5171e-05	0.933505	0.940666	0.931656	0.935276	0.563007	1.92454e-05	0.0009728	475	52.1016	7.23975	43.79	3	11	20	194	568.661
gi|475594006	O-methyltransferase ZRP4 [Aegilops tauschii]	Traes_4DS_50708AF98.1	pep:novel chromosome:IWGSC2:4D:7942074:7943775:-1 gene:Traes_4DS_50708AF98 transcript:Traes_4DS_50708AF98.1	0.82289	0.827981	0.845462	0.832111	0.0619753	1.6306e-05	0.000544823	1.03097	1.01332	0.927718	0.990668	0.926496	0.784325	0.857869	363	39.1967	4.94482	52.62	2	6	13	92	566.416
gi|473869819	NADH dehydrogenase [ubiquinone] 1 beta subcomplex subunit 7 [Triticum urartu]	Traes_4DL_323E0E63C.1	pep:novel scaffold:IWGSC2:IWGSC_CSS_4DL_scaff_14451866:820:1899:1 gene:Traes_4DL_323E0E63C transcript:Traes_4DL_323E0E63C.1	0.981623	1.03974	0.94842	0.989926	0.903728	0.738229	0.815748	0.936034	0.905662	0.913484	0.918393	0.464333	0.00335284	0.0257182	111	12.2333	8.47021	46.85	2	5	5	48	566.351
gi|357159407	PREDICTED: uncharacterized protein LOC100830876 [Brachypodium distachyon]	Traes_5BL_C1F897A4A.1	pep:novel chromosome:IWGSC2:5B:191570618:191571479:-1 gene:Traes_5BL_C1F897A4A transcript:Traes_5BL_C1F897A4A.1	0.909393	0.874262	0.86988	0.884512	0.212578	0.000100065	0.00167644	0.718526	0.900623	0.86879	0.829313	0.113198	0.000115004	0.00302281	56	6.40935	8.88037	64.29	1	3	3	12	565.339
gi|475622337	Glycyl-tRNA synthetase 1, mitochondrial [Aegilops tauschii]	Traes_7DS_817122161.1	pep:novel chromosome:IWGSC2:7D:178437894:178442940:1 gene:Traes_7DS_817122161 transcript:Traes_7DS_817122161.1	0.938552	1.11219	0.923829	0.991524	0.919794	0.895329	0.92878	0.950816	1.19464	1.30038	1.14861	0.215137	0.224387	0.381658	560	62.6391	5.8208	43.57	1	1	23	167	564.905
gi|474072128	putative O-methyltransferase 2 [Triticum urartu]	Traes_6BL_3C42BBAC7.1	pep:novel scaffold:IWGSC2:IWGSC_CSS_6BL_scaff_4276520:3:851:1 gene:Traes_6BL_3C42BBAC7 transcript:Traes_6BL_3C42BBAC7.1	1.23269	1.16466	1.01104	1.13613	0.220127	0.106442	0.214992	1.1293	0.887293	1.01454	1.01038	0.942596	0.889168	0.925461	124	13.6393	7.98682	34.68	4	2	5	81	564.513
gi|326514416	predicted protein [Hordeum vulgare subsp. vulgare]	Traes_2BS_A4DCE06CE.2	pep:novel chromosome:IWGSC2:2B:63895339:63905376:1 gene:Traes_2BS_A4DCE06CE transcript:Traes_2BS_A4DCE06CE.2	1.11511	1.007	1.02893	1.05035	0.647582	0.201716	0.31914	0.870394	0.958417	0.845274	0.891362	0.326484	0.033954	0.109014	1138	123.218	5.17334	28.65	1	3	26	148	563.228
gi|474359227	Late embryogenesis abundant protein Lea14-A [Triticum urartu]	Traes_4AL_C6DDF9820.1	pep:novel chromosome:IWGSC2:4A:176218771:176225374:1 gene:Traes_4AL_C6DDF9820 transcript:Traes_4AL_C6DDF9820.1	1.20759	1.33588	1.00451	1.18266	0.104752	0.131221	0.233959	0.995303	0.996034	1.15135	1.04756	0.684423	0.411248	0.56247	360	40.0348	5.61768	53.33	1	1	17	162	563.032
gi|475155233	40S ribosomal protein S14 [Aegilops tauschii]	Traes_2AL_535042319.1	pep:novel chromosome:IWGSC2:2A:49098017:49101471:-1 gene:Traes_2AL_535042319 transcript:Traes_2AL_535042319.1	0.982397	0.982862	1.04188	1.00238	1	0.909883	0.938446	0.951163	0.962406	0.999537	0.971036	0.792826	0.118569	0.251153	151	16.3087	10.5649	50.99	4	4	9	125	562.29
gi|146285306*	translationally-controlled tumor protein [Triticum aestivum]	Traes_4AL_5BD269FF3.1	pep:novel scaffold:IWGSC2:IWGSC_CSS_4AL_scaff_7167797:13463:15607:-1 gene:Traes_4AL_5BD269FF3 transcript:Traes_4AL_5BD269FF3.1	1.31331	1.34817	1.37122	1.34423	0.00412083	3.37611e-05	0.000835411	1.12441	1.13488	0.957344	1.07221	0.540895	0.27762	0.439701	275	30.6103	5.69385	26.91	2	2	10	173	562.227
gi|473984413	60S ribosomal protein L6 [Triticum urartu]	Traes_6AL_920563984.2	pep:novel chromosome:IWGSC2:6A:81155448:81157744:1 gene:Traes_6AL_920563984 transcript:Traes_6AL_920563984.2	1.06961	1.06681	1.03452	1.05698	0.601645	0.00717392	0.0281343	0.999567	1.02005	0.9827	1.00077	0.993342	0.946488	0.964759	219	24.6035	10.1841	45.66	3	2	11	166	562
gi|475538570	Proteasome subunit alpha type-6 [Aegilops tauschii]	Traes_4DL_DB82E4F8E.1	pep:novel scaffold:IWGSC2:IWGSC_CSS_4DL_scaff_14391947:7349:10578:-1 gene:Traes_4DL_DB82E4F8E transcript:Traes_4DL_DB82E4F8E.1	1.06537	1.07888	1.05802	1.06742	0.539198	0.000382924	0.00405119	1.01213	1.00976	1.01878	1.01355	0.914156	0.00738412	0.0417492	246	27.419	6.80029	56.5	4	15	15	122	561.881
gi|326508118	predicted protein [Hordeum vulgare subsp. vulgare]	Traes_2BL_0187626A7.1	pep:novel chromosome:IWGSC2:2B:307930695:307935264:-1 gene:Traes_2BL_0187626A7 transcript:Traes_2BL_0187626A7.1	0.9392	1.03864	0.796433	0.924757	0.422137	0.0063664	0.0260379	1.01922	0.892588	0.935339	0.949048	0.649705	0.0160232	0.0684196	210	23.4391	4.88135	44.29	1	2	7	72	561.568
gi|357143067	PREDICTED: tripeptidyl-peptidase 2 [Brachypodium distachyon]	Traes_6BL_DBD4F6705.2	pep:novel chromosome:IWGSC2:6B:53024785:53032503:-1 gene:Traes_6BL_DBD4F6705 transcript:Traes_6BL_DBD4F6705.2	1.1525	1.2613	1.1165	1.17677	0.11582	0.0153307	0.0477187	1.04477	1.09597	1.10091	1.08055	0.49198	0.0109164	0.0539343	644	69.3924	6.59521	44.88	1	2	21	142	561.193
gi|326514416	predicted protein [Hordeum vulgare subsp. vulgare]	Traes_2DS_93F018C79.2	pep:novel chromosome:IWGSC2:2D:59636000:59644040:1 gene:Traes_2DS_93F018C79 transcript:Traes_2DS_93F018C79.2	1.00551	0.992612	1.0106	1.00291	0.992224	0.615825	0.717774	0.981918	0.985332	1.09287	1.02004	0.871921	0.611514	0.732381	1135	122.73	5.14795	28.11	1	3	26	148	560.965
gi|14017578	ATP synthase CF1 epsilon subunit (chloroplast) [Triticum aestivum]	Traes_7AS_702DFA072.1*	pep:novel chromosome:IWGSC2:7A:58770829:58771239:-1 gene:Traes_7AS_702DFA072 transcript:Traes_7AS_702DFA072.1	0.97466	0.896637	1.14098	1.00409	0.984458	0.957429	0.969893	0.811614	0.744434	0.758916	0.758159	0.086148	0.00033247	0.000535815	137	15.1251	5.05908	29.93	1	1	2	35	560.319
gi|475517994	26S protease regulatory subunit S10B [Aegilops tauschii]	Traes_7BL_1B45C352B.1	pep:novel chromosome:IWGSC2:7B:181497429:181501658:-1 gene:Traes_7BL_1B45C352B transcript:Traes_7BL_1B45C352B.1	0.942782	0.969478	0.957973	0.956744	0.644588	0.00500776	0.0220357	0.989424	0.983802	1.0431	1.00544	0.978404	0.787653	0.860713	400	44.7817	7.44482	51.75	9	12	15	132	558.808
gi|22705	plastocyanin precursor [Hordeum vulgare]	Traes_4AL_00D18D2CC.1	pep:novel scaffold:IWGSC2:IWGSC_CSS_4AL_scaff_7148983:3027:4281:1 gene:Traes_4AL_00D18D2CC transcript:Traes_4AL_00D18D2CC.1	0.967945	0.951469	0.903416	0.940944	0.528331	0.450515	0.571748	0.954057	0.963877	0.973106	0.96368	0.746612	0.0675881	0.172514	153	15.5147	5.38916	46.41	2	3	3	70	557.981
gi|475602288*	Germin-like protein 1-1 [Aegilops tauschii]	Traes_6DL_92A0F4993.1	pep:novel chromosome:IWGSC2:6D:171147437:171148195:-1 gene:Traes_6DL_92A0F4993 transcript:Traes_6DL_92A0F4993.1	0.795684	0.78107	0.776887	0.784547	0.0142764	2.92158e-06	0.00020091	1.01582	1.01043	1.02642	1.01756	0.885937	0.0201453	0.0783295	219	22.7166	6.88818	27.85	6	2	5	131	557.022
gi|326493844	predicted protein [Hordeum vulgare subsp. vulgare]	Traes_3AL_2BC7F1249.1	pep:novel chromosome:IWGSC2:3A:106885645:106889027:-1 gene:Traes_3AL_2BC7F1249 transcript:Traes_3AL_2BC7F1249.1	0.847621	0.852589	0.852294	0.850835	0.101048	8.11735e-08	3.429e-05	0.923245	0.996929	0.910812	0.943662	0.618258	0.104083	0.230627	278	30.3632	8.03076	37.77	8	4	10	125	556.96
gi|299469382	putative PDI-like protein [Triticum aestivum]	Traes_5BL_D6603D993.1	pep:novel chromosome:IWGSC2:5B:155617833:155623834:-1 gene:Traes_5BL_D6603D993 transcript:Traes_5BL_D6603D993.1	1.05875	1.08133	1.0351	1.05839	0.595229	0.011917	0.0396384	0.874245	0.819166	0.916257	0.869889	0.237781	0.00982015	0.050109	440	47.1922	5.47803	41.82	2	4	18	131	554.581
gi|473935893	Actin-depolymerizing factor 4 [Triticum urartu]	Traes_5AL_8962E6992.2	pep:novel scaffold:IWGSC2:IWGSC_CSS_5AL_scaff_2810664:2:1354:1 gene:Traes_5AL_8962E6992 transcript:Traes_5AL_8962E6992.2	0.931959	0.947038	0.837992	0.905663	0.311981	0.0505739	0.114727	1.0475	1.00142	1.03361	1.02751	0.816568	0.11404	0.244982	113	13.3596	5.17334	76.99	1	1	7	176	553.956
gi|1737492*	poly(A)-binding protein [Triticum aestivum]	Traes_5BL_630B8A0B9.1*	pep:novel chromosome:IWGSC2:5B:109156300:109161014:1 gene:Traes_5BL_630B8A0B9 transcript:Traes_5BL_630B8A0B9.1	1.00416	1.20707	0.998833	1.07002	0.521227	0.364747	0.490253	1.30418	1.26318	1.27118	1.27928	0.065524	1.79677e-05	5.11837e-05	651	70.6938	7.37158	39.48	2	1	23	156	553.279
gi|475595539	Coatomer subunit delta-1 [Aegilops tauschii]	Traes_1DL_A1E16EA09.1	pep:novel chromosome:IWGSC2:1D:81969086:81975655:1 gene:Traes_1DL_A1E16EA09 transcript:Traes_1DL_A1E16EA09.1	0.957379	0.945124	0.937188	0.946564	0.570886	0.395589	0.519546	0.908481	0.9466	0.916379	0.92382	0.498226	4.6648e-05	0.00170294	522	57.4496	6.01123	41.76	4	4	19	132	552.673
gi|475542062	hypothetical protein F775_52362 [Aegilops tauschii]	Traes_7DS_BD2AF5FF6.1	pep:novel chromosome:IWGSC2:7D:44008766:44011002:-1 gene:Traes_7DS_BD2AF5FF6 transcript:Traes_7DS_BD2AF5FF6.1	1.06487	0.954662	0.931309	0.983614	0.855597	0.0478276	0.110016	1.14073	1.12276	1.14714	1.13688	0.252418	0.374838	0.53186	212	23.9054	6.55127	34.91	3	6	6	16	552.632
gi|473865714	T-complex protein 1 subunit gamma [Triticum urartu]	Traes_7AL_D41925FB8.1	pep:novel chromosome:IWGSC2:7A:111380223:111385373:-1 gene:Traes_7AL_D41925FB8 transcript:Traes_7AL_D41925FB8.1 description:"TCP-1/cpn60 chaperonin family protein"	0.998483	0.980414	0.93715	0.972015	0.760243	0.198891	0.316108	1.08222	1.20479	1.04277	1.10992	0.35399	0.0873032	0.204399	513	56.1842	5.59229	54.97	1	1	27	167	551.637
gi|364284080	putative prolyl aminopeptidase 1 [Secale cereale x Triticum turgidum subsp. durum]	Traes_1BL_4F70898B6.1	pep:novel chromosome:IWGSC2:1B:251329222:251331750:1 gene:Traes_1BL_4F70898B6 transcript:Traes_1BL_4F70898B6.1	1.0186	0.997226	0.868906	0.961576	0.682555	0.45725	0.609667	1.04578	1.12598	0.942497	1.03809	0.749258	0.512927	0.64992	192	22.068	6.43018	32.29	1	1	4	13	550.37
gi|475484379	Putative methylenetetrahydrofolate reductase [Aegilops tauschii]	Traes_5DL_AA55FBE2C.1	pep:novel chromosome:IWGSC2:5D:147005785:147011158:-1 gene:Traes_5DL_AA55FBE2C transcript:Traes_5DL_AA55FBE2C.1	0.925549	1.04959	1.13624	1.03713	0.737311	0.576478	0.684184	1.04642	1.07733	1.01436	1.04604	0.697174	0.0645	0.167231	594	66.2654	5.64307	46.97	2	2	24	170	548.668
gi|326529233	predicted protein [Hordeum vulgare subsp. vulgare]	Traes_5AS_CF028389F.1	pep:novel scaffold:IWGSC2:IWGSC_CSS_5AS_scaff_1518403:3:758:1 gene:Traes_5AS_CF028389F transcript:Traes_5AS_CF028389F.1	0.947055	1.05798	0.965668	0.990233	0.903728	0.000663387	0.00579508	0.874094	0.936097	0.93759	0.915927	0.453281	0.371497	0.528768	141	14.8897	9.17334	25.53	1	2	2	12	548.021
gi|474097201	Glycine cleavage system H protein, mitochondrial [Triticum urartu]	Traes_6AL_CDC715B50.1	pep:novel chromosome:IWGSC2:6A:181364772:181366423:1 gene:Traes_6AL_CDC715B50 transcript:Traes_6AL_CDC715B50.1	1.01486	1.063	0.999922	1.02593	0.817131	0.244743	0.36699	0.976523	0.972715	0.976638	0.975292	0.819424	4.36225e-05	0.00167522	164	17.2866	5.14795	27.44	2	1	3	84	547.699
gi|474074307	Peroxidase 1 [Triticum urartu]	Traes_7DL_6EFFDA6D1.1	pep:novel chromosome:IWGSC2:7D:171729615:171731531:1 gene:Traes_7DL_6EFFDA6D1 transcript:Traes_7DL_6EFFDA6D1.1	1.11471	1.1578	1.09986	1.12412	0.261673	0.501096	0.617135	0.965742	0.970782	0.979807	0.97211	0.799464	0.0586364	0.156841	157	16.4051	6.50732	43.31	1	4	6	56	547.257
gi|399658267	LEA protein [Triticum turgidum subsp. durum]	Traes_6AL_033D6C680.1	pep:known chromosome:IWGSC2:6A:149026718:149028356:1 gene:Traes_6AL_033D6C680 transcript:Traes_6AL_033D6C680.1 description:"Dehydrin COR410 "	1.05174	1.08233	1.09552	1.07653	0.480712	0.00412205	0.0193321	0.990545	1.00902	0.964128	0.987896	0.906391	0.405349	0.557625	268	28.8057	5.36377	64.93	8	15	15	157	546.671
gi|326508668	predicted protein [Hordeum vulgare subsp. vulgare]	Traes_2AS_76163A005.1	pep:novel chromosome:IWGSC2:2A:176303553:176305445:1 gene:Traes_2AS_76163A005 transcript:Traes_2AS_76163A005.1	1.05771	1.06171	1.09524	1.07155	0.509447	0.00385064	0.0185597	1.06871	1.05239	0.989207	1.03677	0.755884	0.203934	0.35693	204	24.4244	11.7808	35.78	4	8	8	133	546.532
gi|474172061	Cytochrome c1-1, heme protein, mitochondrial [Triticum urartu]	Traes_7AS_518C8E30A.1	pep:novel scaffold:IWGSC2:IWGSC_CSS_7AS_scaff_4257470:3507:6492:-1 gene:Traes_7AS_518C8E30A transcript:Traes_7AS_518C8E30A.1	0.966847	0.953437	0.986733	0.969006	0.736724	0.0327586	0.0830764	0.925576	0.929633	0.903471	0.91956	0.475511	0.000585435	0.00896959	304	33.1796	6.29053	44.08	4	8	8	88	546.501
gi|326487764	predicted protein [Hordeum vulgare subsp. vulgare]	Traes_6AS_68C091DC9.2	pep:novel chromosome:IWGSC2:6A:52529704:52536954:-1 gene:Traes_6AS_68C091DC9 transcript:Traes_6AS_68C091DC9.2	0.944399	1.04536	0.893721	0.961161	0.674909	0.00299111	0.0155854	1.01661	0.945468	1.25997	1.07402	0.529783	0.00759812	0.0425524	188	19.5046	8.25049	9.04	2	1	1	4	545.926
gi|475601055	putative Adenylosuccinate synthetase, chloroplastic [Aegilops tauschii]	Traes_4BL_B3BFE621F.1*	pep:novel scaffold:IWGSC2:IWGSC_CSS_4BL_scaff_6931263:1059:2861:-1 gene:Traes_4BL_B3BFE621F transcript:Traes_4BL_B3BFE621F.1	1.05235	1.10187	1.02809	1.06077	0.576205	0.0488548	0.111555	1.23885	1.26117	1.29506	1.27171	0.0178376	7.9936e-05	0.000169534	397	43.1461	6.15088	37.03	2	1	12	92	545.914
gi|474425594*	Histone H2B.2 [Triticum urartu]	Traes_1DL_24C51F870.2	pep:novel scaffold:IWGSC2:IWGSC_CSS_1DL_scaff_2274724:140:732:1 gene:Traes_1DL_24C51F870 transcript:Traes_1DL_24C51F870.2	1.06534	1.10857	1.00112	1.05834	0.595229	0.134991	0.23888	1.47089	1.42789	1.38458	1.42779	0.000133008	6.7554e-05	0.000151106	66	7.22187	9.77393	77.27	6	1	6	303	545.834
gi|326526329	predicted protein [Hordeum vulgare subsp. vulgare]	Traes_6AS_26E908F59.1	pep:novel scaffold:IWGSC2:IWGSC_CSS_6AS_scaff_4403258:3746:10991:-1 gene:Traes_6AS_26E908F59 transcript:Traes_6AS_26E908F59.1	1.07688	1.17225	1.07633	1.10849	0.325912	0.000797562	0.0065059	1.11867	1.08252	0.957454	1.05288	0.653047	0.18951	0.339625	895	97.7123	5.21143	42.12	9	1	33	190	545.252
gi|326500628	predicted protein [Hordeum vulgare subsp. vulgare]	Traes_2BL_C542095DE.1	pep:novel chromosome:IWGSC2:2B:317352232:317358745:1 gene:Traes_2BL_C542095DE transcript:Traes_2BL_C542095DE.1 description:"aldehyde dehydrogenase 6B2"	0.958736	0.95957	0.957128	0.958478	0.652127	5.31242e-07	7.85442e-05	1.01664	1.0634	1.02701	1.03568	0.762534	0.0655589	0.168939	537	57.6406	6.27783	52.33	4	11	22	226	544.628
gi|121551197	thylakoid bound ascorbate peroxidase [Triticum aestivum]	Traes_6BL_83DE6DC09.1	pep:novel chromosome:IWGSC2:6B:200990584:200993594:1 gene:Traes_6BL_83DE6DC09 transcript:Traes_6BL_83DE6DC09.1	1.01132	1.03236	0.926086	0.989922	0.903728	0.771921	0.840726	0.926676	0.915801	0.933845	0.925441	0.503977	0.00014223	0.00349023	359	39.5528	5.65576	57.66	1	3	19	193	543.156
gi|326508923	predicted protein [Hordeum vulgare subsp. vulgare]	Traes_6AL_5537AC81D.1	pep:novel scaffold:IWGSC2:IWGSC_CSS_6AL_scaff_5817521:179:5926:-1 gene:Traes_6AL_5537AC81D transcript:Traes_6AL_5537AC81D.1 description:"pyrophosphorylase 6"	1.05444	1.08818	1.05643	1.06635	0.545268	0.00371919	0.0181031	1.0091	1.00948	1.04025	1.01961	0.871921	0.130222	0.267036	287	31.8405	5.64307	48.78	3	12	12	140	543.139
gi|475490595	Bifunctional 3'-phosphoadenosine 5'-phosphosulfate synthetase 2 [Aegilops tauschii]	Traes_2DS_F661EA0C4.2	pep:novel chromosome:IWGSC2:2D:4819295:4820625:-1 gene:Traes_2DS_F661EA0C4 transcript:Traes_2DS_F661EA0C4.2	1.02785	1.05577	1.03197	1.03853	0.723159	1.25209e-07	3.89729e-05	1.08445	1.14076	1.15427	1.12649	0.290754	0.460135	0.602177	294	33.237	8.14795	28.57	3	7	9	37	542.36
gi|336042821	vacuolar ATPase subunit A [Triticum aestivum]	Traes_4BL_52E0F4F0C.1	pep:novel chromosome:IWGSC2:4B:265491960:265498546:-1 gene:Traes_4BL_52E0F4F0C transcript:Traes_4BL_52E0F4F0C.1	0.972829	1.01392	0.9877	0.991484	0.91176	0.517517	0.630791	0.981688	0.923912	0.96973	0.958443	0.707446	0.0776469	0.18944	766	86.6749	6.3667	29.24	7	2	19	195	541.048
gi|290131414	70 kDa heat shock protein [Triticum aestivum]	Traes_5AS_72FF67956.1	pep:novel scaffold:IWGSC2:IWGSC_CSS_5AS_scaff_1536430:1646:5039:-1 gene:Traes_5AS_72FF67956 transcript:Traes_5AS_72FF67956.1	0.879452	1.03097	1.04822	0.986214	0.871622	0.809756	0.870551	0.959318	1.04818	1.04515	1.01755	0.885937	0.579365	0.706613	375	39.6533	4.7417	68.53	3	6	20	110	537.952
gi|326507968	predicted protein [Hordeum vulgare subsp. vulgare]	Traes_1BL_6837B7A81.2	pep:novel chromosome:IWGSC2:1B:130177404:130178687:-1 gene:Traes_1BL_6837B7A81 transcript:Traes_1BL_6837B7A81.2	1.23936	0.971334	1.16038	1.12369	0.261673	0.386421	0.510908	0.981263	1.00568	1.01376	1.00024	0.986678	0.0183711	0.0738593	145	16.0219	6.50732	44.14	1	1	4	23	536.983
gi|1654387	manganese superoxide dismutase [Triticum aestivum]	Traes_2AL_D0D84176E.1	pep:novel scaffold:IWGSC2:IWGSC_CSS_2AL_scaff_6329982:2929:8053:-1 gene:Traes_2AL_D0D84176E transcript:Traes_2AL_D0D84176E.1	0.96191	1.02382	0.897533	0.961087	0.674909	0.345947	0.471522	0.801911	0.918018	1.04724	0.922391	0.486809	0.334899	0.497512	231	25.2832	8.25049	50.22	2	2	10	118	536.207
gi|475555122*	Glycine dehydrogenase (decarboxylating), mitochondrial [Aegilops tauschii]	Traes_3DL_A6F32E158.1	pep:novel scaffold:IWGSC2:IWGSC_CSS_3DL_scaff_6954249:1:3986:1 gene:Traes_3DL_A6F32E158 transcript:Traes_3DL_A6F32E158.1	0.906941	1.00478	1.36391	1.09188	0.400751	0.54452	0.654265	1.24693	1.2509	1.23806	1.24529	0.0492802	3.42568e-07	8.44144e-05	460	49.4445	6.354	56.52	2	1	19	182	535.789
gi|326523993	predicted protein [Hordeum vulgare subsp. vulgare]	Traes_7DS_310C9A814.1	pep:novel scaffold:IWGSC2:IWGSC_CSS_7DS_scaff_361157:1:4954:1 gene:Traes_7DS_310C9A814 transcript:Traes_7DS_310C9A814.1 description:"dehydroascorbate reductase 1"	1.01278	1.02283	0.89955	0.978386	0.807709	0.61356	0.716547	1.17681	1.21053	1.1777	1.18835	0.12312	7.05963e-05	0.0021974	204	22.6387	5.2749	69.12	2	2	12	127	535.743
gi|475627717	ATP synthase delta chain, chloroplastic [Aegilops tauschii]	Traes_6DL_A19C3ABDA.1	pep:novel chromosome:IWGSC2:6D:41603840:41604385:1 gene:Traes_6DL_A19C3ABDA transcript:Traes_6DL_A19C3ABDA.1 description:"ATP synthase delta-subunit gene"	0.994251	1.04279	0.984807	1.00728	0.961216	0.705857	0.789418	0.995972	0.977003	1.00556	0.992846	0.939893	0.44198	0.587783	159	17.718	4.53857	45.91	2	5	5	116	535.621
gi|732976*	peroxidase [Triticum aestivum]	Traes_2BS_19F05C27A.2*	pep:novel chromosome:IWGSC2:2B:24166388:24168289:-1 gene:Traes_2BS_19F05C27A transcript:Traes_2BS_19F05C27A.2	0.839235	0.852779	0.85122	0.847745	0.0938859	3.72243e-06	0.000226953	1.42062	1.41171	1.44399	1.42306	0.016427	1.3452e-06	8.11942e-06	319	33.5728	8.57275	38.56	14	3	9	151	535.445
gi|474149852	hypothetical protein TRIUR3_22737 [Triticum urartu]	Traes_6BL_D816BA883.1	pep:novel chromosome:IWGSC2:6B:165900782:165903822:1 gene:Traes_6BL_D816BA883 transcript:Traes_6BL_D816BA883.1	1.00847	0.936108	0.871295	0.938624	0.514456	0.692308	0.778682	0.976643	1.05164	1.04598	1.02476	0.837183	0.365398	0.522982	230	25.3865	6.1001	36.96	3	6	6	17	534.923
gi|166197631	plasma membrane intrinsic protein [Hordeum vulgare]	Traes_2BS_40E324D13.1	pep:novel chromosome:IWGSC2:2B:133485132:133488469:1 gene:Traes_2BS_40E324D13 transcript:Traes_2BS_40E324D13.1	0.881527	0.851192	0.843151	0.858623	0.122139	0.000267654	0.00318492	0.962153	1.01345	0.952307	0.975969	0.82609	0.2736	0.436137	290	30.3368	8.14795	25.17	5	4	5	94	533.65
gi|473804016	Protein SET [Triticum urartu]	Traes_6AL_80BA7FA66.1	pep:novel chromosome:IWGSC2:6A:96452443:96456971:1 gene:Traes_6AL_80BA7FA66 transcript:Traes_6AL_80BA7FA66.1	1.13795	1.07016	1.05676	1.08829	0.421148	0.0245935	0.0678703	1.0546	1.08522	1.08159	1.0738	0.529783	0.00157545	0.0160365	251	28.8039	4.37354	37.05	3	7	9	90	533.081
gi|475599719	70 kDa peptidyl-prolyl isomerase [Aegilops tauschii]	Traes_7AS_E62140C8E.1	pep:novel scaffold:IWGSC2:IWGSC_CSS_7AS_scaff_4250431:8909:14464:-1 gene:Traes_7AS_E62140C8E transcript:Traes_7AS_E62140C8E.1	1.09411	1.01684	1.09477	1.06857	0.527177	0.0569198	0.126076	1.08122	1.05999	1.13493	1.09205	0.436075	0.0145215	0.063994	590	65.4685	5.74463	37.63	1	4	24	175	531.213
gi|669029191	unnamed protein product [Triticum aestivum]	TRAES3BF050100010CFD_t1	pep:novel chromosome:IWGSC2:3B:391944197:391947570:1 gene:TRAES3BF050100010CFD_g transcript:TRAES3BF050100010CFD_t1	1.0757	1.13098	1.127	1.11122	0.313072	0.0033445	0.0168622	1.05132	1.08257	0.975697	1.03653	0.755884	0.313705	0.476683	913	100.942	6.34131	30.34	7	15	21	97	530.525
gi|473993048	UTP--glucose-1-phosphate uridylyltransferase [Triticum urartu]	Traes_4AL_7CC1A63D3.1	pep:novel scaffold:IWGSC2:IWGSC_CSS_4AL_scaff_7148566:915:1296:1 gene:Traes_4AL_7CC1A63D3 transcript:Traes_4AL_7CC1A63D3.1	1.00838	0.977342	0.919775	0.968498	0.728921	0.765513	0.836365	0.99301	0.976531	0.892427	0.953989	0.681618	0.0248953	0.0899394	55	6.15116	4.58936	56.36	1	1	3	49	529.252
gi|1621627	manganese superoxide dismutase [Triticum aestivum]	Traes_2DL_F48387F4E.1	pep:novel scaffold:IWGSC2:IWGSC_CSS_2DL_scaff_9909099:1:4470:-1 gene:Traes_2DL_F48387F4E transcript:Traes_2DL_F48387F4E.1	0.951085	1.03313	1.06336	1.01586	0.892175	0.661	0.753645	1.07786	1.19532	1.02942	1.10087	0.39357	0.109964	0.238651	228	24.9759	8.26514	50.44	2	1	9	119	528.737
gi|326513052	predicted protein [Hordeum vulgare subsp. vulgare]	Traes_6BS_0BDACE205.1	pep:novel scaffold:IWGSC2:IWGSC_CSS_6BS_scaff_2971039:4350:6012:1 gene:Traes_6BS_0BDACE205 transcript:Traes_6BS_0BDACE205.1	0.979256	1.08421	0.963689	1.00905	0.945777	0.822738	0.880027	1.03297	0.991215	0.976422	1.0002	0.986678	0.991072	0.993929	322	34.8407	8.17725	45.34	13	5	10	102	527.29
gi|473797438*	hypothetical protein TRIUR3_22532 [Triticum urartu]	Traes_5AL_ADBCA73F2.1	pep:novel chromosome:IWGSC2:5A:132199711:132201500:-1 gene:Traes_5AL_ADBCA73F2 transcript:Traes_5AL_ADBCA73F2.1	1.3029	1.3284	1.50411	1.37847	0.00185305	0.00392134	0.0186722	1.32518	1.50456	1.47108	1.43361	0.00117076	0.00140629	0.0149583	257	28.1593	5.66846	45.91	1	1	12	121	526.191
gi|326519130	predicted protein [Hordeum vulgare subsp. vulgare]	Traes_7DL_C020A321F.1	pep:novel scaffold:IWGSC2:IWGSC_CSS_7DL_scaff_3358347:5:338:1 gene:Traes_7DL_C020A321F transcript:Traes_7DL_C020A321F.1	0.763263	0.813271	0.797814	0.791449	0.0176065	0.0044854	0.0204208	1.08415	0.97593	0.880449	0.980177	0.852808	0.631995	0.746181	80	8.37509	4.77979	50	14	3	4	25	524.827
gi|473808027	Stem 28 kDa glycoprotein [Triticum urartu]	Traes_4BL_DE8D7904E.2	pep:novel chromosome:IWGSC2:4B:314645835:314648548:1 gene:Traes_4BL_DE8D7904E transcript:Traes_4BL_DE8D7904E.2	0.904151	0.884615	0.918625	0.902463	0.291199	0.000584742	0.00540338	0.908306	0.974291	1.03802	0.97354	0.812764	0.518802	0.654898	276	30.0976	9.0708	40.94	6	2	9	83	524.628
gi|475620200	Heat shock 70 kDa protein 4L [Aegilops tauschii]	Traes_1DS_3B841C14D.1	pep:novel scaffold:IWGSC2:IWGSC_CSS_1DS_scaff_1879268:4997:7462:-1 gene:Traes_1DS_3B841C14D transcript:Traes_1DS_3B841C14D.1	1.08959	1.0573	1.13187	1.09292	0.395757	0.0126124	0.0412325	1.11857	0.945791	1.05866	1.04101	0.72953	0.463582	0.605349	279	31.5395	4.89404	47.67	2	2	14	84	524.32
gi|326487296	predicted protein [Hordeum vulgare subsp. vulgare]	Traes_4BS_07991BDEB.1	pep:novel chromosome:IWGSC2:4B:141707124:141709411:1 gene:Traes_4BS_07991BDEB transcript:Traes_4BS_07991BDEB.1 description:"NDH-dependent cyclic electron flow 1"	0.969332	0.878329	0.870314	0.905992	0.311981	0.041535	0.100871	1.02833	1.00303	0.67155	0.900969	0.37457	0.437509	0.607155	471	51.624	6.45557	33.33	2	7	13	45	523.118
gi|253721993	vacuolar ATP synthetase subunit C [Aegilops tauschii]	Traes_1AL_4F3CAE982.2	pep:novel chromosome:IWGSC2:1A:247743620:247747207:-1 gene:Traes_1AL_4F3CAE982 transcript:Traes_1AL_4F3CAE982.2	0.9286	0.944393	1.0816	0.984865	0.863607	0.770953	0.84029	1.06011	0.937526	1.10372	1.03378	0.775907	0.534335	0.668229	347	39.2601	6.27783	60.52	3	1	18	118	522.678
gi|474219963	hypothetical protein TRIUR3_30507 [Triticum urartu]	Traes_1AL_8446A8622.2	pep:novel chromosome:IWGSC2:1A:195394227:195395763:-1 gene:Traes_1AL_8446A8622 transcript:Traes_1AL_8446A8622.2	0.905684	0.957299	1.022	0.961662	0.682555	0.318159	0.443981	0.902869	1.00789	0.81726	0.909338	0.415606	0.17538	0.323114	228	25.0951	9.61279	23.25	6	1	5	64	520.809
gi|478346683	sulfite reductase [Triticum turgidum subsp. durum]	Traes_1AL_5A7E85C4E.1	pep:novel chromosome:IWGSC2:1A:225565812:225570145:1 gene:Traes_1AL_5A7E85C4E transcript:Traes_1AL_5A7E85C4E.1 description:"sulfite reductase"	1.12835	1.11745	1.11586	1.12055	0.272932	6.70646e-06	0.000322455	1.01062	1.01605	1.07505	1.03391	0.775907	0.175648	0.323005	635	70.031	7.94287	36.06	3	19	19	142	520.404
gi|145693798	O-methytransferase 4 [Triticum aestivum]	Traes_6DS_E8AEB352A.1	pep:novel chromosome:IWGSC2:6D:1879785:1882098:-1 gene:Traes_6DS_E8AEB352A transcript:Traes_6DS_E8AEB352A.1	1.02685	1.0206	1.02315	1.02353	0.831971	0.000203518	0.00268662	1.01104	0.953301	0.978149	0.98083	0.859497	0.315558	0.478515	343	37.436	6.37939	60.64	6	9	17	184	519.082
gi|119388713*	alcohol dehydrogenase ADH3D [Triticum aestivum]	Traes_1BL_A7A180B22.1	pep:novel chromosome:IWGSC2:1B:267319351:267322181:-1 gene:Traes_1BL_A7A180B22 transcript:Traes_1BL_A7A180B22.1	1.90287	1.99403	1.79663	1.90069	3.08404e-07	9.58569e-05	0.000172793	1.07789	1.17869	1.004	1.08686	0.46095	0.161383	0.306887	379	41.0818	6.72705	52.77	3	2	15	195	516.989
gi|475583569	Endoplasmin-like protein [Aegilops tauschii]	Traes_7AL_1A21E8798.2	pep:novel chromosome:IWGSC2:7A:173707649:173711412:-1 gene:Traes_7AL_1A21E8798 transcript:Traes_7AL_1A21E8798.2 description:"Chaperone protein htpG family protein"	1.07243	1.06402	1.12345	1.08663	0.426353	0.303102	0.428941	1.04237	1.11302	1.193	1.11613	0.329217	0.484187	0.623174	553	63.9534	5.0083	45.75	6	7	28	317	516.872
gi|122220777	RecName: Full=S-adenosylmethionine synthase 3; Short=AdoMet synthase 3; AltName: Full=Methionine adenosyltransferase 3; Short=MAT 3 [Hordeum vulgare]	Traes_6DL_F980A7D9A.1	pep:novel scaffold:IWGSC2:IWGSC_CSS_6DL_scaff_3257870:2:1473:1 gene:Traes_6DL_F980A7D9A transcript:Traes_6DL_F980A7D9A.1	0.876998	0.870858	0.865487	0.871114	0.15955	2.64743e-06	0.000190938	1.01863	0.997138	1.06245	1.02607	0.830292	0.246377	0.406436	364	39.387	5.70654	70.6	5	4	17	312	516.509
gi|3023751	RecName: Full=70 kDa peptidyl-prolyl isomerase; AltName: Full=Peptidyl-prolyl cis-trans isomerase; Short=PPIase; AltName: Full=Rotamase [Triticum aestivum]	Traes_7BS_0B7C600F6.1	pep:known chromosome:IWGSC2:7B:81898455:81902918:1 gene:Traes_7BS_0B7C600F6 transcript:Traes_7BS_0B7C600F6.1 description:"70 kDa peptidyl-prolyl isomerase "	0.946592	0.958617	0.97416	0.95979	0.667288	0.00728644	0.0284061	0.927322	0.937058	0.87473	0.913037	0.436939	0.0108869	0.0538788	562	62.2389	5.40186	36.48	1	2	22	158	514.543
gi|474358967	26S proteasome non-ATPase regulatory subunit 12 [Triticum urartu]	Traes_5DL_C8AC411F1.1	pep:novel chromosome:IWGSC2:5D:158737606:158741510:1 gene:Traes_5DL_C8AC411F1 transcript:Traes_5DL_C8AC411F1.1	0.991264	0.95657	1.03629	0.994707	0.943892	0.829842	0.885225	0.977686	0.886252	0.869504	0.911147	0.426206	0.0574024	0.154519	443	50.4667	7.85498	42.66	2	4	17	102	512.861
gi|326493034	predicted protein [Hordeum vulgare subsp. vulgare]	Traes_2AL_8976B3985.1	pep:novel scaffold:IWGSC2:IWGSC_CSS_2AL_scaff_6402219:3846:6852:1 gene:Traes_2AL_8976B3985 transcript:Traes_2AL_8976B3985.1	1.04981	1.03074	1.06614	1.0489	0.654286	0.00877863	0.0320672	1.09429	1.08063	1.05502	1.07664	0.513372	0.00264098	0.0218139	188	20.4213	9.78857	49.47	4	6	9	125	511.845
gi|131176	RecName: Full=Photosystem I reaction center subunit IV, chloroplastic; Short=PSI-E; AltName: Full=Photosystem I 10.8 kDa polypeptide; Flags: Precursor [Hordeum vulgare]	Traes_5BL_044AAF401.1	pep:novel chromosome:IWGSC2:5B:260079320:260080453:-1 gene:Traes_5BL_044AAF401 transcript:Traes_5BL_044AAF401.1	1.00249	0.946459	1.02903	0.99266	0.927827	0.778001	0.844703	1.0493	1.05577	1.02103	1.04203	0.723005	0.016942	0.0707092	148	15.6351	9.70068	47.3	3	4	4	80	511.079
gi|75246527*	RecName: Full=Translationally-controlled tumor protein homolog; Short=TCTP [Triticum aestivum]	Traes_4DS_AFAF2A29E.1	pep:known chromosome:IWGSC2:4D:108475037:108477052:1 gene:Traes_4DS_AFAF2A29E transcript:Traes_4DS_AFAF2A29E.1 description:"Translationally-controlled tumor protein homolog"	1.17389	1.21375	1.22427	1.20025	0.0781325	0.00320021	0.00328205	1.42783	1.01447	1.12813	1.19014	0.119461	0.197881	0.350799	168	18.7943	4.7417	48.21	3	3	11	180	510.957
gi|474408930*	Histone H2A.1 [Triticum urartu]	Traes_1BL_CD551493D.2*	pep:novel chromosome:IWGSC2:1B:230900255:230900979:1 gene:Traes_1BL_CD551493D transcript:Traes_1BL_CD551493D.2	0.558651	0.574559	0.575955	0.53018	1.61975e-10	0.000232505	0.00294439	0.389435	0.416648	0.396684	0.400922	1.95525e-14	2.03894e-07	7.0931e-05	190	20.5288	11.5903	23.68	1	1	5	119	510.021
gi|475571381	Ferredoxin--NADP reductase, root isozyme, chloroplastic [Aegilops tauschii]	Traes_5BL_79AA7C165.1	pep:novel scaffold:IWGSC2:IWGSC_CSS_5BL_scaff_10782892:4495:7876:-1 gene:Traes_5BL_79AA7C165 transcript:Traes_5BL_79AA7C165.1	1.0449	1.08966	1.01496	1.04984	0.647582	0.0832688	0.167501	1.14466	0.991736	0.983379	1.03992	0.736081	0.488734	0.627932	365	40.123	8.41162	55.89	2	2	17	149	506.682
gi|475582662*	Glutamyl-tRNA(Gln) amidotransferase subunit A [Aegilops tauschii]	Traes_2DS_4A864BFA4.2	pep:novel chromosome:IWGSC2:2D:5542964:5544769:-1 gene:Traes_2DS_4A864BFA4 transcript:Traes_2DS_4A864BFA4.2	1.22772	1.16571	1.25891	1.21745	0.0457558	0.00499421	0.00220252	1.21139	1.28721	1.25424	1.25308	0.0158156	0.000338869	0.000545008	252	27.0338	6.1001	37.3	1	1	5	13	503.523
gi|326505744	predicted protein [Hordeum vulgare subsp. vulgare]	Traes_6DL_A7DF39B8C.1	pep:novel scaffold:IWGSC2:IWGSC_CSS_6DL_scaff_3236083:2350:3060:-1 gene:Traes_6DL_A7DF39B8C transcript:Traes_6DL_A7DF39B8C.1	0.841952	0.816721	0.842335	0.833669	0.0654212	3.97534e-05	0.000932943	1.01576	0.969914	0.983224	0.989634	0.919796	0.48894	0.628061	132	13.6996	10.6675	45.45	16	2	5	129	503.505
gi|475505516	hypothetical protein F775_26896 [Aegilops tauschii]	Traes_1DS_3E8E0BE88.1	pep:novel scaffold:IWGSC2:IWGSC_CSS_1DS_scaff_107155:3270:4232:-1 gene:Traes_1DS_3E8E0BE88 transcript:Traes_1DS_3E8E0BE88.1	1.01531	1.03672	1.06486	1.03897	0.723159	0.0472751	0.109085	0.693082	1.14505	1.00921	0.949115	0.649705	0.624202	0.741123	224	24.9829	5.60498	32.14	4	2	7	52	502.796
gi|326529329	predicted protein [Hordeum vulgare subsp. vulgare]	Traes_1AS_D25875432.1	pep:novel chromosome:IWGSC2:1A:162515463:162516584:1 gene:Traes_1AS_D25875432 transcript:Traes_1AS_D25875432.1	1.04167	1.09397	1.03052	1.05539	0.614589	0.0532139	0.119615	1.00679	1.01266	0.947424	0.988958	0.913094	0.723221	0.814381	224	25.0428	5.22412	32.14	5	2	7	52	502.796
gi|326492291	predicted protein [Hordeum vulgare subsp. vulgare]	Traes_2DS_0C2CD237A.1	pep:novel chromosome:IWGSC2:2D:45189736:45195968:1 gene:Traes_2DS_0C2CD237A transcript:Traes_2DS_0C2CD237A.1 description:"NADH-ubiquinone oxidoreductase-related"	1.02945	1.01798	1.03363	1.02702	0.809747	0.10355	0.196785	1.04506	1.04746	0.964939	1.01915	0.87892	0.00139561	0.0148714	158	17.4101	9.72998	20.25	2	4	4	15	502.538
gi|669028534	unnamed protein product [Triticum aestivum]	TRAES3BF049800100CFD_t1	pep:novel chromosome:IWGSC2:3B:183956930:183961312:1 gene:TRAES3BF049800100CFD_g transcript:TRAES3BF049800100CFD_t1	0.94376	0.964417	0.927385	0.945188	0.556551	0.00690511	0.0273156	0.864359	0.900073	0.955227	0.906553	0.40514	0.0241096	0.0884516	471	51.1598	5.94775	18.68	5	5	8	51	501.243
gi|326507730*	predicted protein [Hordeum vulgare subsp. vulgare]	Traes_6BL_308212099.1	pep:novel chromosome:IWGSC2:6B:198707661:198710226:-1 gene:Traes_6BL_308212099 transcript:Traes_6BL_308212099.1 description:"NAD(P)-binding Rossmann-fold superfamily protein"	0.931304	0.897496	0.847215	0.892005	0.243043	0.0115045	0.0387237	1.42055	1.38934	1.4272	1.4129	0.0221568	3.06778e-06	1.47501e-05	353	38.958	8.30908	68.84	2	1	20	118	500.193
gi|473913276	hypothetical protein TRIUR3_34658 [Triticum urartu]	Traes_3AS_EFA602E28.3*	pep:novel chromosome:IWGSC2:3A:32476125:32476972:-1 gene:Traes_3AS_EFA602E28 transcript:Traes_3AS_EFA602E28.3	0.804785	0.755636	0.795888	0.785436	0.0142764	0.000143172	0.00210627	0.919638	0.922468	0.885916	0.909341	0.415606	0.00151433	0.0156844	156	16.0848	4.84326	82.05	1	3	14	160	499.991
gi|326507730*	predicted protein [Hordeum vulgare subsp. vulgare]	Traes_6DL_2674E34D4.1	pep:novel chromosome:IWGSC2:6D:176520967:176524486:1 gene:Traes_6DL_2674E34D4 transcript:Traes_6DL_2674E34D4.1 description:"NAD(P)-binding Rossmann-fold superfamily protein"	0.988526	0.775513	1.21443	0.992824	0.927827	0.957558	0.969857	1.80132	1.7648	1.64491	1.74204	0.0963234	9.85696e-05	0.000198626	364	39.6905	9.18799	66.76	1	1	20	113	498.955
gi|473864672	Elongation factor 2 [Triticum urartu]	Traes_3AL_91D4BCCD7.1	pep:novel chromosome:IWGSC2:3A:96021433:96024118:1 gene:Traes_3AL_91D4BCCD7 transcript:Traes_3AL_91D4BCCD7.1	0.990406	0.956559	1.02201	0.989659	0.903728	0.613363	0.716741	1.02563	0.982428	1.06602	1.02469	0.837183	0.364121	0.521786	787	87.6741	5.92236	29.1	1	3	21	221	498.778
gi|475609344	ATP synthase subunit O, mitochondrial [Aegilops tauschii]	Traes_6BL_ABB3BA783.1	pep:novel scaffold:IWGSC2:IWGSC_CSS_6BL_scaff_3613106:3349:6840:1 gene:Traes_6BL_ABB3BA783 transcript:Traes_6BL_ABB3BA783.1 description:"delta subunit of Mt ATP synthase"	0.994691	1.03635	1.00322	1.01142	0.930388	2.68947e-05	0.00072961	0.967612	1.01751	0.934096	0.973074	0.806111	0.514949	0.651285	232	25.5538	9.45166	49.14	1	3	9	140	498.753
gi|115793	RecName: Full=Chlorophyll a-b binding protein of LHCII type III, chloroplastic; Short=CAB; Flags: Precursor [Hordeum vulgare]	Traes_2AS_A18A69CB0.2	pep:novel chromosome:IWGSC2:2A:151819526:151820409:-1 gene:Traes_2AS_A18A69CB0 transcript:Traes_2AS_A18A69CB0.2 description:"light-harvesting chlorophyll B-binding protein 3"	0.905236	0.933028	0.896708	0.911657	0.344756	0.0012888	0.00918308	1.05706	1.04835	1.01412	1.03985	0.736081	0.0384063	0.117687	262	28.3878	5.03369	37.4	2	6	6	116	496.862
gi|475600239	hypothetical protein F775_43770 [Aegilops tauschii]	Traes_1BL_A5CC574CF.1	pep:novel chromosome:IWGSC2:1B:184735264:184736392:1 gene:Traes_1BL_A5CC574CF transcript:Traes_1BL_A5CC574CF.1	1.02023	0.919133	0.933161	0.957507	0.652127	0.250173	0.373239	1.0286	1.01761	1.04002	1.02874	0.809737	0.0113117	0.0550143	237	24.9447	5.03369	35.44	15	4	9	139	495.313
gi|474409966	60S acidic ribosomal protein P2B [Triticum urartu]	Traes_1AL_70F3FF07D.2	pep:novel scaffold:IWGSC2:IWGSC_CSS_1AL_scaff_3967141:3189:5406:1 gene:Traes_1AL_70F3FF07D transcript:Traes_1AL_70F3FF07D.2 description:"60S acidic ribosomal protein P2 "	1.05189	0.979217	1.00821	1.01311	0.915056	0.568473	0.676721	1.01716	0.93878	0.976688	0.977543	0.839439	0.377194	0.533922	113	11.4978	4.41162	58.41	2	1	6	82	494.264
gi|669029973	unnamed protein product [Triticum aestivum]	TRAES3BF108600020CFD_t1	pep:novel chromosome:IWGSC2:3B:534402897:534403757:-1 gene:TRAES3BF108600020CFD_g transcript:TRAES3BF108600020CFD_t1	1.05683	1.09054	1.03911	1.06216	0.56994	0.0146082	0.0460763	0.911553	0.964829	0.905481	0.927288	0.515567	0.0181939	0.0735468	201	20.3925	6.02393	7.96	1	1	1	55	494.035
gi|475509418	Glutamate decarboxylase 1 [Aegilops tauschii]	Traes_4BS_D94FACCE2.1	pep:novel chromosome:IWGSC2:4B:97138192:97142589:-1 gene:Traes_4BS_D94FACCE2 transcript:Traes_4BS_D94FACCE2.1	0.933673	0.958508	0.932107	0.94143	0.528331	0.00213394	0.0125449	0.99456	1.07735	0.95206	1.00799	0.956888	0.345372	0.506705	495	55.723	5.59229	46.46	4	12	18	131	492.71
gi|475549446	60S ribosomal protein L22-2 [Aegilops tauschii]	Traes_2DS_68B68A00D.1	pep:novel chromosome:IWGSC2:2D:14583749:14585190:-1 gene:Traes_2DS_68B68A00D transcript:Traes_2DS_68B68A00D.1	1.12281	1.12359	1.06702	1.10447	0.343613	0.00506275	0.0222445	0.886741	0.943267	0.923767	0.917925	0.464333	0.0077551	0.0431861	129	14.3366	9.5542	60.47	3	1	8	104	492.57
gi|32400838	AF475130_1pyruvate orthophosphate dikinase, partial [Triticum aestivum]	Traes_1AL_5738CCBF8.1	pep:novel scaffold:IWGSC2:IWGSC_CSS_1AL_scaff_3977077:4:833:-1 gene:Traes_1AL_5738CCBF8 transcript:Traes_1AL_5738CCBF8.1	1.22109	1.13183	1.15201	1.16831	0.134244	0.00672443	0.0268705	0.972092	0.891797	0.934923	0.932937	0.550991	0.0324265	0.105892	111	12.2852	5.21143	42.34	1	3	3	14	491.556
gi|357137675	PREDICTED: uncharacterized protein LOC100841437 [Brachypodium distachyon]	Traes_6DS_B3EBAC01A.1	pep:novel chromosome:IWGSC2:6D:72805339:72807263:-1 gene:Traes_6DS_B3EBAC01A transcript:Traes_6DS_B3EBAC01A.1	0.895719	0.844455	0.906201	0.882125	0.200336	0.142387	0.248988	0.854613	0.833089	0.875086	0.854263	0.181654	0.0381171	0.117104	87	10.1122	9.11475	36.78	1	1	5	30	489.939
gi|12585487	RecName: Full=V-type proton ATPase subunit C; Short=V-ATPase subunit C; AltName: Full=Vacuolar proton pump subunit C [Hordeum vulgare]	Traes_5BL_DE1B9668E.1	pep:novel chromosome:IWGSC2:5B:88314266:88317335:-1 gene:Traes_5BL_DE1B9668E transcript:Traes_5BL_DE1B9668E.1	0.96782	1.06858	1.1279	1.05477	0.614589	0.306186	0.432271	0.985414	0.951682	0.99045	0.975849	0.82609	0.118201	0.251003	227	25.4062	5.37646	64.76	2	1	13	87	489.474
gi|473755342	hypothetical protein TRIUR3_05354 [Triticum urartu]	Traes_1AL_E5D710B6D.2	pep:novel chromosome:IWGSC2:1A:44126230:44134129:1 gene:Traes_1AL_E5D710B6D transcript:Traes_1AL_E5D710B6D.2	0.986075	0.869771	0.980766	0.945537	0.5637	0.0768344	0.157558	1.03282	0.996918	0.932489	0.987408	0.899688	0.633101	0.747189	788	87.7589	5.69385	45.3	1	5	32	256	488.726
gi|326491819	predicted protein [Hordeum vulgare subsp. vulgare]	Traes_4BL_786906E62.2	pep:novel scaffold:IWGSC2:IWGSC_CSS_4BL_scaff_6987823:4501:10429:-1 gene:Traes_4BL_786906E62 transcript:Traes_4BL_786906E62.2	1.08648	1.08845	0.948194	1.04104	0.709128	0.426629	0.549452	1.06472	1.12036	0.865321	1.0168	0.892969	0.838835	0.894818	524	56.0549	6.07471	34.35	3	2	15	96	488.719
gi|475390053	hypothetical protein F775_08758 [Aegilops tauschii]	Traes_7DS_BEC3B94FD.1	pep:novel chromosome:IWGSC2:7D:8488188:8491760:-1 gene:Traes_7DS_BEC3B94FD transcript:Traes_7DS_BEC3B94FD.1	0.964097	0.96999	0.889241	0.941109	0.528331	0.1027	0.19542	1.04793	0.918195	0.877487	0.947871	0.643376	0.128423	0.264908	226	25.9235	4.99561	50	1	1	9	37	488.525
gi|224021585	plastid ADP-glucose pyrophosphorylase small subunit [Triticum aestivum]	Traes_7DS_02539EB3B.1	pep:known chromosome:IWGSC2:7D:134890236:134896174:-1 gene:Traes_7DS_02539EB3B transcript:Traes_7DS_02539EB3B.1 description:"Glucose-1-phosphate adenylyltransferase small subunit, chloroplastic/amyloplastic "	0.911748	0.941151	0.935542	0.92948	0.447613	0.00144036	0.00977988	0.959753	0.963499	1.00619	0.97648	0.82609	0.189422	0.33957	514	56.2298	6.85889	47.47	6	16	16	63	488.317
gi|326526127	predicted protein [Hordeum vulgare subsp. vulgare]	Traes_1DL_FDF182BF9.1	pep:novel scaffold:IWGSC2:IWGSC_CSS_1DL_scaff_1829612:4:3868:-1 gene:Traes_1DL_FDF182BF9 transcript:Traes_1DL_FDF182BF9.1	1.05418	1.04876	0.939319	1.01409	0.907413	0.725677	0.805945	0.871151	0.838156	0.890106	0.866471	0.22282	0.0009209	0.0116124	363	39.1152	5.69385	61.98	3	1	16	82	488.152
gi|326500658	predicted protein [Hordeum vulgare subsp. vulgare]	Traes_1DL_5AE278890.3	pep:novel scaffold:IWGSC2:IWGSC_CSS_1DL_scaff_2244669:1:5552:1 gene:Traes_1DL_5AE278890 transcript:Traes_1DL_5AE278890.3 description:"NAD-dependent malic enzyme 2"	0.986719	1.00374	0.963422	0.984626	0.863607	0.258634	0.382774	1.10524	1.04711	1.03968	1.06401	0.586694	0.0366325	0.113844	460	49.9474	5.74463	42.61	3	5	15	67	487.974
gi|734422352	Histone H3.2 [Glycine soja]	Traes_4BL_8DFEB9631.1	pep:novel scaffold:IWGSC2:IWGSC_CSS_4BL_scaff_6931258:1:319:-1 gene:Traes_4BL_8DFEB9631 transcript:Traes_4BL_8DFEB9631.1	0.986518	0.962814	0.917062	0.955465	0.629595	0.030586	0.0790239	0.913069	1.03562	0.955295	0.967995	0.772961	0.47218	0.613326	106	11.8996	10.272	37.74	4	1	6	128	487.96
gi|300681469	fructose-1,6-bisphosphatase, cytosolic,putative,expressed [Triticum aestivum]	Traes_3AL_392D17B3C.2	pep:novel chromosome:IWGSC2:3A:159614996:159617184:1 gene:Traes_3AL_392D17B3C transcript:Traes_3AL_392D17B3C.2	1.05955	0.910825	0.917099	0.962493	0.682555	0.483022	0.60025	0.922658	0.850657	0.863813	0.879043	0.273718	0.0054549	0.0347632	347	37.6639	5.71924	44.67	2	1	15	90	486.318
gi|2827002	HSP70 [Triticum aestivum]	Traes_1BL_EBAF41F1E.1	pep:novel scaffold:IWGSC2:IWGSC_CSS_1BL_scaff_3915041:7162:9203:1 gene:Traes_1BL_EBAF41F1E transcript:Traes_1BL_EBAF41F1E.1	0.948433	1.29238	1.07961	1.10681	0.330275	0.34659	0.472179	0.976113	1.03782	0.968845	0.994261	0.946588	0.806075	0.87342	274	29.8798	5.70654	33.94	2	1	8	95	485.593
gi|326531266	predicted protein [Hordeum vulgare subsp. vulgare]	Traes_1AL_EB198861F.1	pep:novel chromosome:IWGSC2:1A:186568261:186570472:1 gene:Traes_1AL_EB198861F transcript:Traes_1AL_EB198861F.1	0.998867	0.939923	0.993555	0.977448	0.799763	0.297068	0.423238	1.07974	1.12447	1.03628	1.08016	0.497275	0.0345544	0.109691	312	35.2692	8.32373	64.1	4	12	15	126	485.359
gi|669028955	unnamed protein product [Triticum aestivum]	Traes_3AS_5E5EA077A.1*	pep:novel scaffold:IWGSC2:IWGSC_CSS_3AS_scaff_3344638:867:5234:-1 gene:Traes_3AS_5E5EA077A transcript:Traes_3AS_5E5EA077A.1	1.1149	1.09621	1.06327	1.09146	0.405787	0.00374431	0.0181954	0.775689	0.791349	0.779168	0.782278	0.0100034	2.48863e-09	8.6735e-08	465	50.3188	6.45557	47.31	2	1	17	110	484.563
gi|326529099	predicted protein [Hordeum vulgare subsp. vulgare]	Traes_1AL_FA3BAA63F.1	pep:novel chromosome:IWGSC2:1A:198078278:198085559:-1 gene:Traes_1AL_FA3BAA63F transcript:Traes_1AL_FA3BAA63F.1	0.919549	0.990143	0.948154	0.952615	0.614724	0.0819081	0.165157	0.976656	0.906435	0.890126	0.924406	0.498226	0.0465047	0.133057	446	49.7848	5.8335	52.91	2	5	18	143	484.401
gi|474015310	Heat shock 70 kDa protein 4L [Triticum urartu]	Traes_1AS_6AC8C20AE.1	pep:novel chromosome:IWGSC2:1A:27407502:27409724:1 gene:Traes_1AS_6AC8C20AE transcript:Traes_1AS_6AC8C20AE.1	1.09522	1.06256	1.13608	1.09795	0.371423	0.00998894	0.0351008	0.982484	1.09687	0.820328	0.966562	0.766359	0.698232	0.79717	318	35.7667	4.81787	39.31	1	2	11	72	483.98
gi|326494070	predicted protein [Hordeum vulgare subsp. vulgare]	Traes_6AL_7B0512B64.1	pep:novel chromosome:IWGSC2:6A:183349519:183356750:-1 gene:Traes_6AL_7B0512B64 transcript:Traes_6AL_7B0512B64.1	0.921534	1.06148	1.02187	1.00163	1	0.970684	0.979128	1.10635	0.950178	1.01056	1.02236	0.857972	0.648587	0.758502	946	106.324	5.10986	43.76	7	2	37	170	483.847
gi|475592542	Annexin D7 [Aegilops tauschii]	Traes_6DL_6F7AB41471.1	pep:novel scaffold:IWGSC2:IWGSC_CSS_6DL_scaff_3264049:4959:6972:-1 gene:Traes_6DL_6F7AB41471 transcript:Traes_6DL_6F7AB41471.1	1.07886	1.02198	0.980615	1.02715	0.809747	0.0270555	0.0722049	0.909124	1.0029	1.03748	0.983169	0.872886	0.103571	0.22958	315	35.3103	6.81494	53.97	1	4	16	121	482.16
gi|473945098	Histone H2A [Triticum urartu]	Traes_6AS_6DE9185A5.2	pep:novel chromosome:IWGSC2:6A:138823394:138824127:1 gene:Traes_6AS_6DE9185A5 transcript:Traes_6AS_6DE9185A5.2	0.875511	0.887586	0.912264	0.891787	0.243043	0.000560862	0.00526498	1.01399	0.932317	1.00917	0.98516	0.886285	0.604798	0.727134	156	16.5524	10.521	29.49	3	1	5	209	481.605
gi|326511904	predicted protein [Hordeum vulgare subsp. vulgare]	Traes_6AS_6EDAF3074.2	pep:novel chromosome:IWGSC2:6A:2688427:2693175:1 gene:Traes_6AS_6EDAF3074 transcript:Traes_6AS_6EDAF3074.2	1.12949	1.12487	1.21646	1.15694	0.159981	0.00621892	0.0256835	0.957428	1.11629	1.03521	1.03631	0.762534	0.472832	0.613768	426	47.2976	6.99072	37.79	4	3	14	121	480.515
gi|474396780	GDP-mannose 3,5-epimerase 2 [Triticum urartu]	Traes_5AL_E8D0BB87B.3	pep:novel chromosome:IWGSC2:5A:90146860:90149917:1 gene:Traes_5AL_E8D0BB87B transcript:Traes_5AL_E8D0BB87B.3 description:"GDP-D-mannose 3',5'-epimerase"	0.987127	0.945482	0.963043	0.965218	0.705637	0.0449465	0.10544	1.09629	1.08847	1.10286	1.09587	0.416823	2.09542e-05	0.0010075	371	41.9896	5.94775	59.3	2	2	21	152	478.941
gi|326496404	predicted protein [Hordeum vulgare subsp. vulgare]	Traes_5BL_B07A81170.1	pep:novel chromosome:IWGSC2:5B:234697217:234701552:-1 gene:Traes_5BL_B07A81170 transcript:Traes_5BL_B07A81170.1	0.925738	1.07451	0.877978	0.959411	0.659694	0.530489	0.659877	1.00182	1.02592	0.936537	0.98809	0.906391	0.678613	0.773392	248	25.8928	7.88428	6.45	2	1	1	5	478.922
gi|357113553	PREDICTED: ADP-ribosylation factor-like protein 8B [Brachypodium distachyon]	Traes_4DL_4972F5748.1	pep:novel scaffold:IWGSC2:IWGSC_CSS_4DL_scaff_14353840:1:4390:1 gene:Traes_4DL_4972F5748 transcript:Traes_4DL_4972F5748.1	0.947294	0.953106	0.924845	0.941748	0.535328	0.89994	0.930787	1.12382	0.976402	1.02079	1.04034	0.736081	0.338793	0.500906	184	20.7117	9.0415	41.85	2	6	6	28	475.838
gi|474043323	Peroxidase 2 [Triticum urartu]	Traes_1AS_71E83DA18.1	pep:novel chromosome:IWGSC2:1A:162930050:162933620:-1 gene:Traes_1AS_71E83DA18 transcript:Traes_1AS_71E83DA18.1	0.888952	0.805724	0.889952	0.861543	0.130824	0.00770213	0.0296552	0.926472	1.05518	1.07177	1.01781	0.885937	0.717893	0.810852	339	36.7139	7.13721	49.26	2	3	12	105	475.665
gi|326526127	predicted protein [Hordeum vulgare subsp. vulgare]	Traes_1BL_FFEA08837.1	pep:novel scaffold:IWGSC2:IWGSC_CSS_1BL_scaff_3813164:373:3554:1 gene:Traes_1BL_FFEA08837 transcript:Traes_1BL_FFEA08837.1	0.978494	0.996123	0.989206	0.987941	0.887668	0.0783943	0.15987	1.01778	1.03979	1.09471	1.05076	0.66551	0.0907319	0.209933	408	44.2659	5.94775	50.98	3	3	16	85	475.095
gi|204309001	class III peroxidase [Triticum aestivum]	Traes_1AL_91E56EC8C.1*	pep:novel chromosome:IWGSC2:1A:222953788:222955239:-1 gene:Traes_1AL_91E56EC8C transcript:Traes_1AL_91E56EC8C.1	0.803471	0.731134	0.804621	0.779742	0.0119242	0.000821934	0.00663154	1.15415	1.37907	1.00232	1.17851	0.140765	0.178178	0.326136	326	35.5367	6.7124	32.21	14	1	9	73	474.549
gi|582044920	UUChain u, Localization Of The Large Subunit Ribosomal Proteins Into A 5.5 A Cryo-em Map Of Triticum Aestivum Translating 80s Ribosome	Traes_7AL_A1EA63AD2.1	pep:novel scaffold:IWGSC2:IWGSC_CSS_7AL_scaff_4512354:2980:3849:-1 gene:Traes_7AL_A1EA63AD2 transcript:Traes_7AL_A1EA63AD2.1	0.952448	0.959226	0.951418	0.954364	0.622144	4.88427e-05	0.00105422	0.978496	0.887024	0.990881	0.952134	0.668801	0.217672	0.374219	90	9.17367	4.67822	51.11	3	2	2	84	474.514
gi|514742539	PREDICTED: uncharacterized protein LOC101770803 isoform X2 [Setaria italica]	Traes_2AL_165C9F211.2	pep:novel chromosome:IWGSC2:2A:237955082:237958179:1 gene:Traes_2AL_165C9F211 transcript:Traes_2AL_165C9F211.2	0.963603	0.984783	0.977621	0.975336	0.783912	0.0699489	0.147059	1.06744	1.07255	0.964557	1.03485	0.769209	0.0744971	0.183726	296	32.9284	9.96436	39.53	2	3	8	61	473.856
gi|473727893*	hypothetical protein TRIUR3_32047 [Triticum urartu]	Traes_2AS_28AE2B07E.1	pep:novel chromosome:IWGSC2:2A:35922384:35925560:-1 gene:Traes_2AS_28AE2B07E transcript:Traes_2AS_28AE2B07E.1	0.91154	0.782517	0.903266	0.865774	0.143089	0.0016819	0.0109065	0.821921	0.846489	0.788915	0.819108	0.09191	0.000410203	0.000632399	100	9.76388	9.62744	35	3	2	2	8	473.658
gi|474317121	Actin-7 [Triticum urartu]	Traes_1BL_D0A3F2067.1	pep:novel chromosome:IWGSC2:1B:221602708:221607402:-1 gene:Traes_1BL_D0A3F2067 transcript:Traes_1BL_D0A3F2067.1	1.02249	1.05316	1.00905	1.02823	0.802386	0.144221	0.251081	0.981013	1.01779	1.00406	1.00096	0.993342	0.000141019	0.00348948	376	41.5487	5.47803	62.5	2	9	19	383	472.353
gi|383100760	glutamate decarboxylase, expressed [Triticum aestivum]	Traes_3AS_3CB8A9C01.1	pep:novel chromosome:IWGSC2:3A:3498699:3500529:1 gene:Traes_3AS_3CB8A9C01 transcript:Traes_3AS_3CB8A9C01.1	0.892582	0.853972	0.846371	0.864308	0.136858	0.000689463	0.00595253	1.10964	0.915969	1.05161	1.02574	0.830292	0.676967	0.780578	323	36.0316	5.57959	56.97	4	3	17	119	472.338
gi|474195888	Glutamate dehydrogenase 2 [Triticum urartu]	Traes_2DL_203C5F142.1	pep:novel scaffold:IWGSC2:IWGSC_CSS_2DL_scaff_9907215:5:6599:-1 gene:Traes_2DL_203C5F142 transcript:Traes_2DL_203C5F142.1 description:"glutamate dehydrogenase 2"	1.08018	1.06871	1.05412	1.06767	0.533168	0.000853883	0.00676926	1.08526	1.03429	1.07995	1.0665	0.575045	0.0147268	0.0645621	411	44.4906	6.66846	63.75	4	15	20	203	471.272
gi|326492994	predicted protein [Hordeum vulgare subsp. vulgare]	Traes_2BS_C0C4EED60.2	pep:novel chromosome:IWGSC2:2B:204363310:204368893:-1 gene:Traes_2BS_C0C4EED60 transcript:Traes_2BS_C0C4EED60.2 description:"vacuolar ATP synthase subunit H family protein"	1.05516	1.10018	1.07278	1.07604	0.486377	0.00437815	0.0201654	1.01343	1.02293	1.00172	1.01269	0.921246	0.107227	0.234259	431	48.7746	8.19189	39.44	2	3	15	97	470.664
gi|326526127	predicted protein [Hordeum vulgare subsp. vulgare]	Traes_1AL_197423E8E.1	pep:novel chromosome:IWGSC2:1A:229889061:229893816:1 gene:Traes_1AL_197423E8E transcript:Traes_1AL_197423E8E.1	1.38074	1.04821	1.02475	1.15123	0.175627	0.258652	0.382704	1.0545	1.13204	1.13727	1.10793	0.362533	0.0156924	0.0674452	433	47.0104	6.04932	53.81	3	2	17	81	470.584
gi|475608242	Proteasome subunit beta type-4 [Aegilops tauschii]	Traes_4AL_DCFE55D31.1	pep:novel scaffold:IWGSC2:IWGSC_CSS_4AL_scaff_7123862:4846:6975:1 gene:Traes_4AL_DCFE55D31 transcript:Traes_4AL_DCFE55D31.1	0.988533	1.02433	1.02703	1.0133	0.915056	0.344179	0.470195	1.02293	1.04013	1.05938	1.04081	0.72953	0.0178859	0.073	243	26.9555	7.53271	55.97	6	11	11	94	470.002
gi|475590349	Aspartate-semialdehyde dehydrogenase [Aegilops tauschii]	Traes_5BL_64831FC35.1	pep:novel chromosome:IWGSC2:5B:225813080:225816287:-1 gene:Traes_5BL_64831FC35 transcript:Traes_5BL_64831FC35.1	0.82885	0.900579	0.958783	0.896071	0.261651	0.0505455	0.114707	0.904271	0.956424	0.816108	0.892268	0.331128	0.0581271	0.155761	322	35.7395	7.73779	46.58	2	2	10	93	469.911
gi|326490425	predicted protein [Hordeum vulgare subsp. vulgare]	Traes_5BL_04D6A2A15.2	pep:novel chromosome:IWGSC2:5B:266841782:266849211:-1 gene:Traes_5BL_04D6A2A15 transcript:Traes_5BL_04D6A2A15.2	0.946818	0.996401	0.964024	0.969081	0.736724	0.00271301	0.0146394	1.12452	1.0369	1.06382	1.07508	0.524278	0.623961	0.740985	365	40.4275	6.66846	22.74	19	4	6	18	468.801
gi|474450603	putative cinnamyl alcohol dehydrogenase 8D [Triticum urartu]	Traes_5BL_3892C17DC.1	pep:novel chromosome:IWGSC2:5B:99016594:99018746:1 gene:Traes_5BL_3892C17DC transcript:Traes_5BL_3892C17DC.1	0.899129	0.984649	0.921523	0.9351	0.487199	0.0643382	0.138513	1.05785	1.02925	1.16661	1.08457	0.471151	0.113365	0.243973	356	37.0249	6.27783	57.02	1	8	14	79	468.792
gi|475611049	Aldehyde dehydrogenase family 7 member A1 [Aegilops tauschii]	Traes_5BL_62D9B877B.1	pep:novel chromosome:IWGSC2:5B:87258817:87266102:-1 gene:Traes_5BL_62D9B877B transcript:Traes_5BL_62D9B877B.1 description:"aldehyde dehydrogenase 7B4"	0.9572	0.976118	0.973921	0.969079	0.736724	0.00662372	0.02663	0.935659	0.991852	0.984769	0.97076	0.792826	0.173297	0.321178	509	54.3417	6.44287	32.61	3	15	15	157	468.641
gi|475566508*	Formate dehydrogenase, mitochondrial [Aegilops tauschii]	Traes_7AS_712114E89.2	pep:novel chromosome:IWGSC2:7A:66779165:66782488:-1 gene:Traes_7AS_712114E89 transcript:Traes_7AS_712114E89.2 description:"formate dehydrogenase"	0.68286	0.711495	0.695785	0.696714	0.00026858	3.31518e-06	0.000220292	1.00346	1.09708	1.01796	1.0395	0.736081	0.246067	0.406151	377	41.3262	6.99072	45.09	8	13	17	123	466.15
gi|326494934	predicted protein [Hordeum vulgare subsp. vulgare]	Traes_4DS_442FB1D91.1	pep:novel scaffold:IWGSC2:IWGSC_CSS_4DS_scaff_1146861:2558:4774:1 gene:Traes_4DS_442FB1D91 transcript:Traes_4DS_442FB1D91.1	0.976017	1.03169	0.914404	0.974038	0.776006	0.486146	0.603498	0.882776	0.938012	0.912996	0.911261	0.426206	0.00513343	0.0332885	424	44.825	5.2876	34.91	1	2	12	86	465.651
gi|326526047	predicted protein [Hordeum vulgare subsp. vulgare]	Traes_6AL_562AE8B6E.1	pep:novel chromosome:IWGSC2:6A:183257172:183262236:1 gene:Traes_6AL_562AE8B6E transcript:Traes_6AL_562AE8B6E.1 description:"pyrimidine 1"	1.02482	0.986784	1.06631	1.02597	0.817131	0.321299	0.446362	0.952051	0.984767	0.970747	0.969188	0.779574	0.031336	0.103474	415	45.26	6.56592	52.29	2	5	16	129	465.353
gi|294717804*	heat shock protein 90 [Triticum aestivum]	Traes_2AS_67EFE0FAE.1	pep:novel chromosome:IWGSC2:2A:7473395:7476767:1 gene:Traes_2AS_67EFE0FAE transcript:Traes_2AS_67EFE0FAE.1 description:"heat shock protein 90.1"	1.26739	1.21502	1.33234	1.27382	0.0388107	0.00127395	0.00145977	0.939339	1.00076	0.920162	0.953422	0.675201	0.127854	0.264565	828	94.1242	5.68115	26.93	5	9	23	236	465.113
gi|326502872	predicted protein [Hordeum vulgare subsp. vulgare]	Traes_6BS_D04B2E3A5.1	pep:novel chromosome:IWGSC2:6B:2416878:2421949:-1 gene:Traes_6BS_D04B2E3A5 transcript:Traes_6BS_D04B2E3A5.1	0.949611	0.981637	0.939842	0.95703	0.644588	0.273846	0.398505	0.996488	0.986269	0.98868	0.990479	0.919796	0.330676	0.492847	386	42.0658	7.48877	58.55	7	19	19	159	464.425
gi|326527805	predicted protein [Hordeum vulgare subsp. vulgare]	Traes_1DS_43DAC7A7F.1*	pep:novel chromosome:IWGSC2:1D:7055982:7058723:1 gene:Traes_1DS_43DAC7A7F transcript:Traes_1DS_43DAC7A7F.1	0.693653	0.669191	0.637191	0.674999	0.0036361	0.000104994	0.000183406	1.027	0.720669	1.06456	0.937408	0.575123	0.596264	0.719801	714	77.1322	6.39209	16.53	7	1	12	110	464.058
gi|326512820	predicted protein [Hordeum vulgare subsp. vulgare]	Traes_7AS_4E5B551E2.1	pep:novel chromosome:IWGSC2:7A:5555094:5558355:1 gene:Traes_7AS_4E5B551E2 transcript:Traes_7AS_4E5B551E2.1	0.956711	0.955149	1.09526	1.00237	1	0.00118601	0.00863798	1.11309	1.08507	0.968527	1.05556	0.634578	2.86406e-06	0.000307965	238	25.424	5.41455	27.31	3	3	5	25	463.264
gi|475570681	60S ribosomal protein L19-2 [Aegilops tauschii]	Traes_2DS_4330825A6.1	pep:novel chromosome:IWGSC2:2D:14411342:14413683:-1 gene:Traes_2DS_4330825A6 transcript:Traes_2DS_4330825A6.1	0.913977	0.978528	1.03336	0.975289	0.783912	0.513428	0.627748	0.991103	1.00634	1.09787	1.03177	0.789373	0.394589	0.548953	211	24.3495	11.4438	33.65	8	3	6	100	463.218
gi|614084517	RecName: Full=Hsp70-Hsp90 organizing protein; Short=TaHop [Triticum aestivum]	Traes_6DL_3E8CC7CF1.2	pep:novel chromosome:IWGSC2:6D:98742338:98749418:-1 gene:Traes_6DL_3E8CC7CF1 transcript:Traes_6DL_3E8CC7CF1.2	0.994928	1.00326	1.00247	1.00022	0.983997	0.938078	0.956846	0.96709	1.04121	1.00261	1.00364	0.985595	0.873308	0.919976	443	51.2126	5.71924	47.63	2	7	22	137	460.716
gi|357142858	PREDICTED: 26S protease regulatory subunit 6B homolog [Brachypodium distachyon]	Traes_2BL_2B983AD37.1	pep:novel chromosome:IWGSC2:2B:316148057:316152883:-1 gene:Traes_2BL_2B983AD37 transcript:Traes_2BL_2B983AD37.1	0.844335	0.869114	0.931399	0.881616	0.200336	0.0102529	0.0357733	1.01637	1.0036	1.03052	1.01683	0.892969	0.0964668	0.219425	417	46.3869	6.17627	38.13	5	2	12	88	460.678
gi|326499075	predicted protein [Hordeum vulgare subsp. vulgare]	Traes_7DS_C0D04B456.1	pep:novel chromosome:IWGSC2:7D:96198649:96200639:-1 gene:Traes_7DS_C0D04B456 transcript:Traes_7DS_C0D04B456.1	0.954927	0.960076	0.89881	0.937938	0.507579	0.0340792	0.0856178	1.14959	1.0484	1.00142	1.06647	0.575045	0.203026	0.356396	259	29.5205	10.2573	50.97	5	1	19	245	459.799
gi|326514754	predicted protein [Hordeum vulgare subsp. vulgare]	Traes_4AL_766B299B1.1	pep:novel scaffold:IWGSC2:IWGSC_CSS_4AL_scaff_7098863:2:3384:1 gene:Traes_4AL_766B299B1 transcript:Traes_4AL_766B299B1.1	1.06149	1.04331	1.05667	1.05382	0.621115	0.000584342	0.00540813	1.02499	1.02002	1.00757	1.01753	0.885937	0.0277131	0.0957331	396	42.8401	5.84619	58.59	3	19	20	154	459.226
gi|239923157	lipoxygenase 2 [Triticum aestivum]	Traes_5BL_304FAFA26.1	pep:novel chromosome:IWGSC2:5B:215388920:215392829:1 gene:Traes_5BL_304FAFA26 transcript:Traes_5BL_304FAFA26.1	0.971155	0.98307	0.987892	0.980706	0.831611	0.0234622	0.0653891	1.04727	1.08866	1.04763	1.06119	0.604412	0.216578	0.372988	864	96.4613	6.56592	44.79	3	24	35	346	458.574
gi|669029836	unnamed protein product [Triticum aestivum]	TRAES3BF016200170CFD_t1	pep:novel chromosome:IWGSC2:3B:512768013:512770991:1 gene:TRAES3BF016200170CFD_g transcript:TRAES3BF016200170CFD_t1	0.940234	1.01613	0.969307	0.975225	0.783912	0.00439168	0.0201962	0.947909	0.936178	1.02787	0.970651	0.792826	0.000946358	0.0118325	381	40.3818	6.30322	35.7	2	5	11	64	457.239
gi|226510554	hypothetical protein [Zea mays]	Traes_6DL_DC91E760F.1	pep:novel chromosome:IWGSC2:6D:132516561:132520963:-1 gene:Traes_6DL_DC91E760F transcript:Traes_6DL_DC91E760F.1	1.04979	1.01323	1.05785	1.04029	0.716129	0.0426316	0.101132	1.02554	1.02517	1.03311	1.02794	0.816568	0.000418499	0.00697184	371	39.8825	7.94287	46.09	7	7	12	91	456.229
gi|473753874	Elongation factor 1-beta [Triticum urartu]	Traes_2AS_CF8E99C5D.1	pep:novel chromosome:IWGSC2:2A:152022871:152024723:1 gene:Traes_2AS_CF8E99C5D transcript:Traes_2AS_CF8E99C5D.1	1.05415	1.06482	0.984085	1.03435	0.758756	0.24642	0.368664	1.11509	1.17177	1.11265	1.13317	0.265887	0.00231975	0.0202345	190	20.4655	5.30029	58.95	8	1	10	149	455.823
gi|326526175	predicted protein [Hordeum vulgare subsp. vulgare]	Traes_5BL_5041B968E.2	pep:novel chromosome:IWGSC2:5B:84523890:84528391:1 gene:Traes_5BL_5041B968E transcript:Traes_5BL_5041B968E.2	1.1331	1.03331	1.05079	1.0724	0.509447	0.0782504	0.159632	0.962022	0.912974	0.797701	0.890899	0.326484	0.0886077	0.206391	251	26.0288	7.32764	59.76	1	1	9	81	455.744
gi|326531082	predicted protein [Hordeum vulgare subsp. vulgare]	Traes_5AL_1F730D0C4.3*	pep:novel chromosome:IWGSC2:5A:117611489:117617990:-1 gene:Traes_5AL_1F730D0C4 transcript:Traes_5AL_1F730D0C4.3	1.29296	1.35308	1.27784	1.30796	0.00922729	0.000179241	0.00244811	0.932536	0.895725	0.84537	0.89121	0.326484	0.0125844	0.0589731	369	40.8602	9.29053	41.46	1	1	13	75	454.381
gi|475575679*	Photosystem II 10 kDa polypeptide, chloroplastic [Aegilops tauschii]	Traes_6AL_48202E971.1	pep:novel chromosome:IWGSC2:6A:198904890:198906311:-1 gene:Traes_6AL_48202E971 transcript:Traes_6AL_48202E971.1	0.926911	0.929731	0.919377	0.92534	0.422137	1.74184e-05	0.00056291	0.608127	0.75556	0.517876	0.617876	0.0185552	0.27683	0.439273	139	14.3637	9.80322	43.88	2	2	5	101	454.033
gi|1575790	cp-SecA [Zea mays]	Traes_3DS_17204FECA.1	pep:novel chromosome:IWGSC2:3D:74342796:74346259:-1 gene:Traes_3DS_17204FECA transcript:Traes_3DS_17204FECA.1	0.949855	0.952121	0.999411	0.967129	0.721139	0.104501	0.197955	1.05492	0.942382	1.02776	1.00835	0.956888	0.0589495	0.157323	162	18.3483	4.97021	27.16	2	3	3	11	453.109
gi|326516858	predicted protein [Hordeum vulgare subsp. vulgare]	Traes_6AS_ADCD6AB01.1	pep:novel chromosome:IWGSC2:6A:52189397:52197576:1 gene:Traes_6AS_ADCD6AB01 transcript:Traes_6AS_ADCD6AB01.1	1.08082	1.08662	1.09656	1.088	0.421148	4.37733e-05	0.000991859	0.945148	1.02943	0.953179	0.97592	0.82609	0.420615	0.570009	933	104.071	5.38916	38.8	3	5	31	162	452.977
gi|473996686	Glucose-6-phosphate isomerase, cytosolic [Triticum urartu]	Traes_1AS_682A666AE.1	pep:novel chromosome:IWGSC2:1A:6547782:6553584:1 gene:Traes_1AS_682A666AE transcript:Traes_1AS_682A666AE.1 description:"Sugar isomerase (SIS) family protein"	1.02035	1.08912	1.12819	1.07922	0.469506	0.0658367	0.141123	0.853845	1.03296	1.0739	0.986899	0.899688	0.85571	0.907093	545	59.8289	7.06396	34.13	1	5	16	141	451.379
gi|326497759	predicted protein, partial [Hordeum vulgare subsp. vulgare]	Traes_4DL_E1F977668.1	pep:novel chromosome:IWGSC2:4D:116958125:116959558:-1 gene:Traes_4DL_E1F977668 transcript:Traes_4DL_E1F977668.1	1.03933	1.03049	1.07565	1.04849	0.661025	0.0246906	0.0680746	0.981348	1.00947	0.987105	0.99264	0.939893	0.439166	0.585885	323	36.1288	6.72705	39.94	4	10	12	93	450.404
gi|475604217	Pyrophosphate--fructose 6-phosphate 1-phosphotransferase subunit beta [Aegilops tauschii]	Traes_7BS_0BE381F61.1	pep:novel chromosome:IWGSC2:7B:138502644:138507388:1 gene:Traes_7BS_0BE381F61 transcript:Traes_7BS_0BE381F61.1	1.13607	0.889929	1.17807	1.06802	0.533168	0.491243	0.634263	0.954967	0.997938	0.959913	0.97094	0.792826	0.099001	0.27666	461	50.5927	6.62451	54.01	2	2	21	200	449.169
gi|7711024	putative elongation factor 1 beta [Hordeum vulgare subsp. vulgare]	Traes_2BS_ADCA6EDEF.2	pep:novel scaffold:IWGSC2:IWGSC_CSS_2BS_scaff_5244571:2710:6129:1 gene:Traes_2BS_ADCA6EDEF transcript:Traes_2BS_ADCA6EDEF.2	0.989036	0.937307	0.943741	0.956695	0.644588	0.0563601	0.125165	0.925017	0.929637	0.999933	0.951529	0.668801	0.116152	0.248077	226	24.5313	4.66553	46.9	7	2	10	127	448.435
gi|475615327*	Flavoprotein wrbA [Aegilops tauschii]	Traes_4AS_1FF67D54C.1	pep:novel chromosome:IWGSC2:4A:96835096:96836192:-1 gene:Traes_4AS_1FF67D54C transcript:Traes_4AS_1FF67D54C.1	1.29051	1.31364	1.31834	1.3075	0.00943037	3.65031e-06	0.000227242	1.01305	1.17072	1.00405	1.06261	0.592568	0.311738	0.47516	204	21.3687	6.63916	51.96	5	1	9	88	448.356
gi|475515593*	Peroxidase 3 [Aegilops tauschii]	Traes_7DL_46D8A0EC9.1	pep:novel chromosome:IWGSC2:7D:209547557:209550424:1 gene:Traes_7DL_46D8A0EC9 transcript:Traes_7DL_46D8A0EC9.1	0.738618	0.766714	0.705602	0.736978	0.00204474	0.000118377	0.00188195	0.955758	1.04843	0.966854	0.990347	0.919796	0.757697	0.837731	332	35.8211	6.7124	44.58	11	11	11	62	448.323
gi|475595245	hypothetical protein F775_30979 [Aegilops tauschii]	Traes_5DL_89CF8AFCE.1	pep:novel chromosome:IWGSC2:5D:160132534:160135582:-1 gene:Traes_5DL_89CF8AFCE transcript:Traes_5DL_89CF8AFCE.1	0.972371	0.959687	0.960381	0.964146	0.69792	0.000957539	0.00738316	1.0095	0.997923	0.976455	0.994627	0.95328	0.608468	0.730062	324	35.7723	5.32568	29.01	4	9	9	116	448.322
gi|474401794*	Glutathione S-transferase [Triticum urartu]	Traes_1AL_1B8FDA3D4.1	pep:novel scaffold:IWGSC2:IWGSC_CSS_1AL_scaff_3828050:1295:2576:1 gene:Traes_1AL_1B8FDA3D4 transcript:Traes_1AL_1B8FDA3D4.1	1.07065	1.1047	1.11503	1.09679	0.376205	0.833288	0.88714	1.18645	1.26343	1.21272	1.22087	0.0734696	0.000613243	0.000886623	255	29.1097	7.50342	51.76	3	10	12	69	447.432
gi|475575679*	Photosystem II 10 kDa polypeptide, chloroplastic [Aegilops tauschii]	Traes_6DL_1CCB8CC4B1.1*	pep:novel scaffold:IWGSC2:IWGSC_CSS_6DL_scaff_3281577:17280:18108:-1 gene:Traes_6DL_1CCB8CC4B1 transcript:Traes_6DL_1CCB8CC4B1.1	0.944209	0.983619	1.0288	0.985543	0.871622	0.585967	0.691974	0.786096	0.759425	0.734688	0.758211	0.095908	7.40385e-05	0.000160269	140	14.5687	9.70068	43.57	1	2	5	109	446.91
gi|475493747	60S ribosomal protein L32-1 [Aegilops tauschii]	Traes_7AS_DD24F4515.1	pep:novel chromosome:IWGSC2:7A:108968335:108970500:1 gene:Traes_7AS_DD24F4515 transcript:Traes_7AS_DD24F4515.1	1.03099	1.01222	1.03477	1.02599	0.817131	0.000144793	0.00210913	1.07717	1.09167	1.05468	1.07451	0.524278	0.939156	0.960099	133	15.6606	10.5063	50.38	18	3	7	269	446.657
gi|474379753	26S protease regulatory subunit 7 [Triticum urartu]	Traes_6AL_CE31DD2CE.1	pep:novel chromosome:IWGSC2:6A:196454993:196458953:-1 gene:Traes_6AL_CE31DD2CE transcript:Traes_6AL_CE31DD2CE.1	0.995187	0.973701	1.02366	0.997516	0.967969	0.872022	0.913738	1.02332	0.995793	1.06795	1.02902	0.809737	0.239571	0.398767	426	47.6084	6.01123	67.61	4	20	25	180	446.316
gi|347809964	glutaredoxin [Secale cereale x Triticum turgidum subsp. durum]	Traes_2AL_21B8BCA9C.1	pep:novel scaffold:IWGSC2:IWGSC_CSS_2AL_scaff_6438930:2595:5191:-1 gene:Traes_2AL_21B8BCA9C transcript:Traes_2AL_21B8BCA9C.1 description:"Glutaredoxin family protein"	1.0759	1.06557	1.02995	1.05714	0.601645	0.00458212	0.0207812	1.04655	1.05929	0.894059	0.999966	0.986678	0.126219	0.262376	129	13.2857	7.85498	54.26	1	4	5	44	445.787
gi|669027660	unnamed protein product [Triticum aestivum]	TRAES3BF167600010CFD_t1	pep:novel chromosome:IWGSC2:3B:58499772:58501464:1 gene:TRAES3BF167600010CFD_g transcript:TRAES3BF167600010CFD_t1	1.00838	0.996589	0.992762	0.999245	0.975986	0.880225	0.918914	0.924458	0.914777	0.924468	0.921234	0.481145	1.67555e-05	0.000917518	198	20.7745	5.98584	58.08	2	9	9	75	445.645
gi|474386577	hypothetical protein TRIUR3_04158 [Triticum urartu]	Traes_2AS_0F2464DE7.2*	pep:novel chromosome:IWGSC2:2A:220915981:220919686:-1 gene:Traes_2AS_0F2464DE7 transcript:Traes_2AS_0F2464DE7.2	0.787988	0.786168	0.846116	0.806757	0.0297989	0.000603851	0.000757367	0.762133	0.881672	1.12099	0.921598	0.486809	0.498664	0.636405	560	61.7375	8.71924	59.29	4	2	23	98	444.596
gi|115440881	Os01g0834500 [Oryza sativa Japonica Group]	Traes_5AL_7D40CD5CE.1	pep:novel scaffold:IWGSC2:IWGSC_CSS_5AL_scaff_2789179:4758:8432:-1 gene:Traes_5AL_7D40CD5CE transcript:Traes_5AL_7D40CD5CE.1	0.950394	1.01722	0.955069	0.974228	0.776006	0.297565	0.423639	0.929718	0.997575	0.987177	0.97149	0.792826	0.248022	0.408238	142	15.6506	10.4331	49.3	6	6	7	123	443.374
gi|475612025	Malate dehydrogenase, chloroplastic [Aegilops tauschii]	Traes_7DL_35C4D1A4C.1	pep:novel chromosome:IWGSC2:7D:155670668:155672475:-1 gene:Traes_7DL_35C4D1A4C transcript:Traes_7DL_35C4D1A4C.1	1.03015	1.07343	1.01851	1.0407	0.709128	0.0715279	0.149634	0.848029	0.85137	0.84329	0.847563	0.163136	3.34917e-07	8.61174e-05	394	41.1099	8.33838	55.58	1	1	15	122	443.269
gi|474386577	hypothetical protein TRIUR3_04158 [Triticum urartu]	Traes_2DS_B81752301.2	pep:novel chromosome:IWGSC2:2D:20062785:20066634:-1 gene:Traes_2DS_B81752301 transcript:Traes_2DS_B81752301.2	1.10693	1.04928	0.941226	1.03248	0.773194	0.54028	0.65089	0.728443	1.6381	0.824275	1.0636	0.586694	0.836345	0.893128	560	61.7255	8.93896	59.29	4	2	23	94	442.588
gi|326489225	predicted protein [Hordeum vulgare subsp. vulgare]	Traes_5DS_AC5D29D23.1	pep:novel chromosome:IWGSC2:5D:54110806:54117105:-1 gene:Traes_5DS_AC5D29D23 transcript:Traes_5DS_AC5D29D23.1 description:"HEAT SHOCK PROTEIN 89.1"	1.16459	1.10887	1.19116	1.15487	0.165066	0.00308283	0.0159091	1.04425	1.10833	1.0663	1.07296	0.535322	0.0178202	0.0727822	813	91.3423	5.2749	37.27	5	18	25	110	441.855
gi|326497743	predicted protein [Hordeum vulgare subsp. vulgare]	Traes_5DS_3C0D10B64.1	pep:novel scaffold:IWGSC2:IWGSC_CSS_5DS_scaff_2770252:3544:7868:1 gene:Traes_5DS_3C0D10B64 transcript:Traes_5DS_3C0D10B64.1	0.947252	0.994069	0.982424	0.974582	0.783912	0.145176	0.252225	0.88526	0.955369	0.891562	0.91073	0.426206	0.016313	0.0692075	358	37.3264	7.89893	45.53	4	2	11	70	441.435
gi|82502214*	vacuolar proton ATPase subunit E [Triticum aestivum]	Traes_3DL_CE1222409.2	pep:novel scaffold:IWGSC2:IWGSC_CSS_3DL_scaff_6897867:17:3907:-1 gene:Traes_3DL_CE1222409 transcript:Traes_3DL_CE1222409.2	1.27159	1.29327	1.25447	1.27354	0.00411034	1.65982e-05	4.81159e-05	1.19039	0.880334	1.08897	1.05323	0.653047	0.771975	0.848283	238	27.5052	6.32861	45.38	6	1	11	161	440.84
gi|326529441	predicted protein [Hordeum vulgare subsp. vulgare]	Traes_6AS_126133A6E.1	pep:novel scaffold:IWGSC2:IWGSC_CSS_6AS_scaff_4351767:6918:10328:-1 gene:Traes_6AS_126133A6E transcript:Traes_6AS_126133A6E.1 description:"Tetratricopeptide repeat (TPR)-like superfamily protein"	0.916796	0.902159	0.879262	0.899406	0.27618	0.0199684	0.0585198	1.07026	1.14244	1.11418	1.10896	0.358244	0.00404709	0.0287674	495	53.8582	5.35107	30.51	2	11	11	51	440.464
gi|326512374	predicted protein [Hordeum vulgare subsp. vulgare]	Traes_2AL_D6DB7DA57.1	pep:novel scaffold:IWGSC2:IWGSC_CSS_2AL_scaff_1575119:1:1991:1 gene:Traes_2AL_D6DB7DA57 transcript:Traes_2AL_D6DB7DA57.1	0.938498	0.961104	0.916962	0.938855	0.514456	0.00866077	0.0318135	1.0675	1.08287	1.0557	1.06869	0.557819	0.000948461	0.0118088	224	24.9352	4.71631	76.79	7	13	13	93	440.203
gi|669029243	unnamed protein product [Triticum aestivum]	TRAES3BF108200020CFD_t1	pep:novel chromosome:IWGSC2:3B:406768511:406779363:1 gene:TRAES3BF108200020CFD_g transcript:TRAES3BF108200020CFD_t1 description:"tetratricopeptide repeat (TPR)-containing protein"	1.05581	1.0092	0.991053	1.01869	0.869451	0.387449	0.511353	1.0215	1.08667	1.16886	1.09234	0.436075	0.0962321	0.219059	907	103.396	6.56592	31.64	3	3	23	95	440.119
gi|326512752	predicted protein [Hordeum vulgare subsp. vulgare]	Traes_2BS_2FB6DB866.1	pep:novel chromosome:IWGSC2:2B:18174195:18177664:-1 gene:Traes_2BS_2FB6DB866 transcript:Traes_2BS_2FB6DB866.1	0.960909	1.03511	0.994022	0.996679	0.959947	0.884505	0.921269	1.01764	1.07723	1.12832	1.07439	0.529783	0.0805859	0.194128	334	37.0474	5.2876	61.68	3	2	17	129	439.423
gi|302179459	hypothetical protein [Triticum aestivum]	Traes_4BL_61C703587.1	pep:novel chromosome:IWGSC2:4B:316439161:316441806:1 gene:Traes_4BL_61C703587 transcript:Traes_4BL_61C703587.1	0.99073	0.929405	0.975137	0.965091	0.705637	0.613479	0.716594	0.952047	0.996083	0.962914	0.970348	0.786196	0.425637	0.574839	175	19.5422	8.17725	54.29	7	8	11	57	439.16
gi|392976164	ribosomal protein S20 [Triticum aestivum]	Traes_7DS_304EAFD6B.1	pep:novel chromosome:IWGSC2:7D:13030093:13031858:-1 gene:Traes_7DS_304EAFD6B transcript:Traes_7DS_304EAFD6B.1	1.0604	1.02609	1.09897	1.06182	0.56994	0.0425304	0.101014	0.865455	0.879879	0.792377	0.845904	0.157263	0.00471388	0.0315718	127	14.0965	9.43701	40.16	4	2	6	86	436.502
gi|379046028	12-oxo-phytodienoic acid reductase [Triticum aestivum]	Traes_2BS_0AF3C934E.2	pep:novel chromosome:IWGSC2:2B:8283856:8287047:-1 gene:Traes_2BS_0AF3C934E transcript:Traes_2BS_0AF3C934E.2	0.968139	1.07011	1.00037	1.01287	0.915056	0.690848	0.777779	1.00438	1.02604	0.97515	1.00186	1	0.905856	0.939371	394	42.8934	7.76709	45.94	19	10	16	113	435.917
gi|474441223	Heat shock cognate 70 kDa protein 4 [Triticum urartu]	Traes_1AL_51CED3DBF.1	pep:novel scaffold:IWGSC2:IWGSC_CSS_1AL_scaff_3933057:288:4412:1 gene:Traes_1AL_51CED3DBF transcript:Traes_1AL_51CED3DBF.1	1.18831	1.16771	1.23646	1.19749	0.0823568	0.00691955	0.0273544	1.05389	1.05901	1.09319	1.0687	0.557819	0.0106477	0.0530055	591	64.9241	5.35107	61.93	8	8	34	686	435.884
gi|475544878	Betaine aldehyde dehydrogenase 1, chloroplastic [Aegilops tauschii]	Traes_6AL_42AEB5299.1	pep:novel scaffold:IWGSC2:IWGSC_CSS_6AL_scaff_5772638:2130:7351:1 gene:Traes_6AL_42AEB5299 transcript:Traes_6AL_42AEB5299.1	1.04126	0.974199	0.981461	0.998974	0.975986	0.963789	0.974167	0.811462	0.96804	0.879249	0.88625	0.303832	0.0661235	0.169802	502	54.2547	5.61768	46.22	3	4	15	74	435.582
gi|326489921	predicted protein [Hordeum vulgare subsp. vulgare]	Traes_2AS_3BA916807.1	pep:novel chromosome:IWGSC2:2A:184555402:184560681:1 gene:Traes_2AS_3BA916807 transcript:Traes_2AS_3BA916807.1	1.05318	1.10945	1.08098	1.0812	0.458467	0.00749284	0.0290194	1.01266	1.03405	1.04349	1.03006	0.802927	0.0300341	0.10075	330	34.2616	8.00146	29.09	3	8	8	129	433.77
gi|326498473	predicted protein, partial [Hordeum vulgare subsp. vulgare]	Traes_3AL_678494C3B.1	pep:novel chromosome:IWGSC2:3A:161363738:161367557:1 gene:Traes_3AL_678494C3B transcript:Traes_3AL_678494C3B.1	1.02295	0.995029	1.05587	1.02462	0.82454	0.349463	0.475	0.761665	0.891516	1.07806	0.910412	0.420889	2.00687e-05	0.000997365	367	39.4853	8.47021	21.8	2	2	7	28	432.922
gi|573919638	PREDICTED: ras-related protein Rab-2-B-like [Oryza brachyantha]	Traes_6BL_7863DA66A.2	pep:novel chromosome:IWGSC2:6B:64448174:64450080:1 gene:Traes_6BL_7863DA66A transcript:Traes_6BL_7863DA66A.2	0.984548	1.02836	0.964566	0.992491	0.919794	0.710567	0.793934	0.928698	1.01997	0.922851	0.957174	0.700966	0.244874	0.40486	211	23.8472	7.57666	61.14	5	4	11	97	431.521
gi|475598305	Proteasome subunit alpha type-4-1 [Aegilops tauschii]	Traes_7DS_B656C30EB1.1	pep:novel scaffold:IWGSC2:IWGSC_CSS_7DS_scaff_1245032:1:305:-1 gene:Traes_7DS_B656C30EB1 transcript:Traes_7DS_B656C30EB1.1	1.13877	1.05719	1.15578	1.11724	0.288502	0.151177	0.259901	1.06412	1.11744	1.19982	1.12712	0.2871	0.0324611	0.105888	91	10.108	6.75635	50.55	2	2	2	14	430.844
gi|474147572	6-phosphogluconate dehydrogenase, decarboxylating [Triticum urartu]	Traes_1AL_F1BBE97D5.1	pep:novel chromosome:IWGSC2:1A:233375576:233377261:-1 gene:Traes_1AL_F1BBE97D5 transcript:Traes_1AL_F1BBE97D5.1	1.11244	1.02929	1.0891	1.07694	0.480712	0.272892	0.397704	1.02192	1.0891	1.10549	1.07217	0.540895	0.0524945	0.145958	265	30.3872	9.86182	40.38	2	9	9	46	430.72
gi|162319716	protease inhibitor-like protein [Triticum aestivum]	Traes_2AL_7C09D214C.1	pep:novel scaffold:IWGSC2:IWGSC_CSS_2AL_scaff_1406823:520:1346:1 gene:Traes_2AL_7C09D214C transcript:Traes_2AL_7C09D214C.1	1.0073	1.05168	0.954994	1.00466	0.976701	0.164885	0.276868	1.13685	1.09786	1.22299	1.15257	0.203718	0.41631	0.56599	126	12.8498	8.19189	41.27	1	4	4	14	430.587
gi|357118189	PREDICTED: dynamin-related protein 1C [Brachypodium distachyon]	Traes_4DS_836F69C67.1	pep:novel scaffold:IWGSC2:IWGSC_CSS_4DS_scaff_2325707:4185:12900:-1 gene:Traes_4DS_836F69C67 transcript:Traes_4DS_836F69C67.1 description:"DYNAMIN-like 1C"	1.00093	0.979718	1.06591	1.01552	0.892175	0.581719	0.689574	1.03404	0.996427	1.00553	1.012	0.928351	0.349295	0.510435	610	67.6023	8.29443	37.7	2	17	22	65	430.397
gi|474414728	Proteasome subunit alpha type-7-B [Triticum urartu]	Traes_5AL_C253CFC1E.1	pep:novel scaffold:IWGSC2:IWGSC_CSS_5AL_scaff_2744399:2347:5087:-1 gene:Traes_5AL_C253CFC1E transcript:Traes_5AL_C253CFC1E.1	0.994025	0.909249	0.954331	0.952535	0.614724	0.486725	0.603963	1.07327	1.05766	0.983755	1.03823	0.749258	0.104356	0.230802	80	8.89564	4.94482	56.25	2	3	4	47	430.384
gi|475538723	Serine--glyoxylate aminotransferase [Aegilops tauschii]	Traes_7AS_089028EAD.1	pep:novel scaffold:IWGSC2:IWGSC_CSS_7AS_scaff_4188892:1:529:1 gene:Traes_7AS_089028EAD transcript:Traes_7AS_089028EAD.1	0.976073	0.932158	0.922379	0.943537	0.549439	0.0267886	0.0718494	0.990692	0.977611	0.960195	0.976166	0.82609	0.0541995	0.148603	118	12.917	8.86572	50.85	1	3	4	65	428.446
gi|151175357	putative acyl transferase 4 [Triticum aestivum]	Traes_3AS_75E04A7F4.1	pep:novel chromosome:IWGSC2:3A:16186676:16188369:-1 gene:Traes_3AS_75E04A7F4 transcript:Traes_3AS_75E04A7F4.1	1.06762	1.10815	1.12229	1.09935	0.366683	0.00373376	0.0181591	1.11395	0.987883	1.08733	1.06305	0.592568	0.175604	0.323124	265	29.5418	6.23975	32.45	1	3	9	108	428.139
gi|475523982	hypothetical protein F775_32078 [Aegilops tauschii]	Traes_5DS_438FF99FC.2	pep:novel chromosome:IWGSC2:5D:15207142:15212369:1 gene:Traes_5DS_438FF99FC transcript:Traes_5DS_438FF99FC.2	1.08384	1.05236	1.03727	1.05782	0.595229	0.0135386	0.0434677	1.02504	1.03475	1.04648	1.03542	0.769209	0.00463774	0.0311324	420	43.6253	4.53857	47.86	1	7	16	101	427.906
gi|474408064	hypothetical protein TRIUR3_14708 [Triticum urartu]	Traes_2AS_D23AA7200.1	pep:novel scaffold:IWGSC2:IWGSC_CSS_2AS_scaff_5256125:584:2174:-1 gene:Traes_2AS_D23AA7200 transcript:Traes_2AS_D23AA7200.1	0.963443	0.892838	0.994128	0.950136	0.592653	0.171682	0.285767	1.03538	0.939679	1.13096	1.03534	0.769209	0.557	0.687704	382	42.6158	7.69385	57.33	2	4	16	120	427.598
gi|204309001*	class III peroxidase [Triticum aestivum]	Traes_5BL_B8CF8F5FD.1	pep:novel scaffold:IWGSC2:IWGSC_CSS_5BL_scaff_10895551:2:1122:1 gene:Traes_5BL_B8CF8F5FD transcript:Traes_5BL_B8CF8F5FD.1	0.547809	0.559906	0.529501	0.546234	1.83647e-06	8.26567e-07	6.24151e-06	1.24547	1.02555	1.10391	1.12498	0.294444	0.124076	0.25938	320	35.0135	7.1958	37.19	23	2	10	82	427.489
gi|283806355	aminotransferase [Triticum aestivum]	Traes_2BL_5A885C3DE.1	pep:novel chromosome:IWGSC2:2B:267965991:267970915:1 gene:Traes_2BL_5A885C3DE transcript:Traes_2BL_5A885C3DE.1	0.970332	0.981953	1.08824	1.01351	0.907413	0.737018	0.815325	1.08874	1.05922	1.03366	1.06054	0.604412	0.0190365	0.0756599	448	48.9971	6.91748	48.88	4	4	15	75	426.773
gi|474416303	Succinyl-CoA ligase [ADP-forming] subunit beta, mitochondrial [Triticum urartu]	Traes_6AL_24A5FC5D9.1	pep:novel scaffold:IWGSC2:IWGSC_CSS_6AL_scaff_5787138:3891:5935:1 gene:Traes_6AL_24A5FC5D9 transcript:Traes_6AL_24A5FC5D9.1	1.00537	1.03702	1.01748	1.01996	0.861914	0.0963961	0.186425	0.964156	0.946153	0.958274	0.956194	0.694501	0.00116926	0.0134533	193	20.4036	4.91943	57.51	1	10	10	94	426.254
gi|475625577	rRNA 2'-O-methyltransferase fibrillarin 1 [Aegilops tauschii]	Traes_6DL_5F12F1D71.2	pep:novel scaffold:IWGSC2:IWGSC_CSS_6DL_scaff_3281394:2:3189:1 gene:Traes_6DL_5F12F1D71 transcript:Traes_6DL_5F12F1D71.2	0.887258	1.05328	1.05062	0.997052	0.959947	0.959746	0.971575	1.01978	1.10442	1.02148	1.04856	0.67809	0.157141	0.302419	242	26.3537	9.05615	67.36	5	5	14	102	425.635
gi|57547575	small GTP-binding protein [Triticum aestivum]	Traes_2DL_D17DCB9CB.1	pep:novel chromosome:IWGSC2:2D:92976298:92979143:1 gene:Traes_2DL_D17DCB9CB transcript:Traes_2DL_D17DCB9CB.1	1.07219	1.04588	1.02727	1.04845	0.661025	0.0205199	0.0596338	1.05098	1.14564	1.07847	1.0917	0.436075	0.0310346	0.102938	210	22.9474	7.35693	66.19	5	5	12	95	425.297
gi|326521742	predicted protein [Hordeum vulgare subsp. vulgare]	Traes_2BL_C7BAE105B.1	pep:novel chromosome:IWGSC2:2B:91201186:91203546:-1 gene:Traes_2BL_C7BAE105B transcript:Traes_2BL_C7BAE105B.1	1.05847	1.07859	1.04337	1.06014	0.582509	0.00413981	0.0193846	1.03544	1.11005	1.11249	1.08599	0.466033	0.0272585	0.0948833	273	29.8104	9.02686	34.43	2	5	8	85	425.267
gi|9798605*	TaWIN2 [Triticum aestivum]	Traes_7DL_18287B4F2.1*	pep:novel chromosome:IWGSC2:7D:119426739:119429008:-1 gene:Traes_7DL_18287B4F2 transcript:Traes_7DL_18287B4F2.1	0.847262	0.875564	0.928483	0.88377	0.208443	0.00814242	0.0305936	0.758792	0.732884	0.789898	0.768006	0.0613267	0.000131618	0.000251945	94	11.2872	4.48779	30.85	1	1	2	66	425.222
gi|475573357*	Putative protein phosphatase 2C 10 [Aegilops tauschii]	Traes_6BS_B593C5FF3.1	pep:novel scaffold:IWGSC2:IWGSC_CSS_6BS_scaff_2962596:67:2286:1 gene:Traes_6BS_B593C5FF3 transcript:Traes_6BS_B593C5FF3.1	1.36942	1.44966	1.37	1.34892	0.00367209	0.0156541	0.0148369	1.79527	1.53603	1.67331	1.66535	0.000112366	0.000882885	0.00121014	264	28.3142	4.84326	57.2	5	1	13	75	424.79
gi|34334010	cytosolic glutathione reductase [Triticum monococcum]	Traes_6BL_B9A04B60D.2	pep:novel scaffold:IWGSC2:IWGSC_CSS_6BL_scaff_931453:3:2495:1 gene:Traes_6BL_B9A04B60D transcript:Traes_6BL_B9A04B60D.2	1.1212	1.18998	1.04735	1.11951	0.276764	0.0440341	0.103546	1.12585	1.27954	1.16536	1.19025	0.119461	0.0145095	0.0639891	225	24.6209	6.91748	31.56	1	1	7	24	424.771
gi|669031525	unnamed protein product [Triticum aestivum]	Traes_3DL_FB0A5E02C.2	pep:novel scaffold:IWGSC2:IWGSC_CSS_3DL_scaff_6921122:2694:11433:-1 gene:Traes_3DL_FB0A5E02C transcript:Traes_3DL_FB0A5E02C.2	0.890939	0.888147	0.725041	0.834709	0.0671992	0.0393924	0.095439	1.06638	0.916971	1.13051	1.03795	0.749258	0.580858	0.707558	1012	111.071	5.51611	41.21	6	5	32	123	424.172
gi|474408930	Histone H2A.1 [Triticum urartu]	Traes_1AL_529A94293.2	pep:novel scaffold:IWGSC2:IWGSC_CSS_1AL_scaff_3842895:282:3574:1 gene:Traes_1AL_529A94293 transcript:Traes_1AL_529A94293.2	1.04575	1.05336	0.899472	0.999528	0.983997	0.486042	0.603497	0.991252	0.966145	0.988296	0.981898	0.866191	0.365791	0.523165	157	16.3993	10.6528	38.85	15	3	7	183	424.171
gi|475548733	60S ribosomal protein L27-3 [Aegilops tauschii]	Traes_7DL_528461130.3	pep:novel chromosome:IWGSC2:7D:228887664:228889325:-1 gene:Traes_7DL_528461130 transcript:Traes_7DL_528461130.3	1.08957	1.03223	1.07354	1.06511	0.551377	0.0189017	0.0560042	1.04572	1.0211	0.988743	1.01852	0.87892	0.324405	0.487061	137	15.4608	10.4771	34.31	2	2	5	102	424.144
gi|326509805	predicted protein [Hordeum vulgare subsp. vulgare]	Traes_1AL_68DD2EA1E.1	pep:novel scaffold:IWGSC2:IWGSC_CSS_1AL_scaff_3877640:1:4310:1 gene:Traes_1AL_68DD2EA1E transcript:Traes_1AL_68DD2EA1E.1	1.01287	1.05716	1.05859	1.04287	0.695222	0.0460744	0.107193	0.926687	0.98413	1.01112	0.973978	0.812764	0.354912	0.514953	464	50.6327	8.52881	41.59	3	15	15	91	423.374
gi|357165921	PREDICTED: UDP-N-acetylglucosamine diphosphorylase 2-like [Brachypodium distachyon]	Traes_2AL_81025812B.1	pep:novel chromosome:IWGSC2:2A:222534077:222538826:-1 gene:Traes_2AL_81025812B transcript:Traes_2AL_81025812B.1	0.942141	0.952899	0.931123	0.942054	0.535328	0.01887	0.0560227	0.984806	1.0378	0.905136	0.975915	0.82609	0.537149	0.671039	493	54.6205	6.29053	33.06	3	13	13	39	422.948
gi|14017578	ATP synthase CF1 epsilon subunit (chloroplast) [Triticum aestivum]	Traes_6DS_27D11E4B8.2	pep:novel scaffold:IWGSC2:IWGSC_CSS_6DS_scaff_2075388:147:560:1 gene:Traes_6DS_27D11E4B8 transcript:Traes_6DS_27D11E4B8.2 description:"ATP synthase epsilon chain, chloroplastic"	0.996681	0.928435	1.01187	0.978996	0.815665	0.458977	0.579627	1.00991	0.983552	0.998992	0.997485	0.966652	0.75871	0.83838	137	15.2082	5.2876	74.45	12	7	8	93	420.817
gi|475482424	Coatomer subunit alpha-3 [Aegilops tauschii]	Traes_4DL_852DF544C.1	pep:novel scaffold:IWGSC2:IWGSC_CSS_4DL_scaff_14467290:3:4752:1 gene:Traes_4DL_852DF544C transcript:Traes_4DL_852DF544C.1	1.01062	0.928173	1.02489	0.987895	0.887668	0.509371	0.624335	1.00867	1.12961	0.988753	1.04235	0.723005	0.521053	0.656898	1179	131.241	6.7124	42.75	2	3	41	174	420.334
gi|473980005	66 kDa stress protein [Triticum urartu]	Traes_3AS_CFF1B48E8.1	pep:novel chromosome:IWGSC2:3A:6130078:6132294:1 gene:Traes_3AS_CFF1B48E8 transcript:Traes_3AS_CFF1B48E8.1	0.937767	0.978145	0.995792	0.970568	0.752385	0.0027859	0.0148699	0.961724	0.83143	1.12197	0.971707	0.799464	0.457398	0.599922	361	39.7376	7.18115	19.67	2	1	5	16	419.987
gi|475556122	HMG1/2-like protein [Aegilops tauschii]	Traes_7DL_0CEFCB39D.1	pep:novel chromosome:IWGSC2:7D:236888192:236889746:-1 gene:Traes_7DL_0CEFCB39D transcript:Traes_7DL_0CEFCB39D.1 description:"HMG1/2-like protein "	0.91947	1.11802	0.978694	1.0054	0.976701	0.931353	0.95311	0.879181	0.817041	1.02741	0.907877	0.410356	0.213897	0.369663	109	11.9116	4.57666	41.28	2	2	7	150	419.576
gi|474317355	Hypothetical protein TRIUR3_35272 [Triticum urartu]	Traes_7BS_455289375.1	pep:novel chromosome:IWGSC2:7B:40587972:40588761:-1 gene:Traes_7BS_455289375 transcript:Traes_7BS_455289375.1	0.843998	0.976239	0.899794	0.906677	0.317311	0.0716114	0.14965	0.949689	0.954843	0.936173	0.946902	0.637067	0.000674671	0.00968447	42	4.40238	6.50732	92.86	2	3	3	56	419.4
gi|475502924	Dolichyl-diphosphooligosaccharide--protein glycosyltransferase 48 kDa subunit [Aegilops tauschii]	Traes_7DL_5CA753DBF.2	pep:novel chromosome:IWGSC2:7D:192052407:192054221:1 gene:Traes_7DL_5CA753DBF transcript:Traes_7DL_5CA753DBF.2 description:"dolichyl-diphosphooligosaccharide-protein glycosyltransferase 48kDa subunit family protein"	1.05176	1.04811	1.01679	1.03889	0.723159	0.0248013	0.0681257	1.04001	0.989093	1.02091	1.01667	0.892969	0.324465	0.487027	438	48.0083	6.21436	38.81	2	12	15	79	419.383
gi|413945839	calmodulin1 [Zea mays]	Traes_4DL_75D8BD9F0.1	pep:novel chromosome:IWGSC2:4D:57778936:57780999:1 gene:Traes_4DL_75D8BD9F0 transcript:Traes_4DL_75D8BD9F0.1	0.926021	1.00774	0.981222	0.97166	0.760243	0.304294	0.430422	0.910791	0.903289	0.959916	0.924665	0.503977	0.0132393	0.0606016	149	16.8069	4.27197	61.74	9	4	12	134	417.452
gi|669030912	unnamed protein product [Triticum aestivum]	TRAES3BF155200010CFD_t1	pep:novel chromosome:IWGSC2:3B:669974415:669988816:-1 gene:TRAES3BF155200010CFD_g transcript:TRAES3BF155200010CFD_t1 description:"GTP binding"	0.977975	0.96419	0.956988	0.966385	0.713378	0.00547117	0.0233621	1.05218	0.998537	1.0644	1.03837	0.749258	0.130692	0.267628	394	44.239	7.10791	46.19	7	6	18	100	417.248
gi|326509995	predicted protein [Hordeum vulgare subsp. vulgare]	Traes_4DL_F394FF94A.1	pep:novel scaffold:IWGSC2:IWGSC_CSS_4DL_scaff_14365832:3207:4095:-1 gene:Traes_4DL_F394FF94A transcript:Traes_4DL_F394FF94A.1	0.953718	0.932092	0.967642	0.951151	0.599977	0.00914937	0.0329734	0.976078	0.946541	0.977932	0.966851	0.766359	0.0310832	0.102984	85	9.22929	4.36084	61.18	1	3	4	133	417.088
gi|475607079	GDP-mannose 3,5-epimerase 1 [Aegilops tauschii]	Traes_1DL_1F7D352CA.1	pep:novel chromosome:IWGSC2:1D:125326123:125330432:1 gene:Traes_1DL_1F7D352CA transcript:Traes_1DL_1F7D352CA.1	0.956724	0.914005	0.936111	0.935613	0.49395	0.00642742	0.0261249	0.969118	0.953001	0.989988	0.970702	0.792826	0.0520967	0.145193	378	42.7819	5.71924	53.7	3	11	19	136	415.995
gi|475556122*	HMG1/2-like protein [Aegilops tauschii]	Traes_7BL_F45C15FA2.1	pep:novel chromosome:IWGSC2:7B:246732501:246734257:1 gene:Traes_7BL_F45C15FA2 transcript:Traes_7BL_F45C15FA2.1	0.803482	0.800666	0.822635	0.808928	0.0317215	1.01261e-05	3.51304e-05	0.994295	0.990221	0.936353	0.973623	0.812764	0.00687112	0.0398	102	11.0473	4.61475	44.12	3	2	7	158	415.881
gi|326489533	predicted protein [Hordeum vulgare subsp. vulgare]	Traes_2DL_DECB6FBDB.1	pep:novel chromosome:IWGSC2:2D:28371234:28373635:-1 gene:Traes_2DL_DECB6FBDB transcript:Traes_2DL_DECB6FBDB.1 description:"Glutaredoxin family protein"	0.972898	0.959679	0.926603	0.95306	0.614724	0.0270426	0.0722357	1.2007	1.07253	1.16315	1.14546	0.227053	0.018716	0.0747883	129	13.3478	7.85498	65.12	1	6	7	51	415.39
gi|669031397	unnamed protein product [Triticum aestivum]	Traes_3B_FBE2447AA2.1	pep:novel scaffold:IWGSC2:IWGSC_CSS_3B_scaff_10452333:1:900:1 gene:Traes_3B_FBE2447AA2 transcript:Traes_3B_FBE2447AA2.1	1.03318	1.03168	1.03231	1.03239	0.773194	1.90737e-07	3.88972e-05	0.97727	0.917457	0.980472	0.9584	0.707446	0.112205	0.241917	279	29.7642	8.54346	49.82	10	9	10	84	415.303
gi|669029928	unnamed protein product [Triticum aestivum]	TRAES3BF003200130CFD_t1	pep:novel chromosome:IWGSC2:3B:530083125:530084414:-1 gene:TRAES3BF003200130CFD_g transcript:TRAES3BF003200130CFD_t1	1.08556	1.02618	1.04865	1.05346	0.627679	0.0366156	0.090227	0.980281	1.05719	1.0179	1.01846	0.885937	0.45259	0.595731	356	40.5343	6.43018	54.78	7	9	18	193	414.344
gi|474126736	putative plastid-lipid-associated protein 13, chloroplastic [Triticum urartu]	Traes_2AL_EBF20356D.1	pep:novel scaffold:IWGSC2:IWGSC_CSS_2AL_scaff_6425742:83:3402:1 gene:Traes_2AL_EBF20356D transcript:Traes_2AL_EBF20356D.1	0.9715	0.880587	0.867688	0.906592	0.317311	0.0459568	0.107088	0.85145	0.937013	0.901657	0.896706	0.354898	0.0141326	0.0628422	210	23.4331	4.88135	44.29	3	2	7	84	413.285
gi|475517266	Putative 2-nitropropane dioxygenase [Aegilops tauschii]	Traes_1BL_1AA872E89.1	pep:novel chromosome:IWGSC2:1B:207219761:207224101:-1 gene:Traes_1BL_1AA872E89 transcript:Traes_1BL_1AA872E89.1 description:"Aldolase-type TIM barrel family protein"	0.861203	0.985383	0.947664	0.931417	0.460629	0.758586	0.830638	1.05259	0.813383	0.964263	0.943411	0.61203	0.142877	0.283835	337	36.243	6.40479	30.56	2	2	7	36	413.199
gi|326495336	predicted protein [Hordeum vulgare subsp. vulgare]	Traes_4DL_599E286321.1	pep:novel scaffold:IWGSC2:IWGSC_CSS_4DL_scaff_14387702:3826:7366:-1 gene:Traes_4DL_599E286321 transcript:Traes_4DL_599E286321.1	0.937517	0.904817	0.982185	0.941506	0.535328	0.687143	0.77538	0.856684	0.848606	0.841986	0.849092	0.166128	0.655631	0.763118	171	18.4967	10.1694	30.99	2	4	4	46	412.176
gi|475535410	hypothetical protein F775_32323 [Aegilops tauschii]	Traes_4BL_D03F777D1.1	pep:novel chromosome:IWGSC2:4B:300124935:300125883:1 gene:Traes_4BL_D03F777D1 transcript:Traes_4BL_D03F777D1.1	1.05173	0.976611	0.948737	0.99236	0.919794	0.553768	0.662819	0.927775	0.988235	1.04401	0.986673	0.899688	0.060666	0.160169	185	20.2592	5.08447	43.24	2	1	6	29	411.988
gi|474219387	Electron transfer flavoprotein subunit beta, mitochondrial [Triticum urartu]	Traes_6DL_67CB4B24E.1	pep:novel chromosome:IWGSC2:6D:174725579:174726664:-1 gene:Traes_6DL_67CB4B24E transcript:Traes_6DL_67CB4B24E.1	0.988393	1.11925	1.01615	1.04126	0.709128	0.000118312	0.00188598	0.938794	1.12141	0.959867	1.00669	0.96405	0.125928	0.261864	58	6.48363	9.12939	43.1	2	2	2	9	411.505
gi|474100574	Proteasome subunit alpha type-2 [Triticum urartu]	TRAES3BF048900190CFD_t1	pep:novel chromosome:IWGSC2:3B:515798407:515803841:1 gene:TRAES3BF048900190CFD_g transcript:TRAES3BF048900190CFD_t1	0.969507	1.00011	1.01214	0.993919	0.935861	0.656815	0.750609	0.921618	1.02365	1.01315	0.98614	0.892986	0.690866	0.791511	235	25.8123	5.47803	55.74	6	11	11	90	411.443
gi|326510545	predicted protein [Hordeum vulgare subsp. vulgare]	Traes_7DS_98F9E4E55.1	pep:novel chromosome:IWGSC2:7D:114525078:114526591:1 gene:Traes_7DS_98F9E4E55 transcript:Traes_7DS_98F9E4E55.1	0.934694	0.942047	0.926407	0.934383	0.480491	0.000130656	0.00199664	0.938684	1.00126	0.932161	0.95737	0.700966	0.125045	0.260576	139	14.6342	10.3159	28.78	20	3	4	125	410.439
gi|474357580	Diaminopimelate epimerase, chloroplastic [Triticum urartu]	Traes_5DS_E5971A8AB.1	pep:novel scaffold:IWGSC2:IWGSC_CSS_5DS_scaff_2779880:814:5666:1 gene:Traes_5DS_E5971A8AB transcript:Traes_5DS_E5971A8AB.1 description:"diaminopimelate epimerase family protein"	1.00197	0.997598	0.984436	0.994668	0.943892	0.000675638	0.00586744	1.06911	1.10836	1.03474	1.07074	0.546502	0.420127	0.57	353	37.998	6.7417	30.03	5	9	9	39	410.345
gi|474060351*	Chlorophyll a-b binding protein 3C, chloroplastic [Triticum urartu]	Traes_1AL_6E5BA9C6F.1	pep:novel chromosome:IWGSC2:1A:215498740:215500283:-1 gene:Traes_1AL_6E5BA9C6F transcript:Traes_1AL_6E5BA9C6F.1	0.815444	0.839963	0.828986	0.828131	0.0155511	1.71899e-05	4.91429e-05	0.989306	0.891812	0.954982	0.945367	0.624507	0.608385	0.730112	265	28.0471	5.42725	43.02	22	1	7	703	409.046
gi|326509713	predicted protein [Hordeum vulgare subsp. vulgare]	Traes_7DS_B4756536E.1	pep:novel chromosome:IWGSC2:7D:167526265:167531302:1 gene:Traes_7DS_B4756536E transcript:Traes_7DS_B4756536E.1 description:"dehydratase family"	0.979775	0.979093	0.977326	0.978731	0.815665	8.25075e-06	0.000364141	1.00196	0.994223	1.02943	1.00854	0.949737	0.468987	0.61052	507	54.0262	5.74463	43.59	4	16	16	105	408.911
gi|568215140	ribosomal protein L17-like protein [Solanum tuberosum]	Traes_6BL_30EFB4704.1	pep:novel scaffold:IWGSC2:IWGSC_CSS_6BL_scaff_4401948:283:2678:1 gene:Traes_6BL_30EFB4704 transcript:Traes_6BL_30EFB4704.1	1.04293	1.02524	1.05436	1.04084	0.709128	0.00851677	0.0314801	1.07105	1.04533	1.04132	1.05257	0.653047	0.00485271	0.032246	140	15.005	10.4771	68.57	6	3	9	164	407.947
gi|530452549*	NADH-dependent glutamate synthase [Triticum turgidum]	Traes_3AL_822D8A43D.1	pep:novel scaffold:IWGSC2:IWGSC_CSS_3AL_scaff_491953:589:5373:-1 gene:Traes_3AL_822D8A43D transcript:Traes_3AL_822D8A43D.1	1.34153	1.36327	1.51657	1.34437	0.00412083	0.000575056	0.00072327	0.927991	0.900831	1.19744	1.00875	0.949737	0.930778	0.954835	1120	121.668	6.68311	32.59	1	2	30	127	406.601
gi|669031525	unnamed protein product [Triticum aestivum]	Traes_3B_BD1F09DAC1.1	pep:novel scaffold:IWGSC2:IWGSC_CSS_3B_scaff_10628813:8057:17113:1 gene:Traes_3B_BD1F09DAC1 transcript:Traes_3B_BD1F09DAC1.1	0.975217	0.968684	0.891821	0.94524	0.556551	0.110306	0.205529	0.97409	1.02968	1.0239	1.00922	0.949737	0.628806	0.744497	983	108.213	5.5542	42.93	6	6	33	130	405.575
gi|326497839	predicted protein [Hordeum vulgare subsp. vulgare]	Traes_6AS_9D53D6DD0.1	pep:novel chromosome:IWGSC2:6A:31040933:31047038:-1 gene:Traes_6AS_9D53D6DD0 transcript:Traes_6AS_9D53D6DD0.1	1.02013	0.988221	0.995212	1.00119	0.992003	0.908394	0.937564	1.03427	1.02962	0.984188	1.01603	0.900017	0.372535	0.529863	1227	135.67	5.65576	29.18	3	29	29	105	403.394
gi|475535512	O-methyltransferase ZRP4 [Aegilops tauschii]	Traes_7DL_5A19FE233.1	pep:novel chromosome:IWGSC2:7D:237882471:237884135:-1 gene:Traes_7DL_5A19FE233 transcript:Traes_7DL_5A19FE233.1	0.941517	1.01038	1.02375	0.991883	0.919794	0.765964	0.836549	0.989305	1.04725	1.03456	1.0237	0.844094	0.248963	0.408991	369	40.0394	5.75732	37.67	7	8	12	85	402.596
gi|189016844	class III peroxidase [Triticum aestivum]	Traes_4BS_A37887801.1	pep:novel scaffold:IWGSC2:IWGSC_CSS_4BS_scaff_4949097:209:1517:-1 gene:Traes_4BS_A37887801 transcript:Traes_4BS_A37887801.1	0.942866	1.05234	1.01091	1.00204	1	0.952104	0.96632	1.04056	0.985651	0.923459	0.983222	0.872886	0.645902	0.756559	317	32.9921	5.84619	32.81	1	2	8	88	402.53
gi|475437014	Peroxidase 2 [Aegilops tauschii]	Traes_7DL_6233C6F03.1	pep:novel scaffold:IWGSC2:IWGSC_CSS_7DL_scaff_3354471:515:1938:1 gene:Traes_7DL_6233C6F03 transcript:Traes_7DL_6233C6F03.1	0.737459	0.708873	0.630013	0.692115	0.000202292	0.000662661	0.0057973	1.07106	1.00688	0.903977	0.993971	0.946588	0.907367	0.940443	324	34.8977	8.01611	30.86	13	1	8	68	402.393
gi|32400796	AF475108_1acidic ribosomal protein, partial [Triticum aestivum]	Traes_1DL_43FED2619.1	pep:novel chromosome:IWGSC2:1D:95862087:95864063:-1 gene:Traes_1DL_43FED2619 transcript:Traes_1DL_43FED2619.1 description:"60S acidic ribosomal protein P2 "	1.05401	0.97116	0.935222	0.986798	0.879643	0.726447	0.806345	0.984738	1.01768	0.951226	0.984548	0.886285	0.465709	0.607188	112	11.3557	4.33545	58.93	1	1	6	69	402.379
gi|326493980	predicted protein [Hordeum vulgare subsp. vulgare]	Traes_1AS_F471D2A01.1	pep:novel chromosome:IWGSC2:1A:113673864:113680079:-1 gene:Traes_1AS_F471D2A01 transcript:Traes_1AS_F471D2A01.1	0.994634	0.997424	1.0063	0.999452	0.975986	0.883748	0.921291	1.00951	1.00618	0.983556	0.999747	0.986678	0.976768	0.983587	565	59.1127	6.72705	33.98	3	15	15	92	402.134
gi|153918944*	xylanase inhibitor [Triticum aestivum]	Traes_4BS_FF3F5B3C51.2	pep:novel chromosome:IWGSC2:4B:82595400:82596293:-1 gene:Traes_4BS_FF3F5B3C51 transcript:Traes_4BS_FF3F5B3C51.2	0.681322	0.618723	0.652737	0.650927	1.49594e-05	0.00237292	0.0135458	1.14388	1.03531	0.924486	1.03456	0.769209	0.439169	0.585757	297	32.8715	8.47021	33.67	1	2	9	42	402.129
gi|357167944	PREDICTED: isocitrate dehydrogenase [NADP] [Brachypodium distachyon]	Traes_2DL_434374F62.1	pep:novel chromosome:IWGSC2:2D:26919040:26923822:1 gene:Traes_2DL_434374F62 transcript:Traes_2DL_434374F62.1 description:"Isocitrate/isopropylmalate dehydrogenase family protein"	0.77385	1.06001	0.820144	0.884668	0.212578	0.263297	0.38754	0.884599	1.00933	0.989237	0.961054	0.726971	0.370794	0.528277	407	45.7194	8.85107	38.57	1	2	15	118	401.455
gi|474416303	Succinyl-CoA ligase [ADP-forming] subunit beta, mitochondrial [Triticum urartu]	Traes_6AL_055CBC57B.1	pep:novel scaffold:IWGSC2:IWGSC_CSS_6AL_scaff_5787138:2:2966:1 gene:Traes_6AL_055CBC57B transcript:Traes_6AL_055CBC57B.1	1.02687	1.04477	1.02543	1.03236	0.773194	0.00651814	0.0263488	1.05899	1.08025	1.06917	1.06947	0.557819	0.000347395	0.00630213	156	16.8632	9.94971	49.36	2	9	9	86	400.964
gi|474002108	Leucyl-tRNA synthetase, cytoplasmic [Triticum urartu]	Traes_3AS_D6CBEB7BA.1	pep:novel scaffold:IWGSC2:IWGSC_CSS_3AS_scaff_3432861:99:5778:-1 gene:Traes_3AS_D6CBEB7BA transcript:Traes_3AS_D6CBEB7BA.1	1.07121	1.05501	0.99326	1.03983	0.716129	0.168839	0.281828	0.959749	0.950563	1.01208	0.97413	0.812764	0.248264	0.408524	1094	122.918	6.45557	24.59	6	7	17	69	400.82
gi|326490930	predicted protein [Hordeum vulgare subsp. vulgare]	Traes_7AL_89E0BA362.2	pep:novel chromosome:IWGSC2:7A:139785669:139787982:-1 gene:Traes_7AL_89E0BA362 transcript:Traes_7AL_89E0BA362.2	1.00821	1.00487	1.0141	1.00906	0.945777	0.028324	0.0745475	1.0059	1.00095	0.956305	0.987717	0.906391	0.479594	0.619284	218	23.4151	9.56885	63.76	7	10	13	174	400.044
gi|473892634	hypothetical protein TRIUR3_32440 [Triticum urartu]	Traes_7DL_106F36D5F.1	pep:novel chromosome:IWGSC2:7D:45486937:45488727:1 gene:Traes_7DL_106F36D5F transcript:Traes_7DL_106F36D5F.1	1.09971	1.06598	1.03532	1.067	0.539198	0.0226935	0.063818	1.074	1.13638	1.04744	1.08594	0.466033	0.031073	0.103008	349	38.4252	8.86572	32.95	4	7	10	56	400.013
gi|126517972	serine/threonine-protein phosphatase PP2A-1 catalytic subunit [Triticum aestivum]	Traes_4BL_38075A63C.1	pep:novel chromosome:IWGSC2:4B:284858446:284864938:-1 gene:Traes_4BL_38075A63C transcript:Traes_4BL_38075A63C.1	0.925011	0.887642	0.90228	0.904978	0.306704	0.257037	0.380982	0.978038	1.00358	0.985756	0.989123	0.913094	0.192135	0.343184	313	35.5133	5.23682	33.87	7	4	7	23	399.516
gi|669029570	Unnamed protein product [Triticum aestivum]	TRAES3BF087500010CFD_t1	pep:novel chromosome:IWGSC2:3B:465997985:465998461:1 gene:TRAES3BF087500010CFD_g transcript:TRAES3BF087500010CFD_t1	0.806765	0.807216	0.819624	0.811201	0.0337442	1.4829e-06	0.00014145	1.1085	0.94619	1.05791	1.03753	0.749258	0.477528	0.617965	158	16.1889	4.98291	86.08	1	5	16	169	399.51
gi|473935893	Actin-depolymerizing factor 4 [Triticum urartu]	Traes_5BL_F421A6446.2	pep:novel scaffold:IWGSC2:IWGSC_CSS_5BL_scaff_10918238:1:1863:1 gene:Traes_5BL_F421A6446 transcript:Traes_5BL_F421A6446.2	0.928936	0.914751	0.994289	0.945992	0.5637	0.0921342	0.180484	1.19206	1.01771	1.08318	1.09765	0.407413	0.127203	0.263587	113	13.3775	5.17334	76.99	1	1	7	165	399.316
gi|20067419	glutathione transferase [Triticum aestivum]	Traes_5DL_D6E35133A.1	pep:novel chromosome:IWGSC2:5D:136890994:136891992:-1 gene:Traes_5DL_D6E35133A transcript:Traes_5DL_D6E35133A.1	1.02387	1.05418	1.0946	1.05755	0.595229	0.0483718	0.110794	0.855191	1.00651	0.911395	0.924366	0.498226	0.161936	0.307742	112	12.6796	5.52881	45.54	5	2	6	74	399.111
gi|157362217	chloroplastic glutathione reductase [Hordeum vulgare subsp. vulgare]	Traes_4AS_519B67360.1	pep:novel chromosome:IWGSC2:4A:2883205:2887862:1 gene:Traes_4AS_519B67360 transcript:Traes_4AS_519B67360.1 description:"glutathione reductase"	1.05778	0.951871	1.07666	1.02877	0.795049	0.499911	0.616446	0.994564	1.21428	0.807402	1.00541	0.978404	0.96548	0.977379	550	59.3278	8.19189	31.45	1	1	13	70	398.876
gi|110590380	6Chain 6, Structure Of Signal Recognition Particle Receptor (Sr) In Complex With Signal Recognition Particle (Srp) And Ribosome Nascent Chain Complex	Traes_6AL_A544534A2.1	pep:novel chromosome:IWGSC2:6A:179285525:179287571:-1 gene:Traes_6AL_A544534A2 transcript:Traes_6AL_A544534A2.1	0.932227	0.898797	0.930826	0.920617	0.397427	0.512308	0.626897	0.971261	0.930529	0.978932	0.960241	0.720449	0.239168	0.398546	123	14.1116	9.89111	45.53	3	5	7	57	396.684
gi|669027601	unnamed protein product [Triticum aestivum]	TRAES3BF105300040CFD_t1	pep:novel chromosome:IWGSC2:3B:54111324:54114763:-1 gene:TRAES3BF105300040CFD_g transcript:TRAES3BF105300040CFD_t1 description:"RAS 5"	0.936422	0.934364	0.962093	0.944293	0.549439	0.00335055	0.016864	1.11256	0.953558	1.01447	1.02686	0.82342	0.593023	0.717499	203	22.6993	5.46533	55.17	16	4	10	94	395.751
gi|90289618	alpha tubulin-1D [Triticum aestivum]	Traes_2DS_B77283745.1	pep:novel chromosome:IWGSC2:2D:44587447:44590708:-1 gene:Traes_2DS_B77283745 transcript:Traes_2DS_B77283745.1	0.885455	0.604926	0.850104	0.780162	0.0119242	0.0290818	0.0760008	1.03117	1.08214	1.20167	1.10499	0.375618	0.104083	0.230542	450	49.5795	5.09717	51.56	3	3	19	281	395.182
gi|475571381	Ferredoxin--NADP reductase, root isozyme, chloroplastic [Aegilops tauschii]	Traes_5DL_06E515CD3.2	pep:novel chromosome:IWGSC2:5D:137574426:137578269:1 gene:Traes_5DL_06E515CD3 transcript:Traes_5DL_06E515CD3.2	1.1104	1.10454	1.17535	1.1301	0.240213	0.0147815	0.0465236	0.986857	0.997355	0.970356	0.984856	0.886285	0.999514	0.999683	376	41.1235	8.54346	54.26	2	2	17	170	395.174
gi|670430927	PREDICTED: 60S ribosomal protein L18-3-like [Zea mays]	Traes_4BL_CE91DFE45.1	pep:novel chromosome:IWGSC2:4B:107240568:107243840:1 gene:Traes_4BL_CE91DFE45 transcript:Traes_4BL_CE91DFE45.1	1.03977	0.998909	1.01894	1.01921	0.869451	0.178815	0.293509	1.12199	0.841604	0.910149	0.957914	0.707446	0.644158	0.755264	257	28.9848	11.5757	32.3	2	2	6	65	394.915
gi|475588782	Putative acetyl-CoA acetyltransferase, cytosolic 2 [Aegilops tauschii]	Traes_5DL_FCF08AEA6.1	pep:novel chromosome:IWGSC2:5D:81636450:81642950:-1 gene:Traes_5DL_FCF08AEA6 transcript:Traes_5DL_FCF08AEA6.1	0.9193	0.912539	0.913099	0.914979	0.361853	0.000105256	0.00175843	1.064	1.06037	1.2459	1.12342	0.301927	0.00319976	0.0249979	398	40.8501	6.68311	47.74	2	5	13	80	394.526
gi|326498349	predicted protein [Hordeum vulgare subsp. vulgare]	Traes_2BL_3EB1B6A74.1	pep:novel chromosome:IWGSC2:2B:335296099:335298397:-1 gene:Traes_2BL_3EB1B6A74 transcript:Traes_2BL_3EB1B6A74.1	1.01851	1.03162	1.03798	1.02937	0.795049	0.00685783	0.0272196	0.948597	1.00138	0.988154	0.979377	0.846121	0.263286	0.424733	482	52.2627	6.85889	28.84	3	11	12	59	394.428
gi|326489825	predicted protein [Hordeum vulgare subsp. vulgare]	Traes_4AL_676AE86AF.1	pep:novel chromosome:IWGSC2:4A:172475008:172477621:-1 gene:Traes_4AL_676AE86AF transcript:Traes_4AL_676AE86AF.1	1.01317	0.937956	1.01073	0.987288	0.879643	0.00418569	0.0195376	1.1215	1.07623	1.09621	1.09798	0.407413	0.59105	0.715698	238	25.6765	9.36377	45.38	2	2	10	85	393.983
gi|669029033	unnamed protein product [Triticum aestivum]	TRAES3BF021900060CFD_t1	pep:novel chromosome:IWGSC2:3B:343951076:343955017:1 gene:TRAES3BF021900060CFD_g transcript:TRAES3BF021900060CFD_t1	1.24603	1.00497	0.979926	1.07697	0.480712	0.0393665	0.0954545	1.04543	0.986023	0.965581	0.99901	0.980008	0.984109	0.988455	351	40.7229	4.99561	29.63	5	10	10	29	393.837
gi|475538858	Aldehyde dehydrogenase family 2 member C4 [Aegilops tauschii]	Traes_1DL_1AEFC9365.1	pep:novel chromosome:IWGSC2:1D:105671420:105673146:-1 gene:Traes_1DL_1AEFC9365 transcript:Traes_1DL_1AEFC9365.1	1.2477	1.2373	1.23365	1.23955	0.0373464	0.00185849	0.011473	0.996954	1.04445	1.13351	1.0583	0.622418	0.876999	0.920911	254	28.1387	6.3667	47.24	2	1	10	67	392.278
gi|514709389	PREDICTED: phosphatase IMPL1, chloroplastic-like isoform X1 [Setaria italica]	Traes_3DL_8CF059E3E.1	pep:novel scaffold:IWGSC2:IWGSC_CSS_3DL_scaff_6954182:7:2294:1 gene:Traes_3DL_8CF059E3E transcript:Traes_3DL_8CF059E3E.1	1.11253	0.982048	1.05031	1.0483	0.661025	0.00199586	0.0119348	1.10511	1.09792	1.17186	1.12496	0.294444	0.116603	0.248679	79	8.92432	8.29443	29.11	2	1	1	4	392.105
gi|669027322	unnamed protein product [Triticum aestivum]	TRAES3BF033900100CFD_t1	pep:novel chromosome:IWGSC2:3B:26175813:26182203:-1 gene:TRAES3BF033900100CFD_g transcript:TRAES3BF033900100CFD_t1	1.12554	1.12612	1.10866	1.12011	0.276764	3.05288e-05	0.000781591	1.02299	1.07926	0.997962	1.0334	0.782628	0.237037	0.395887	610	65.2698	8.73389	26.89	4	5	13	63	391.56
gi|326492650	predicted protein [Hordeum vulgare subsp. vulgare]	Traes_6DS_2D4C9B4C6.1	pep:novel chromosome:IWGSC2:6D:78483666:78485689:-1 gene:Traes_6DS_2D4C9B4C6 transcript:Traes_6DS_2D4C9B4C6.1	1.02684	1.03777	1.03702	1.03388	0.758756	0.000656234	0.00575811	1.24101	1.14081	1.20574	1.19585	0.109028	0.00261905	0.0217849	137	15.7058	10.7114	31.39	6	2	5	89	391.52
gi|474151042	Coatomer subunit gamma-2 [Triticum urartu]	Traes_1BL_A39030355.2	pep:novel chromosome:IWGSC2:1B:199969098:199976324:-1 gene:Traes_1BL_A39030355 transcript:Traes_1BL_A39030355.2	1.00408	1.07739	0.9147	0.998723	0.975986	0.979638	0.985303	1.13155	1.02361	1.04674	1.0673	0.569269	0.109551	0.238106	890	98.758	5.13525	43.82	7	4	31	138	390.194
gi|326526175	predicted protein [Hordeum vulgare subsp. vulgare]	Traes_5DL_264309F34.1	pep:novel chromosome:IWGSC2:5D:59326269:59330579:1 gene:Traes_5DL_264309F34 transcript:Traes_5DL_264309F34.1	1.02149	1.0312	0.989641	1.01411	0.907413	0.323826	0.449133	0.843631	0.870092	0.899721	0.871148	0.241619	0.00135349	0.0146335	326	33.68	9.51025	46.01	2	1	9	84	390.05
gi|85375922	vacuolar ATP synthase subunit E [Triticum aestivum]	TRAES3BF081200010CFD_t1	pep:novel chromosome:IWGSC2:3B:433054100:433057755:1 gene:TRAES3BF081200010CFD_g transcript:TRAES3BF081200010CFD_t1	1.28638	0.93014	0.989013	1.06851	0.527177	0.567993	0.676559	0.951109	1.07185	1.13155	1.0515	0.659264	0.386784	0.54192	227	26.1317	6.87354	47.58	7	2	12	162	389.997
gi|474157243	T-complex protein 1 subunit eta [Triticum urartu]	Traes_6AS_C62370B4B.1	pep:novel chromosome:IWGSC2:6A:91642025:91647369:1 gene:Traes_6AS_C62370B4B transcript:Traes_6AS_C62370B4B.1 description:"TCP-1/cpn60 chaperonin family protein"	0.985746	0.977494	1.00919	0.99081	0.91176	0.387811	0.511489	1.04198	1.01702	1.06962	1.04288	0.716507	0.0477091	0.135454	557	59.9949	6.56592	52.24	3	23	23	108	389.921
gi|326498221*	predicted protein [Hordeum vulgare subsp. vulgare]	Traes_7DL_4A0BE5B2B.1*	pep:novel chromosome:IWGSC2:7D:235278556:235282277:-1 gene:Traes_7DL_4A0BE5B2B transcript:Traes_7DL_4A0BE5B2B.1	0.847227	0.840211	0.802579	0.830006	0.0586732	0.000253938	0.00309648	0.949574	0.993817	0.953301	0.965564	0.759766	0.0719321	0.180028	498	55.9109	6.41748	29.92	5	8	10	60	389.776
gi|40644754	putative SKP1 protein [Triticum aestivum]	Traes_7DS_13E1CAD60.1	pep:novel chromosome:IWGSC2:7D:3239442:3241470:-1 gene:Traes_7DS_13E1CAD60 transcript:Traes_7DS_13E1CAD60.1	0.962079	0.9559	0.912827	0.943602	0.549439	0.0219486	0.0621966	1.0296	1.00597	1.01374	1.01643	0.900017	0.0774001	0.188994	169	18.6442	4.56396	37.87	24	4	6	58	389.522
gi|326526511	predicted protein [Hordeum vulgare subsp. vulgare]	Traes_5BS_1012AD486.1	pep:known chromosome:IWGSC2:5B:23189178:23195408:1 gene:Traes_5BS_1012AD486 transcript:Traes_5BS_1012AD486.1 description:"Adenine phosphoribosyltransferase 1 "	0.896307	0.912713	0.864714	0.891245	0.238527	0.00151485	0.0101001	1.03913	0.986557	0.99404	1.00657	0.96405	0.709296	0.804831	237	25.2755	8.1626	51.48	3	9	9	83	389.119
gi|326532230*	predicted protein [Hordeum vulgare subsp. vulgare]	Traes_2DL_E1C8AA27A.2	pep:novel scaffold:IWGSC2:IWGSC_CSS_2DL_scaff_9841975:3661:5980:-1 gene:Traes_2DL_E1C8AA27A transcript:Traes_2DL_E1C8AA27A.2	1.15741	1.10171	1.09281	1.11731	0.288502	0.00438579	0.0201849	1.30753	1.46001	1.44289	1.40226	0.0677138	0.00348743	0.00399677	208	22.6155	4.85596	55.77	1	1	9	73	389.078
gi|669029898	unnamed protein product [Triticum aestivum]	Traes_3DL_18119233F.1	pep:novel chromosome:IWGSC2:3D:116276812:116283455:-1 gene:Traes_3DL_18119233F transcript:Traes_3DL_18119233F.1	1.05589	1.06387	0.973295	1.03102	0.780453	0.991335	0.993014	0.947151	0.996506	0.961235	0.968297	0.772961	0.127087	0.263532	736	82.956	6.03662	10.05	2	7	7	28	388.665
gi|474139643	Protein tas [Triticum urartu]	Traes_4AL_418A24628.2	pep:novel chromosome:IWGSC2:4A:117418896:117423499:-1 gene:Traes_4AL_418A24628 transcript:Traes_4AL_418A24628.2	1.0444	1.03113	1.0144	1.02998	0.787739	0.470059	0.589217	0.953482	0.912542	0.968154	0.944726	0.624507	0.753741	0.836171	405	45.6375	8.57275	22.47	6	7	7	22	388.421
gi|326528763	predicted protein [Hordeum vulgare subsp. vulgare]	Traes_2BL_0EFC246E7.1	pep:novel scaffold:IWGSC2:IWGSC_CSS_2BL_scaff_8075902:709:2136:-1 gene:Traes_2BL_0EFC246E7 transcript:Traes_2BL_0EFC246E7.1	0.961319	1.04725	1.17222	1.06026	0.582509	0.380724	0.504731	1.16416	1.0493	0.859507	1.02432	0.844094	0.797787	0.867141	127	14.0189	4.88135	78.74	1	2	10	78	387.539
gi|109716218	histone deacetylase HDAC2 [Triticum aestivum]	Traes_1BL_3EEA722DF.1	pep:novel chromosome:IWGSC2:1B:289146308:289148528:-1 gene:Traes_1BL_3EEA722DF transcript:Traes_1BL_3EEA722DF.1	0.962663	0.976497	0.964593	0.967918	0.728921	0.000785638	0.00643526	1.0467	1.08462	1.09567	1.07566	0.518808	0.909465	0.941627	269	28.8748	4.76709	37.92	4	5	11	72	387.426
gi|326508456	predicted protein [Hordeum vulgare subsp. vulgare]	Traes_4AL_609A9B6BE.1	pep:novel scaffold:IWGSC2:IWGSC_CSS_4AL_scaff_7085534:1472:3451:1 gene:Traes_4AL_609A9B6BE transcript:Traes_4AL_609A9B6BE.1	1.16936	1.1419	1.1247	1.14532	0.192478	0.000364967	0.00393154	1.04102	1.01556	1.08266	1.04641	0.697174	0.0765257	0.187401	364	37.5431	6.62451	22.25	1	3	7	58	387.277
gi|475608667	Putative DNA repair protein RAD23 [Aegilops tauschii]	Traes_7BS_995DAE6FC.1	pep:novel scaffold:IWGSC2:IWGSC_CSS_7BS_scaff_3159481:959:7183:-1 gene:Traes_7BS_995DAE6FC transcript:Traes_7BS_995DAE6FC.1	0.937557	0.951806	1.02116	0.970174	0.744546	0.312385	0.437784	1.00293	0.999308	1.01058	1.00427	0.985595	0.267908	0.429379	407	42.5386	4.69092	39.07	1	3	9	49	387.242
gi|474236855	40S ribosomal protein S9-2 [Triticum urartu]	Traes_2DS_6E564A7CF.1	pep:novel chromosome:IWGSC2:2D:60961102:60964925:-1 gene:Traes_2DS_6E564A7CF transcript:Traes_2DS_6E564A7CF.1	1.09063	1.07698	1.06144	1.07635	0.486377	0.000824197	0.00664074	1.17206	1.13537	1.1842	1.16388	0.174779	0.000366449	0.00650805	195	22.6652	10.1987	65.64	7	6	15	140	386.471
gi|669028997	unnamed protein product [Triticum aestivum]	TRAES3BF047600010CFD_t1	pep:novel chromosome:IWGSC2:3B:319795561:319802417:-1 gene:TRAES3BF047600010CFD_g transcript:TRAES3BF047600010CFD_t1	1.05062	1.05107	1.05171	1.05114	0.640912	8.78436e-09	7.42153e-06	0.993759	1.0489	0.969558	1.00407	0.985595	0.870758	0.918598	805	90.154	5.5415	33.04	14	23	23	97	386.381
gi|326495014	predicted protein [Hordeum vulgare subsp. vulgare]	Traes_5DL_9B33FEEAA.1	pep:novel chromosome:IWGSC2:5D:66844857:66856921:1 gene:Traes_5DL_9B33FEEAA transcript:Traes_5DL_9B33FEEAA.1	1.0103	1.08005	1.00874	1.03303	0.765962	0.232842	0.354265	1.102	1.008	0.983315	1.03111	0.796139	0.438116	0.585144	634	68.4227	8.77783	40.69	2	10	19	69	385.322
gi|475559550	hypothetical protein F775_28691 [Aegilops tauschii]	Traes_3AL_6BAEC5275.1	pep:novel chromosome:IWGSC2:3A:128404571:128405675:1 gene:Traes_3AL_6BAEC5275 transcript:Traes_3AL_6BAEC5275.1	0.958806	1.05959	0.958289	0.992229	0.919794	0.406362	0.530631	1.06853	1.01981	0.975623	1.02132	0.864937	2.06857e-05	0.00101103	188	20.4224	5.78271	45.74	1	1	8	73	384.763
gi|475603458	hypothetical protein F775_30524 [Aegilops tauschii]	Traes_3DL_2323F05CB.1	pep:novel chromosome:IWGSC2:3D:80288703:80292919:-1 gene:Traes_3DL_2323F05CB transcript:Traes_3DL_2323F05CB.1	0.996705	1.01601	1.00243	1.00505	0.976701	0.427788	0.550585	0.9887	0.929029	1.02256	0.980097	0.852808	0.506968	0.643392	170	17.8761	4.95752	49.41	4	5	5	26	383.943
gi|196051131	pathogenesis related protein 10 [Triticum aestivum]	Traes_4DL_5C688784F.1	pep:novel chromosome:IWGSC2:4D:73851473:73852730:-1 gene:Traes_4DL_5C688784F transcript:Traes_4DL_5C688784F.1	1.19141	1.01924	1.08992	1.10019	0.361985	0.115443	0.212556	1.19427	0.877867	0.898485	0.990206	0.919796	0.928265	0.954077	160	17.0526	5.31299	68.75	3	3	8	92	383.905
gi|475515312*	Histone H1 [Aegilops tauschii]	Traes_2DL_68D8EF127.2	pep:novel chromosome:IWGSC2:2D:28921744:28922235:1 gene:Traes_2DL_68D8EF127 transcript:Traes_2DL_68D8EF127.2	0.77496	0.860862	0.991768	0.875863	0.177298	0.120261	0.235897	0.754536	0.704189	0.718976	0.725923	0.0202734	4.89583e-05	0.000119778	145	15.265	10.6821	31.03	1	3	7	56	383.228
gi|326503600	predicted protein [Hordeum vulgare subsp. vulgare]	Traes_5AL_45BEDB1DF.5	pep:novel chromosome:IWGSC2:5A:45151306:45164979:1 gene:Traes_5AL_45BEDB1DF transcript:Traes_5AL_45BEDB1DF.5	0.991394	1.00342	1.0427	1.0125	0.915056	0.464834	0.584279	1.06049	1.01609	1.0685	1.04836	0.684423	0.041275	0.123783	513	57.2258	5.80811	42.11	3	14	14	66	382.739
gi|475555669	40S ribosomal protein S12 [Aegilops tauschii]	Traes_4BS_7700613D4.1	pep:novel scaffold:IWGSC2:IWGSC_CSS_4BS_scaff_4943086:1232:2006:1 gene:Traes_4BS_7700613D4 transcript:Traes_4BS_7700613D4.1	0.957106	0.999131	0.969084	0.975107	0.783912	0.117255	0.215156	1.00514	1.03115	0.997165	1.01115	0.935467	0.338272	0.500636	120	13.0006	6.65381	61.67	3	1	6	81	381.952
gi|475608922*	Malate dehydrogenase 1, mitochondrial [Aegilops tauschii]	Traes_3DL_2EC34A349.2	pep:novel chromosome:IWGSC2:3D:46369090:46372272:1 gene:Traes_3DL_2EC34A349 transcript:Traes_3DL_2EC34A349.2	1.45431	1.41772	1.38928	1.4134	0.00451641	5.86437e-05	0.000119592	1.63543	1.60188	1.55702	1.6046	0.000652939	1.23436e-05	3.72565e-05	200	20.8599	5.66846	67	1	1	10	92	381.628
gi|475602784	Peptidyl-prolyl cis-trans isomerase CYP37, chloroplastic [Aegilops tauschii]	Traes_2AS_18BA58F8D.1	pep:novel chromosome:IWGSC2:2A:70403846:70410156:1 gene:Traes_2AS_18BA58F8D transcript:Traes_2AS_18BA58F8D.1 description:"Cyclophilin-like peptidyl-prolyl cis-trans isomerase family protein"	1.00149	0.975357	1.08934	1.02206	0.846901	0.556985	0.665457	0.94229	0.947547	1.00242	0.964087	0.746612	0.135178	0.273034	459	48.6693	6.30322	31.37	4	13	13	70	381.177
gi|326515842	predicted protein [Hordeum vulgare subsp. vulgare]	Traes_2BS_CE0B2A211.1	pep:novel scaffold:IWGSC2:IWGSC_CSS_2BS_scaff_5216810:3883:5375:-1 gene:Traes_2BS_CE0B2A211 transcript:Traes_2BS_CE0B2A211.1 description:"Lactate/malate dehydrogenase family protein"	0.928652	1.06778	1.02573	1.00739	0.961216	0.866404	0.91027	1.00321	0.97444	0.858011	0.94522	0.624507	0.284719	0.448184	358	37.8448	7.06396	13.13	2	1	3	44	380.75
gi|326526505	predicted protein [Hordeum vulgare subsp. vulgare]	Traes_7DS_7EECD7F6A.1	pep:novel chromosome:IWGSC2:7D:131450691:131459771:-1 gene:Traes_7DS_7EECD7F6A transcript:Traes_7DS_7EECD7F6A.1	1.05054	1.01305	1.02363	1.02907	0.795049	0.0597545	0.130982	1.02584	1.04483	1.01978	1.03015	0.802927	0.0161899	0.0688334	583	63.8157	8.11865	46.31	1	5	22	101	380.661
gi|326527157	predicted protein [Hordeum vulgare subsp. vulgare]	Traes_6DL_29D1C52F2.1	pep:novel scaffold:IWGSC2:IWGSC_CSS_6DL_scaff_2821864:1520:2168:-1 gene:Traes_6DL_29D1C52F2 transcript:Traes_6DL_29D1C52F2.1	0.838366	0.940951	0.919869	0.899729	0.281132	0.247421	0.36988	1.13787	0.855554	0.860715	0.951379	0.662417	0.645136	0.75611	42	4.30207	4.43701	35.71	1	1	1	3	380.373
gi|326494136	predicted protein, partial [Hordeum vulgare subsp. vulgare]	Traes_3AL_CE7C379BA.2	pep:novel chromosome:IWGSC2:3A:165815043:165821083:-1 gene:Traes_3AL_CE7C379BA transcript:Traes_3AL_CE7C379BA.2 description:"ribophorin II (RPN2) family protein"	1.01644	1.0683	1.0114	1.03204	0.773194	0.152834	0.262065	0.913965	0.95727	1.06433	0.978522	0.846121	0.655898	0.763128	645	70.0332	6.49365	37.83	1	4	21	90	379.937
gi|475617779	hypothetical protein F775_30825 [Aegilops tauschii]	Traes_2AL_47B1A5BF2.1	pep:novel chromosome:IWGSC2:2A:199820560:199824581:-1 gene:Traes_2AL_47B1A5BF2 transcript:Traes_2AL_47B1A5BF2.1	0.97758	0.986175	0.956165	0.973307	0.768117	0.0402724	0.0970937	1.0937	0.953392	1.01752	1.02154	0.857972	0.623497	0.740731	210	22.9388	5.30029	77.14	8	4	23	256	379.493
gi|118748148	UCW116, putative lipase [Hordeum vulgare subsp. vulgare]	Traes_7DS_1FF53C667.1	pep:novel scaffold:IWGSC2:IWGSC_CSS_7DS_scaff_1713670:1:509:1 gene:Traes_7DS_1FF53C667 transcript:Traes_7DS_1FF53C667.1	0.936492	0.983665	0.899011	0.939723	0.521374	0.0696003	0.146744	0.923438	1.03616	1.09201	1.0172	0.892969	0.746101	0.831281	169	18.0558	8.06006	26.63	1	4	5	77	379.409
gi|474066813	ATP synthase subunit d, mitochondrial [Triticum urartu]	Traes_2AL_BA500D777.1	pep:novel scaffold:IWGSC2:IWGSC_CSS_2AL_scaff_6429906:428:2655:-1 gene:Traes_2AL_BA500D777 transcript:Traes_2AL_BA500D777.1 description:"ATP synthase D chain, mitochondrial"	0.995471	0.970294	0.985782	0.983849	0.855597	0.0923585	0.180744	0.975392	0.930306	0.959859	0.955186	0.688052	0.0275533	0.09546	167	19.518	6.13818	68.26	6	13	14	148	379.274
gi|326489985	predicted protein [Hordeum vulgare subsp. vulgare]	Traes_5BL_72CF62D05.1	pep:novel chromosome:IWGSC2:5B:217277634:217280280:1 gene:Traes_5BL_72CF62D05 transcript:Traes_5BL_72CF62D05.1	1.02013	1.03891	1.06813	1.04239	0.702159	0.038575	0.0938431	0.982991	0.935181	0.959911	0.959361	0.713941	0.042224	0.1258	255	26.6931	5.84619	50.59	3	11	11	84	378.619
gi|326529467	predicted protein [Hordeum vulgare subsp. vulgare]	Traes_1AS_6E5DECDA1.1	pep:novel chromosome:IWGSC2:1A:150871554:150874763:-1 gene:Traes_1AS_6E5DECDA1 transcript:Traes_1AS_6E5DECDA1.1	1.22127	1.14361	1.14042	1.16844	0.134244	0.00311137	0.0160145	0.914906	1.01511	0.867516	0.93251	0.550991	0.195782	0.348227	393	43.0182	8.06006	38.68	1	1	14	100	378.453
gi|474339813	ABC transporter C family member 2 [Triticum urartu]	Traes_2DL_5F40C7E14.1	pep:novel chromosome:IWGSC2:2D:132295852:132308235:-1 gene:Traes_2DL_5F40C7E14 transcript:Traes_2DL_5F40C7E14.1	1.02188	0.983461	1.03655	1.01397	0.907413	0.427436	0.550252	1.0325	1.02171	1.02356	1.02592	0.830292	0.00147021	0.0153619	1629	182.678	6.84424	27.01	35	26	32	100	378.05
gi|582044929	OChain O, Localization Of The Large Subunit Ribosomal Proteins Into A 5.5 A Cryo-em Map Of Triticum Aestivum Translating 80s Ribosome	Traes_5BL_8FD1FB0E1.1	pep:novel chromosome:IWGSC2:5B:221439987:221443004:1 gene:Traes_5BL_8FD1FB0E1 transcript:Traes_5BL_8FD1FB0E1.1	1.06896	1.08054	1.0514	1.06697	0.539198	0.00138534	0.00957112	1.02338	1.05301	1.02012	1.03217	0.789373	0.0371207	0.114459	206	23.529	10.3892	51.94	5	6	13	186	377.131
gi|326490722	predicted protein [Hordeum vulgare subsp. vulgare]	Traes_6DL_FDD2AE6F4.1	pep:novel chromosome:IWGSC2:6D:174706886:174708844:1 gene:Traes_6DL_FDD2AE6F4 transcript:Traes_6DL_FDD2AE6F4.1 description:"ribosomal protein L9"	0.981877	0.956396	0.963993	0.967422	0.721139	0.319517	0.445037	1.04732	1.03783	1.01264	1.0326	0.782628	0.524226	0.660335	130	14.7972	9.65674	60.77	3	8	8	40	376.915
gi|326532230	predicted protein [Hordeum vulgare subsp. vulgare]	Traes_2AL_B5A4D1EF4.1	pep:novel scaffold:IWGSC2:IWGSC_CSS_2AL_scaff_6331075:501:3200:-1 gene:Traes_2AL_B5A4D1EF4 transcript:Traes_2AL_B5A4D1EF4.1	1.03437	1.10552	1.00958	1.04982	0.647582	0.158163	0.268633	0.958196	1.01784	1.07582	1.01729	0.892969	0.637504	0.750586	229	25.2249	4.37354	42.79	1	3	8	60	376.725
gi|475537714	hypothetical protein F775_26433 [Aegilops tauschii]	Traes_1DL_E31CD9338.1	pep:novel scaffold:IWGSC2:IWGSC_CSS_1DL_scaff_2287265:1300:2881:-1 gene:Traes_1DL_E31CD9338 transcript:Traes_1DL_E31CD9338.1	1.11083	1.01095	1.11277	1.07818	0.475089	0.0806624	0.163145	1.23521	1.05602	1.05083	1.11402	0.337332	0.133106	0.270513	169	18.1985	7.25439	52.66	2	3	8	58	376.712
gi|474433849	Pto-interacting protein 1 [Triticum urartu]	Traes_1BS_629BAC470.2	pep:novel chromosome:IWGSC2:1B:78341200:78343337:1 gene:Traes_1BS_629BAC470 transcript:Traes_1BS_629BAC470.2	0.913978	0.899654	0.922069	0.9119	0.344756	0.000177151	0.0024308	0.913763	0.939188	0.995457	0.949469	0.649705	0.104413	0.230841	384	41.9956	8.79248	36.2	20	9	11	59	376.702
gi|669028441	unnamed protein product [Triticum aestivum]	TRAES3BF117900070CFD_t1	pep:novel chromosome:IWGSC2:3B:172991553:172995174:1 gene:TRAES3BF117900070CFD_g transcript:TRAES3BF117900070CFD_t1	0.933664	0.977624	0.952259	0.954516	0.629595	0.0233718	0.0651986	1.02672	1.10539	1.14447	1.09219	0.436075	0.0562472	0.1528	1002	113.4	5.43994	30.24	6	15	27	116	376.421
gi|475608667	Putative DNA repair protein RAD23 [Aegilops tauschii]	Traes_7DS_A033CB10E.1	pep:novel chromosome:IWGSC2:7D:37267706:37273646:1 gene:Traes_7DS_A033CB10E transcript:Traes_7DS_A033CB10E.1	1.01059	0.92658	1.00571	0.980962	0.831611	0.522947	0.635184	0.984696	0.923329	0.871021	0.926349	0.509758	0.0884209	0.206362	407	42.3966	4.729	42.01	1	4	12	65	375.69
gi|669029265	unnamed protein product [Triticum aestivum]	TRAES3BF020200010CFD_t1	pep:novel chromosome:IWGSC2:3B:411540647:411543227:-1 gene:TRAES3BF020200010CFD_g transcript:TRAES3BF020200010CFD_t1	0.874975	0.853026	0.848379	0.858793	0.122139	6.67647e-05	0.00130744	1.0099	0.946029	1.04916	1.0017	1	0.957615	0.973082	341	37.6864	6.85889	44.57	3	6	12	102	375.662
gi|669028283	unnamed protein product [Triticum aestivum]	TRAES3BF280100010CFD_t1	pep:novel chromosome:IWGSC2:3B:149713395:149716921:1 gene:TRAES3BF280100010CFD_g transcript:TRAES3BF280100010CFD_t1	1.05452	0.985147	1.0369	1.02552	0.817131	0.28746	0.413032	0.99495	1.00496	0.998113	0.99934	0.980008	0.834039	0.891471	306	32.5499	9.61279	56.21	3	8	14	127	375.333
gi|326498985	predicted protein [Hordeum vulgare subsp. vulgare]	Traes_5BL_A1D3A3447.1	pep:novel chromosome:IWGSC2:5B:88089194:88090267:1 gene:Traes_5BL_A1D3A3447 transcript:Traes_5BL_A1D3A3447.1	1.07764	1.08065	1.06574	1.07468	0.492083	0.575067	0.683195	0.963488	1.06076	0.967537	0.997262	0.966652	0.0333283	0.107648	149	16.7822	10.6675	34.9	5	3	6	56	375.164
gi|357114476	PREDICTED: putative lipid-binding protein AIR1 [Brachypodium distachyon]	Traes_4BL_251486C33.1*	pep:novel chromosome:IWGSC2:4B:311858334:311859464:1 gene:Traes_4BL_251486C33 transcript:Traes_4BL_251486C33.1	0.933524	0.86729	0.855056	0.88529	0.212578	0.539971	0.650915	1.28714	1.29439	1.27195	1.28313	0.0143775	0.000292426	0.00567019	148	14.4313	7.92822	32.43	1	2	3	22	374.613
gi|475615236	Exportin-2 [Aegilops tauschii]	Traes_3DS_463AD5880.1	pep:novel scaffold:IWGSC2:IWGSC_CSS_3DS_scaff_2586185:975:6466:-1 gene:Traes_3DS_463AD5880 transcript:Traes_3DS_463AD5880.1	0.866431	0.990103	1.02562	0.960718	0.674909	0.00594738	0.0248923	1.29033	0.955604	0.930675	1.05887	0.616384	0.0128211	0.059563	225	24.4429	5.60498	33.78	1	3	6	18	374.448
gi|669029239	unnamed protein product [Triticum aestivum]	TRAES3BF046400050CFD_t1	pep:novel chromosome:IWGSC2:3B:405436553:405437875:1 gene:TRAES3BF046400050CFD_g transcript:TRAES3BF046400050CFD_t1 description:"RNA-binding (RRM/RBD/RNP motifs) family protein"	1.05541	1.08428	1.04517	1.06162	0.56994	0.0062383	0.0257276	0.960416	1.03576	1.04745	1.01454	0.907079	0.62216	0.739886	440	43.9817	8.45557	43.41	2	11	12	52	374.442
gi|475421135	Glutathione-regulated potassium-efflux system protein kefC [Aegilops tauschii]	Traes_2AL_A2CBDB5F7.1	pep:novel chromosome:IWGSC2:2A:252361893:252371407:1 gene:Traes_2AL_A2CBDB5F7 transcript:Traes_2AL_A2CBDB5F7.1	1.02419	0.968076	0.938463	0.97691	0.799763	0.410328	0.534511	1.1114	1.08567	1.15551	1.11753	0.321244	0.00449764	0.0305385	1104	117.499	5.12256	22.55	3	4	17	76	374.05
gi|326503086	predicted protein [Hordeum vulgare subsp. vulgare]	Traes_7BL_4F404081A.1	pep:novel chromosome:IWGSC2:7B:115198211:115202005:1 gene:Traes_7BL_4F404081A transcript:Traes_7BL_4F404081A.1 description:"uridylyltransferase-related"	1.08487	1.02919	0.951951	1.02201	0.846901	0.000346709	0.00377613	1.11366	1.14475	1.18424	1.14755	0.218069	2.31574e-05	0.00108693	255	27.4475	5.50342	28.24	3	7	7	59	373.821
gi|475617779	hypothetical protein F775_30825 [Aegilops tauschii]	Traes_2BL_3B01B32B5.1	pep:novel chromosome:IWGSC2:2B:255528479:255529509:-1 gene:Traes_2BL_3B01B32B5 transcript:Traes_2BL_3B01B32B5.1	0.885711	0.978747	0.831111	0.898523	0.27618	0.078124	0.159484	0.933113	0.957789	0.919743	0.936882	0.575123	0.00479002	0.0319011	109	11.2429	4.64014	49.54	1	3	4	24	373.501
gi|474097201	Glycine cleavage system H protein, mitochondrial [Triticum urartu]	Traes_6BL_273879F2E.1	pep:novel chromosome:IWGSC2:6B:154899352:154900869:1 gene:Traes_6BL_273879F2E transcript:Traes_6BL_273879F2E.1	0.931434	0.987345	0.931955	0.950245	0.592653	0.0551073	0.123076	0.943138	0.869174	0.944713	0.919008	0.469907	0.0313785	0.103556	164	17.2585	5.14795	27.44	1	1	3	85	373.391
gi|721606759	PREDICTED: translational activator GCN1 isoform X2 [Brachypodium distachyon]	Traes_4AL_ACA5DBB90.1	pep:novel chromosome:IWGSC2:4A:132118694:132142112:1 gene:Traes_4AL_ACA5DBB90 transcript:Traes_4AL_ACA5DBB90.1 description:"ILITYHIA"	1.07152	1.05929	1.09802	1.07628	0.486377	0.00262117	0.01434	1.04514	1.0424	1.01644	1.03466	0.769209	0.0192692	0.076175	2621	286.489	7.32764	13.09	4	28	28	86	373.175
gi|514757031	PREDICTED: LOW QUALITY PROTEIN: 60S ribosomal protein L27-3-like [Setaria italica]	Traes_7AL_10D2723DC.1	pep:novel chromosome:IWGSC2:7A:87291340:87295729:1 gene:Traes_7AL_10D2723DC transcript:Traes_7AL_10D2723DC.1	1.13108	1.07	1.11452	1.1052	0.339125	0.00448451	0.0204325	1.05065	0.982313	0.912445	0.981803	0.866191	0.671991	0.776809	137	15.5687	10.5503	34.31	4	2	5	80	373.005
gi|669029414	unnamed protein product [Triticum aestivum]	Traes_6DS_752205EA5.1	pep:novel chromosome:IWGSC2:6D:57651561:57658097:-1 gene:Traes_6DS_752205EA5 transcript:Traes_6DS_752205EA5.1	0.969481	0.967159	1.00355	0.980062	0.823634	0.165283	0.277222	0.992047	0.966468	0.994717	0.984411	0.879585	0.15845	0.304046	188	20.3743	7.82568	53.19	3	6	6	44	372.632
gi|326488759	predicted protein [Hordeum vulgare subsp. vulgare]	Traes_6AS_1E3D8BB5A.1	pep:novel chromosome:IWGSC2:6A:29914446:29917551:1 gene:Traes_6AS_1E3D8BB5A transcript:Traes_6AS_1E3D8BB5A.1	0.921715	0.927097	0.889399	0.912737	0.350403	0.00176726	0.0111781	1.0657	0.811536	0.964917	0.947383	0.637067	0.515745	0.651734	348	37.1416	5.08447	53.45	5	3	16	81	372.255
gi|20067417	glutathione transferase [Triticum aestivum]	Traes_5BL_051A88B95.2	pep:novel chromosome:IWGSC2:5B:234599438:234600755:1 gene:Traes_5BL_051A88B95 transcript:Traes_5BL_051A88B95.2	1.11748	1.09025	1.0818	1.09651	0.376205	0.000856982	0.00677566	0.99092	0.97882	0.991408	0.98705	0.899688	0.0346625	0.109799	226	25.402	7.54736	34.96	5	4	9	117	370.693
gi|115383187	plasma membrane intrinsic protein [Triticum aestivum]	Traes_2BL_DE8AF64BB.1	pep:novel scaffold:IWGSC2:IWGSC_CSS_2BL_scaff_7938574:2324:2812:1 gene:Traes_2BL_DE8AF64BB transcript:Traes_2BL_DE8AF64BB.1	0.944724	0.929157	0.857519	0.910467	0.333619	0.0289899	0.075794	0.986508	1.05849	1.04056	1.02852	0.809737	0.257826	0.418781	58	6.27221	4.43701	58.62	1	2	3	102	370.036
gi|326519578	predicted protein [Hordeum vulgare subsp. vulgare]	Traes_5DL_EECA43030.1	pep:novel scaffold:IWGSC2:IWGSC_CSS_5DL_scaff_4595632:2632:6882:-1 gene:Traes_5DL_EECA43030 transcript:Traes_5DL_EECA43030.1	1.05043	0.974257	1.00877	1.01116	0.930388	0.639129	0.738532	1.01029	1.05058	1.03689	1.03259	0.782628	0.0511008	0.142957	249	27.1498	6.15088	53.82	3	13	13	113	369.679
gi|475603254	60S ribosomal protein L19-2 [Aegilops tauschii]	Traes_2AS_E1D0B2CE3.2	pep:novel chromosome:IWGSC2:2A:208626595:208627811:-1 gene:Traes_2AS_E1D0B2CE3 transcript:Traes_2AS_E1D0B2CE3.2	0.954758	1.06639	1.08875	1.03663	0.737311	0.426655	0.549365	0.87117	0.968914	0.900397	0.913494	0.436939	0.0404804	0.122581	114	13.2843	11.0923	39.47	3	1	4	82	368.834
gi|326509597	predicted protein [Hordeum vulgare subsp. vulgare]	Traes_7DL_799944107.1	pep:novel scaffold:IWGSC2:IWGSC_CSS_7DL_scaff_3319104:300:3692:-1 gene:Traes_7DL_799944107 transcript:Traes_7DL_799944107.1	0.923894	0.909756	0.952474	0.928708	0.447613	0.00475987	0.021423	0.960397	0.951393	0.980539	0.96411	0.746612	0.0140811	0.0627548	204	22.8044	5.2749	24.51	1	2	3	41	368.258
gi|332278196*	RecName: Full=Non-specific lipid-transfer protein 2G; Short=LTP2G; AltName: Full=7 kDa lipid transfer protein 1; AltName: Full=Lipid transfer protein 2 isoform 1; Short=LTP2-1; Flags: Precursor [Triticum aestivum]	Traes_4BL_AB3EBF1FD.2	pep:novel chromosome:IWGSC2:4B:316381315:316382316:1 gene:Traes_4BL_AB3EBF1FD transcript:Traes_4BL_AB3EBF1FD.2 description:"Non-specific lipid-transfer protein 2G"	0.594745	0.634336	0.623204	0.617428	1.12854e-06	5.3746e-06	2.10588e-05	1.12791	1.16639	1.05494	1.11641	0.329217	0.594934	0.718635	96	9.8248	8.51416	34.38	3	2	3	16	367.242
gi|110816408	RecName: Full=60S ribosomal protein L30 [Triticum aestivum]	Traes_1AL_AAE6A473E.1	pep:novel chromosome:IWGSC2:1A:220260366:220262613:-1 gene:Traes_1AL_AAE6A473E transcript:Traes_1AL_AAE6A473E.1 description:"60S ribosomal protein L30 "	0.989578	1.05852	1.06366	1.03725	0.737311	0.124636	0.225275	1.23734	0.889975	1.03715	1.05482	0.640704	0.23837	0.397665	112	12.3445	9.5542	56.25	5	1	7	68	367
gi|475467432	hypothetical protein F775_29386 [Aegilops tauschii]	Traes_5AS_C2BDC0F9F.1	pep:novel scaffold:IWGSC2:IWGSC_CSS_5AS_scaff_1501610:3159:6616:-1 gene:Traes_5AS_C2BDC0F9F transcript:Traes_5AS_C2BDC0F9F.1 description:"Cysteine proteinases superfamily protein"	1.02663	0.829985	0.797704	0.884772	0.212578	0.167943	0.280966	0.972146	0.913355	0.827211	0.904237	0.389698	0.0519567	0.14494	310	34.4295	7.15186	11.29	3	3	3	11	366.79
gi|475570681	60S ribosomal protein L19-2 [Aegilops tauschii]	Traes_2BS_CB8DF8A02.1	pep:novel scaffold:IWGSC2:IWGSC_CSS_2BS_scaff_5182711:3:1478:1 gene:Traes_2BS_CB8DF8A02 transcript:Traes_2BS_CB8DF8A02.1	0.965604	0.996086	0.963858	0.975183	0.783912	0.0766747	0.157286	0.82893	0.899029	0.866892	0.86495	0.219177	0.00263124	0.0217639	116	13.4764	11.0923	38.79	2	1	4	74	366.37
gi|283806363	3-ketoacyl-CoA thiolase-like protein [Triticum aestivum]	Traes_6DL_7960654CF.2	pep:novel chromosome:IWGSC2:6D:174755146:174758682:-1 gene:Traes_6DL_7960654CF transcript:Traes_6DL_7960654CF.2	1.03913	1.0887	0.900493	1.00944	0.945777	0.0621147	0.134955	1.1584	1.03541	1.1915	1.12844	0.283479	0.00711829	0.0408318	492	51.566	9.01221	45.33	2	2	17	195	365.822
gi|721667460	PREDICTED: alcohol dehydrogenase class-3 [Brachypodium distachyon]	Traes_6DL_FD8A6A45F.1	pep:novel chromosome:IWGSC2:6D:171708546:171712658:1 gene:Traes_6DL_FD8A6A45F transcript:Traes_6DL_FD8A6A45F.1 description:"GroES-like zinc-binding dehydrogenase family protein"	0.984013	1.01249	0.979956	0.992153	0.919794	0.992924	0.994269	1.01211	1.05935	0.990611	1.02069	0.864937	0.0843296	0.19981	381	40.6303	6.81494	38.85	2	12	12	128	364.584
gi|475548802*	Aminotransferase ybdL [Aegilops tauschii]	Traes_5DL_42668D86E.2	pep:novel scaffold:IWGSC2:IWGSC_CSS_5DL_scaff_4607003:2147:4453:1 gene:Traes_5DL_42668D86E transcript:Traes_5DL_42668D86E.2 description:"Pyridoxal phosphate (PLP)-dependent transferases superfamily protein"	0.780919	0.771697	0.819367	0.790661	0.0176065	0.000137387	0.00204148	1.01834	1.03103	0.940437	0.996602	0.966652	0.910281	0.942142	368	40.3405	5.49072	44.84	4	12	12	68	364.097
gi|474060403	60S ribosomal protein L17-1 [Triticum urartu]	Traes_5DL_4211ABEC3.1	pep:novel chromosome:IWGSC2:5D:60219395:60222256:-1 gene:Traes_5DL_4211ABEC3 transcript:Traes_5DL_4211ABEC3.1	1.0096	1.00563	1.06844	1.02789	0.802386	0.241592	0.364019	0.95164	0.93019	0.962293	0.948041	0.643376	0.00531449	0.0341629	170	19.4733	10.272	51.76	2	4	9	183	363.883
gi|475569984	Monothiol glutaredoxin-S11 [Aegilops tauschii]	Traes_1AL_B649BCDF6.1	pep:novel chromosome:IWGSC2:1A:84704679:84708389:1 gene:Traes_1AL_B649BCDF6 transcript:Traes_1AL_B649BCDF6.1	0.98022	0.984987	0.997471	0.98756	0.887668	0.0728644	0.151519	1.09644	1.06007	1.04544	1.06732	0.569269	0.0113364	0.0550439	489	53.0399	5.19873	57.06	1	9	18	44	363.878
gi|475564841*	Glyoxysomal fatty acid beta-oxidation multifunctional protein MFP-a [Aegilops tauschii]	Traes_1DL_DD2D363B3.1	pep:novel chromosome:IWGSC2:1D:88621097:88624136:-1 gene:Traes_1DL_DD2D363B3 transcript:Traes_1DL_DD2D363B3.1	1.33517	1.27107	1.26618	1.29388	0.00145524	6.38785e-08	9.12857e-07	1.14362	1.01657	1.14455	1.10158	0.389028	0.897405	0.93454	270	30.1102	8.104	22.22	1	4	4	5	362.598
gi|326531490	predicted protein, partial [Hordeum vulgare subsp. vulgare]	Traes_6AL_75C8ECE98.1	pep:novel scaffold:IWGSC2:IWGSC_CSS_6AL_scaff_5729103:1:338:-1 gene:Traes_6AL_75C8ECE98 transcript:Traes_6AL_75C8ECE98.1	1.01631	1.00221	0.966967	0.995159	0.943892	0.0965362	0.186513	1.13871	1.04216	1.12605	1.10231	0.389028	0.0154941	0.0669825	75	8.03329	9.979	56	1	3	3	21	361.811
gi|474451597	Histone H2A.4 [Triticum urartu]	Traes_2BS_CAA1398DB.1	pep:known chromosome:IWGSC2:2B:210641724:210642838:-1 gene:Traes_2BS_CAA1398DB transcript:Traes_2BS_CAA1398DB.1 description:"Histone H2A.4 "	0.90198	0.91981	0.881162	0.900984	0.286138	0.000893844	0.00700158	0.90052	0.927998	0.931663	0.92006	0.475511	0.00124254	0.0138387	135	14.0656	10.0522	46.67	17	4	6	146	361.574
gi|475488651	DEAD-box ATP-dependent RNA helicase 37 [Aegilops tauschii]	Traes_5BL_D8099BFB6.1	pep:novel scaffold:IWGSC2:IWGSC_CSS_5BL_scaff_10603915:2:5059:1 gene:Traes_5BL_D8099BFB6 transcript:Traes_5BL_D8099BFB6.1	0.954823	1.15655	1.12953	1.0803	0.463965	0.0359622	0.0890995	0.947546	0.920441	0.823355	0.897114	0.354898	0.0476965	0.135484	634	67.0175	7.82568	40.38	6	1	22	128	361.266
gi|669028026	unnamed protein product [Triticum aestivum]	TRAES3BF096900050CFD_t1	pep:novel chromosome:IWGSC2:3B:106254273:106257596:1 gene:TRAES3BF096900050CFD_g transcript:TRAES3BF096900050CFD_t1	1.91109	1.79895	0.783805	1.49795	8.54648e-05	0.0119225	0.0396343	1.68636	1.03052	0.823352	1.18008	0.138706	0.696045	0.795442	534	58.0183	7.48877	15.17	5	3	7	18	360.082
gi|326500870	predicted protein [Hordeum vulgare subsp. vulgare]	Traes_2DS_090AF6B73.1	pep:novel scaffold:IWGSC2:IWGSC_CSS_2DS_scaff_1144194:1:987:-1 gene:Traes_2DS_090AF6B73 transcript:Traes_2DS_090AF6B73.1	1.02274	0.873322	0.864344	0.920135	0.391372	0.194975	0.311981	0.603832	0.956911	0.890391	0.817045	0.0880376	0.166489	0.313173	222	23.2253	5.13525	41.89	1	3	6	50	359.11
gi|75298015	RecName: Full=Fructan 1-exohydrolase w1; Flags: Precursor [Triticum aestivum]	Traes_6AS_1A94E971B.1 *	pep:novel chromosome:IWGSC2:6A:12608961:12613082:1 gene:Traes_6AS_1A94E971B transcript:Traes_6AS_1A94E971B.1description:"Fructan 1-exohydrolase w1 {ECO\x3a0000312 "	1.25436	1.26109	1.27416	1.26126	0.0161917	1.30816e-06	8.31746e-06	0.998376	1.01005	1.09323	1.03389	0.775907	0.319905	0.482509	597	66.6329	5.16064	25.46	7	5	13	69	358.888
gi|326491063	predicted protein [Hordeum vulgare subsp. vulgare]	Traes_5DL_449478BCB.1	pep:novel scaffold:IWGSC2:IWGSC_CSS_5DL_scaff_4534720:17641:20856:1 gene:Traes_5DL_449478BCB transcript:Traes_5DL_449478BCB.1	0.970005	0.971517	0.9417	0.961074	0.674909	0.0159401	0.048534	1.01357	1.09742	0.941208	1.0174	0.892969	0.719499	0.806472	153	17.276	6.56592	47.71	2	3	5	28	358.539
gi|474163439	26S proteasome non-ATPase regulatory subunit 11 [Triticum urartu]	Traes_2BL_7A2ACA0CB.1	pep:novel scaffold:IWGSC2:IWGSC_CSS_2BL_scaff_7953172:11362:14994:-1 gene:Traes_2BL_7A2ACA0CB transcript:Traes_2BL_7A2ACA0CB.1	1.16118	1.2007	1.09094	1.15094	0.175627	0.0092884	0.0332919	1.05222	1.19142	1.14619	1.12994	0.27634	0.0338743	0.108936	426	47.597	5.85889	44.13	3	3	14	88	358.435
gi|573922541*	PREDICTED: probable aquaporin PIP2-2-like [Oryza brachyantha]	Traes_6BL_742F10EF3.1	pep:novel chromosome:IWGSC2:6B:72942398:72945145:1 gene:Traes_6BL_742F10EF3 transcript:Traes_6BL_742F10EF3.1	0.744038	0.755026	0.774982	0.758015	0.00508495	1.1665e-05	0.000450894	1.02829	0.949223	0.992422	0.989977	0.919796	0.683662	0.785693	223	23.8595	7.37158	30.94	2	6	6	84	358.276
gi|474065963	Eukaryotic translation initiation factor 3 subunit B [Triticum urartu]	Traes_5AL_DF832FC5A.1	pep:novel chromosome:IWGSC2:5A:122588395:122592849:1 gene:Traes_5AL_DF832FC5A transcript:Traes_5AL_DF832FC5A.1	0.979316	0.914518	0.901261	0.931698	0.467205	0.0472297	0.109065	0.851703	0.927295	0.738971	0.839323	0.137869	0.0425333	0.126086	665	77.1078	5.79541	37.89	7	7	20	110	357.604
gi|669028395	unnamed protein product [Triticum aestivum]	TRAES3BF089800050CFD_t1	pep:novel chromosome:IWGSC2:3B:166100164:166101548:-1 gene:TRAES3BF089800050CFD_g transcript:TRAES3BF089800050CFD_t1	1.04442	0.989571	1.01276	1.01558	0.892175	0.382442	0.506667	1.05059	1.08957	1.13383	1.09133	0.440978	0.0191287	0.0758734	352	37.1407	6.52197	16.76	20	3	5	50	355.899
gi|474401940	Heterogeneous nuclear ribonucleoprotein 27C [Triticum urartu]	Traes_7AL_5D4028AF1.1	pep:novel scaffold:IWGSC2:IWGSC_CSS_7AL_scaff_4461963:49:5508:-1 gene:Traes_7AL_5D4028AF1 transcript:Traes_7AL_5D4028AF1.1	1.06222	1.15637	1.11041	1.10966	0.317311	0.000591611	0.00540771	1.01577	0.85799	0.876543	0.916769	0.458791	0.836976	0.893318	234	25.6152	4.70361	46.15	3	8	9	37	355.232
gi|474019333	Fumarate hydratase 2, chloroplastic [Triticum urartu]	Traes_4BL_C3267759F.2	pep:novel chromosome:IWGSC2:4B:70622784:70632802:-1 gene:Traes_4BL_C3267759F transcript:Traes_4BL_C3267759F.2	1.15471	1.11524	1.1012	1.12372	0.261673	0.298444	0.424482	1.13444	1.17755	1.06938	1.12713	0.2871	0.231675	0.390239	494	53.1404	7.60596	52.63	2	1	20	177	355.112
gi|295917894	beta-cyanoalanine synthase [Triticum aestivum]	Traes_5BL_F1E1934A0.1	pep:novel chromosome:IWGSC2:5B:192868777:192872401:1 gene:Traes_5BL_F1E1934A0 transcript:Traes_5BL_F1E1934A0.1 description:"cysteine synthase C1"	1.03488	1.04876	1.08258	1.05541	0.614589	0.0173722	0.0524716	1.01158	1.04046	1.00754	1.01986	0.871921	0.127851	0.264653	378	40.1628	6.81494	32.01	4	12	13	121	354.69
gi|146231063*	hypersensitive response protein [Triticum aestivum]	Traes_4BL_4DB9F4DFF.1	pep:novel chromosome:IWGSC2:4B:300368317:300373331:-1 gene:Traes_4BL_4DB9F4DFF transcript:Traes_4BL_4DB9F4DFF.1	0.780777	0.806166	0.7893	0.792081	0.0182204	9.85922e-06	0.000410616	0.89684	0.897778	0.966711	0.920443	0.475511	0.0263237	0.0929421	284	31.291	5.43994	44.01	5	8	13	104	354.223
gi|473878284	Importin subunit alpha-1a [Triticum urartu]	TRAES3BF077900050CFD_t1	pep:novel chromosome:IWGSC2:3B:202766039:202769825:1 gene:TRAES3BF077900050CFD_g transcript:TRAES3BF077900050CFD_t1	0.982299	0.957234	0.973004	0.970846	0.752385	0.0163301	0.0499358	1.0357	0.991208	1.03956	1.02216	0.857972	0.226437	0.38415	524	57.2813	5.18604	43.51	4	12	15	79	354.173
gi|669027670	unnamed protein product [Triticum aestivum]	Traes_3AS_4BDACA78E.1	pep:novel scaffold:IWGSC2:IWGSC_CSS_3AS_scaff_3374798:142:7688:1 gene:Traes_3AS_4BDACA78E transcript:Traes_3AS_4BDACA78E.1	0.959627	1.02069	0.92954	0.969951	0.744546	0.325158	0.45077	1.03841	1.02006	0.879454	0.979308	0.846121	0.701374	0.799061	573	65.9093	6.93213	25.65	3	1	12	59	353.888
gi|475589243	Phosphoglycolate phosphatase [Aegilops tauschii]	Traes_2DL_C795EACF1.1	pep:novel chromosome:IWGSC2:2D:114402330:114407560:-1 gene:Traes_2DL_C795EACF1 transcript:Traes_2DL_C795EACF1.1	0.92081	0.913931	0.91395	0.91623	0.367655	0.344705	0.470479	1.09402	1.03247	1.02809	1.05153	0.659264	0.242548	0.402251	359	38.7337	5.64307	44.29	2	12	13	91	353.492
gi|669027670	unnamed protein product [Triticum aestivum]	TRAES3BF175400030CFD_t1	pep:novel chromosome:IWGSC2:3B:59545482:59554654:1 gene:TRAES3BF175400030CFD_g transcript:TRAES3BF175400030CFD_t1	0.923486	0.861934	0.938967	0.908129	0.322694	0.017466	0.0527011	1.12631	1.01221	0.993265	1.04393	0.710036	0.350059	0.511046	706	80.7181	6.99072	23.09	5	3	14	64	352.236
gi|475589778	Mitochondrial uncoupling protein 3 [Aegilops tauschii]	Traes_4BS_2E2CB7DC0.1	pep:novel scaffold:IWGSC2:IWGSC_CSS_4BS_scaff_4897750:72:4060:-1 gene:Traes_4BS_2E2CB7DC0 transcript:Traes_4BS_2E2CB7DC0.1	1.05475	1.07833	0.988009	1.04036	0.716129	0.209903	0.328491	1.31454	1.17722	1.16793	1.2199	0.0746704	0.00973872	0.0498225	304	32.3192	9.53955	52.63	2	1	14	93	351.609
gi|11466807*	photosystem II protein V [Oryza sativa Japonica Group]	Traes_1AL_08A2F5FA4.1	pep:known scaffold:IWGSC2:IWGSC_CSS_1AL_scaff_3915321:47:298:-1 gene:Traes_1AL_08A2F5FA4 transcript:Traes_1AL_08A2F5FA4.1 description:"Cytochrome b559 subunit alpha"	0.970201	0.94296	0.947962	0.953708	0.622144	0.00522727	0.0227644	1.35906	1.32496	1.27788	1.31776	0.00391152	0.000169768	0.000307619	83	9.43871	4.77979	45.78	24	5	5	95	351.314
gi|474062663*	Peroxidase 72 [Triticum urartu]	Traes_3AS_F441DDE21.1	pep:novel scaffold:IWGSC2:IWGSC_CSS_3AS_scaff_3418817:1730:3747:-1 gene:Traes_3AS_F441DDE21 transcript:Traes_3AS_F441DDE21.1	0.746705	0.82132	0.78644	0.781081	0.0337442	0.00055604	0.000701577	1.00406	0.87927	1.01102	0.964784	0.753183	0.456886	0.599385	335	35.8162	8.23584	32.54	4	3	8	48	350.301
gi|669028928	unnamed protein product [Triticum aestivum]	Traes_3AS_205DD4791.2	pep:novel scaffold:IWGSC2:IWGSC_CSS_3AS_scaff_2798753:2:2022:1 gene:Traes_3AS_205DD4791 transcript:Traes_3AS_205DD4791.2	0.903046	0.888363	0.7937	0.861703	0.130824	0.00578056	0.0243318	0.95224	0.918908	0.996811	0.955986	0.694501	0.0238033	0.0879279	236	25.4992	5.18604	57.2	1	1	9	71	350.269
gi|475572235	Luminal-binding protein 4 [Aegilops tauschii]	Traes_6DS_A593093E1.2	pep:novel scaffold:IWGSC2:IWGSC_CSS_6DS_scaff_976402:695:4101:-1 gene:Traes_6DS_A593093E1 transcript:Traes_6DS_A593093E1.2	1.0507	1.03433	1.05678	1.04727	0.667797	4.27767e-05	0.000973005	1.01427	1.00776	1.02286	1.01496	0.907079	0.0442818	0.12907	660	72.6133	5.16064	62.73	5	31	38	691	350.11
gi|193074379*	class III peroxidase [Triticum aestivum]	Traes_2BS_990895438.1	pep:novel chromosome:IWGSC2:2B:26833988:26835666:1 gene:Traes_2BS_990895438 transcript:Traes_2BS_990895438.1	0.843923	0.829123	0.782111	0.818386	0.0416664	0.000620703	0.00077625	1.00763	1.03879	0.978896	1.00844	0.956888	0.0527898	0.146504	321	33.6128	8.41162	31.46	18	1	9	177	350.096
gi|475574510	Acetylornithine deacetylase [Aegilops tauschii]	Traes_6DL_275FA4D5F.1	pep:novel chromosome:IWGSC2:6D:112920361:112924358:1 gene:Traes_6DL_275FA4D5F transcript:Traes_6DL_275FA4D5F.1 description:"Peptidase M20/M25/M40 family protein"	1.0074	0.936954	1.10143	1.01526	0.899786	0.764767	0.835859	0.981041	0.958319	0.980665	0.973342	0.806111	0.0238284	0.0879656	446	48.7018	5.43994	55.83	1	3	18	75	349.412
gi|326518374	predicted protein, partial [Hordeum vulgare subsp. vulgare]	Traes_4DL_78052B65C.1	pep:novel scaffold:IWGSC2:IWGSC_CSS_4DL_scaff_14320985:3572:5932:-1 gene:Traes_4DL_78052B65C transcript:Traes_4DL_78052B65C.1	0.804574	0.891392	0.859205	0.851724	0.103524	0.00144497	0.0097775	1.08879	0.970577	0.835724	0.965031	0.753183	0.823873	0.885566	346	37.21	8.1626	28.32	5	7	7	16	349.275
gi|475574510	Acetylornithine deacetylase [Aegilops tauschii]	Traes_6AL_F717679DE.1	pep:novel chromosome:IWGSC2:6A:170392582:170396280:-1 gene:Traes_6AL_F717679DE transcript:Traes_6AL_F717679DE.1 description:"Peptidase M20/M25/M40 family protein"	1.17856	1.09183	1.25923	1.17654	0.11582	0.0217233	0.0618247	1.0998	0.980527	0.94427	1.0082	0.956888	0.869928	0.918214	446	48.8059	5.37646	55.83	1	3	18	83	348.767
gi|1568639	Cu/Zn superoxide dismutase (chloroplast) [Triticum aestivum]	Traes_7BL_A42D6C984.1	pep:novel chromosome:IWGSC2:7B:66206631:66207673:1 gene:Traes_7BL_A42D6C984 transcript:Traes_7BL_A42D6C984.1	0.937171	0.930518	0.842149	0.90328	0.296313	0.0342438	0.0858855	0.999501	0.913061	0.89208	0.934881	0.563007	0.118675	0.251287	108	10.9357	7.44482	28.7	2	3	3	25	348.532
gi|669031847	unnamed protein product [Triticum aestivum]	Traes_3AL_604DF865E.2	pep:novel scaffold:IWGSC2:IWGSC_CSS_3AL_scaff_4449951:496:7439:-1 gene:Traes_3AL_604DF865E transcript:Traes_3AL_604DF865E.2	0.992021	0.996675	0.972407	0.987034	0.879643	0.156168	0.266007	0.982714	0.991177	0.983926	0.985939	0.892986	0.00599883	0.0367638	997	112.133	7.59131	20.46	11	17	18	77	348.368
gi|326505562	predicted protein [Hordeum vulgare subsp. vulgare]	Traes_2DL_C6C4CFB34.1	pep:novel chromosome:IWGSC2:2D:139418870:139423384:-1 gene:Traes_2DL_C6C4CFB34 transcript:Traes_2DL_C6C4CFB34.1	0.92852	0.932934	0.939394	0.933616	0.480491	3.02524e-05	0.000784706	0.994139	1.06097	1.08961	1.04824	0.684423	0.163314	0.309465	310	34.7625	6.59521	47.1	4	11	11	72	348.367
gi|473965096	hypothetical protein TRIUR3_26221 [Triticum urartu]	Traes_1AS_A29124227.1	pep:novel chromosome:IWGSC2:1A:158284160:158285737:-1 gene:Traes_1AS_A29124227 transcript:Traes_1AS_A29124227.1 description:"Rubber elongation factor protein (REF)"	1.20505	1.18304	1.20852	1.19887	0.0795195	0.242159	0.36478	1.02762	0.905148	0.966446	0.966405	0.759766	0.132433	0.269886	253	27.0783	7.40088	35.18	3	9	9	32	348.133
gi|475541488	Fruit protein [Aegilops tauschii]	Traes_2DS_489826DD0.2	pep:novel chromosome:IWGSC2:2D:21129816:21130376:-1 gene:Traes_2DS_489826DD0 transcript:Traes_2DS_489826DD0.2	1.03201	1.03682	0.991234	1.02002	0.861914	0.238399	0.36077	1.14667	1.18179	1.21035	1.1796	0.138706	0.000618914	0.00917357	182	19.405	5.21143	47.8	2	3	7	37	346.96
gi|326515780	predicted protein, partial [Hordeum vulgare subsp. vulgare]	Traes_1DS_E21950AD6.1	pep:novel scaffold:IWGSC2:IWGSC_CSS_1DS_scaff_1876669:1874:3787:1 gene:Traes_1DS_E21950AD6 transcript:Traes_1DS_E21950AD6.1	1.04302	1.02583	1.0521	1.04032	0.716129	3.33337e-06	0.000219039	0.973903	0.959732	0.936952	0.956862	0.700966	0.0726847	0.180764	219	24.7151	10.4331	44.29	8	10	10	147	345.926
gi|326526047	predicted protein [Hordeum vulgare subsp. vulgare]	Traes_6BL_C433D70A3.1	pep:novel chromosome:IWGSC2:6B:152202326:152206280:-1 gene:Traes_6BL_C433D70A3 transcript:Traes_6BL_C433D70A3.1 description:"pyrimidine 1"	0.987417	1.00292	1.04355	1.01129	0.930388	0.5368	0.64868	0.819536	0.73811	0.980178	0.845941	0.157263	0.096205	0.219082	287	31.6858	5.42725	62.02	1	2	13	108	345.539
gi|474400061	hypothetical protein TRIUR3_25585 [Triticum urartu]	Traes_3DS_0E27BC4BD.1	pep:novel scaffold:IWGSC2:IWGSC_CSS_3DS_scaff_2598347:2:313:1 gene:Traes_3DS_0E27BC4BD transcript:Traes_3DS_0E27BC4BD.1	0.960333	0.811087	0.982129	0.91785	0.379412	0.000304811	0.00349351	0.899156	1.05704	0.843713	0.933302	0.550991	0.412654	0.563091	74	7.80299	5.37646	18.92	1	1	1	7	345.319
gi|475523982	hypothetical protein F775_32078 [Aegilops tauschii]	Traes_5BS_19E54A2E0.1	pep:novel chromosome:IWGSC2:5B:8741991:8747450:-1 gene:Traes_5BS_19E54A2E0 transcript:Traes_5BS_19E54A2E0.1	1.06235	1.15379	1.12785	1.11466	0.296529	0.0135352	0.0434804	1.16276	1.15266	1.12044	1.14529	0.227053	0.000339348	0.0061751	446	46.3116	4.48779	45.52	1	7	16	90	344.739
gi|475622972*	Phosphoenolpyruvate carboxylase 1 [Aegilops tauschii]	Traes_6DL_5616EFCDD.1	pep:novel scaffold:IWGSC2:IWGSC_CSS_6DL_scaff_3208173:647:2375:1 gene:Traes_6DL_5616EFCDD transcript:Traes_6DL_5616EFCDD.1	1.18364	1.07238	1.35914	1.20505	0.0715067	0.0166037	0.0505636	1.10526	1.1224	1.35728	1.19498	0.110711	0.377929	0.534323	296	33.6222	5.75732	39.53	3	1	10	138	344.022
gi|669027549	unnamed protein product [Triticum aestivum]	TRAES3BF088300010CFD_t1	pep:novel chromosome:IWGSC2:3B:47151978:47152325:1 gene:TRAES3BF088300010CFD_g transcript:TRAES3BF088300010CFD_t1	0.97052	0.924097	0.917341	0.937319	0.500743	0.0199462	0.0585128	0.987212	0.932188	0.896306	0.938569	0.587334	0.0807974	0.194084	115	11.2208	9.20264	42.61	2	3	4	73	344
gi|669029573	unnamed protein product [Triticum aestivum]	TRAES3BF026500160CFD_t1	pep:novel chromosome:IWGSC2:3B:466350196:466350846:1 gene:TRAES3BF026500160CFD_g transcript:TRAES3BF026500160CFD_t1	1.06376	1.06255	1.03584	1.05405	0.621115	0.0040483	0.0191075	1.0054	1.16679	1.01663	1.06294	0.592568	0.292957	0.456655	216	22.7596	4.70361	48.15	2	9	9	44	342.913
gi|326505594	predicted protein [Hordeum vulgare subsp. vulgare]	TRAES3BF029800020CFD_t1	pep:novel chromosome:IWGSC2:3B:502107316:502109860:-1 gene:TRAES3BF029800020CFD_g transcript:TRAES3BF029800020CFD_t1	0.940798	0.938432	0.983051	0.954094	0.622144	0.033952	0.085407	1.095	0.974495	0.914934	0.99481	0.95328	0.926649	0.95341	206	23.0564	5.32568	65.05	7	5	11	78	342.883
gi|670020209	unnamed protein product [Triticum aestivum]	TRAES3BF151800050CFD_t1	pep:novel scaffold:IWGSC2:v443_1518:85639:87520:-1 gene:TRAES3BF151800050CFD_g transcript:TRAES3BF151800050CFD_t1	0.978818	0.984088	0.975587	0.979498	0.815665	0.00116361	0.00850632	1.04073	1.08061	1.02493	1.04875	0.67809	0.0422651	0.125859	137	15.0286	5.30029	56.93	3	4	6	90	342.718
gi|475587887	hypothetical protein F775_07544 [Aegilops tauschii]	Traes_1AL_4207C2DCC.1	pep:novel chromosome:IWGSC2:1A:178677011:178682790:1 gene:Traes_1AL_4207C2DCC transcript:Traes_1AL_4207C2DCC.1	1.0768	1.07798	1.10079	1.08519	0.436889	0.395612	0.51946	1.02435	1.03107	1.03894	1.03145	0.796139	0.135521	0.27354	236	26.0086	8.85107	40.25	4	7	7	62	341.251
gi|474016592	Malate dehydrogenase [NADP] 1, chloroplastic [Triticum urartu]	Traes_7DS_309E71F44.1	pep:novel chromosome:IWGSC2:7D:108575588:108579310:-1 gene:Traes_7DS_309E71F44 transcript:Traes_7DS_309E71F44.1	0.973996	0.970763	1.0057	0.983486	0.847594	0.212571	0.331438	1.11415	1.01707	1.01399	1.0484	0.684423	0.215005	0.37082	427	46.5578	7.29834	33.26	4	14	14	77	341.124
gi|326500824	predicted protein, partial [Hordeum vulgare subsp. vulgare]	Traes_5DL_7BEC640FA.1	pep:novel scaffold:IWGSC2:IWGSC_CSS_5DL_scaff_4527220:3558:5409:-1 gene:Traes_5DL_7BEC640FA transcript:Traes_5DL_7BEC640FA.1	0.96294	1.0029	0.952095	0.972644	0.768117	0.748107	0.82282	1.00289	0.977753	0.984391	0.988346	0.906391	0.128766	0.265431	525	57.062	9.12939	32.76	2	12	12	87	340.673
gi|326500272*	predicted protein [Hordeum vulgare subsp. vulgare]	Traes_1DS_847CB932B.1	pep:novel scaffold:IWGSC2:IWGSC_CSS_1DS_scaff_1884159:4559:10147:-1 gene:Traes_1DS_847CB932B transcript:Traes_1DS_847CB932B.1 description:"Class II aaRS and biotin synthetases superfamily protein"	1.02061	0.998869	1.14781	1.05576	0.608098	0.296192	0.422396	1.41513	1.32023	1.32149	1.35204	0.0496323	9.85696e-05	0.000198626	885	94.9009	5.85889	24.41	2	5	18	55	340.493
gi|475522941	hypothetical protein F775_28412 [Aegilops tauschii]	Traes_7DS_3EFF40E15.1	pep:novel chromosome:IWGSC2:7D:82835672:82839512:-1 gene:Traes_7DS_3EFF40E15 transcript:Traes_7DS_3EFF40E15.1	1.34424	1.10019	1.06848	1.17097	0.12785	0.00763962	0.0294721	0.948489	1.20982	1.1013	1.08653	0.46095	0.00185976	0.017884	267	29.9844	5.8208	32.58	3	5	6	11	340.238
gi|475560198	Glutelin type-A 2 [Aegilops tauschii]	Traes_1DS_B2954347C.1	pep:novel chromosome:IWGSC2:1D:11404587:11407309:1 gene:Traes_1DS_B2954347C transcript:Traes_1DS_B2954347C.1	1.03573	1.09531	1.19359	1.10821	0.325912	0.0784098	0.159847	1.01065	0.996164	1.04332	1.01671	0.892969	0.296904	0.461227	358	37.9726	5.88428	53.07	7	4	17	96	339.172
gi|326518626	predicted protein [Hordeum vulgare subsp. vulgare]	Traes_7AS_305142CC5.1	pep:novel scaffold:IWGSC2:IWGSC_CSS_7AS_scaff_4053204:1:630:1 gene:Traes_7AS_305142CC5 transcript:Traes_7AS_305142CC5.1	0.991559	0.963403	0.85949	0.938151	0.507579	0.720986	0.801939	0.909059	1.0168	0.939088	0.954983	0.688052	0.283165	0.446212	83	8.92844	6.52197	27.71	1	2	2	15	338.254
gi|326509707	predicted protein [Hordeum vulgare subsp. vulgare]	Traes_4DS_1CFB686D9.1	pep:novel scaffold:IWGSC2:IWGSC_CSS_4DS_scaff_2281482:20041:21505:-1 gene:Traes_4DS_1CFB686D9 transcript:Traes_4DS_1CFB686D9.1	0.907009	1.01452	0.970039	0.963855	0.69792	0.310961	0.436615	0.958346	1.07562	1.06144	1.0318	0.789373	0.438012	0.585138	108	12.0607	10.5649	37.96	6	4	4	48	337.64
gi|357113641	PREDICTED: NADH dehydrogenase [ubiquinone] 1 alpha subcomplex subunit 13-B [Brachypodium distachyon]	Traes_4BL_7B6A54402.1	pep:novel scaffold:IWGSC2:IWGSC_CSS_4BL_scaff_7039848:1757:5761:-1 gene:Traes_4BL_7B6A54402 transcript:Traes_4BL_7B6A54402.1	1.01108	0.98991	0.950251	0.983747	0.855597	0.413515	0.537597	1.00579	0.94382	1.00569	0.985099	0.886285	0.510263	0.646741	143	16.0873	9.65674	44.06	1	5	5	62	336.559
gi|474323921	Aldehyde dehydrogenase family 3 member H1 [Triticum urartu]	Traes_4BS_D83EE75E2.1	pep:novel chromosome:IWGSC2:4B:157498493:157500975:1 gene:Traes_4BS_D83EE75E2 transcript:Traes_4BS_D83EE75E2.1	1.08099	1.05392	0.931726	1.02221	0.846901	0.653812	0.749059	0.830232	1.01011	1.0089	0.949746	0.656052	0.447703	0.591668	381	40.9269	7.48877	32.28	4	3	12	78	335.927
gi|115383189*	plasma membrane intrinsic protein [Triticum aestivum]	Traes_2AS_4C3C5E990.2	pep:novel chromosome:IWGSC2:2A:9976443:9977819:-1 gene:Traes_2AS_4C3C5E990 transcript:Traes_2AS_4C3C5E990.2	0.82312	0.754709	0.81116	0.796329	0.0208587	0.000643722	0.00569054	0.998123	1.05923	1.03847	1.03194	0.789373	0.149611	0.29298	284	29.8746	9.17334	15.14	4	3	4	77	335.923
gi|474091505	hypothetical protein TRIUR3_20525 [Triticum urartu]	Traes_4AL_6A515079C.1	pep:novel scaffold:IWGSC2:IWGSC_CSS_4AL_scaff_7139663:431:1835:-1 gene:Traes_4AL_6A515079C transcript:Traes_4AL_6A515079C.1	0.926069	0.930752	0.933089	0.92997	0.454098	4.49861e-06	0.000253379	0.946896	0.897789	0.995539	0.946741	0.637067	0.132147	0.269582	293	24.4516	5.05908	12.63	2	3	3	64	335.712
gi|475499130	Monodehydroascorbate reductase [Aegilops tauschii]	Traes_7DS_5BC7069B8.2	pep:novel chromosome:IWGSC2:7D:99970970:99973657:1 gene:Traes_7DS_5BC7069B8 transcript:Traes_7DS_5BC7069B8.2	1.17532	1.12186	1.15116	1.14944	0.181108	0.000640016	0.00566625	1.18222	0.946864	0.981604	1.0369	0.755884	0.641397	0.752922	449	48.372	7.18115	51.67	1	6	19	119	335.66
gi|326497551	predicted protein [Hordeum vulgare subsp. vulgare]	Traes_2AL_C2431A498.1	pep:novel chromosome:IWGSC2:2A:222530598:222532743:1 gene:Traes_2AL_C2431A498 transcript:Traes_2AL_C2431A498.1	0.999414	1.0232	1.02454	1.01572	0.892175	0.126394	0.22727	0.862576	1.00468	0.953725	0.940329	0.593474	0.224461	0.381674	159	17.7767	10.5649	47.17	6	7	10	125	334.442
gi|115472201	Os07g0496000 [Oryza sativa Japonica Group]	Traes_2AS_20FC0F667.1	pep:novel scaffold:IWGSC2:IWGSC_CSS_2AS_scaff_5182558:1:3815:-1 gene:Traes_2AS_20FC0F667 transcript:Traes_2AS_20FC0F667.1 description:"Ras-related small GTP-binding family protein"	1.03233	1.01816	1.0363	1.02893	0.795049	0.0062768	0.0257785	0.989448	1.00344	1.08108	1.02466	0.837183	0.435785	0.582821	208	22.9308	7.89893	62.98	9	13	14	99	334.392
gi|669029255	unnamed protein product [Triticum aestivum]	TRAES3BF083200070CFD_t1	pep:novel chromosome:IWGSC2:3B:409717958:409732357:1 gene:TRAES3BF083200070CFD_g transcript:TRAES3BF083200070CFD_t1	1.0192	1.00044	0.940852	0.98683	0.879643	0.606825	0.710928	1.02923	1.00221	1.09258	1.04134	0.72953	0.197567	0.350349	408	43.8889	6.21436	18.38	1	3	7	75	332.654
gi|474440426	Methyl-CpG-binding domain-containing protein 11 [Triticum urartu]	Traes_5AS_BABE20FBA.1	pep:novel scaffold:IWGSC2:IWGSC_CSS_5AS_scaff_1463256:14:2385:1 gene:Traes_5AS_BABE20FBA transcript:Traes_5AS_BABE20FBA.1	0.981032	1.02791	1.04787	1.01894	0.869451	0.3932	0.516982	0.982113	0.973707	0.997828	0.984549	0.886285	0.0941433	0.215716	283	30.385	4.80518	34.28	1	4	8	57	332.263
gi|356507991	PREDICTED: peptidyl-prolyl cis-trans isomerase 1-like [Glycine max]	Traes_4DL_C0308A8AD.1	pep:novel scaffold:IWGSC2:IWGSC_CSS_4DL_scaff_14308328:798:1513:1 gene:Traes_4DL_C0308A8AD transcript:Traes_4DL_C0308A8AD.1	1.15097	1.1942	1.09398	1.14638	0.189584	0.00726136	0.0283644	0.936372	0.942634	0.915096	0.931367	0.539076	0.00118551	0.0135089	127	13.4008	8.646	20.47	2	1	3	84	331.718
gi|326489825	predicted protein [Hordeum vulgare subsp. vulgare]	Traes_4BS_F1FDDF337.2	pep:novel chromosome:IWGSC2:4B:245920:248077:1 gene:Traes_4BS_F1FDDF337 transcript:Traes_4BS_F1FDDF337.2 description:"PsbP-like protein 1"	0.99516	0.963724	1.03085	0.99658	0.959947	0.868567	0.911895	1.08722	1.13362	1.1138	1.11155	0.34559	0.00115229	0.0133099	236	25.4203	9.46631	45.76	1	2	10	72	331.619
gi|669027788	unnamed protein product [Triticum aestivum]	Traes_3AS_ABE1029B8.2*	pep:novel chromosome:IWGSC2:3A:13612516:13618612:-1 gene:Traes_3AS_ABE1029B8 transcript:Traes_3AS_ABE1029B8.2	1.14186	1.21016	1.00295	1.11832	0.284549	0.124247	0.224914	1.32238	1.37822	1.25342	1.32129	0.0734696	0.000933472	0.00126827	725	79.2016	8.49951	38.48	5	1	22	90	331.497
gi|475580414	Alanyl-tRNA synthetase, mitochondrial [Aegilops tauschii]	Traes_4AL_4CF27F6B1.1	pep:novel chromosome:IWGSC2:4A:121607126:121611457:1 gene:Traes_4AL_4CF27F6B1 transcript:Traes_4AL_4CF27F6B1.1	1.09043	0.878111	0.997095	0.988545	0.895697	0.00265886	0.0144793	1.06815	1.01673	1.04754	1.04414	0.710036	0.138033	0.277474	552	59.5915	6.07471	47.83	8	2	21	130	331.489
gi|475609909	Chitinase 8 [Aegilops tauschii]	Traes_1BL_265653FAF.1	pep:novel chromosome:IWGSC2:1B:181890325:181891772:-1 gene:Traes_1BL_265653FAF transcript:Traes_1BL_265653FAF.1	0.88383	0.729832	0.675859	0.763174	0.00622669	0.000124199	0.00194315	1.1815	1.25508	0.879263	1.10528	0.375618	0.261807	0.423387	126	13.6866	9.02686	29.37	6	1	3	14	331.041
gi|474205014	Programmed cell death protein 4 [Triticum urartu]	Traes_2AL_BD550258E.1	pep:novel chromosome:IWGSC2:2A:212225869:212228651:-1 gene:Traes_2AL_BD550258E transcript:Traes_2AL_BD550258E.1	1.00704	0.978336	0.985297	0.990223	0.903728	0.321186	0.446414	0.981067	1.11466	1.02588	1.04054	0.72953	0.360112	0.518934	622	68.7702	4.90674	35.21	2	2	16	71	330.798
gi|326516226	predicted protein [Hordeum vulgare subsp. vulgare]	TRAES3BF074400050CFD_t1	pep:novel chromosome:IWGSC2:3B:455044260:455045328:-1 gene:TRAES3BF074400050CFD_g transcript:TRAES3BF074400050CFD_t1	1.01524	1.03911	1.01412	1.02282	0.839425	0.10495	0.198425	1.10317	1.02773	0.980583	1.03716	0.755884	0.000259229	0.00519688	143	16.2487	10.3159	56.64	2	2	10	68	330.582
gi|122244680	RecName: Full=4-hydroxy-7-methoxy-3-oxo-3,4-dihydro-2H-1,4-benzoxazin-2-yl glucoside beta-D-glucosidase 1a, chloroplastic; AltName: Full=Beta-glucosidase 1a; Short=TaGlu1a; Flags: Precursor [Triticum aestivum]	Traes_2BL_96956B81E.1	pep:novel chromosome:IWGSC2:2B:338610310:338611506:1 gene:Traes_2BL_96956B81E transcript:Traes_2BL_96956B81E.1	1.02667	1.01571	1.00889	1.01709	0.884583	0.00087471	0.0068882	1.01984	1.08427	1.027	1.04371	0.710036	0.432308	0.579218	171	19.5367	6.53662	46.2	3	2	6	54	329.996
gi|475623044	Putative aldehyde oxidase 3 [Aegilops tauschii]	Traes_5BL_34593C7D1.1	pep:novel scaffold:IWGSC2:IWGSC_CSS_5BL_scaff_10920693:5780:20580:-1 gene:Traes_5BL_34593C7D1 transcript:Traes_5BL_34593C7D1.1	0.987088	0.935955	0.936639	0.953227	0.614724	0.0507231	0.115022	0.910224	1.09823	0.861335	0.956595	0.700966	0.580171	0.70745	1345	144.142	6.20166	9.44	18	1	10	39	329.646
gi|357139257	PREDICTED: citrate synthase 4, mitochondrial-like [Brachypodium distachyon]	Traes_6DS_1C754D431.1	pep:novel chromosome:IWGSC2:6D:108048296:108055046:-1 gene:Traes_6DS_1C754D431 transcript:Traes_6DS_1C754D431.1	1.06698	1.03436	0.996013	1.03245	0.773194	0.00353142	0.0174477	0.94726	0.962769	0.946216	0.952082	0.668801	0.660966	0.767063	472	52.5262	7.60596	57.84	1	4	19	251	329.13
gi|669028822	unnamed protein product [Triticum aestivum]	Traes_3B_106795328.1	pep:novel scaffold:IWGSC2:IWGSC_CSS_3B_scaff_10522428:591:3652:1 gene:Traes_3B_106795328 transcript:Traes_3B_106795328.1	1.03947	0.944625	0.96136	0.981819	0.839598	0.000174176	0.00241802	0.918358	0.922731	0.879781	0.906957	0.40514	0.0180285	0.0732284	243	26.732	6.87354	58.44	3	2	11	86	328.978
gi|326517324	predicted protein [Hordeum vulgare subsp. vulgare]	Traes_5BL_B4537ED84.1	pep:novel chromosome:IWGSC2:5B:72988333:72993435:1 gene:Traes_5BL_B4537ED84 transcript:Traes_5BL_B4537ED84.1 description:"enolase 1"	1.08143	1.04727	1.06425	1.06432	0.557526	0.0028516	0.0150979	1.0876	1.07214	1.04823	1.06932	0.557819	0.00375872	0.0275795	460	48.7698	7.97217	38.91	2	15	16	91	328.974
gi|326496042	predicted protein [Hordeum vulgare subsp. vulgare]	Traes_4AS_C2B77F64F.2	pep:novel scaffold:IWGSC2:IWGSC_CSS_4AS_scaff_6005818:19410:22866:1 gene:Traes_4AS_C2B77F64F transcript:Traes_4AS_C2B77F64F.2 description:"alanine\x3aglyoxylate aminotransferase 2"	0.981632	0.94197	1.00177	0.975124	0.783912	0.229701	0.350749	0.966791	1.02415	1.01538	1.00211	1	0.911601	0.942848	479	51.6903	7.92822	36.33	4	14	14	67	328.194
gi|475569984	Monothiol glutaredoxin-S11 [Aegilops tauschii]	Traes_1BL_5F5FD0364.1	pep:novel chromosome:IWGSC2:1B:127118533:127122266:-1 gene:Traes_1BL_5F5FD0364 transcript:Traes_1BL_5F5FD0364.1	1.08327	1.11705	1.0276	1.07597	0.486377	0.0435236	0.102795	0.949516	0.946472	1.03472	0.976903	0.832762	0.469247	0.610723	489	53.1139	5.19873	41.31	2	5	14	39	327.969
gi|326515722	predicted protein [Hordeum vulgare subsp. vulgare]	Traes_4BS_93E13ACE4.2	pep:novel chromosome:IWGSC2:4B:197157469:197160278:1 gene:Traes_4BS_93E13ACE4 transcript:Traes_4BS_93E13ACE4.2	1.11873	1.11332	1.0053	1.07912	0.469506	0.0170669	0.0517608	1.03406	0.913167	1.16486	1.03736	0.755884	0.00222731	0.0198978	356	38.7446	9.72998	15.45	3	4	5	24	326.731
[truncated: 3,231 more rows]
