# Supplementary material for: Large-scale Proteomics Combined with Transgenic Experiments Demonstrates An Important Role of Jasmonic Acid in Potassium Deficiency Response in Wheat and Rice
Source: Mol Cell Proteomics. 2017 Aug 18;16(11):1889–905. doi: 10.1074/mcp.RA117.000032 (PMC5671998; doi:10.1074/mcp.RA117.000032)
Supplement: Supplemental Data [file supp_RA117.000032_4824_0_supp_3812_8tkkw3.xlsx]

## Sheet: Root-1.2
Data S4. Identified K+-responsive protein species with ≥ +1.20- or ≤ –1.20-fold changes in root tissue of wheat seedlings suffering from K+ deficiency for 8 d
Accession no. (NCBI)	Protein names	Species	Functional categories	Accession no. (IWGSC)	Protein names	Functional categories	Root-repeat-1	Root-repeat-2	Root-repeat-3	Avearage ratio	Significance of three replicates(t-test)	FDR (BH-test)	Coverage	Proteins	Unique peptides	Peptides	PSMs	AAs	MW [kDa]	Calc. pI
gi|475623787	Cytokinin-N-glucosyltransferase 2	Aegilops tauschii	Hormone synthesis (cytokinin synthesis)	Traes_7AL_92D982462.1	Unknown protein	Unknown	1.50112	1.49818	1.49524	1.49818	2.37253e-08	3.64615e-07	5.9	5	1	3	7	458	50.7549	6.02393
gi|7452981	Allene oxide synthase	Hordeum vulgare	Hormone synthesis (jasmonic acid synthesis)	Traes_4DL_B3E978E9F.1	Unknown protein	Unknown	1.44799	1.44725	1.44651	1.44725	5.19844e-10	2.31111e-08	23.54	3	2	11	76	480	52.6183	8.07471
gi|475613167	Acyl-coenzyme A oxidase 3, peroxisomal	Aegilops tauschii	Hormone synthesis (jasmonic acid synthesis)	Traes_7BL_D1AFF31A0.1	Unknown protein	Unknown	1.421	1.42863	1.40022	1.41662	3.66712e-05	8.53488e-05	5.9	3	2	2	7	305	34.4256	8.1626
gi|532165032	1-aminocyclopropane-1-carboxylate oxidase	Thinopyrum ponticum x Triticum aestivum	Hormone synthesis (ethylene synthesis)	Traes_4AL_23BAF9DBB.2	Unknown protein	Unknown	1.38483	1.41437	1.44392	1.41437	3.7155e-05	8.60116e-05	10.22	8	2	2	8	313	34.8394	4.95752
gi|310656750	Putative lipoxygenase	Triticum aestivum	Hormone synthesis (jasmonic acid synthesis)	Traes_4DS_7868A8C2E.1	Unknown protein	Unknown	1.38303	1.34935	1.31568	1.34935	5.63843e-05	0.000116891	47.04	6	7	34	196	861	95.9192	6.27783
gi|357114123	Allene oxide synthase 1	Brachypodium distachyon]	Hormone synthesis (jasmonic acid synthesis)	Traes_5BL_10BFBACCA.2	Unknown protein	Unknown	1.24246	1.47947	1.2655	1.32914	0.00866229	0.00566229	31.17	1	4	4	7	154	17.3309	5.38916
gi|536709664	Allene oxide synthase, partial	Triticum aestivum	Hormone synthesis (jasmonic acid synthesis)	Traes_4AS_41FB87D39.1	Unknown protein	Unknown	1.29267	1.2723	1.25192	1.2723	2.06309e-05	5.66323e-05	41.29	4	9	18	104	482	52.6744	7.50342
gi|475501750	12-oxophytodienoate reductase 1	Aegilops tauschii	Hormone synthesis (jasmonic acid synthesis)	Traes_1DS_DB6D05EE4.2	Unknown protein	Unknown	1.26823	1.19637	1.13539	1.2	0.00647438	0.00691979	13.6	3	2	5	27	375	41.7898	6.29053
gi|475603227	Lipoxygenase 2	Aegilops tauschii	Hormone synthesis (jasmonic acid synthesis)	Traes_5BL_94BDB613C.1	Unknown protein	Unknown	-1.20707	-1.2506	-1.16196	-1.20654	0.000638578	0.000788889	45.41	7	11	35	332	861	96.5915	6.65381
gi|326489251	Predicted protein	Hordeum vulgare	Unknown	Traes_4DL_87FDF914B.1	Annexin 4	Signal transduction	1.92966	1.62877	1.62789	1.72877	2.57388e-12	5.14e-10	4.13	1	1	1	6	363	40.1447	9.14404
gi|326506872	Predicted protein	Hordeum vulgare	Unknown	Traes_4DS_8B71AA2E2.1	Ethylene-dependent gravitropism-deficient and yellow-green-like 3	Signal transduction	1.52464	1.57192	1.6192	1.57192	5.693e-05	0.00011732	7.43	2	1	3	11	579	62.5103	5.77002
gi|357123849	Zinc finger CCCH domain-containing protein 44-like isoform X2	Brachypodium distachyon	Signal transduction	Traes_7AL_DE759149B.1	Unknown protein	Unknown	1.5167	1.54775	1.57881	1.54775	6.8397e-06	2.55701e-05	10.6	5	2	3	6	302	31.4723	9.24658
gi|474298402	Serine carboxypeptidase-like 19	Triticum urartu	Signal transduction	Traes_2DL_060519447.1	Unknown protein	Unknown	1.44589	1.52215	1.36963	1.44589	0.000535194	0.000683706	6.5	2	1	2	6	431	46.8748	5.5415
gi|475604721	Hypothetical protein F775_32494	Aegilops tauschii	Unknown	Traes_1DL_8C6F45134.1	Transducin family protein / WD-40 repeat family protein	Signal transduction	1.4643	1.43858	1.41286	1.43858	2.51267e-05	6.51948e-05	3.09	3	1	1	4	356	39.1155	5.21143
gi|475573357	Putative protein phosphatase 2C 10	Aegilops tauschii	Signal transduction	Traes_6BS_B593C5FF3.1	Unknown protein	Unknown	1.36942	1.40954	1.44966	1.40954	9.25773e-05	0.000169908	57.2	5	1	13	75	264	28.3142	4.84326
gi|4101568	Unknown	Triticum aestivum	Unknown	Traes_2BS_CCA9B58A3.1	RING/FYVE/PHD zinc finger superfamily protein	Signal transduction	1.30263	1.50375	1.27466	1.36034	0.00752219	0.00802133	7.77	2	3	3	9	502	53.4096	6.25244
gi|146285306	Translationally-controlled tumor protein	Triticum aestivum	Signal transduction	Traes_4AL_5BD269FF3.1	Unknown protein	Unknown	1.31331	1.37122	1.34817	1.34423	3.37611e-05	8.04762e-05	26.91	2	2	10	173	275	30.6103	5.69385
gi|474258378	Calreticulin	Triticum urartu	Signal transduction	Traes_2AL_070A611F6.2	Unknown protein	Unknown	1.35104	1.241	1.40782	1.32859	0.0122071	0.0222111	69.16	4	2	26	349	415	47.1118	4.67822
gi|474173249	Multiprotein-bridging factor 1a	Triticum urartu	Signal transduction	Traes_3AS_719D37CCA.1	Unknown protein	Unknown	1.27668	1.32151	1.36635	1.32151	0.000241572	0.000353285	42.96	3	4	4	14	142	15.6585	9.99365
gi|475594847	Homeobox-leucine zipper protein HOX32	Aegilops tauschii	Signal transduction	Traes_5AL_8992A0E53.1	Unknown protein	Unknown	1.17335	1.37083	1.16443	1.2362	0.00247505	0.00256331	0.96	3	1	1	3	730	78.6164	5.73193
gi|62199070	Putative phytochrome B	Triticum aestivum	Signal transduction	Traes_4DL_53442ACE0.1	Unknown protein	Unknown	1.2324	1.2349	1.2374	1.2349	8.56803e-09	1.90444e-07	1.19	2	1	1	3	1088	118.503	6.25244
gi|357110633	SPX domain-containing membrane protein Os06g0129400	Brachypodium distachyon	Signal transduction	Traes_4AL_C329E38FE.1	Unknown protein	Unknown	1.17155	1.24877	1.19576	1.20536	0.000841565	0.00099645	1.7	2	1	1	3	647	71.0048	5.69385
gi|75246527	Translationally-controlled tumor protein homolog; Short=TCTP	Triticum aestivum	Signal transduction	Traes_4DS_AFAF2A29E.1	Translationally-controlled tumor protein homolog	Signal transduction	1.17389	1.22427	1.21375	1.20025	0.00320021	0.00328205	48.21	3	3	11	180	168	18.7943	4.7417
gi|474261605	Kelch domain-containing protein 4	Triticum urartu	Signal transduction	Traes_2BL_94002F29C.1	Unknown protein	Unknown	1.21364	1.21631	1.18137	1.20377	5.42436e-05	0.000114105	10.12	1	1	1	3	168	19.1623	4.70361
gi|475554537	Serine carboxypeptidase 2	Aegilops tauschii	Signal transduction	Traes_1AS_06ED54842.2	Serine carboxypeptidase 2	Signal transduction	-1.51512	-1.38755	-1.66852	-1.52373	0.000631189	0.000783851	11.92	1	2	5	22	478	52.6448	6.3667
gi|475554537	Serine carboxypeptidase 2	Aegilops tauschii	Signal transduction	Traes_1BS_FEA181281.1	Unknown protein	Unknown	-1.65355	-1.35607	-1.49011	-1.49991	0.00100995	0.00116763	16.38	1	3	7	20	470	52.1107	6.82959
gi|354832238	Calcineurin B-like protein 2	Hordeum brevisubulatum	Signal transduction	Traes_5AL_D2CD3A7A9.1	Unknown protein	Unknown	-1.38689	-1.43302	-1.48232	-1.43408	2.29011e-05	6.06623e-05	5.3	8	1	1	3	151	17.4821	4.95752
gi|475489186	Putative protein phosphatase 2C 66	Aegilops tauschii	Signal transduction	Traes_7AS_5E702DDB2.1	Unknown protein	Unknown	-1.21553	-1.3973	-1.21553	-1.27612	0.00171513	0.00191911	2.77	3	1	1	4	433	47.6337	4.99561
gi|474369590	Phospholipase A1-II 7	Triticum urartu	Signal transduction	Traes_1AL_ADC801BEB.1	Unknown protein	Unknown	-1.3692	-1.30304	-1.24299	-1.30507	0.000363571	0.000493559	11.75	3	2	3	5	434	47.3769	6.62451
gi|475534148	Cysteine-rich receptor-like protein kinase 6	Aegilops tauschii	Signal transduction	Traes_7BL_D79B5CD69.1	Unknown protein	Unknown	-1.22405	-1.21925	-1.24807	-1.23046	5.68331e-06	2.20583e-05	8.93	6	3	4	14	403	45.4146	8.1626
gi|357152250	Zinc finger CCCH domain-containing protein 19-like	Brachypodium distachyon	Signal transduction	Traes_5BS_DD7558B02.2	Unknown protein	Unknown	-1.2092	-1.20722	-1.24195	-1.21946	1.8001e-05	5.08834e-05	15.03	3	2	2	9	153	16.254	10.272
gi|326497189	Predicted protein	Hordeum vulgare	Unknown	Traes_6BL_9145A9A11.1	ADP-ribosylation factor-like A1A	Signal transduction	-1.28034	-1.14972	-1.2111	-1.21372	0.00242748	0.00263415	21.21	3	3	3	15	165	18.2175	8.14795
gi|475592688	Phospholipase D alpha 2	Aegilops tauschii	Signal transduction	Traes_7DL_2A079DBC4.1	Unknown protein	Unknown	-1.22673	-1.1862	-1.21108	-1.208	2.93576e-05	7.25926e-05	33.37	4	11	19	67	812	90.8846	6.65381
gi|474426623	Potassium transporter 1	Triticum urartu	Transportation	Traes_4AL_FF208A87A.2	Unknown protein	Unknown	2.92057	4.04769	2.79235	3.25353	0.0048314	0.00517962	6.81	1	2	5	13	778	86.5555	8.74854
gi|765368582	ABC subfamily C transporter	Triticum aestivum	Transportation	Traes_3BF_066100080CFD_t1	Unknown protein	Unknown	1.57816	1.71867	1.59842	1.63175	0.000134913	0.000216867	4.87	30	4	5	16	1500	163.737	6.43018
gi|475516586	Putative clathrin assembly protein	Aegilops tauschii	Transportation	Traes_7BS_0F37C0EB6.2	Unknown protein	Unknown	1.44247	1.53889	1.6353	1.53889	0.000637195	0.000788854	9.21	11	4	4	6	478	53.2651	5.26221
gi|473759967	ABC transporter A family member 7	Triticum urartu	Transportation	Traes_1DL_A6FE85E09.1	Unknown protein	Unknown	1.45969	1.43425	1.40881	1.43425	2.505e-05	6.53595e-05	9.32	11	2	5	12	805	89.7225	8.646
gi|475606875	Potassium transporter 1	Aegilops tauschii	Transportation	Traes_2BL_D0C7517E1.2	Unknown protein	Unknown	1.48652	1.30326	1.39489	1.39489	0.00172157	0.00191911	3.39	4	2	2	4	768	85.5641	8.83643
gi|357147716	ABC transporter A family member 2-like	Brachypodium distachyon	Transportation	Traes_1DL_56C09DCA8.1	Unknown protein	Unknown	1.3565	1.33781	1.31911	1.33781	6.21387e-06	2.38846e-05	11.68	3	7	7	24	822	90.9052	6.37939
gi|357137435	ATPase 8, plasma membrane-type-like	Brachypodium distachyon	Transportation	Traes_6DL_F85A5323A.2	Unknown protein	Unknown	1.28025	1.25083	1.40902	1.31451	0.00240953	0.00249741	12.47	17	1	11	210	954	104.726	6.63916
gi|730129899	Phosphate transporter protein	Triticum aestivum	Transportation	Traes_5BL_1CF10603C.1	Unknown protein	Unknown	1.29257	1.28874	1.28491	1.28874	2.06779e-08	3.45e-07	12.72	2	2	5	15	503	54.97	8.68994
gi|326521674	Predicted protein	Hordeum vulgare	Unknown	Traes_4AS_5828A4E4D.2	Mitochondrial substrate carrier family protein	Transportation	1.28596	1.28641	1.28685	1.28641	3.94325e-12	5.25333e-10	7.8	5	2	2	6	346	37.7703	9.979
gi|357132684	Putative clathrin assembly protein At2g01600	Brachypodium distachyon	Transportation	Traes_1DL_68F6D21C8.2	Unknown protein	Unknown	1.2408	1.28545	1.3301	1.28545	0.000378301	0.000505686	6.69	3	3	3	6	523	57.5739	4.95752
gi|50400847	Plasma membrane ATPase	Triticum aestivum	Transportation	Traes_2AL_2C50DEE4C.1	Plasma membrane ATPase	Transportation	1.27898	1.29213	1.28459	1.28523	1.90963e-07	1.93418e-06	50.58	32	31	43	787	951	104.618	6.81494
gi|82502214	Vacuolar proton ATPase subunit E	Triticum aestivum	Transportation	Traes_3DL_CE1222409.2	Unknown protein	Unknown	1.29327	1.27387	1.25447	1.27387	1.65982e-05	4.81159e-05	45.38	6	1	11	161	238	27.5052	6.32861
gi|19880505	Aquaporin PIP1	Triticum aestivum	Transportation	Traes_6DL_368664EA1.1	Unknown protein	Unknown	1.24097	1.26925	1.29753	1.26925	7.91772e-05	0.000153043	31.1	2	2	4	60	209	21.852	7.1958
gi|721614151	Exportin-7-A-like isoform X1	Brachypodium distachyon	Transportation	Traes_3AS_A61EF1F2B.1	Unknown protein	Unknown	1.21265	1.2769	1.203	1.22852	0.000209157	0.000210579	3.47	2	2	2	4	750	84.788	6.55127
gi|357136145	V-type proton ATPase subunit B 2-like	Brachypodium distachyon	Transportation	Traes_3DL_EFB2D973B.2	Unknown protein	Unknown	1.25153	1.20502	1.17642	1.21099	0.000647697	0.000792661	60.45	11	1	26	611	488	54.2977	5.19873
gi|38684027	Ammonium transporter	Triticum aestivum	Transportation	Traes_2BL_F1A254464.1	Unknown protein	Unknown	1.18582	1.22945	1.20414	1.20647	8.25008e-05	0.000156398	9.72	5	4	4	37	494	52.2645	7.48877
gi|475577706	Nicotianamine synthase 1	Aegilops tauschii	Transportation	Traes_6AS_33E812300.1	Unknown protein	Unknown	-1.81447	-1.9067	-2.00881	-1.90999	6.53977e-06	2.46792e-05	12.75	6	1	1	4	102	10.7606	6.78564
gi|25777824	Lipid transfer protein 1 precursor	Triticum aestivum	Transportation	Traes_5BL_628390692.1	Non-specific lipid-transfer protein	Transportation	-1.82535	-1.77918	-1.73528	-1.77994	7.38929e-07	5.912e-06	22.41	1	3	3	30	116	12.2491	8.33838
gi|332278196	Non-specific lipid-transfer protein 2	Triticum aestivum	Transportation	Traes_4BL_AB3EBF1FD.2	Non-specific lipid-transfer protein 2G	Transportation	-1.68139	-1.60461	-1.57645	-1.62082	5.3746e-06	2.10588e-05	34.38	3	2	3	16	96	9.8248	8.51416
gi|84617211	Type 2 non specific lipid transfer protein precursor	Triticum aestivum	Transportation	Traes_4DL_B0E273752.1	Unknown protein	Unknown	-1.57045	-1.53916	-1.44962	-1.51975	2.8428e-05	7.12226e-05	22.92	1	1	2	6	96	9.82681	8.32373
gi|475616731	Putative nicotianamine synthase 6	Aegilops tauschii	Transportation	Traes_4BL_BB0FC3BD3.2	Unknown protein	Unknown	-1.36005	-1.36336	-1.43529	-1.38624	2.46023e-05	6.47368e-05	7.27	11	2	2	7	330	35.3848	5.61768
gi|95114386	Putative zinc transporter	Triticum aestivum	Transportation	Traes_3BF_074300090CFD_t1	ZRT/IRT-like protein 2	Transportation	-1.35691	-1.36277	-1.36868	-1.36279	1.34e-08	2.68e-07	2.54	1	1	1	3	355	38.0896	7.09326
gi|474274228	Cortical cell-delineating protein	Triticum urartu	Transportation	Traes_7DL_2A6098BC2.1	Unknown protein	Unknown	-1.30161	-1.31932	-1.33752	-1.31949	2.18848e-06	1.15263e-05	13.95	1	1	1	18	86	9.04371	5.18604
gi|573922541	Probable aquaporin PIP2-2-like	Oryza brachyantha	Transportation	Traes_6BL_742F10EF3.1	Unknown protein	Unknown	-1.34402	-1.29035	-1.32446	-1.31961	1.1665e-05	3.86777e-05	30.94	2	6	6	84	223	23.8595	7.37158
gi|475565309	Vesicle-associated membrane protein 713	Aegilops tauschii	Transportation	Traes_7DS_94AE4DAE8.1	Unknown protein	Unknown	-1.30923	-1.23462	-1.24772	-1.26386	0.000125193	0.000208768	18.24	4	2	2	10	159	18.6168	9.84717
gi|115383189	Plasma membrane intrinsic protein	Triticum aestivum	Transportation	Traes_2AS_4C3C5E990.2	Unknown protein	Unknown	-1.21489	-1.2328	-1.32501	-1.25757	0.000643722	0.000792615	15.14	4	3	4	77	284	29.8746	9.17334
gi|474362924	Cortical cell-delineating protein	Triticum urartu	Transportation	Traes_4BL_C09256DE91.1	Unknown protein	Unknown	-1.22421	-1.25345	-1.27786	-1.25184	0.0001098	0.000190065	17.02	1	1	2	14	141	14.4733	6.68311
gi|473836850	Cortical cell-delineating protein	Triticum urartu	Transportation	Traes_1AL_6C5C28AA8.1	Unknown protein	Unknown	-1.27157	-1.17394	-1.22606	-1.22386	0.000651888	0.000795122	16.67	2	2	2	14	120	12.4415	7.81104
gi|147225048	17.6kDa heat-shock protein	Triticum dicoccon	Stress and defense	Traes_3BF_066700110CFD_t1	Unknown protein	Unknown	1.58693	1.57538	1.56383	1.57538	9.51215e-07	6.79286e-06	35.63	16	6	6	16	160	17.539	6.22705
gi|473986472	Universal stress protein A-like protein	Triticum urartu	Stress and defense	Traes_2DS_31FE2B248.1	Unknown protein	Unknown	1.59518	1.5612	1.52722	1.5612	2.77303e-05	7.01266e-05	28.65	2	1	4	9	178	18.4927	8.20654
gi|756420449	Methionine sulfoxide reductase MSRB5.2	Triticum aestivum x Lophopyrum elongatum	Stress and defense	Traes_6AL_7444FD717.1	Unknown protein	Unknown	1.43168	1.50061	1.57202	1.49818	1.42481e-05	1.61364e-05	22.39	2	2	2	7	134	14.556	7.31299
gi|475556899	Desiccation protectant Lea14-like protein	Aegilops tauschii	Stress and defense	Traes_5DL_21FAEB45B.2	Unknown protein	Unknown	1.45605	1.36996	1.42624	1.41742	7.82931e-05	0.000152039	57.7	1	1	17	162	331	36.8051	5.18604
gi|326525415	Predicted protein	Hordeum vulgare	Unknown	Traes_1BS_CD0B11493.4	HOPW1-1-interacting 1	Stress and defense	1.37496	1.40878	1.4426	1.40878	5.70648e-05	0.000117128	27.35	1	2	6	22	362	38.1447	5.97314
gi|475477820	Thioredoxin reductase 2	Aegilops tauschii	Stress and defense	Traes_6AL_E3872D907.1	Unknown protein	Unknown	1.33073	1.35852	1.44583	1.38165	0.000198824	0.000207292	43.18	1	2	2	8	88	9.52288	9.72998
gi|186886530	16.8 kDa heat-shock protein	Triticum dicoccoides	Stress and defense	Traes_3DS_BC0C261A51.1	Unknown protein	Unknown	1.33878	1.37475	1.41072	1.37475	5.54489e-05	0.000115417	34.65	17	2	3	13	127	14.3843	5.68115
gi|453700139	Peroxisomal ascorbate peroxidase protein	Triticum aestivum	Stress and defense	Traes_7BS_3878BF050.1	Unknown protein	Unknown	1.39682	1.33534	1.23889	1.31803	0.000155177	0.000156566	41.52	13	3	12	60	277	30.1785	7.18115
gi|473728637	Agmatine coumaroyltransferase-1	Triticum urartu	Stress and defense	Traes_7DS_59FBF82F8.1	Unknown protein	Unknown	1.32899	1.32464	1.32029	1.32464	2.14953e-08	3.44e-07	3.36	1	1	1	7	268	28.8023	9.05615
gi|473923044	Cytochrome P450 76C4	Triticum urartu	Stress and defense	Traes_4BS_F094E8394.1	Unknown protein	Unknown	1.34304	1.31466	1.28627	1.31466	4.339e-05	9.80791e-05	6.59	2	2	3	6	501	55.7681	7.00537
gi|474359227	Late embryogenesis abundant protein Lea14-A	Triticum urartu	Stress and defense	Traes_5BL_CE7069050.1	Unknown protein	Unknown	1.30482	1.31194	1.31906	1.31194	1.8059e-07	1.95676e-06	54.43	1	1	16	163	327	36.4459	5.30029
gi|472901175	Isoflavone reductase-like protein IRL	Triticum urartu	Stress and defense	Traes_6AS_990AA63BC.1	Unknown protein	Unknown	1.31004	1.31186	1.31368	1.31186	7.73584e-10	3.096e-08	2.56	1	1	1	8	313	34.1391	6.45557
gi|475615327	Flavoprotein wrbA	Aegilops tauschii	Stress and defense	Traes_4AS_1FF67D54C.1	Unknown protein	Unknown	1.29051	1.31834	1.31364	1.3075	3.65031e-06	1.58696e-05	51.96	5	1	9	88	204	21.3687	6.63916
gi|20067421	Glutathione transferase	Triticum aestivum	Stress and defense	Traes_1AL_657856E06.1	Unknown protein	Unknown	1.31314	1.22311	1.40316	1.31314	0.00382407	0.00410753	26.18	8	4	5	30	233	25.1991	5.32568
gi|475498131	Putative phospholipid hydroperoxide glutathione peroxidase 6, mitochondrial	Aegilops tauschii	Stress and defense	Traes_6BL_8360C77EF.1	Unknown protein	Unknown	1.29974	1.2571	1.28122	1.27935	2.25842e-05	6.02667e-05	33.59	5	1	6	67	128	14.5643	5.57959
gi|294717804	Heat shock protein 90	Triticum aestivum	Stress and defense	Traes_2AS_67EFE0FAE.1	Heat shock protein 90.1	Stress and defense	1.27368	1.33234	1.21502	1.27368	0.00127395	0.00145977	26.93	5	9	23	236	828	94.1242	5.68115
gi|475569536	L-gulonolactone oxidase	Aegilops tauschii	Stress and defense	Traes_1DS_27349324C.1	Unknown protein	Unknown	1.26718	1.33267	1.2017	1.26718	0.0021153	0.00232329	4.46	4	1	3	13	605	65.5169	6.59521
gi|474227572	Blue copper protein	Triticum urartu	Stress and defense	Traes_6AL_BA1B3E461.1	Unknown protein	Unknown	1.25045	1.26172	1.27299	1.26172	2.28109e-06	1.15443e-05	4.95	2	1	1	5	222	22.2139	7.2251
gi|475567596	Heat shock cognate 70 kDa protein	Aegilops tauschii	Stress and defense	Traes_4DL_FA9299BA2.1	Unknown protein	Unknown	1.22533	1.25386	1.28239	1.25386	0.000103446	0.000180702	9.04	6	1	4	99	343	38.7341	8.49951
gi|475591682	Blue copper protein	Aegilops tauschii	Stress and defense	Traes_6BL_5A3A0F418.1	Unknown protein	Unknown	1.21386	1.24967	1.28548	1.24967	0.000269649	0.000388489	27.39	4	3	3	30	157	15.7842	6.48096
gi|1321999	Thaumatin-like protein	Triticum aestivum	Stress and defense	Traes_2AS_84C021B0B.1	Unknown protein	Unknown	1.2729	1.24823	1.22356	1.24823	6.36445e-05	0.000126567	11.36	2	1	1	4	176	18.3195	4.83057
gi|475538858	Aldehyde dehydrogenase family 2 member C4	Aegilops tauschii	Stress and defense	Traes_1DL_1AEFC9365.1	Unknown protein	Unknown	1.2477	1.23365	1.2373	1.23955	5.70719e-07	4.66122e-06	47.24	2	1	10	67	254	28.1387	6.3667
gi|4590326	Heat shock protein	Zea mays	Stress and defense	Traes_1DL_6F221D72C.1	Unknown protein	Unknown	1.23191	1.25564	1.21674	1.23477	3.19153e-05	7.78049e-05	41.53	5	1	5	30	183	20.7364	9.29053
gi|1705612	Catalase isozyme 1	Hordeum vulgare	Stress and defense	Traes_7DL_44F6042FE.1	Catalase	Stress and defense	1.23704	1.21766	1.2197	1.2248	3.33943e-06	1.50112e-05	41.52	4	1	16	220	501	57.3053	6.94678
gi|475538858	Aldehyde dehydrogenase family 2 member C4	Aegilops tauschii	Stress and defense	Traes_3AL_9393861EC.1	Unknown protein	Unknown	1.20951	1.25596	1.19869	1.22138	0.000228148	0.000335294	42.86	2	4	17	94	490	53.3452	5.8208
gi|379645201	HSP70, partial	Triticum aestivum	Stress and defense	Traes_5AL_629EDDFC3.2	Unknown protein	Unknown	1.17853	1.24574	1.20328	1.20918	0.000438891	0.00057013	29.46	3	11	18	165	672	72.4998	7.85498
gi|1929998	NADPH-dependent HC-toxin reductase	Hordeum vulgare subsp. vulgare	Stress and defense	Traes_7DL_887D420B3.1	Unknown protein	Unknown	1.21732	1.21027	1.20322	1.21027	4.08587e-06	1.72211e-05	18.35	4	4	4	11	267	29.5301	5.16064
gi|756420429	Methionine sulfoxide reductase MSRA2	Triticum aestivum x Lophopyrum elongatum	Stress and defense	Traes_2AL_43F271120.1	Unknown protein	Unknown	1.18569	1.1811	1.23511	1.20063	0.000315114	0.000442105	23.76	2	4	4	17	181	20.1047	6.39209
gi|474156730	Oxalate oxidase 2	Triticum urartu	Stress and defense	Traes_4DS_E014D9A9F.1	Unknown protein	Unknown	-2.2645	-2.44784	-2.66349	-2.45861	6.4741e-06	2.46476e-05	23.35	3	2	4	35	227	24.0681	5.32568
gi|204309001	Class III peroxidase	Triticum aestivum	Stress and defense	Traes_5BL_B8CF8F5FD.1	Unknown protein	Unknown	-1.78601	-1.83586	-1.88857	-1.83681	8.26567e-07	6.24151e-06	37.19	23	2	10	82	320	35.0135	7.1958
gi|474099649	Acidic endochitinase SE2	Triticum urartu	Stress and defense	Traes_3BF_104200060CFD_t1	Unknown protein	Unknow	-1.56132	-1.66451	-1.75744	-1.66109	0.000130188	0.000213552	12.46	6	1	2	12	297	31.6126	5.69385
gi|75262903	Basic endochitinase C	Secale cereale	Stress and defense	Traes_7DL_7465925C6.1	Unknown protein	Unknown	-1.60129	-1.62126	-1.448	-1.55685	0.000109258	0.000189565	23.71	3	3	4	32	194	20.7681	9.34912
gi|474126257	Germin-like protein 8-5	Triticum urartu	Stress and defense	Traes_2BL_0CEA33EB8.1	Unknown protein	Unknown	-1.5563	-1.53498	-1.54525	-1.54551	1.7035e-08	2.95652e-07	26.98	48	1	5	48	215	23.318	7.56201
gi|20257409	Thaumatin-like protein	Triticum aestivum	Stress and defense	Traes_5BS_94EB99BCB.1	Unknown protein	Unknown	-1.47993	-1.53741	-1.59954	-1.53896	1.79842e-05	5.08834e-05	31.11	3	2	6	34	225	23.5502	7.79639
gi|475525671	Phenylalanine ammonia-lyase	Aegilops tauschii	Stress and defense	Traes_1DS_43DAC7A7F.1	Unknown protein	Unknown	-1.44164	-1.50992	-1.56939	-1.50698	0.000104994	0.000183406	16.53	7	1	12	110	714	77.1322	6.39209
gi|473930219	Peroxidase 12	Triticum urartu	Stress and defense	Traes_2AL_ACC48534E.1	Unknown protein	Unknown	-1.51331	-1.4657	-1.52415	-1.50105	2.03027e-06	1.16e-05	35.91	1	11	11	60	337	36.3795	7.6499
gi|73622088	Class III chitinase homolog	Triticum aestivum	Stress and defense	Traes_4BS_11DDF29B31.1	Unknown protein	Unknown	-1.4406	-1.44779	-1.45504	-1.44781	1.02519e-08	2.16842e-07	37.04	3	10	10	60	243	27.1473	7.09326
gi|475577243	Reticuline oxidase-like protein	Aegilops tauschii	Stress and defense	Traes_1DL_753998EB9.1	Unknown protein	Unknown	-1.40342	-1.49016	-1.45741	-1.45033	1.38626e-05	4.448e-05	33.33	6	1	8	63	291	33.7602	8.5874
gi|475606714	Peroxidase 72	Aegilops tauschii	Stress and defense	Traes_2DL_CC04FA45B.1	Unknown protein	Unknown	-1.47818	-1.43725	-1.39853	-1.43799	1.06262e-05	3.59322e-05	41.13	3	5	6	34	248	27.1206	8.104
gi|475609909	Chitinase 8	Aegilops tauschii	Stress and defense	Traes_1BL_265653FAF.1	Unknown protein	Unknown	-1.37018	-1.42279	-1.4796	-1.42419	4.45279e-05	9.94413e-05	29.37	6	1	3	14	126	13.6866	9.02686
gi|167599378	HPS-like protein	Triticum aestivum	Stress and defense	Traes_5BL_3E97C9123.1	Unknown protein	Unknown	-1.48806	-1.4237	-1.36108	-1.42428	8.08112e-05	0.000155012	11.36	2	1	1	4	132	13.7098	8.22119
gi|475600520	Pathogenesis-related protein PRMS	Aegilops tauschii	Stress and defense	Traes_7AS_FEE6CC75E1.2	Unknown protein	Unknown	-1.40442	-1.39145	-1.42561	-1.40716	5.40687e-07	4.50833e-06	34.25	3	2	2	67	73	7.83486	7.35693
gi|475437014	Peroxidase 2	Aegilops tauschii	Stress and defense	Traes_7DL_6233C6F03.1	Unknown protein	Unknown	-1.35601	-1.38281	-1.41069	-1.38317	4.70884e-06	1.92245e-05	30.86	13	1	8	68	324	34.8977	8.01611
gi|475515593	Peroxidase 3	Aegilops tauschii	Stress and defense	Traes_7DL_46D8A0EC9.1	Unknown protein	Unknown	-1.35388	-1.41723	-1.30427	-1.35846	0.000118377	0.000200851	44.58	11	11	11	62	332	35.8211	6.7124
gi|451195	Wali6	Triticum aestivum	Stress and defense	Traes_1BL_51774DCD7.1	Unknown protein	Unknown	-1.316	-1.35576	-1.39722	-1.35633	3.29938e-05	7.95181e-05	43.18	1	3	4	48	88	9.40149	8.00146
gi|473994696	Peroxidase 2	Triticum urartu	Stress and defense	Traes_7DL_3D602F140.1	Unknown protein	Unknown	-1.31653	-1.43153	-1.3214	-1.35649	0.000192698	0.000291321	48.12	3	12	13	179	345	37.6611	6.52197
gi|721626459	Mavicyanin	Brachypodium distachyon	Stress and defense	Traes_4DL_A24881480.1	Unknown protein	Unknown	-1.33159	-1.31707	-1.30287	-1.31718	9.29306e-07	6.88148e-06	23.18	5	2	2	9	151	15.407	5.5415
gi|472824851	Pathogenesis related protein-1.2	Triticum aestivum	Stress and defense	Traes_7DS_A6D32CAA9.2	Unknown protein	Unknown	-1.26659	-1.31411	-1.36533	-1.31534	0.000131448	0.000213878	57.89	3	2	3	23	76	8.45007	9.42236
gi|49615735	Germin-like protein 4	Triticum monococcum	Stress and defense	Traes_4BS_B2389DD65.1	Unknown protein	Unknown	-1.22816	-1.33559	-1.38376	-1.31583	0.00094304	0.00109651	30.05	58	2	5	49	193	21.0009	8.17725
gi|475329522	Peroxidase 1	Aegilops tauschii	Stress and defense	Traes_1DL_607C1A6E6.1	Unknown protein	Unknown	-1.34818	-1.29715	-1.24984	-1.29839	0.00016943	0.000261004	17.79	6	3	5	38	326	35.7339	7.86963
gi|474407433	Putative glutathione S-transferase GSTU6	Triticum urartu	Stress and defense	Traes_7AL_0079B785F.1	Unknown protein	Unknown	-1.27523	-1.25344	-1.35283	-1.29383	0.000216219	0.00032119	28.57	10	2	2	16	63	6.92282	9.979
gi|669028140	Unnamed protein product	Triticum aestivum	Unknown	Traes_3BF_110600030CFD_t1	Heat-stable protein	Stress and defense	-1.26976	-1.26955	-1.30946	-1.28292	1.02376e-05	3.51724e-05	20.75	2	1	6	22	318	34.0709	4.99561
gi|204309001	Class III peroxidase	Triticum aestivum	Stress and defense	Traes_1AL_91E56EC8C.1	Unknown protein	Unknown	-1.2446	-1.24282	-1.36774	-1.28505	0.000821934	0.000975668	32.21	14	1	9	73	326	35.5367	6.7124
gi|474062663	Peroxidase 72	Triticum urartu	Stress and defense	Traes_3AS_F441DDE21.1	Unknown protein	Unknown	-1.33922	-1.27549	-1.21755	-1.27742	0.00055604	0.000701577	32.54	4	3	8	48	335	35.8162	8.23584
gi|157093712	PR17c precursor	Hordeum vulgare subsp. vulgare	Stress and defense	Traes_1AL_82AAF3E95.1	Unknown protein	Unknown	-1.28987	-1.26557	-1.28021	-1.27855	9.34583e-07	6.8e-06	32.89	1	4	6	41	225	24.3585	9.51025
gi|475602288	Germin-like protein 1-1	Aegilops tauschii	Stress and defense	Traes_6DL_92A0F4993.1	Unknown protein	Unknown	-1.25678	-1.28719	-1.28029	-1.27475	2.92158e-06	1.38225e-05	27.85	6	2	5	131	219	22.7166	6.88818
gi|524456011	Wheat cold induced 16	Triticum aestivum	Stress and defense	Traes_3AS_EFA602E28.3	Unknown protein	Unknown	-1.24257	-1.25646	-1.32339	-1.27414	0.000143172	0.000226535	82.05	1	3	14	160	156	16.0848	4.84326
gi|146231063	Hypersensitive response protein	Triticum aestivum	Stress and defense	Traes_4BL_4DB9F4DFF.1	Unknown protein	Unknown	-1.28078	-1.26694	-1.24044	-1.26272	9.85922e-06	3.45965e-05	44.01	5	8	13	104	284	31.291	5.43994
gi|60100238	Senescence-associated protein	Triticum aestivum	Stress and defense	Traes_7BS_0997D563B.1	Unknown protein	Unknown	-1.21571	-1.22355	-1.34746	-1.26224	0.00136848	0.00156571	15.63	4	2	2	7	160	17.2508	8.73389
gi|475605536	Peroxidase 4	Aegilops tauschii	Stress and defense	Traes_7DL_C020A321F.1	Unknown protein	Unknown	-1.31017	-1.25343	-1.2296	-1.2644	0.000146523	0.000230137	50	14	3	4	25	80	8.37509	4.77979
gi|475437014	Peroxidase 2	Aegilops tauschii	Stress and defense	Traes_7AL_D1CAF31D3.1	Unknown protein	Unknown	-1.18007	-1.24631	-1.32042	-1.24893	0.00160754	0.00181408	34.06	17	2	9	62	323	34.6686	8.00146
gi|732976	Peroxidase	Triticum aestivum	Stress and defense	Traes_2AS_3161D54F8.1	Unknown protein	Unknown	-1.32001	-1.2193	-1.20321	-1.24751	0.00100313	0.00115942	40	14	3	8	86	265	27.8718	7.97217
gi|473951166	Peroxidase 1	Triticum urartu	Stress and defense	Traes_7AS_785D97E5D.1	Unknown protein	Unknown	-1.26079	-1.23132	-1.2032	-1.23177	6.79059e-05	0.000133793	23	20	1	2	13	100	10.4876	7.23975
gi|474367659	Peroxidase 2	Triticum urartu	Stress and defense	Traes_4AL_596BAB8B9.1	Unknown protein	Unknown	-1.28342	-1.20194	-1.20915	-1.2315	0.00037209	0.000499329	5.06	20	1	2	4	356	38.8823	9.20264
gi|524456011	Wheat cold induced 16	Triticum aestivum	Stress and defense	Traes_3BF_087500010CFD_t1	Unknown protein	Unknown	-1.23952	-1.22007	-1.23883	-1.23281	1.4829e-06	9.25e-06	86.08	1	5	16	169	158	16.1889	4.98291
gi|193074379	Class III peroxidase	Triticum aestivum	Stress and defense	Traes_2BS_990895438.1	Unknown protein	Unknown	-1.18494	-1.27859	-1.20609	-1.22321	0.000620703	0.00077625	31.46	18	1	9	177	321	33.6128	8.41162
gi|51242713	beta-expansin TaEXPB3	Triticum aestivum	Stress and defense	Traes_1DL_2B473C495.2	Unknown protein	Unknown	-1.24355	-1.19518	-1.23167	-1.22346	4.933e-05	0.000106883	12.69	11	3	4	14	268	29.2572	7.89893
gi|257135793	WALI7	Triticum aestivum	Stress and defense	Traes_2AL_B7FC2C090.2	Unknown protein	Unknown	-1.19338	-1.22057	-1.25655	-1.2235	0.000116316	0.000199142	23.86	3	6	6	26	264	28.0897	7.38623
gi|475572096	Germin-like protein 1-1	Aegilops tauschii	Stress and defense	Traes_6DL_A7FFC6CC3.1	Unknown protein	Unknown	-1.2584	-1.18366	-1.19845	-1.21351	0.00032965	0.000456747	36.57	2	2	5	63	216	22.5767	6.75635
gi|474089466	Germin-like protein 1-1	Triticum urartu	Stress and defense	Traes_6AL_EF0BCD705.1	Unknown protein	Unknown	-1.25297	-1.21008	-1.17439	-1.21248	0.000346709	0.000475342	28.24	4	2	5	80	216	22.5407	7.89893
gi|475611021	Peroxidase 2	Aegilops tauschii	Stress and defense	Traes_2DS_6FA5738431.2	Unknown protein	Unknown	-1.17883	-1.25287	-1.19537	-1.20902	0.000339692	0.000467354	37.78	2	1	4	36	135	14.5711	8.73389
gi|474360306	UDP-glycosyltransferase 73B3	Triticum urartu	Carbohydrate metabolism	Traes_7AS_C8A05B267.1	Unknown protein	Unknown	2.57419	2.23934	2.40676	2.40676	0.000129656	0.000213552	5.47	1	1	1	3	128	13.6109	5.45264
gi|289188052	UDP-glucosyltransferase HvUGT14077	Hordeum vulgare	Carbohydrate metabolism	Traes_5BL_8C61BEE34.1	Unknown protein	Unknown	1.9524	1.84258	1.89749	1.89749	2.86382e-05	7.10559e-05	18.3	6	2	4	10	235	25.1238	5.31299
gi|119388713	Alcohol dehydrogenase ADH3D	Triticum aestivum	Carbohydrate metabolism	Traes_1BL_A7A180B22.1	Unknown protein	Unknown	1.89533	1.79663	1.99403	1.89533	9.58569e-05	0.000172793	52.77	3	2	15	195	379	41.0818	6.72705
gi|474012166	6-phosphofructokinase 3	Triticum aestivum	Carbohydrate metabolism	Traes_3BF_096900050CFD_t1	Unknown protein	Unknown	1.91109	1.85502	1.79895	1.85502	1.22122e-05	4e-05	15.17	5	3	7	18	534	58.0183	7.48877
gi|474354262	2-isopropylmalate synthase A	Triticum urartu	Carbohydrate metabolism	Traes_5AL_5A931BF50.1	Unknown protein	Unknown	1.67744	1.7153	1.75315	1.7153	1.56279e-05	4.62222e-05	61.14	8	1	17	115	422	45.8487	6.16357
gi|474256276	Fructose-bisphosphate aldolase cytoplasmic isozyme	Triticum urartu	Carbohydrate metabolism	Traes_3AL_85A7AF612.1	Unknown protein	Unknown	1.66141	1.68961	1.71781	1.68961	7.34015e-06	2.71852e-05	74.81	5	1	8	432	131	14.2424	8.93896
gi|475616749	Hydroxyacylglutathione hydrolase 3, mitochondrial	Aegilops tauschii	Carbohydrate metabolism	Traes_3AL_C178A21CD.1	Unknown protein	Unknown	1.64569	1.72085	1.57053	1.64569	0.000118812	0.000200844	45.92	1	1	3	13	98	10.3482	8.49951
gi|475584937	Beta-fructofuranosidase 1	Aegilops tauschii	Carbohydrate metabolism	Traes_6DS_905702C89.2	Unknown protein	Unknown	1.59248	1.50112	1.68383	1.59248	0.000357672	0.000488737	10.08	7	1	5	29	387	43.7392	5.30029
gi|62732974	Ubiquinol--cytochrome-c reductase	Oryza sativa Japonica Group	Carbohydrate metabolism	Traes_4AL_59B858338.2	Unknown protein	Unknown	1.49445	1.39715	1.86769	1.58643	0.0149838	0.0157068	14.49	2	2	2	7	69	8.21196	7.13721
gi|514710509	3-isopropylmalate dehydratase large subunit	Setaria italica	Carbohydrate metabolism	Traes_2BS_27D0DFE12.1	Unknown protein	Unknown	1.38261	1.42475	1.46689	1.42475	6.32041e-05	0.0001264	21.53	1	1	9	70	511	55.2576	6.78564
gi|475608922	Malate dehydrogenase 1, mitochondrial	Aegilops tauschii	Carbohydrate metabolism	Traes_3DL_2EC34A349.2	Unknown protein	Unknown	1.45431	1.4218	1.38928	1.4218	5.86437e-05	0.000119592	67	1	1	10	92	200	20.8599	5.66846
gi|46358940	Vacuolar invertase 1	Triticum monococcum	Carbohydrate metabolism	Traes_4AL_82AB2E772.2	Unknown protein	Unknown	1.36266	1.41015	1.45763	1.41015	0.00014874	0.000231907	27.4	5	6	14	61	562	61.5592	4.89404
gi|129916	Phosphoglycerate kinase, cytosolic	Triticum aestivum	Carbohydrate metabolism	Traes_6AS_F9E75ED21.2	Unknown protein	Unknown	1.43735	1.40138	1.3654	1.40138	9.38996e-05	0.000170727	71.64	4	1	25	695	409	43.2275	6.60986
gi|475566050	Beta-fructofuranosidase 1	Aegilops tauschii	Carbohydrate metabolism	Traes_7DS_46CF551D1.1	Unknown protein	Unknown	1.42044	1.40044	1.38045	1.40044	1.53035e-05	4.63636e-05	32.26	1	1	6	46	248	26.6155	4.76709
gi|475573134	Putative UDP-glucosyltransferase	Aegilops tauschii	Carbohydrate metabolism	Traes_5DL_A4A06524C.1	Unknown protein	Unknown	1.43602	1.38566	1.33531	1.38566	0.000308118	0.000434568	18.03	2	1	1	3	61	6.83137	8.19189
gi|514710509	3-isopropylmalate dehydratase large subunit	Setaria italica	Carbohydrate metabolism	Traes_6BS_87381C857.1	Unknown protein	Unknown	1.39297	1.39058	1.38819	1.39058	9.35646e-10	3.40364e-08	50.35	2	1	10	72	286	30.9574	5.77002
gi|475580390	HIPL1 protein	Aegilops tauschii	Carbohydrate metabolism	Traes_7AS_9779A5BA1.1	Unknown protein	Unknown	1.34314	1.36851	1.39388	1.36851	1.48165e-05	4.58915e-05	16.42	2	1	1	3	67	7.28146	4.90674
gi|475580390	HIPL1 protein	Aegilops tauschii	Carbohydrate metabolism	Traes_7BS_A765F2B82.1	Unknown protein	Unknown	1.34272	1.34573	1.34873	1.34573	3.78745e-09	9.475e-08	20.83	1	1	2	6	96	10.5771	5.0083
gi|514710509	3-isopropylmalate dehydratase large subunit	Setaria italica	Carbohydrate metabolism	Traes_6AS_8C76F6F50.2	Unknown protein	Unknown	1.29161	1.3109	1.33019	1.3109	9.79444e-06	3.46549e-05	49.06	2	1	9	64	265	28.7462	5.75732
gi|357140588	Citrate synthase	Brachypodium distachyon	Carbohydrate metabolism	Traes_5AL_1F730D0C4.3	Unknown protein	Unknown	1.29296	1.27784	1.35308	1.30796	0.000179241	0.000275385	41.46	1	1	13	75	369	40.8602	9.29053
gi|474287700	Dihydrolipoyllysine-residue succinyltransferase component of 2-oxoglutarate dehydrogenase complex 1	Triticum urartu	Carbohydrate metabolism	Traes_4AL_DE0A5BAB2.1	Unknown protein	Unknown	1.29258	1.29844	1.3043	1.29844	9.91748e-08	1.20242e-06	46.11	3	2	15	120	360	39.0406	6.30322
gi|357124240	Phosphoenolpyruvate carboxylase 1-like	Brachypodium distachyon	Carbohydrate metabolism	Traes_7DL_FE457F7CD.1	Unknown protein	Unknown	1.28937	1.25772	1.29219	1.27976	1.44597e-05	4.56693e-05	53.12	6	16	32	301	593	67.4772	5.43994
gi|75298015	Fructan 1-exohydrolase w1	Triticum aestivum	Carbohydrate metabolism	Traes_6AS_1A94E971B.1	Fructan 1-exohydrolase	Carbohydrate metabolism	1.25436	1.26426	1.27416	1.26426	1.30816e-06	8.31746e-06	25.46	7	5	13	69	597	66.6329	5.16064
gi|19569591	Ferredoxin precursor	Triticum aestivum	Carbohydrate metabolism	Traes_1BL_23349A132.1	Unknown protein	Unknown	1.25379	1.26346	1.27314	1.26346	1.20991e-06	7.80645e-06	55.14	5	3	3	13	107	11.6784	4.41162
gi|119388715	Alcohol dehydrogenase ADH2A	Triticum aestivum	Carbohydrate metabolism	Traes_4AL_2DC24CE38.1	Unknown protein	Unknown	1.27368	1.26157	1.25339	1.26288	1.50861e-06	9.29231e-06	58.36	2	1	15	206	317	34.2783	6.31592
gi|475508194	2-isopropylmalate synthase A	Aegilops tauschii	Carbohydrate metabolism	Traes_5DL_FBCE5007F.1	Unknown protein	Unknown	1.28725	1.24331	1.23638	1.25564	8.81058e-05	0.000163907	65.71	10	11	27	160	627	67.1985	6.771
gi|514710509	3-isopropylmalate dehydratase large subunit	Setaria italica	Carbohydrate metabolism	Traes_6AS_5D4E461FD.1	Unknown protein	Unknown	1.25451	1.26006	1.26561	1.26006	1.14752e-06	7.79661e-06	15.63	1	2	3	11	192	21.5667	5.63037
gi|475605153	Cytochrome c oxidase subunit 6B	Aegilops tauschii	Carbohydrate metabolism	Traes_2DS_606EF19F6.2	Cytochrome C oxidase 6B	Carbohydrate metabolism	1.31449	1.22265	1.25017	1.26244	0.000646328	0.000792638	58.28	1	1	7	29	163	18.1577	4.51318
gi|475605153	Cytochrome c oxidase subunit 6B	Aegilops tauschii	Carbohydrate metabolism	Traes_2BS_B529429A3.1	Cytochrome C oxidase 6B	Carbohydrate metabolism	1.20971	1.25617	1.30262	1.25617	0.000671041	0.000815805	72.84	1	1	9	39	162	18.0436	4.42432
gi|475532718	Phosphoenolpyruvate carboxylase 2	Aegilops tauschii	Carbohydrate metabolism	Traes_5BL_6642E2A8B.1	Unknown protein	Unknown	1.2793	1.22516	1.25389	1.25279	8.5699e-05	0.000160939	58.02	5	33	53	659	972	110.116	5.79541
gi|357112708	Pyruvate decarboxylase 2	Brachypodium distachyon	Carbohydrate metabolism	Traes_4AS_60155447D.2	Unknown protein	Unknown	1.22464	1.24858	1.27252	1.24858	0.000117694	0.000200851	47.11	12	7	23	229	605	64.7704	5.87158
gi|669030678	Unnamed protein product	Triticum aestivum	Unknown	Traes_3BF_104500020CFD_t1	Beta glucosidase 42	Carbohydrate metabolism	1.13857	1.37344	1.23587	1.2493	0.0215993	0.0224416	17.81	34	2	6	18	483	54.8521	5.56689
gi|473971355	Alcohol dehydrogenase-like 3	Triticum urartu	Carbohydrate metabolism	Traes_1DS_08DB46EF9.1	Unknown protein	Unknown	1.29466	1.24331	1.252	1.26333	0.000779917	0.000934132	22.34	3	3	6	34	394	42.305	6.37939
gi|357125059	UDP-glycosyltransferase 91C1-like	Brachypodium distachyon	Carbohydrate metabolism	Traes_5BL_FD7E78F1A.1	Unknown protein	Unknown	1.20203	1.23337	1.26472	1.23337	0.000208567	0.00031194	3.48	1	2	2	3	460	49.7638	6.59521
gi|372861950	NADH dehydrogenase subunit 1, partial (mitochondrion)	Ferrocalamus rimosivaginus	Carbohydrate metabolism	Traes_7AL_DAFFC4DDC.1	Unknown protein	Unknown	1.21161	1.22744	1.24327	1.22744	1.54787e-05	4.62687e-05	32.35	12	2	2	14	102	10.9909	8.52881
gi|475580390	HIPL1 protein	Aegilops tauschii	Carbohydrate metabolism	Traes_7DS_B83440EDA.1	Unknown protein	Unknown	1.22616	1.23497	1.21588	1.22567	2.13453e-06	1.17517e-05	21.52	4	2	6	30	330	35.428	5.19873
gi|475612419	Beta-fructofuranosidase, insoluble isoenzyme 7	Aegilops tauschii	Carbohydrate metabolism	Traes_2BL_78C207CFC.1	Unknown protein	Unknown	1.25074	1.21831	1.18587	1.21831	0.00029905	0.000424113	27.78	1	2	3	14	144	15.5277	6.68311
gi|154146750	Phosphoenolpyruvate carboxylase, partial	Hordeum vulgare	Carbohydrate metabolism	Traes_7DL_1211AEDF2.1	Unknown protein	Unknown	1.21761	1.21067	1.21151	1.21326	6.65199e-08	8.86667e-07	85.06	1	4	6	59	87	10.1172	4.79248
gi|118193726	FORL1	Triticum aestivum	Carbohydrate metabolism	Traes_2BS_3F8D903181.2	Unknown protein	Unknown	1.25159	1.18485	1.19862	1.21168	0.000481762	0.00062294	3.89	2	1	1	3	334	36.2665	7.25439
gi|475609121	Hydroxyisourate hydrolase	Aegilops tauschii	Carbohydrate metabolism	Traes_3DL_345C2A3A8.1	Unknown protein	Unknown	1.21285	1.21368	1.21241	1.20677	1.62023e-06	1.62944e-05	5.71	34	2	3	6	508	56.5398	5.10986
gi|475622972	Phosphoenolpyruvate carboxylase 1	Aegilops tauschii	Carbohydrate metabolism	Traes_6DL_5616EFCDD.1	Unknown protein	Unknown	1.21836	1.21359	1.20724	1.20505	0.0699489	0.0707848	39.53	3	1	10	138	296	33.6222	5.75732
gi|475609802	Citrate synthase 2, peroxisomal	Aegilops tauschii	Carbohydrate metabolism	Traes_5BL_E3904C0B8.1	Unknown protein	Unknown	1.21073	1.20134	1.19301	1.20285	1.58084e-05	0.000165013	22.73	1	2	4	28	264	28.6517	6.52197
gi|475553543	Glucan endo-1,3-beta-glucosidase 13	Aegilops tauschii	Carbohydrate metabolism	Traes_1AL_A22448033.1	Unknown protein	Unknown	-1.64783	-1.49751	-1.59568	-1.58034	3.39962e-05	8.04734e-05	13.83	3	2	4	17	311	34.4519	7.41553
gi|153918944	Xylanase inhibitor	Triticum aestivum	Carbohydrate metabolism	Traes_4BS_FF3F5B3C51.2	Unknown protein	Unknown	-1.46774	-1.53201	-1.61623	-1.53866	4.25428e-05	9.65909e-05	33.67	1	2	9	42	297	32.8715	8.47021
gi|475622168	Glucan endo-1,3-beta-glucosidase 13	Aegilops tauschii	Carbohydrate metabolism	Traes_1BL_EB5EF0E56.1	Unknown protein	Unknown	-1.39825	-1.46374	-1.59625	-1.48608	0.000233279	0.000341392	7.16	4	1	3	17	475	52.422	10.1694
gi|311764	(1,3;1,4) beta glucanase	Triticum aestivum	Carbohydrate metabolism	Traes_1AL_AE0660A78.1	Unknown protein	Unknown	-1.49525	-1.47743	-1.40151	-1.45806	2.19785e-05	5.94595e-05	37.72	7	8	8	78	334	34.8421	7.02002
gi|475566508	Formate dehydrogenase, mitochondrial	Aegilops tauschii	Carbohydrate metabolism	Traes_7AS_712114E89.2	Formate dehydrogenase	Carbohydrate metabolism	-1.46443	-1.43722	-1.40549	-1.43571	3.31518e-06	1.50909e-05	45.09	8	13	17	123	377	41.3262	6.99072
gi|475530321	Glucan 1,3-beta-glucosidase	Aegilops tauschii	Carbohydrate metabolism	Traes_5BS_CD20C307C.1	Unknown protein	Unknown	-1.48592	-1.43444	-1.3864	-1.43559	2.65937e-05	6.82051e-05	10.71	3	2	3	7	504	55.853	6.66846
gi|62996368	Xylanase inhibitor precursor, partial	Triticum aestivum	Carbohydrate metabolism	Traes_3B_B28A8F1C01.1	Unknown protein	Unknown	-1.44173	-1.52437	-1.34017	-1.43542	0.000323468	0.000450174	23.47	1	3	3	17	196	20.9547	8.26514
gi|475537377	Putative 6-phosphogluconolactonase 2	Aegilops tauschii	Carbohydrate metabolism	Traes_2DS_6B74702B8.1	6-phosphogluconolactonase 1	Carbohydrate metabolism	-1.40688	-1.42536	-1.40122	-1.41115	1.46896e-07	1.63333e-06	2.53	3	1	1	4	277	30.4972	4.95752
gi|300681514	Glucan endo-1,3-beta-glucosidase GII precursor	Triticum aestivum	Carbohydrate metabolism	Traes_3BF_061600120CFD_t1	Unknown protein	Unknown	-1.41676	-1.37455	-1.42527	-1.40552	3.57119e-06	1.58667e-05	6.53	1	2	2	18	337	35.2348	5.64307
gi|475530322	Glucan 1,3-beta-glucosidase	Aegilops tauschii	Carbohydrate metabolism	Traes_5BS_B593A6FB7.1	Unknown protein	Unknown	-1.31888	-1.35636	-1.40287	-1.35937	3.60271e-05	8.42105e-05	21.61	1	3	6	38	384	41.8842	7.44482
gi|23954367	Xylanase inhibitor	Triticum aestivum	Carbohydrate metabolism	Traes_3BF_012400030CFD_t1	Unknown protein	Unknown	-1.32118	-1.28934	-1.259	-1.28984	3.15955e-05	7.7546e-05	13.18	2	3	3	12	402	40.9078	7.89893
gi|357146802	Alpha-galactosidase	Brachypodium distachyon	Carbohydrate metabolism	Traes_1DL_D5F3DA85C.1	Unknown protein	Unknown	-1.27248	-1.2428	-1.28431	-1.26653	1.09609e-05	3.69748e-05	43.63	11	11	12	55	353	38.8306	6.43018
gi|474159730	Putative O-methyltransferase 2	Triticum urartu	Carbohydrate metabolism	Traes_4AL_B2F48F9FA.1	Unknown protein	Unknown	-1.23092	-1.25231	-1.25414	-1.24579	2.15061e-06	1.16216e-05	56.59	3	4	14	185	364	39.1657	4.94482
gi|474451266	Beta-amylase	Triticum urartu	Carbohydrate metabolism	Traes_4BL_73E79F141.1	Unknown protein	Unknown	-1.2777	-1.25107	-1.20616	-1.24498	0.00013297	0.000214949	34.26	2	2	8	33	324	36.1018	6.30322
gi|20259685	Beta-D-glucan exohydrolase	Triticum aestivum	Carbohydrate metabolism	Traes_5BL_7D5EC9052.1	Unknown protein	Unknown	-1.22727	-1.24278	-1.25263	-1.24089	2.24572e-06	1.16883e-05	33.01	18	9	15	144	624	67.2301	7.69385
gi|475618985	Patatin group A-3	Aegilops tauschii	Carbohydrate metabolism	Traes_7DS_31EE89717.2	Unknown protein	Unknown	-1.27743	-1.2351	-1.2075	-1.24001	0.000125489	0.000208768	15.76	2	2	3	9	406	44.5018	6.69775
gi|153918942	Xylanase inhibitor	Triticum aestivum	Carbohydrate metabolism	Traes_4AL_DD83F1A44.1	Unknown protein	Unknown	-1.28484	-1.23434	-1.19108	-1.23676	0.000420402	0.000552632	35.02	1	2	9	50	297	32.9255	8.27979
gi|475594006	O-methyltransferase ZRP4	Aegilops tauschii	Carbohydrate metabolism	Traes_4BS_410CDF5FA.1	Unknown protein	Unknown	-1.26627	-1.22011	-1.18207	-1.22282	0.000365285	0.000493243	58.27	2	7	14	173	369	39.9462	5.17334
gi|475559971	Beta-galactosidase 9	Aegilops tauschii	Carbohydrate metabolism	Traes_7DL_90CD3809F.1	Unknown protein	Unknown	-1.22687	-1.19172	-1.2138	-1.21079	1.57708e-05	4.64706e-05	3.15	1	1	1	3	254	27.6251	8.95361
gi|357137407	Translation initiation factor IF-3	Brachypodium distachyon	Protein metabolsim	Traes_6DL_8716BB379.1	Unknown protein	Unknown	2.0839	2.04336	2.08828	2.07185	1.89718e-07	2e-06	16.48	1	1	1	3	91	9.91993	4.51318
gi|475556888	Lysine-specific demethylase 3B	Aegilops tauschii	Protein metabolsim	Traes_6DS_BF9884650.1	Unknown protein	Unknown	1.74061	1.66072	1.82051	1.74061	8.79988e-05	0.000164486	0.94	1	1	1	3	1282	142.375	5.42725
gi|357112720	Asparagine synthetase	Hordeum vulgare	Protein metabolsim	Traes_4AS_C19AB3A1A.1	Unknown protein	Unknown	1.72202	1.71631	1.7106	1.71631	2.69447e-09	7.68571e-08	5.81	5	3	3	7	585	65.2423	6.29053
gi|194352766	Papain-like cysteine proteinase	Hordeum vulgare	Protein metabolsim	Traes_7BL_847A22B0A.1	Unknown protein	Unknown	1.67545	1.6551	1.63475	1.6551	3.58308e-06	1.57363e-05	14.16	1	1	1	3	113	12.8	5.07178
gi|357134510	Arginine--tRNA ligase, cytoplasmic-like isoform X1 [Brachypodium distachyon]		Protein metabolsim	Traes_1DS_05D23ED0F.2	Unknown protein	Unknown	1.61227	1.59666	1.58105	1.59666	2.12615e-06	1.17517e-05	40.61	3	1	13	46	362	39.6114	8.68994
gi|475576810	30S ribosomal protein S11	Aegilops tauschii	Protein metabolsim	Traes_3DL_25BEB4D80.1	Unknown protein	Unknown	1.52514	1.45682	1.59346	1.52514	0.000184058	0.000280916	8.82	7	1	1	3	136	15.0303	11.063
gi|530452549	NADH-dependent glutamate synthase	Triticum turgidum	Protein metabolsim	Traes_3AL_822D8A43D.1	Unknown protein	Unknown	1.43992	1.51657	1.36327	1.43992	0.000575056	0.00072327	32.59	1	2	30	127	1120	121.668	6.68311
gi|357150113	40S ribosomal protein S11-like	Brachypodium distachyon	Protein metabolism	Traes_6AL_FB253E389.5	Unknown protein	Unknown	1.39881	1.40707	1.52281	1.4429	0.000379463	0.000505333	28.28	3	1	4	67	145	16.3887	10.3159
gi|685281963	Histone H2B.10-like	Brassica rapa	Protein metabolsim	Traes_4DS_CC03E7102.1	Unknown protein	Unknown	1.40164	1.48523	1.40286	1.42991	0.000100065	0.000176211	64.29	2	2	7	250	84	9.46424	10.0522
gi|474124797	Tryptophan synthase beta chain 2	Triticum urartu	Protein metabolsim	Traes_7AL_6C94D6216.1	Unknown protein	Unknown	1.42341	1.42389	1.42437	1.42389	1.6465e-10	1.1e-08	7.2	1	1	1	3	125	14.0647	5.22412
gi|475604616	70 kDa peptidyl-prolyl isomerase	Aegilops tauschii	Protein metabolism	Traes_2DL_F2D868473.1	Unknown protein	Unknown	1.3866	1.40695	1.43235	1.40863	1.83027e-05	5.11888e-05	14.31	3	6	8	41	587	65.4034	5.21143
gi|3122234	Eukaryotic translation initiation factor 2 subunit beta	Triticum aestivum	Protein metabolism	Traes_4AS_1D24D36C4.1	Unknown protein	Unknown	1.39771	1.45779	1.33762	1.39771	0.00301052	0.00324528	35.06	2	1	8	26	271	30.5056	6.62451
gi|475552019	Subtilisin-like protease	Aegilops tauschii	Protein metabolism	Traes_6DL_5D39B2D39.1	Subtilase family protein	Protein metabolism	1.41811	1.37809	1.33808	1.37809	0.000158291	0.000244961	21.44	2	4	7	41	527	54.7286	6.34131
gi|475554973	Elongation factor 1-alpha	Aegilops tauschii	Protein metabolism	Traes_2AS_BD2A53CC41.1	Elongation factor 1-alpha	Protein metabolism	1.32224	1.36237	1.4025	1.36237	9.75856e-05	0.000174286	52.53	17	1	20	1028	455	50.042	8.73389
gi|530452547	NADH-dependent glutamate synthase	Triticum turgidum	Protein metabolism	Traes_3DL_F5AAA74C3.1	NADH-dependent glutamate synthase 1	Protein metabolism	1.38037	1.337	1.36061	1.35933	8.82031e-06	3.17838e-05	35.83	5	29	57	217	2026	222.058	6.63916
gi|195618010	Histone H4	Zea mays	Protein metabolism	Traes_6AS_2DE08CA85.2	Unknown protein	Unknown	1.56505	1.21856	1.27768	1.35817	0.00378502	0.00379	34.11	2	1	5	442	129	14.0157	11.1069
gi|475524540	Cathepsin B	Aegilops tauschii	Protein metabolism	Traes_4BS_60B8B106E.1	Unknown protein	Unknown	1.39456	1.35273	1.31091	1.35273	0.0001278	0.000212448	19.83	10	5	5	19	343	37.4381	6.62451
gi|40317416	Glutamine synthetase isoform GSr1	Triticum aestivum	Protein metabolism	Traes_4BL_52F044A40.1	Unknown protein	Unknown	1.33407	1.3253	1.38837	1.34925	5.9792e-05	0.000121421	58.47	1	2	15	310	354	38.7053	5.57959
gi|721636796	Minor allergen Alt a 7-like	Brachypodium distachyon	Protein metabolism	Traes_1DL_CFD627F06.1	Unknown protein	Unknown	1.30746	1.3431	1.37874	1.3431	7.57835e-05	0.000147902	72.22	1	1	7	192	108	11.732	5.45264
gi|475561503	Formate--tetrahydrofolate ligase	Aegilops tauschii	Protein metabolism	Traes_5DL_6B09AFADC.1	Unknown protein	Unknown	1.30552	1.33533	1.36514	1.33533	4.08997e-05	9.34857e-05	35.57	2	5	19	165	655	69.7976	6.87354
gi|37221545	Caffeoyl-CoA 3-O-methyltransferase 1	Zea mays	Protein metabolsim	Traes_7DS_665CFF796.1	Unknown protein	Unknown	1.33662	1.32259	1.30855	1.33498	2.3782e-06	1.19e-05	16.22	1	1	1	4	74	7.98209	4.77979
gi|475595366	Alanine aminotransferase 2	Aegilops tauschii	Protein metabolism	Traes_1AS_3D323BAC9.1	Unknown protein	Unknown	1.31071	1.32657	1.34243	1.32657	3.68683e-06	1.5871e-05	64.1	1	2	2	8	78	8.9887	6.50732
gi|475554696	Peptidyl-prolyl cis-trans isomerase 1	Aegilops tauschii	Protein metabolism	Traes_2DS_D60B7D585.1	Unknown protein	Unknown	1.32371	1.32643	1.32914	1.32643	3.1791e-09	8.48e-08	19.83	1	1	2	10	121	12.9967	8.88037
gi|473877768	Cytosolic Fe-S cluster assembly factor NUBP1-like protein	Triticum urartu	Protein metabolism	Traes_6DL_9FA2A65AB.1	Unknown protein	Unknown	1.31851	1.37009	1.26693	1.31851	0.000433027	0.000564169	25	4	1	7	24	348	37.1426	5.13525
gi|475604472	Aspartate aminotransferase, cytoplasmic	Aegilops tauschii	Protein metabolsim	Traes_3DL_870617108.1	Aspartate aminotransferase 3	Protein metabolsim	1.32573	1.31829	1.31085	1.31829	1.98515e-07	1.94146e-06	56.55	2	3	19	245	359	39.6372	7.57666
gi|326510651	Predicted protein	Hordeum vulgare	Unknown	Traes_5AL_04C632507.1	FKBP-like peptidyl-prolyl cis-trans isomerase family protein	Protein metabolsim	1.26931	1.39559	1.27224	1.31238	0.00168528	0.00189356	21.86	2	3	3	13	183	18.9741	9.70068
gi|475552019	Subtilisin-like protease	Aegilops tauschii	Protein metabolsim	Traes_6AL_48AD99533.1	Unknown protein	Unknown	1.30232	1.30174	1.30116	1.30174	8.88414e-12	8.88e-10	17.89	1	1	3	12	218	21.9883	5.38916
gi|40317418	Glutamine synthetase isoform GSr2	Triticum aestivum	Protein metabolsim	Traes_4AS_1CDA71553.1	Unknown protein	Unknown	1.31923	1.25068	1.33272	1.30088	0.00029069	0.000415714	53.95	1	1	14	302	354	38.6613	5.71924
gi|357143067	Tripeptidyl-peptidase 2	Brachypodium distachyon	Protein metabolsim	Traes_6DL_D65B5E33F.2	Unknown protein	Unknown	1.32944	1.29995	1.27046	1.29995	6.09495e-05	0.00012303	48.56	1	3	24	162	659	71.0152	6.49365
gi|357166718	Dolichyl-diphosphooligosaccharide--protein glycosyltransferase subunit STT3B	Brachypodium distachyon	Protein metabolsim	Traes_2DL_9F3EE4D7A.1	Unknown protein	Unknown	1.33971	1.29671	1.2537	1.29671	0.000280918	0.000402867	6.16	3	2	2	6	422	47.2482	8.82178
gi|669029935	Unnamed protein product	Triticum aestivum	Unknown	Traes_3BF_023000050CFD_t1	Aspartate aminotransferase 3	Protein metabolsim	1.25574	1.27385	1.34465	1.29141	0.000425563	0.000558689	49.56	1	5	21	231	454	49.4874	8.22119
gi|326521658	Predicted protein	Hordeum vulgare	Unknown	Traes_4AL_217375482.2	Ubiquitin-protein ligase	Protein metabolsim	1.34052	1.24153	1.26195	1.28001	0.000110571	0.00011715	2.96	4	2	2	3	945	105.7	6.82959
gi|2980891	Histone H1	Triticum aestivum	Protein metabolsim	Traes_5DL_AB1CA60FD.2	Unknown protein	Unknown	1.31531	1.28392	1.25254	1.28392	9.68668e-05	0.000173812	34.27	1	3	6	126	143	14.9332	10.0669
gi|475620518	Protease 2	Aegilops tauschii	Protein metabolsim	Traes_7DL_DBBA5FD6C.1	Unknown protein	Unknown	1.24166	1.26914	1.33375	1.28152	0.000498451	0.000640514	41.49	4	2	13	38	482	54.1911	6.1001
gi|357135780	Ubiquitin-conjugating enzyme E2 5A	Brachypodium distachyon	Protein metabolsim	Traes_3DL_AC83B52D8.1	Unknown protein	Unknown	1.2831	1.28217	1.28123	1.28217	7.98421e-11	6.384e-09	24.58	4	1	2	4	118	13.4437	7.92822
gi|475576605	Ananain	Aegilops tauschii	Protein metabolism	Traes_7DL_64905FA8B.1	Unknown protein	Unknown	1.21004	1.3508	1.28042	1.28042	0.0023122	0.00251429	30.89	4	8	8	25	382	41.6372	6.771
gi|52548238	20S proteasome beta 4 subunit	Triticum aestivum	Protein metabolsim	Traes_4BS_205F9BB3A.1	Unknown protein	Unknown	1.26699	1.27213	1.27727	1.27213	8.49324e-08	1.09548e-06	59.62	1	1	11	73	213	23.2098	5.90967
gi|224551502	Clp-P protease subunit	Triticum aestivum	Protein metabolsim	Traes_4BL_4FF0117C2.1	Unknown protein	Unknown	1.26278	1.2718	1.28081	1.2718	8.04839e-07	6.31373e-06	21.43	3	1	1	3	84	9.58261	5.45264
gi|357137736	H/ACA ribonucleoprotein complex subunit 2-like protein	Brachypodium distachyon	Protein metabolsim	Traes_6BL_0D293749F.1	Ribosomal protein L7Ae/L30e/S12e/Gadd45 family protein	Protein metabolsim	1.2795	1.26998	1.26047	1.26998	1.0263e-06	7.22807e-06	14.29	3	2	2	5	126	13.7835	9.21729
gi|326510547	Predicted protein	Hordeum vulgare	Unknown	Traes_1AL_3EC96C539.2	Histone H2B.2	Protein metabolism	1.24518	1.26247	1.27975	1.26247	1.24169e-05	4.03252e-05	55.56	14	1	11	782	153	16.4871	10.1548
gi|475597413	Ubiquitin carrier protein E2 28	Aegilops tauschii	Protein metabolism	Traes_5DL_ED021ABEF.1	Unknown protein	Unknown	1.25302	1.27947	1.25285	1.26366	6.65942e-05	0.000131881	12.16	5	2	2	18	148	16.5113	7.37158
gi|326500472	Predicted protein	Hordeum vulgare	Unknown	Traes_2DS_C6B631387.1	Elongation factor 1-beta	Protein metabolism	1.21832	1.21974	1.32849	1.25552	0.00218875	0.00239344	61.93	8	2	11	148	218	23.3176	4.66553
gi|57899335	Chloroplast processing enzyme-like protein	Oryza sativa Japonica Group	Protein metabolism	Traes_3DL_01681C43B.1	Unknown protein	Unknown	1.25926	1.27244	1.23427	1.25532	2.18822e-05	5.95918e-05	2.84	2	1	1	3	352	39.4388	4.91943
gi|475626311	Elongation factor 2	Aegilops tauschii	Protein metabolism	Traes_4AL_BC4294E15.1	Unknown protein	Unknown	1.22716	1.22901	1.28692	1.2477	0.000226487	0.000333579	63.24	2	1	5	57	68	7.55794	10.2134
gi|357131833	Aspartic proteinase-like	Brachypodium distachyon	Protein metabolism	Traes_7BL_112FDC5EF.3	Unknown protein	Unknown	1.25346	1.24529	1.23711	1.24529	8.19538e-07	6.30769e-06	7	3	3	3	7	500	54.7592	5.16064
gi|474111153	Ribosome maturation protein SBDS	Triticum urartu	Protein metabolism	Traes_2DL_FC9F0FF61.1	Unknown protein	Unknown	1.24846	1.24895	1.25879	1.25207	1.90796e-07	1.93418e-06	16.8	5	6	6	14	363	41.0598	6.62451
gi|475627424	Lysine-specific histone demethylase 1-1-like protein	Aegilops tauschii	Protein metabolism	Traes_6DL_B3D380E3B.1	LSD1-like 1	Protein metabolism	1.23065	1.22914	1.28723	1.24901	0.000200398	0.000300752	1.78	1	1	1	4	675	72.7583	5.61768
gi|475596735	Cystathionine gamma-synthase	Aegilops tauschii	Protein metabolism	Traes_4DL_9264FDAD8.1	Unknown protein	Unknown	1.20608	1.22903	1.30564	1.24692	0.0012029	0.00138329	20.32	4	3	8	36	507	54.6927	7.60596
gi|238928432	Cytosolic orthophosphate dikinase	Zea mays subsp. mays	Protein metabolism	Traes_1DL_88D2ACD05.2	Unknown protein	Unknown	1.2251	1.25297	1.2109	1.22966	4.93184e-05	0.000106883	32.29	2	4	4	9	192	20.8998	5.89697
gi|475442076	Hypothetical protein F775_26364	Aegilops tauschii	Unknown	Traes_5BL_E3B4CA318.1	NAD(P)-binding Rossmann-fold superfamily protein	Protein metabolism	1.19741	1.22428	1.25115	1.22428	0.000133152	0.000214949	16.62	2	1	5	18	361	39.3489	6.02393
gi|475582662	Glutamyl-tRNA(Gln) amidotransferase subunit A	Aegilops tauschii	Protein metabolism	Traes_2DS_4A864BFA4.2	Unknown protein	Unknown	1.22772	1.25891	1.16571	1.21745	0.00136282	0.00155874	37.3	1	1	5	13	252	27.0338	6.1001
gi|475487002	N-terminal acetyltransferase complex ARD1 subunit-B-like protein	Aegilops tauschii	Protein metabolism	Traes_2BL_49DCE5614.1	Unknown protein	Unknown	1.2118	1.21159	1.21138	1.21159	6.63915e-13	2.656e-10	20.83	6	3	3	11	192	21.3433	7.35693
gi|473802892	Succinate dehydrogenase [ubiquinone] flavoprotein subunit, mitochondrial	Triticum urartu	Protein metabolism	Traes_5AL_104BAD095.1	Unknown protein	Unknown	1.20796	1.17498	1.25731	1.21342	0.000872988	0.00103009	42.4	6	1	16	73	533	59.2342	5.94775
gi|215398470	Globulin 3	Triticum aestivum	Protein metabolism	Traes_4BS_4E68C8E47.1	Unknown protein	Unknown	-3.17714	-3.13114	-3.08645	-3.13157	1.42015e-09	4.36923e-08	11.78	2	5	7	20	611	68.8646	7.59131
gi|215398470	Globulin 3	Triticum aestivum	Protein metabolism	Traes_4DS_C2E603176.1	Unknown protein	Unknown	-2.35408	-2.29298	-2.23496	-2.29401	1.08192e-07	1.23429e-06	7.97	1	2	4	14	627	70.5753	7.1665
gi|474113635	Nicotianamine aminotransferase A	Triticum urartu	Protein metabolism	Traes_1AL_9D6B86169.1	Unknown protein	Unknown	-1.78592	-1.86856	-1.95923	-1.87124	5.33786e-06	2.11485e-05	12.73	14	5	6	13	479	51.2082	6.40479
gi|474408930	Histone H2A.1	Triticum urartu	Protein metabolism	Traes_1BL_CD551493D.2	Unknown protein	Unknown	-1.79003	-1.76273	-1.73625	-1.763	1.06479e-07	1.24706e-06	23.68	1	1	5	119	190	20.5288	11.5903
gi|475485254	Hypothetical protein F775_01361	Aegilops tauschii	Unknown	Traes_4BL_84545B3BC.2	Ubiquitin system component Cue protein	Protein metabolism	-1.70967	-1.76083	-1.81514	-1.76188	1.58948e-06	9.63636e-06	1.9	3	2	2	4	1001	109.328	6.62451
gi|475523790	Eukaryotic translation initiation factor 5A	Aegilops tauschii	Protein metabolism	Traes_2AS_3B892F6D0.1	Unknown protein	Unknown	-1.61658	-1.5884	-1.66164	-1.6222	1.17408e-06	7.67213e-06	44.83	2	2	8	56	174	19.505	7.98682
gi|473782375	Expansin-B7	Triticum urartu	Protein metabolism	Traes_6AL_DD5A799ED.1	Unknown protein	Unknown	-1.5281	-1.59599	-1.63787	-1.58732	8.60925e-06	3.13091e-05	20.65	5	2	3	15	155	17.4844	4.89404
gi|222424639	S-adenosylmethionine synthase 2	Arabidopsis thaliana	Protein metabolism	Traes_4DS_B5B71FE48.1	Unknown protein	Unknown	-1.57109	-1.48299	-1.65251	-1.56886	5.51391e-05	0.000115393	22.9	1	1	3	58	131	14.6246	7.12256
gi|475527632	Histone H2AX	Aegilops tauschii	Protein metabolism	Traes_7DL_6511AD958.1	Unknown protein	Unknown	-1.42438	-1.55586	-1.61125	-1.5305	0.000143413	0.000226535	29.5	19	1	5	99	139	14.456	10.5649
gi|474188499	Hypothetical protein TRIUR3_20496	Triticum urartu	Unknown	Traes_5AL_3039E6F19.1	CONTAINS InterPro DOMAIN/s\x3a Basic helix-loop-helix	Protein metabolism	-1.37561	-1.40989	-1.44593	-1.41048	9.03705e-06	3.22857e-05	1.74	1	1	1	3	576	65.3879	6.69775
gi|115349910	Fasciclin-like protein FLA13	Triticum aestivum	Protein metabolism	Traes_1AL_D2BCFD121.1	Unknown protein	Unknown	-1.36851	-1.3956	-1.43101	-1.39838	1.54135e-05	4.63158e-05	7.69	1	1	1	6	156	16.3779	7.18115
gi|473990905	Arogenate dehydrogenase 2, chloroplastic	Triticum urartu	Protein metabolism	Traes_7DL_C124A8690.2	Unknown protein	Unknown	-1.4143	-1.23118	-1.3164	-1.32063	0.00137749	0.00157265	5.08	1	1	1	4	197	22.1169	6.63916
gi|475321714	Tubulin beta-2 chain	Aegilops tauschii	Protein metabolism	Traes_3AL_6D1917532.2	Tubulin beta-2 chain	Protein metabolism	-1.32291	-1.31764	-1.31242	-1.31766	1.64462e-08	2.98182e-07	60.63	15	1	20	457	447	50.2017	4.79248
gi|237512521	Aci-reductone-dioxygenase-like protein	Triticum aestivum	Protein metabolism	Traes_4BL_F435C85BF.1	Unknown protein	Unknown	-1.31251	-1.3595	-1.2703	-1.3141	8.94456e-05	0.000164793	32.82	2	7	7	34	259	30.1862	6.18896
gi|326498609	Predicted protein	Hordeum vulgare	Unknown	Traes_2AL_C2D10BD07.1	S-methyl-5-thioribose kinase	Protein metabolism	-1.40216	-1.29423	-1.24149	-1.31263	0.000942203	0.00109854	12.65	3	6	6	13	506	56.9899	8.88037
gi|473935916	Methylthioribose-1-phosphate isomerase	Triticum urartu	Protein metabolism	Traes_4BS_A0F08C214.2	NagB/RpiA/CoA transferase-like superfamily protein	Protein metabolism	-1.30556	-1.25212	-1.37443	-1.3107	0.000327775	0.000455556	14.99	4	2	5	29	367	38.6671	5.85889
gi|473903129	Fruit bromelain	Triticum urartu	Protein metabolism	Traes_5BL_194ED46CE.1	Unknown protein	Unknown	-1.29645	-1.3626	-1.25962	-1.30622	0.000181896	0.000278927	60.14	3	3	6	74	148	15.8276	5.41455
gi|326488655	Predicted protein	Hordeum vulgare	Unknown	Traes_7DL_FCCDB9A46.1	Aldolase superfamily protein	Protein metabolism	-1.32033	-1.28367	-1.30306	-1.30235	3.14108e-06	1.44368e-05	34.09	2	3	10	33	396	42.7931	5.38916
gi|473842616	S-adenosylmethionine synthase 1	Triticum urartu	Protein metabolism	Traes_6BL_FBF9DA7CE.1	Unknown protein	Unknown	-1.27175	-1.27484	-1.27795	-1.27485	4.07389e-09	9.57647e-08	59.56	1	3	11	202	319	35.2655	4.98291
gi|475559435	Gamma-glutamyltranspeptidase 1	Aegilops tauschii	Protein metabolism	Traes_2AL_68F3EFE25.1	Unknown protein	Unknown	-1.24161	-1.30607	-1.27108	-1.27292	4.87314e-05	0.000106448	7.56	1	1	1	3	119	12.1791	11.3999
gi|475537485	Histone deacetylase HDT2	Aegilops tauschii	Protein metabolism	Traes_1DL_63D5C4C8E.2	Unknown protein	Unknown	-1.24116	-1.28061	-1.28149	-1.26775	1.46495e-05	4.5625e-05	33.18	3	2	8	61	211	22.3135	4.7417
gi|475548802	Aminotransferase ybdL	Aegilops tauschii	Protein metabolism	Traes_5DL_42668D86E.2	Pyridoxal phosphate (PLP)-dependent transferases superfamily protein	Protein metabolism	-1.28054	-1.22045	-1.29584	-1.26561	0.000137387	0.0002192	44.84	4	12	12	68	368	40.3405	5.49072
gi|475528990	Subtilisin-chymotrypsin inhibitor-2A	Aegilops tauschii	Protein metabolism	Traes_2BS_338B2681F.1	Unknown protein	Unknown	-1.20998	-1.24047	-1.30927	-1.25324	0.000402393	0.000530693	63.24	3	1	4	44	68	7.54517	9.18799
gi|475556122	HMG1/2-like protein	Aegilops tauschii	Protein metabolism	Traes_7BL_F45C15FA2.1	Unknown protein	Unknown	-1.24458	-1.21561	-1.24896	-1.23638	1.01261e-05	3.51304e-05	44.12	3	2	7	158	102	11.0473	4.61475
gi|475497736	Cysteine proteinase inhibitor 8	Aegilops tauschii	Protein metabolism	Traes_4DS_E3FF7A34C.1	Unknown protein	Unknown	-1.26563	-1.20256	-1.2383	-1.2355	9.29088e-05	0.00016968	10.08	2	1	1	15	119	13.1418	9.18799
gi|473980366	Cysteine synthase	Triticum urartu	Protein metabolism	Traes_7AS_BD89877A1.1	Unknown protein	Unknown	-1.18339	-1.2336	-1.28827	-1.23509	0.000675592	0.000819394	32.56	6	2	8	28	347	36.848	5.26221
gi|475620440	5-methyltetrahydropteroyltriglutamate	Aegilops tauschii	Protein metabolism	Traes_4AL_8D0193195.2	Unknown protein	Unknown	-1.20785	-1.30975	-1.18378	-1.23379	0.00161558	0.00182022	59.92	6	3	40	996	766	84.3823	6.26514
gi|8928427	Tubulin beta-5 chain	Triticum aestivum	Protein metabolism	Traes_1AL_E8C262A2A.2	Tubulin beta-5 chain	Protein metabolism	-1.25413	-1.23531	-1.19028	-1.22657	0.00013212	0.000214634	67.11	19	5	22	434	447	50.2759	4.83057
gi|122220777	S-adenosylmethionine synthase 3	Hordeum vulgare	Protein metabolism	Traes_6DL_A5FDD2415.2	Unknown protein	Unknown	-1.22434	-1.23165	-1.23905	-1.23168	2.93869e-07	2.55652e-06	68.72	4	2	12	174	211	23.0171	8.85107
gi|473842616	S-adenosylmethionine synthase 1	Triticum urartu	Protein metabolism	Traes_6DL_F9589C62A.4	Unknown protein	Unknown	-1.23762	-1.21947	-1.19799	-1.21836	2.05513e-05	5.66323e-05	54.76	2	2	17	267	473	51.9028	5.80811
gi|90289596	Alpha tubulin-2A	Triticum aestivum	Protein metabolism	Traes_1AL_0C964B45F.1	Tubulin alpha chain	Protein metabolism	-1.22277	-1.18698	-1.23265	-1.21413	4.98736e-05	0.000107312	64.52	4	6	22	402	451	49.6833	5.021
gi|685348600	Eukaryotic translation initiation factor 5A-2	Brassica rapa	Protein metabolism	Traes_4DS_5341D44D4.1	Unknown protein	Unknown	-1.13811	-1.25818	-1.24146	-1.21258	0.00274353	0.00296216	35.44	1	1	4	65	79	8.66049	7.50342
gi|474351097	Lysyl-tRNA synthetase	Triticum urartu	Nucleotide metabolism	Traes_4AL_1794294B0.3	Unknown protein	Unknown	2.85917	2.82979	2.80041	2.82979	4.83943e-07	4.11915e-06	15.26	6	7	8	20	570	64.0118	6.15088
gi|258644607	Putative threonyl-tRNA synthetase	Oryza sativa Japonica Group	Nucleotide metabolism	Traes_1AL_C5CF9737D.1	Unknown protein	Unknown	1.98966	2.05207	1.92724	1.98966	1.0452e-05	3.58974e-05	4.22	2	1	3	12	687	78.4147	6.69775
gi|890861438	Methionyl-tRNA synthetase	Triticum aestivum	Nucleotide metabolism	Traes_7BL_4D22380CD.2	Unknown protein	Unknown	1.48067	1.5856	1.53314	1.53314	6.12058e-05	0.000123015	9.76	2	1	4	11	461	52.087	5.92236
gi|475598812	Hypothetical protein F775_05149	Aegilops tauschii	Unknown	Traes_6DL_388913F84.1	Pentatricopeptide (PPR) repeat-containing protein	Nucleotide metabolism	1.43537	1.51816	1.35257	1.43537	0.000806099	0.000962388	6.53	3	3	3	5	567	64.0303	6.7124
gi|573925604	DNA-directed RNA polymerase II subunit RPB2-like	Oryza brachyantha	Nucleotide metabolism	Traes_5AL_7597FBA4D.2	DNA-directed RNA polymerase family protein	Nucleotide metabolism	1.257	1.38772	1.81188	1.48553	0.0441604	0.0449873	5.55	3	4	4	6	937	106.081	8.90967
gi|347954129	RNA-binding Ras-GAP SH3 binding protein	Triticum aestivum	Nucleotide metabolism	Traes_7BS_EF4095248.1	Unknown protein	Unknown	1.39421	1.37713	1.36005	1.37713	1.13403e-05	3.76667e-05	20.23	2	1	7	25	435	47.9753	5.26221
gi|475623630	Nuclear-interacting partner of ALK	Aegilops tauschii	Nucleotide metabolism	Traes_2BL_23D3A9779.1	Unknown protein	Unknown	1.44197	1.30269	1.37233	1.37233	0.000756007	0.000908108	3.28	3	2	2	5	853	91.4636	5.09717
gi|475568863	Nudix hydrolase 23, chloroplastic	Aegilops tauschii	Nucleotide metabolism	Traes_5BL_F0D3D6D2E.1	Nudix hydrolase homolog 23	Nucleotide metabolism	1.32327	1.31939	1.31551	1.31939	1.44998e-08	2.7619e-07	10.34	3	2	2	4	203	22.2621	5.61768
gi|475596411	GPN-loop GTPase 1-like protein	Aegilops tauschii	Nucleotide metabolism	Traes_4DL_30CAF6ABE.1	Unknown protein	Unknown	1.2882	1.30371	1.31922	1.30371	4.50811e-06	1.85979e-05	12.01	7	4	4	10	408	45.0369	4.61475
gi|326522694	Predicted protein	Hordeum vulgare	Unknown	Traes_5BL_8C5552261.1	Nucleic acid-binding, OB-fold-like protein	Nucleotide metabolism	1.24308	1.27712	1.31116	1.27712	0.000146812	0.000230137	10.5	1	2	2	6	200	21.1798	8.44092
gi|475561713	Adenylate kinase, chloroplastic	Aegilops tauschii	Nucleotide metabolism	Traes_6BS_CA4590D90.1	Unknown protein	Unknown	1.32744	1.2193	1.26756	1.26776	0.000380148	0.000388747	26.56	1	1	1	4	64	6.82651	4.52588
gi|474136088	DEAD-box ATP-dependent RNA helicase 38	Triticum urartu	Nucleotide metabolism	Traes_4BL_A81042412.1	Unknown protein	Unknown	1.28462	1.27215	1.25969	1.27215	2.91804e-06	1.38225e-05	25.89	5	1	12	50	506	55.8595	5.36377
gi|475551391	Pentatricopeptide repeat-containing protein	Aegilops tauschii	Nucleotide metabolism	Traes_6BS_AAF619319.1	Unknown protein	Unknown	1.21848	1.25652	1.30749	1.26083	0.000537671	0.00068535	7.69	4	1	1	3	182	20.8672	5.10986
gi|475489531	Aspartyl-tRNA synthetase, cytoplasmic	Aegilops tauschii	Nucleotide metabolism	Traes_5DL_C498CD5E6.1	Unknown protein	Unknown	1.20688	1.23748	1.26808	1.23748	0.000295394	0.000419929	29.04	6	1	15	84	544	60.704	6.25244
gi|556927211	Apocytochrome b (mitochondrion)	Triticum timopheevii	Nucleotide metabolism	Traes_1BS_6799B4072.1	Unknown protein	Unknown	1.29111	1.2311	1.21214	1.24478	0.00050417	0.000646154	4.8	24	2	2	8	354	40.0014	7.53271
gi|475526205	Guanine nucleotide-binding protein-like 3-like protein	Aegilops tauschii	Nucleotide metabolism	Traes_2DS_EE17BA910.1	GTP-binding family protein	Nucleotide metabolism	1.12924	1.36697	1.1953	1.23051	0.000452254	0.00454869	4.93	3	3	3	13	588	65.6733	8.51416
gi|475508101	4-coumarate--CoA ligase-like protein 4	Aegilops tauschii	Nucleotide metabolism	Traes_4DL_BAA3F5089.1	Unknown protein	Unknown	1.21259	1.21534	1.21345	1.20815	3.92257e-07	4e-06	46.21	3	5	5	6	145	16.2426	8.82178
gi|226529568	Polyadenylate-binding protein 2	Zea mays	Nucleotide metabolism	Traes_6DL_77B01B237.1	Unknown protein	Unknow	-1.7476	-1.73882	-1.5321	-1.67284	0.000109963	0.000190065	19.88	3	1	4	11	171	19.6188	9.24658
gi|357162544	Probable ribose-5-phosphate isomerase 2	Brachypodium distachyon	Nucleotide metabolism	Traes_2BL_E198EA9E0.1	Unknown protein	Unknown	-1.41525	-1.391	-1.36756	-1.39127	2.45053e-06	1.19512e-05	44.19	2	9	9	31	258	27.0603	6.96143
gi|475473199	Structural maintenance of chromosomes protein 2-1	Aegilops tauschii	Nucleotide metabolism	Traes_3DL_25A64A66F.2	Unknown protein	Unknown	-1.36051	-1.27743	-1.35506	-1.331	8.83254e-05	0.000163519	4.47	4	3	4	6	1030	115.819	7.6499
gi|475625056	DNA polymerase V	Aegilops tauschii	Nucleotide metabolism	Traes_6BS_46BD91D05.1	DNA polymerase V family	Nucleotide metabolism	-1.30146	-1.29395	-1.28653	-1.29398	9.88437e-08	1.235e-06	2.5	3	2	2	5	1121	126.135	5.36377
gi|357131922	ATP-dependent RNA helicase DHX36	Brachypodium distachyon	Nucleotide metabolism	Traes_3DS_F045E993C.1	Unknown protein	Unknown	-1.26194	-1.29413	-1.32799	-1.29469	8.46465e-05	0.000159623	1.69	3	1	1	3	708	79.7519	7.00537
gi|357121565	Probable nucleolar protein 5-2	Brachypodium distachyon	Nucleotide metabolism	Traes_2AS_0F2464DE7.2	Unknown protein	Unknown	-1.26905	-1.18187	-1.27199	-1.24097	0.000603851	0.000757367	59.29	4	2	23	98	560	61.7375	8.71924
gi|475347361	Acyl-CoA-binding domain-containing protein 4	Aegilops tauschii	Lipid and phosphate metabolism	Traes_5BL_CBFC251AA.1	Unknown protein	Unknown	1.35007	1.37599	1.40191	1.37599	1.4908e-05	4.58462e-05	1.56	3	1	1	3	643	70.003	5.12256
gi|326524582	Predicted protein	Hordeum vulgare	Unknown	Traes_2BL_EDACDB387.1	AMP-dependent synthetase and ligase family protein	Lipid and phosphate metabolism	1.31374	1.24719	1.27958	1.28017	0.000128635	0.000213223	18.71	2	6	6	16	417	43.4004	6.63916
gi|475564841	Glyoxysomal fatty acid beta-oxidation multifunctional protein MFP-a	Aegilops tauschii	Lipid and phosphate metabolism	Traes_1DL_DD2D363B3.1	Unknown protein	Unknown	1.33517	1.27293	1.27069	1.29293	6.38785e-08	9.12857e-07	22.22	1	4	4	5	270	30.1102	8.104
gi|474410367	Peroxisomal fatty acid beta-oxidation multifunctional protein	Triticum urartu	Lipid and phosphate metabolism	Traes_3BF_045600060CFD_t1	Unknown protein	Unknown	1.27246	1.25269	1.23292	1.25269	4.85908e-05	0.000106813	44.63	2	5	25	179	726	78.3563	8.95361
gi|475508225	Fatty acyl-CoA synthetase A	Aegilops tauschii	Lipid and phosphate metabolism	Traes_7BS_D97C92894.1	Unknown protein	Unknown	-1.39607	-1.56019	-1.46705	-1.47444	0.000124199	0.000208403	29.37	1	2	11	56	504	55.893	7.23975
gi|475609088	GDSL esterase/lipase	Aegilops tauschii	Lipid and phosphate metabolism	Traes_7DL_2F8330C38.1	Unknown protein	Unknown	-1.47403	-1.31262	-1.41984	-1.40217	0.000319157	0.000446154	10.14	4	2	2	4	365	38.3174	8.90967
gi|475508225	Fatty acyl-CoA synthetase A	Aegilops tauschii	Lipid and phosphate metabolism	Traes_7DS_7622864DB.1	Unknown protein	Unknown	-1.39429	-1.39163	-1.38898	-1.39163	3.75317e-10	1.875e-08	24	2	2	12	60	650	71.2274	6.21436
gi|475568854	GDSL esterase/lipase	Aegilops tauschii	Lipid and phosphate metabolism	Traes_7DS_35615C7D4.1	Unknown protein	Unknown	-1.45994	-1.42478	-1.30007	-1.39493	0.000397193	0.000525828	22.73	1	1	1	4	66	7.5968	9.5249
gi|475600552	Flavonol 4'-sulfotransferase	Aegilops tauschii	Other (sulf metabolism)	Traes_2AS_B396948F5.1	Unknown protein	Unknown	3.60904	2.7441	2.82006	3.05774	0.00174167	0.00193333	30.21	1	3	9	38	331	37.1218	7.32764
gi|475554477	Secologanin synthase	Aegilops tauschii	Other (alkaloid metabolism)	Traes_3DL_DBFBC0273.1	Unknown protein	Unknown	2.26434	2.0946	1.92485	2.0946	0.00036578	0.000492929	15.32	7	3	5	22	333	37.9345	8.79248
gi|475600552	Flavonol 4'-sulfotransferase	Aegilops tauschii	Other (sulf metabolism)	Traes_2BS_8B386EA34.1	Unknown protein	Unknown	1.95676	1.98377	2.01079	1.98377	2.26861e-06	1.1641e-05	35.8	1	4	10	49	338	37.6312	7.56201
gi|475582666	Anthocyanin 3'-O-beta-glucosyltransferase	Aegilops tauschii	Other (anthocyanin metabolism)	Traes_7DS_B6980616C.1	Unknown protein	Unknown	1.85376	1.8729	1.89204	1.8729	1.16417e-06	7.73333e-06	35	1	1	1	4	40	4.36941	11.5464
gi|475527114	4,5-DOPA dioxygenase extradiol-like protein	Aegilops tauschii	Other (betalain metabolism)	Traes_3BF_098400060CFD_t1	Unknown protein	Unknown	1.37855	1.35555	1.39602	1.37866	2.76129e-05	2.84536e-05	4.91	1	1	1	4	285	31.4454	5.45264
gi|475531452	Cysteine desulfurase 1, mitochondrial	Aegilops tauschii	Other (sulf metabolism)	Traes_5DL_0251861181.1	Unknown protein	Unknown	1.31559	1.36556	1.29611	1.32575	9.49324e-05	0.000171765	18.04	3	4	4	24	255	27.8073	6.55127
gi|475596037	Putative alliin lyase	Aegilops tauschii	Other (alliin metabolism)	Traes_3AL_1AB3746B5.1	Unknown protein	Unknown	1.26562	1.32563	1.38564	1.32563	0.000540829	0.00068481	13.5	1	2	4	12	363	40.7974	7.32764
gi|573953120	Phospho-2-dehydro-3-deoxyheptonate aldolase 2, chloroplastic-like	Oryza brachyantha	Other (phenazine)	Traes_2AS_B52F26066.1	Unknown protein	Unknown	1.30028	1.30817	1.31606	1.30817	2.86165e-07	2.54222e-06	15.73	1	1	1	6	89	9.87209	6.01123
gi|475543274	NAD(P)H-dependent 6'-deoxychalcone synthase	Aegilops tauschii	Other (chalcone metabolism)	Traes_2DL_47E335BA6.1	Unknown protein	Unknown	1.34792	1.22621	1.28707	1.28707	0.0014802	0.00167705	24.39	1	3	3	5	123	13.4559	4.88135
gi|475616820	Taxadien-5-alpha-ol O-acetyltransferase	Aegilops tauschii	Other (taxol metabolism)	Traes_2DS_0DF5B5D76.1	Unknown protein	Unknown	1.28343	1.27188	1.26034	1.27188	2.15877e-06	1.152e-05	15.25	6	2	4	10	295	32.3893	5.2876
gi|37695546	Pyridoxal kinase	Triticum aestivum	Other (vitamin metabolism)	Traes_5BS_3AD3F0CAE.2	Unknown protein	Unknown	1.20076	1.21337	1.28543	1.23319	0.000903541	0.00106041	45.21	3	2	6	18	146	16.2965	7.82568
gi|326502132	Predicted protein	Hordeum vulgare	Unknown	Traes_4AS_19ECAD6DD.1	Indigoidine synthase A family protein	Other (β-oxidation)	-1.37688	-1.44097	-1.51132	-1.44306	8.07673e-05	0.000155012	8.06	3	2	2	4	335	35.3146	8.5874
gi|721663419	Chlorophyll a-b binding protein of LHCII type 1-like	Brachypodium distachyon	Other (photosynthesis)	Traes_5DL_343F3EE59.1	Unknown protein	Unknown	-1.44745	-1.43277	-1.41838	-1.43287	2.01051e-07	1.91429e-06	32.57	19	1	6	680	304	32.2642	6.84424
gi|475596030	Phosphoethanolamine N-methyltransferase 1	Aegilops tauschii	Other (choline metabolism)	Traes_1AL_00E379EFF.2	Unknown protein	Unknown	-1.28353	-1.27416	-1.32502	-1.29423	1.62372e-05	4.72993e-05	38.12	5	12	15	88	501	56.3932	5.31299
gi|475550483	Secologanin synthase	Aegilops tauschii	Other (alkaloid metabolism)	Traes_2DL_24AC7EC8A.3	Unknown protein	Unknown	-1.29605	-1.29361	-1.29118	-1.29362	1.12471e-09	3.73333e-08	1.9	3	1	1	3	527	59.8402	9.31982
gi|357150005	4-hydroxy-3-methylbut-2-en-1-yl diphosphate synthase	Brachypodium distachyon	Other (terpenoid metabolism)	Traes_6AL_1DAFF2711.2	4-hydroxy-3-methylbut-2-enyl diphosphate synthase	Other (terpenoid metabolism)	-1.26514	-1.25457	-1.28198	-1.26723	1.82906e-06	1.07647e-05	14.32	3	3	8	17	775	85.5422	6.46826
gi|475557470	Trans-cinnamate 4-monooxygenase	Aegilops tauschii	Other (flavonoid metabolism)	Traes_4BL_F858A2E97.2	Unknown protein	Unknown	-1.29903	-1.1873	-1.22223	-1.23618	0.00087471	0.00102941	46.2	6	7	20	142	500	56.8941	9.34912
gi|474060351	Chlorophyll a-b binding protein 3C, chloroplastic	Triticum urartu	Other (photosynthesis)	Traes_1AL_6E5BA9C6F.1	Unknown protein	Unknown	-1.22633	-1.20629	-1.19053	-1.20772	1.71899e-05	4.91429e-05	43.02	22	1	7	703	265	28.0471	5.42725
gi|326510995	Predicted protein	Hordeum vulgare	Unknown	Traes_6DL_4E9ADFC33.1	Unknown protein	Unknown	1.71654	1.65846	1.77462	1.71654	2.83656e-05	7.12226e-05	15.66	1	1	1	8	83	9.10782	10.1548
gi|573932092	Uncharacterized protein LOC102699672	Oryza brachyantha	Unknown	Traes_4DL_28FACCE77.1	Unknown protein	Unknown	1.49445	1.89883	1.48451	1.62593	0.0101354	0.0107447	3.61	1	1	1	5	194	21.2999	5.37646
gi|326525174	Predicted protein	Hordeum vulgare	Unknown	Traes_3B_B67388A96.1	Unknown protein	Unknown	1.55946	1.54025	1.52103	1.54025	1.06349e-06	7.31034e-06	61.96	6	2	13	439	255	27.7461	5.70654
gi|475626920	Hypothetical protein F775_27128	Aegilops tauschii	Unknown	Traes_4BL_87898EF49.1	Unknown protein	Unknown	1.52074	1.50816	1.49558	1.50816	2.49847e-07	2.32558e-06	15.32	3	2	2	17	124	13.6671	7.50342
gi|326489603	Predicted protein	Hordeum vulgare	Unknown	Traes_7DL_2D9B5BD66.1	Unknown protein	Unknown	1.47213	1.46621	1.53728	1.49187	2.71597e-05	6.92994e-05	16.94	3	3	3	6	242	27.2049	9.05615
gi|475416645	Hypothetical protein F775_32452	Aegilops tauschii	Unknown	Traes_1DS_C1C8C0BF9.1	Unknown protein	Unknown	1.53661	1.40358	1.4701	1.4701	0.000255726	0.000371014	24.18	5	6	6	28	335	37.6876	5.90967
gi|326522136	Predicted protein	Hordeum vulgare	Unknown	Traes_4BS_12DCC4C9C.2	Unknown protein	Unknown	1.56436	1.47163	1.37891	1.47163	0.000915836	0.00107135	7.06	2	2	2	4	269	31.2664	6.7124
gi|473739017	Hypothetical protein TRIUR3_29962	Triticum urartu	Unknown	Traes_1BL_72EC293D2.1	Unknown protein	Unknown	1.40517	1.48142	1.44457	1.44372	3.57754e-05	8.42353e-05	18.58	5	2	2	6	113	13.0391	11.7075
gi|475533398	Hypothetical protein F775_11023	Aegilops tauschii	Unknown	Traes_4AL_71846DBB7.1	Unknown protein	Unknown	1.38927	1.43779	1.4863	1.43779	9.78618e-05	0.000174044	35.48	1	1	2	5	62	6.98855	5.17334
gi|475471429	Hypothetical protein F775_19132	Aegilops tauschii	Unknown	Traes_4AL_4ABAD44F6.1	Unknown protein	Unknown	1.41826	1.38242	1.34659	1.38242	5.04126e-05	0.000107234	9.93	3	1	1	3	141	15.1327	5.79541
gi|326529723	Predicted protein	Hordeum vulgare	Unknown	Traes_2BS_14A78E8AD.1	Unknown protein	Unknown	1.34929	1.43221	1.35452	1.37867	0.000145901	0.000229921	11.49	2	2	2	6	235	24.8994	4.64014
gi|473849801	Hypothetical protein TRIUR3_28031	Triticum urartu	Unknown	Traes_5DL_F8D206AEC.1	Unknown protein	Unknown	1.36767	1.38459	1.35075	1.36767	2.97691e-06	1.38605e-05	19.34	5	2	3	13	274	29.2908	9.20264
gi|669031765	Unnamed protein product	Triticum aestivum	Unknown	Traes_3BF_072500100CFD_t1	Unknown protein	Unknown	1.34922	1.37113	1.39303	1.37113	8.02637e-06	2.94679e-05	4.41	1	2	2	50	340	37.5527	8.82178
gi|357138601	Uncharacterized protein LOC100833082	Brachypodium distachyon	Unknown	Traes_6AS_B8E94E573.1	Unknown protein	Unknown	1.35858	1.36799	1.3774	1.36799	2.85009e-07	2.59091e-06	15.1	1	2	7	14	576	62.2977	8.29443
gi|326494510	Predicted protein	Hordeum vulgare	Unknown	Traes_2AS_BBE5262D9.2	Unknown protein	Unknown	1.27951	1.52472	1.29156	1.36526	0.0102071	0.0108079	15.09	4	3	3	5	212	24.4118	5.35107
gi|326526193	Predicted protein	Hordeum vulgare	Unknown	Traes_2BL_C7F69725E.2	Unknown protein	Unknown	1.36336	1.33647	1.39026	1.36336	1.97638e-05	5.5e-05	27.6	5	5	8	47	337	35.6762	6.65381
gi|357115286	Uncharacterized protein LOC100824850	Brachypodium distachyon	Unknown	Traes_5DL_97C49B4FC.1	Unknown protein	Unknown	1.39221	1.35682	1.33193	1.36032	3.27795e-05	7.95152e-05	28.42	2	3	3	11	183	19.339	7.50342
gi|475569966	Hypothetical protein F775_27952	Aegilops tauschii	Unknown	Traes_4DL_360A072FA.1	Unknown protein	Unknown	1.3023	1.33146	1.36061	1.33146	3.92217e-05	9.01149e-05	15.22	2	1	4	23	335	37.0749	9.34912
gi|326528295	Predicted protein, partial	Hordeum vulgare	Unknown	Traes_6DL_241D10DDA.1	Unknown protein	Unknown	1.31115	1.32834	1.34553	1.32834	4.97959e-06	1.992e-05	32.31	3	4	4	26	195	20.0081	5.5415
gi|474008972	Hypothetical protein TRIUR3_34811	Triticum urartu	Unknown	Traes_7DS_B2972DA68.1	Unknown protein	Unknown	1.23139	1.47024	1.28776	1.3298	0.0102203	0.0108079	10.44	3	3	3	5	412	43.937	4.28467
gi|475559872	Hypothetical protein F775_27063	Aegilops tauschii	Unknown	Traes_7BS_A6C43CFF9.3	Unknown protein	Unknown	1.3626	1.32487	1.28715	1.32487	0.000117649	0.000200851	20.77	5	3	3	12	183	21.2192	4.53857
gi|326526239	Predicted protein	Hordeum vulgare	Unknown	Traes_6DL_101F49DA5.1	Unknown protein	Unknown	1.32065	1.32194	1.32323	1.32194	1.73934e-10	9.94286e-09	12.16	1	1	1	10	74	7.11943	4.43701
gi|475537760	Hypothetical protein F775_10910	Aegilops tauschii	Unknown	Traes_5BL_BA20DE6DD.2	Unknown protein	Unknown	1.3411	1.26303	1.35152	1.31855	0.000336812	0.000464828	8.8	6	2	2	5	341	36.9055	8.5874
gi|473797438	Hypothetical protein TRIUR3_22532	Triticum urartu	Unknown	Traes_5AL_ADBCA73F2.1	Unknown protein	Unknown	1.3029	1.31565	1.3284	1.31565	1.76789e-06	1.05672e-05	45.91	1	1	12	121	257	28.1593	5.66846
gi|326500990	Predicted protein	Hordeum vulgare	Unknown	Traes_4DS_75DE54E94.2	Unknown protein	Unknown	1.29602	1.30955	1.32309	1.30955	2.42564e-06	1.2e-05	3.69	1	1	1	3	488	53.6913	5.35107
gi|669029171	Unnamed protein product	Triticum aestivum	Unknown	Traes_3DL_DBC5982D4.1	Unknown protein	Unknown	1.30426	1.31906	1.28928	1.3042	3.81079e-06	1.62128e-05	1.78	2	1	1	4	337	39.8969	9.39307
gi|475594041	Hypothetical protein F775_05231	Aegilops tauschii	Unknown	Traes_2BL_E1A6F9A01.2	Unknown protein	Unknown	1.30798	1.26899	1.3082	1.29506	2.25372e-05	6.04027e-05	5.84	3	1	1	4	291	31.4365	9.36377
gi|473968505	Hypothetical protein TRIUR3_16777	Triticum urartu	Unknown	Traes_4DL_CE5AAA3C0.1	Protein of unknown function (DUF3223)	Unknown	1.26279	1.28706	1.31133	1.28706	3.35465e-05	8.02395e-05	19.65	1	1	3	10	229	24.458	6.17627
gi|473794549	Hypothetical protein TRIUR3_16950	Triticum urartu	Unknown	Traes_4DL_B4FCBCF78.1	Unknown protein	Unknown	1.27051	1.28474	1.29897	1.28474	4.13587e-06	1.725e-05	47.25	12	1	4	23	91	9.987	4.84326
gi|219885007	Unknown	Zea mays	Unknown	Traes_4BL_70369E622.1	Unknown protein	Unknown	1.23367	1.28701	1.31508	1.27859	0.000308421	0.000434568	11.03	1	1	1	6	145	15.6072	9.99365
gi|473940326	Hypothetical protein TRIUR3_15978	Triticum urartu	Unknown	Traes_2BS_86D242824.1	Unknown protein	Unknown	1.27506	1.47565	1.21563	1.32211	0.0149149	0.015643	14.33	1	2	2	8	335	35.5832	7.06396
gi|326521246	Predicted protein	Hordeum vulgare	Unknown	Traes_2DL_8A956E922.1	Unknown protein	Unknown	1.22674	1.31197	1.27994	1.27288	0.000391182	0.000519601	24.62	1	1	1	5	65	6.70833	8.71924
gi|326526311	Predicted protein	Hordeum vulgare	Unknown	Traes_6AL_D9C3BC088.1	Unknown protein	Unknown	1.24609	1.31552	1.23057	1.26406	0.000538547	0.000684444	14.11	2	3	4	45	333	36.018	9.1001
gi|475577557	Hypothetical protein F775_13279	Aegilops tauschii	Unknown	Traes_7DL_9782382BB.1	Unknown protein	Unknown	1.23675	1.26372	1.2907	1.26372	0.000142163	0.000226295	18	2	4	22	53	1422	159.781	5.69385
gi|475594732	Hypothetical protein F775_26047	Aegilops tauschii	Unknown	Traes_6DS_5C7C9503A.1	Unknown protein	Unknown	1.22067	1.26352	1.30637	1.26352	0.00062331	0.000776324	5.95	1	1	1	9	185	20.3834	6.25244
gi|473861924	Hypothetical protein TRIUR3_28997	Triticum urartu	Unknown	Traes_4AL_6A62271F4.1	Unknown protein	Unknown	1.28047	1.23871	1.22821	1.24913	9.83446e-05	0.000173982	12.05	2	1	2	15	166	17.1939	5.05908
gi|475568260	Hypothetical protein F775_28228	Aegilops tauschii	Unknown	Traes_1AS_18E6ADFF5.1	Unknown protein	Unknown	1.24125	1.24274	1.24424	1.24274	2.70773e-08	4.01481e-07	6.57	1	1	1	5	137	14.6986	10.2134
gi|115488386	Os12g0431700	Oryza sativa Japonica Group	Unknown	Traes_5BS_FB4778751.1	Unknown protein	Unknown	1.25668	1.23785	1.21902	1.23785	5.02586e-05	0.000107594	23.43	2	9	9	17	525	56.1756	5.021
gi|475581393	Hypothetical protein F775_06861	Aegilops tauschii	Unknown	Traes_4DS_C874E8B66.1	Unknown protein	Unknown	1.26726	1.20509	1.24031	1.23755	0.000190416	0.000288973	16.88	3	6	6	37	462	48.3172	5.38916
gi|474072518	Hypothetical protein TRIUR3_00723	Triticum urartu	Unknown	Traes_1AS_9AB835A69.2	Unknown protein	Unknown	1.25349	1.23233	1.21117	1.23233	7.52059e-05	0.000147451	14.18	1	1	1	3	141	15.0266	6.66846
gi|326507956	Predicted protein	Hordeum vulgare	Unknown	Traes_4BL_F8E57B81A.1	Unknown protein	Unknown	1.24768	1.20641	1.23527	1.22979	4.72004e-05	0.000104309	20.34	6	2	6	27	295	33.0623	8.646
gi|669029507	Unnamed protein product	Triticum aestivum	Unknown	Traes_3BF_076300020CFD_t1	Unknown protein	Unknown	1.26604	1.2334	1.1898	1.22975	0.000482046	0.00062294	11.98	2	1	2	21	167	17.3311	5.21143
gi|357132081	Uncharacterized protein LOC100828287 isoform X2	Brachypodium distachyon	Unknown	Traes_1DL_005EF6BE5.1	Unknown protein	Unknown	1.29244	1.22721	1.16197	1.22721	0.00175105	0.00193638	14.29	3	2	2	5	161	18.1388	4.98291
gi|475462520	Hypothetical protein F775_29164	Aegilops tauschii	Unknown	Traes_7BL_369527295.1	Unknown protein	Unknown	1.18885	1.22787	1.20524	1.20732	5.21652e-05	0.000110476	20.37	2	1	1	6	54	5.58405	9.42236
gi|475626288	Hypothetical protein F775_43950	Aegilops tauschii	Unknown	Traes_5AL_B10B81244.1	Unknown protein	Unknown	1.18864	1.22112	1.20558	1.20512	2.58666e-05	6.68387e-05	14.84	1	1	1	59	128	13.717	6.93213
gi|474429490	Hypothetical protein TRIUR3_21260	Triticum urartu	Unknown	Traes_4BL_6C3CCAEED.1	Unknown protein	Unknown	1.2522	1.15495	1.20305	1.2034	0.00192623	0.00212088	29.25	3	2	4	12	147	16.4935	6.06201
gi|260446984	OO_Ba0005L10-OO_Ba0081K17.17	Oryza officinalis	Unknown	Traes_2AL_40D982CC8.1	Unknown protein	Unknown	1.24832	1.15788	1.19724	1.20115	0.00154349	0.00174011	4.53	2	1	2	12	419	44.9757	9.12939
gi|475583702	Hypothetical protein F775_32526	Aegilops tauschii	Unknown	Traes_3BF_019300240CFD_t1	Unknown protein	Unknown	-2.14725	-2.12717	-2.10746	-2.12729	6.4378e-08	8.88276e-07	12	1	2	2	5	150	16.4681	5.21143
gi|475531591	Hypothetical protein F775_30924	Aegilops tauschii	Unknown	Traes_6DS_345C62BE6.1	Unknown protein	Unknown	-2.11619	-1.94861	-2.16316	-2.07599	4.85819e-06	1.96364e-05	41.67	2	2	2	6	72	7.27552	9.56885
gi|297609686	Os09g0483200	Oryza sativa Japonica Group	Unknown	Traes_1AL_E4131FEA9.2	Unknown protein	Unknown	-1.51927	-1.54917	-1.48417	-1.51753	1.97854e-06	1.14783e-05	40	37	1	6	450	140	16.0197	9.96436
gi|326491807	Predicted protein, partial	Hordeum vulgare	Unknown	Traes_1BL_7D371727A.2	Unknown protein	Unknown	-1.42951	-1.51416	-1.58945	-1.51104	0.000206772	0.000310112	1.23	2	1	1	4	487	54.0473	9.89111
gi|326505606	Predicted protein	Hordeum vulgare	Unknown	Traes_2BS_C091C9182.1	Unknown protein	Unknown	-1.47906	-1.50052	-1.51814	-1.49924	2.90278e-06	1.39759e-05	9.03	1	2	2	7	155	17.3682	4.64014
gi|326491935	Predicted protein	Hordeum vulgare	Unknown	Traes_2DS_698DAD811.1	Unknown protein	Unknown	-1.59034	-1.48693	-1.4134	-1.49689	0.000222213	0.000328889	28.57	1	1	2	9	126	13.8629	8.42627
gi|2266666	Hypothetical protein	Hordeum vulgare	Unknown	Traes_6AS_D3AA43E2B.1	Unknown protein	Unknown	-1.39108	-1.42022	-1.4506	-1.42063	1.52237e-05	4.64122e-05	17.24	1	2	3	6	232	24.7305	6.94678
gi|475576798	Hypothetical protein F775_29543	Aegilops tauschii	Unknown	Traes_3DL_A8AFEF62E.1	Unknown protein	Unknown	-1.33838	-1.39824	-1.45013	-1.39559	0.00019097	0.000289394	6.09	3	1	1	3	197	21.7348	5.24951
gi|473992961	Hypothetical protein F775_21354	Aegilops tauschii	Unknown	Traes_2DL_F77154DE5.2	Unknown protein	Unknown	-1.40648	-1.36213	-1.38905	-1.38588	2.05752e-06	1.16056e-05	8	1	1	1	3	150	16.6166	9.0708
gi|326492403	Predicted protein	Hordeum vulgare	Unknown	Traes_2BS_3935EBE62.2	Unknown protein	Unknown	-1.35669	-1.38152	-1.41386	-1.38402	1.35285e-05	4.35484e-05	46.95	1	2	6	10	164	18.7242	5.5415
gi|326493706	Predicted protein	Hordeum vulgare	Unknown	Traes_4BL_B97FBFA90.1	Unknown protein	Unknown	-1.35731	-1.41014	-1.27068	-1.34604	0.000358852	0.000488435	36.84	7	6	9	154	304	33.0441	7.57666
gi|475560608	Hypothetical protein F775_30749	Aegilops tauschii	Unknown	Traes_4AL_D98315929.4	Unknown protein	Unknown	-1.2716	-1.34558	-1.31133	-1.30951	4.64342e-05	0.000103111	6.43	3	1	1	3	171	18.7943	6.59521
gi|669030916	Unnamed protein product	Triticum aestivum	Unknown	Traes_3BF_077200050CFD_t1	Unknown protein	Unknown	-1.26289	-1.27452	-1.31064	-1.28268	1.4251e-05	4.53968e-05	10.91	1	1	1	8	110	11.1155	9.36377
gi|326498221	Predicted protein	Hordeum vulgare	Unknown	Traes_7BL_0CD41550D.1	Unknown protein	Unknown	-1.27261	-1.29946	-1.24685	-1.27298	4.43324e-05	9.95506e-05	25.26	1	1	2	6	95	10.8664	8.76318
gi|475559915	Hypothetical protein F775_26493	Aegilops tauschii	Unknown	Traes_4BS_A53FF3236.2	Unknown protein	Unknown	-1.26321	-1.24367	-1.29162	-1.26616	1.71216e-05	4.92086e-05	40.83	3	2	2	8	120	12.8025	9.68604
gi|669027587	Unnamed protein product	Triticum aestivum	Unknown	Traes_3BF_045900020CFD_t1	Unknown protein	Unknown	-1.18172	-1.23386	-1.2923	-1.23596	0.000815298	0.000970238	4.85	1	1	1	5	454	50.1945	5.99854
gi|326497889	Predicted protein	Hordeum vulgare	Unknown	Traes_2DS_B013A562B.1	Unknown protein	Unknown	-1.27526	-1.19355	-1.23226	-1.23369	0.000260312	0.000375451	6.4	1	1	1	5	250	26.4018	7.79639
gi|326528529	Predicted protein	Hordeum vulgare	Unknown	Traes_4AL_396A6E2B8.1	Unknown protein	Unknown	-1.2509	-1.28388	-1.1597	-1.2315	0.00174976	0.00193638	8.4	2	1	2	4	238	26.3766	7.07861
gi|669029255	Unnamed protein product	Triticum aestivum	Unknown	Traes_3AL_2849F0EF2.2	Unknown protein	Unknown	-1.20397	-1.17955	-1.30791	-1.23048	0.00185106	0.00203857	77.14	2	2	6	64	105	11.8786	4.67822
gi|475625948	Hypothetical protein F775_28653	Aegilops tauschii	Unknown	Traes_2DL_7BD6D9C1D.2	Unknown protein	Unknown	-1.196	-1.23374	-1.25361	-1.22778	8.0892e-05	0.000154095	13.26	4	3	7	17	641	71.1102	6.90283
gi|326532800	Predicted protein	Hordeum vulgare	Unknown	Traes_6AL_986248807.1	Unknown protein	Unknown	-1.21268	-1.18479	-1.28591	-1.2278	0.000723263	0.000871084	8.49	3	2	2	5	542	58.2129	6.62451
gi|218199917	Hypothetical protein OsI_26650	Oryza sativa Indica Group	Unknown	Traes_2DS_729041482.2	Unknown protein	Unknown	-1.19828	-1.27937	-1.20242	-1.22669	0.000429401	0.000560784	38.14	3	3	3	6	97	11.2069	9.0415
gi|326497889	Predicted protein	Hordeum vulgare	Unknown	Traes_2AS_CD5F13D13.1	Unknown protein	Unknown	-1.26468	-1.22662	-1.16805	-1.21978	0.000714517	0.000864048	15.64	1	2	2	15	211	21.9043	7.21045
gi|669028127	Unnamed protein product	Triticum aestivum	Unknown	Traes_3BF_092200050CFD_t1	Unknown protein	Unknown	-1.21621	-1.20506	-1.19468	-1.21986	0.00299861	0.00300752	8.01	1	2	2	5	437	46.8326	6.39209
gi|475589996	Hypothetical protein F775_15054	Aegilops tauschii	Unknown	Traes_5BL_79572CE25.1	Unknown protein	Unknown	-1.21104	-1.15187	-1.28176	-1.21489	0.00231203	0.00251429	22.56	1	2	2	5	133	14.1389	6.27783
gi|326498221	Predicted protein	Hordeum vulgare	Unknown	Traes_7DL_4A0BE5B2B.1	Unknown protein	Unknown	-1.18032	-1.24598	-1.19018	-1.20549	0.000253938	0.000369455	5	8	10	60	498	55.9109	6.41748	6.41748
Notes:
+ and -, upregulated and downregulated abundance of the identified K+-responsive protein species, respectively;
Column A, accession numbers of K+-responsive protein species in NCBI database;
Column B, names of K+-responsive protein species in NCBI database;
Column C, identified K+-responsive protein species in NCBI database;
Column D, functional categories of K+-responsive protein species in NCBI database;
Column E, accession numbers of K+-responsive protein species in IWGSC database;
Column F, description of K+-responsive protein species in IWGSC database;
Column G, functional categories ofK+-responsive protein species in IWGSC database;
Columns H-J, three independent biological replicates of K+-responsive protein species in root;
Column K, average ratios of K+-responsive protein species of three independent biological replicates in root;
Column L, t-test analysis of K+-responsive protein species of three independent biological replicates in root;
Column M, FDR values of K+-responsive protein species calculated according to BH test of three independent biological replicates in root;
Column N, coverage of K+-responsive protein species;
Column O, the number of K+-responsive protein species;
Column P, unique peptides of K+-responsive protein species;
Column Q, the number of peptides of K+-responsive protein species;
Column R, peptide spectrum matching of K+-responsive protein species;
Column S, the number of amino acids of K+-responsive protein species;
Column T, theoretical of molecular weight of K+-responsive protein species;
Column U, theoretical calculation of the isoelectric points (pI) of K+-responsive protein species.

## Sheet: Leaf-1.2
Data S4. Identified K+-responsive protein species with ≥ +1.20- or ≤ –1.20-fold changes in leaf tissue of wheat seedlings suffering from K+ deficiency for 8 d
Accession no. (NCBI)	Protein names	Species	Functional categories	Accession no. (IWGSC)	Protein names	Functional categories	Leaf-repeat-1	Leaf-repeat-2	Leaf-repeat-3	Avearage ratio	Significance of three replicates	FDR (BH-test)	Coverage	Proteins	Unique peptides	Peptides	PSMs	AAs	MW [kDa]	Calc. pI
gi|326527621	Predicted protein	Hordeum vulgare	Unkown	Traes_2AL_5FF7D6940.1	Zeaxanthin epoxidase (ZEP) (ABA1)	Hormone synthesis (abscisic acid synthesis)	1.35479	1.47556	1.59633	1.47556	0.00241613	0.00289017	7.16	3	5	5	15	656	71.5323	7.23975
gi|474399175	Lipoxygenase 1	Triticum urartu	Hormone synthesis (jasmonic acid synthesis)	Traes_2BL_77148B8D8.1	Unknown protein	Unkown	1.24282	1.24553	1.24825	1.24553	9.98049e-09	2.1956e-07	15.21	3	9	10	22	927	101.804	6.354
gi|357114123	Allene oxide synthase 1	Brachypodium distachyon	Hormone synthesis (jasmonic acid synthesis)	Traes_5BL_E13A2FBD01.1	Unknown protein	Unkown	1.24606	1.24805	1.25004	1.24805	2.77576e-09	8.93877e-08	31.17	1	4	4	7	154	17.3309	5.38916
gi|474391898	12-oxophytodienoate reductase 1	Triticum urartu	Hormone synthesis (jasmonic acid synthesis)	Traes_2AL_5820BAF68.2	Unknown protein	Unkown	1.21012	1.3218	1.20301	1.24498	0.003118	0.00361263	24.04	9	3	7	20	366	40.6067	7.06396
gi|310656750	Putative lipoxygenase	Triticum aestivum	Hormone synthesis (jasmonic acid synthesis)	Traes_4DS_7868A8C2E.1	Unknown protein	Unkown	1.22181	1.22574	1.22967	1.22574	6.12434e-08	9.83908e-07	47.04	6	7	34	196	861	95.9192	6.27783
gi|475623787	Cytokinin-N-glucosyltransferase 2	Aegilops tauschii	Hormone synthesis (cytokinin synthesis)	Traes_7AL_92D982462.1	Unknown protein	Unkown	-1.42141	-1.35471	-1.28811	-1.35475	0.000243329	0.000417142	5.9	5	1	3	7	458	50.7549	6.02393
gi|532165032	1-aminocyclopropane-1-carboxylate oxidase	Thinopyrum ponticum x Triticum aestivum	Hormone synthesis (ethylene synthesis)	Traes_4AL_23BAF9DBB.2	Unknown protein	Unkown	-1.43257	-1.32492	-1.23231	-1.32993	0.00170063	0.00209	10.22	8	2	2	8	313	34.8394	4.95752
gi|475603227	Lipoxygenase 2	Aegilops tauschii	Hormone synthesis (jasmonic acid synthesis)	Traes_5AL_C4A6AB34A.1	Unknown protein	Unkown	-1.29262	-1.27492	-1.2577	-1.27508	4.07886e-06	1.74024e-05	18.18	2	1	3	22	176	19.1965	5.31299
gi|475554537	Serine carboxypeptidase 2	Aegilops tauschii	Signal transduction	Traes_1DS_63A6AA15E.1	Unknown protein	Unkown	1.63659	1.63301	1.62942	1.63301	6.85456e-10	2.603e-08	6.8	1	1	3	12	412	46.0055	6.7124
gi|732449862	CCAAT-binding transcription factor C	Triticum aestivum	Signal transduction	Traes_4AS_03A679D8F.1	Unknown protein	Unkown	1.41297	1.58817	1.76338	1.58817	0.00435457	0.0048748	31.34	4	2	2	4	67	7.50219	9.99365
gi|357121939	AP-4 complex subunit mu	Brachypodium distachyon	Signal transduction	Traes_2AS_15B9A044C.1	Clathrin adaptor complexes medium subunit family protein	Signal transduction	1.51411	1.54047	1.61876	1.56485	0.00023804	0.000245034	6.87	3	3	3	7	451	50.588	6.68311
gi|475589642	AP-3 complex subunit delta-1	Aegilops tauschii	Signal transduction	Traes_1AL_F54C508CD.2	Unknown protein	Unkown	1.61408	1.58696	1.41281	1.53795	0.00040889	0.000633193	2.37	3	1	1	3	632	69.6022	5.63037
gi|326508266	Predicted protein	Hordeum vulgare	Unkown	Traes_2BL_D4DF509A3.1	Farnesylcysteine lyase	Signal transduction	1.44274	1.42748	1.41222	1.42748	1.07955e-06	6.94523e-06	6.57	2	1	3	14	502	55.1436	6.17627
gi|474049417	Calcium-dependent protein kinase 5	Triticum urartu	Signal transduction	Traes_6DL_8828FB150.1	Unknown protein	Unkown	1.4551	1.40581	1.35652	1.40581	0.000140457	0.000262422	12.78	5	3	4	6	407	45.5637	5.04639
gi|326499624	Predicted protein	Hordeum vulgare	Unkown	Traes_5BS_6D5A15E70.1	Clathrin adaptor complexes medium subunit family protein	Signal transduction	1.44411	1.40192	1.35973	1.40192	7.90013e-05	0.00016891	5.8	3	2	2	4	621	67.3461	6.18896
gi|475627590	Putative LRR receptor-like serine/threonine-protein kinase	Aegilops tauschii	Signal transduction	Traes_1BL_13E2A6068.1	Unknown protein	Unkown	1.3362	1.32365	1.31109	1.32365	1.50391e-06	8.83099e-06	11.63	1	1	7	38	765	82.4196	9.23193
gi|473951553	Programmed cell death protein 4	Triticum urartu	Signal transduction	Traes_7BL_D9A168968.1	Unknown protein	Unkown	1.33994	1.26161	1.27049	1.29068	1.89719e-07	2.20611e-06	33.7	1	1	3	13	92	10.3082	7.28369
gi|922467047	PHD finger-like domain-containing protein 5B	Brassica oleracea	Signal transduction	Traes_7AL_BACBF2C46.1	Unknown protein	Unkown	1.26906	1.28449	1.29991	1.28449	5.72313e-06	2.23454e-05	7.27	1	1	1	3	110	12.406	8.41162
gi|357158419	Probable CCR4-associated factor 1 homolog 7	Brachypodium distachyon	Signal transduction	Traes_5BL_32050EC2C1.3	Unknown protein	Unkown	1.23594	1.28186	1.32778	1.28186	0.000443172	0.000675818	11.47	2	2	2	5	279	30.8175	5.10986
gi|474390561	TBC1 domain family member 8B	Triticum urartu	Signal transduction	Traes_1BL_25066472E.1	Unknown protein	Unkown	1.29306	1.27967	1.26628	1.27967	3.48927e-06	1.6031e-05	17.46	3	1	1	3	63	7.22858	4.48779
gi|475472655	Putative LRR receptor-like serine/threonine-protein kinase	Aegilops tauschii	Signal transduction	Traes_6BS_83614F9DD.1	Unknown protein	Unkown	1.24502	1.26154	1.27806	1.26154	1.05121e-05	3.40233e-05	4.21	10	2	2	5	665	74.9617	7.44482
gi|475554537	Serine carboxypeptidase 2	Aegilops tauschii	Signal transduction	Traes_1DS_830C4AC55.1	Unknown protein	Unkown	1.23652	1.24304	1.24956	1.24304	3.44715e-07	3.135e-06	11.97	1	1	5	21	476	52.6349	6.52197
gi|9798605	TaWIN2	Triticum aestivum	Signal transduction	Traes_7DL_73928596C.1	Unknown protein	Unkown	1.22549	1.24304	1.2242	1.23091	2.86406e-06	1.40645e-05	27.31	2	1	6	63	227	24.3732	8.5874
gi|475529271	Membrane steroid-binding protein 2	Aegilops tauschii	Signal transduction	Traes_1DL_70DD7A406.1	Unknown protein	Unkown	1.21259	1.22995	1.24732	1.22995	2.13932e-05	5.96347e-05	50.74	2	2	5	32	136	14.6531	4.70361
gi|474398895	Signal recognition particle 54 kDa protein 2	Triticum urartu	Signal transduction	Traes_1AL_CC4156AAE.1	Unknown protein	Unkown	1.18852	1.19958	1.21067	1.19959	6.26892e-06	2.34005e-05	32.39	7	3	12	31	497	54.4541	9.29053
gi|474243260	AP-1 complex subunit gamma-2	Triticum urartu	Signal transduction	Traes_6DL_2811F0947.1	Unknown protein	Unkown	-7.78439	-7.89028	-7.9991	-7.89125	1.01284e-11	1.05545e-09	7.77	3	2	3	7	386	42.8094	8.54346
gi|357110633	SPX domain-containing membrane protein	Brachypodium distachyon	Signal transduction	Traes_4AL_C329E38FE.1	Unknown protein	Unkown	-4.23098	-3.17789	-3.36975	-3.59287	7.08608e-06	2.49044e-05	1.7	2	1	1	3	647	71.0048	5.69385
gi|474250332	Cortical cell-delineating protein	Triticum urartu	Signal transduction	Traes_5AL_DE29A0FE31.2	Unknown protein	Unkown	-2.43983	-2.60244	-2.42192	-2.48806	3.19674e-07	3.18476e-06	45.74	4	1	4	36	94	9.55896	5.18604
gi|474250331	Cortical cell-delineating protein	Triticum urartu	Signal transduction	Traes_4DL_AE32AFE05.2	Unknown protein	Unkown	-2.17805	-2.27943	-2.30161	-2.25303	2.10442e-07	2.25077e-06	29.22	5	1	4	22	154	15.322	7.44482
gi|9798603	TaWIN1	Triticum aestivum	Signal transduction	Traes_4AS_2FF2E3CAF.1	Unknown protein	Unkown	-2.4198	-2.11257	-1.87456	-2.13564	0.000109872	0.000217915	70.68	3	1	18	309	266	29.4356	4.83057
gi|669029691	Unnamed protein product	Triticum aestivum	Unkown	Traes_3BF_048500010CFD_t1	MAC/Perforin domain-containing protein	Signal transduction	-1.72976	-1.99555	-2.35785	-2.02772	0.000359114	0.000568417	6.7	3	3	3	6	552	60.9114	7.37158
gi|475604721	Hypothetical protein F775_32494	Aegilops tauschii	Unkown	Traes_1DL_8C6F45134.1	Transducin family protein / WD-40 repeat family protein	Signal transduction	-1.81633	-1.78443	-1.75362	-1.78479	1.67457e-07	2.05312e-06	3.09	3	1	1	4	356	39.1155	5.21143
gi|475499510	Guanine nucleotide-binding protein alpha-2 subunit	Aegilops tauschii	Signal transduction	Traes_7AS_B81A72ADA.1	Unknown protein	Unkown	-1.22514	-1.57428	-2.20172	-1.66705	0.0251141	0.0257152	13.76	4	2	2	3	189	22.0649	6.22705
gi|357123849	Zinc finger CCCH domain-containing protein 44-like isoform X2	Brachypodium distachyon	Signal transduction	Traes_7AL_DE759149B.1	Unknown protein	Unkown	-1.66411	-1.62008	-1.57831	-1.62083	2.20209e-06	1.1495e-05	10.6	5	2	3	6	302	31.4723	9.24658
gi|474126737	Zinc finger CCCH domain-containing protein 31	Triticum urartu	Signal transduction	Traes_2BL_B304E8577.1	Unknown protein	Unkown	-1.64225	-1.56971	-1.50331	-1.57176	2.3774e-05	6.545e-05	24.43	4	3	6	18	307	31.6153	9.21729
gi|357113001	TPR repeat-containing protein	Brachypodium distachyon	Signal transduction	Traes_4AS_77298075B.1	Unknown protein	Unkown	-1.38568	-1.42548	-1.46764	-1.42627	1.3714e-05	4.00462e-05	7.48	2	4	4	8	735	80.3757	6.72705
gi|474298402	Serine carboxypeptidase-like 19	Triticum urartu	Signal transduction	Traes_2AL_35353C495.1	Unknown protein	Unkown	-1.37471	-1.3947	-1.41528	-1.39489	1.22427e-06	7.61134e-06	10.59	4	2	3	15	387	42.5296	5.64307
gi|475505524	Zinc finger protein 622	Aegilops tauschii]	Signal transduction	Traes_7BL_6D313249C.1	Unknown protein	Unkown	-1.37517	-1.39181	-1.40886	-1.39195	6.04967e-07	4.77151e-06	9.2	3	2	2	6	337	37.9403	5.24951
gi|474169778	Phosphoinositide phospholipase C 6	Triticum urartu	Signal transduction	Traes_5AL_38C03A806.2	Unknown protein	Unkown	-1.36709	-1.38436	-1.35777	-1.36974	3.32313e-07	3.22735e-06	4.82	1	1	2	6	477	53.751	6.3667
gi|475476883	Zinc finger CCCH domain-containing protein 13	Aegilops tauschii	Signal transduction	Traes_6BS_99EC5A760.2	Unknown protein	Unkown	-1.33532	-1.34612	-1.3571	-1.34618	1.9862e-07	2.24816e-06	7.08	3	2	2	6	339	38.9061	9.0708
gi|357137633	CBS domain-containing protein	Brachypodium distachyon	Signal transduction	Traes_6DL_18CB2742C.1	Unknown protein	Unkown	-1.47602	-1.31492	-1.18552	-1.32548	0.00750464	0.00803846	29.03	1	1	5	21	248	26.9056	6.68311
gi|9798605	TaWIN2	Triticum aestivum	Signal transduction	Traes_7DL_18287B4F2.1	Unknown protein	Unkown	-1.36447	-1.31339	-1.26599	-1.31461	0.000131618	0.000251945	30.85	1	1	2	66	94	11.2872	4.48779
gi|475476814	Putative calcium-binding protein	Aegilops tauschii	Signal transduction	Traes_7BL_59EFF59F1.2	Unknown protein	Unkown	-1.36918	-1.30643	-1.24918	-1.30826	0.000317609	0.000517214	10.84	3	2	7	16	867	95.1579	4.98291
gi|326517018	Predicted protein	Hordeum vulgare	Unkown	Traes_4BS_6943FED4B.1	Transcription regulator NOT2/NOT3/NOT5 family protein	Signal transduction	-1.2129	-1.26683	-1.37349	-1.28441	0.00146652	0.00184523	9.18	5	5	5	10	882	96.6975	5.50342
gi|357152250	Zinc finger CCCH domain-containing protein 19-like	Brachypodium distachyon	Signal transduction	Traes_5BS_DD7558B02.2	Unknown protein	Unkown	-1.26328	-1.28009	-1.29177	-1.27838	2.00547e-06	1.06352e-05	15.03	3	2	2	9	153	16.254	10.272
gi|669031103	MAP7 domain-containing protein 1-like	Brachypodium distachyon	Signal transduction	Traes_3BF_001100050CFD_t1	Unknown protein	Unkown	-1.32955	-1.23	-1.2216	-1.26038	0.00110229	0.00144591	6.82	4	3	3	7	572	62.2075	5.75732
gi|474426623	Potassium transporter 1	Triticum urartu	Transportation	Traes_4AL_FF208A87A.2	Unknown protein	Unkown	1.80311	2.28446	1.95389	2.01382	0.00245795	0.00292957	6.81	1	2	5	13	778	86.5555	8.74854
gi|730129903	Phosphate transporter protein	Triticum aestivum	Transportation	Traes_4AL_C56125840.4	Unknown protein	Unkown	1.45083	1.36747	1.28412	1.36747	0.00157997	0.00195396	12.7	4	1	5	17	504	54.9548	7.75244
gi|475596411	GPN-loop GTPase 1-like protein	Aegilops tauschii	Transportation	Traes_4DL_30CAF6ABE.1	Unknown protein	Unkown	1.4047	1.34191	1.27913	1.34191	0.000704262	0.00100434	12.01	7	4	4	10	408	45.0369	4.61475
gi|95114386	Putative zinc transporter	Triticum aestivum	Transportation	Traes_3BF_074300090CFD_t1	ZRT/IRT-like protein 2	Transportation	1.34186	1.33599	1.33012	1.33599	6.19028e-08	9.58304e-07	2.54	1	1	1	3	355	38.0896	7.09326
gi|475621213	Plastidic ATP/ADP-transporter	Aegilops tauschii	Transportation	Traes_3B_240939BBF.1	Unknown protein	Unkown	1.36215	1.27783	1.34579	1.32859	0.000219478	0.000383021	11.46	2	2	5	28	349	37.8676	9.86182
gi|357132295	ABC transporter G family member 7	Brachypodium distachyon	Transportation	Traes_3AS_BB185F2EB.1	ABC-2 type transporter family protein	Transportation	1.45361	1.32456	1.19552	1.32456	0.0120965	0.0126445	3.92	3	2	2	6	612	67.8962	8.98291
gi|730129925	Phosphate transporter protein	Triticum aestivum	Transportation	Traes_4DL_229E76188.1	Unknown protein	Unkown	1.23375	1.31811	1.40247	1.31811	0.0028387	0.003344	10.33	4	1	3	9	300	33.5031	8.92432
gi|474208027	Transmembrane 9 superfamily member 3	Triticum urartu	Unkown	Traes_4AL_7314A1861.1	Unknown protein	Unkown	1.13245	1.29674	1.46102	1.29674	0.0352368	0.0355401	4.79	3	2	3	8	585	66.6095	8.38232
gi|357149945	Vacuolar protein sorting-associated protein 20 homolog 2-like	Brachypodium distachyon	Transportation	Traes_6AL_61011E60D.1	Unknown protein	Unkown	1.22727	1.28894	1.35062	1.28894	0.00125392	0.00161515	9.61	3	1	2	20	229	25.5265	4.85596
gi|474147396	Transmembrane emp24 domain-containing protein A	Triticum urartu	Transportation	Traes_5AL_BF0B0A753.1	Unknown protein	Unkown	1.2253	1.26584	1.30639	1.26584	0.00034284	0.000547229	21.37	3	3	3	22	131	15.1136	9.43701
gi|473759945	Putative aquaporin TIP1-1	Triticum urartu	Transportation	Traes_4AL_E5FEC54B3.3	Unknown protein	Unkown	1.26206	1.26761	1.2535	1.26106	3.66243e-07	3.18725e-06	11.35	2	2	2	25	141	14.2115	8.98291
gi|42541150	Delta tonoplast intrinsic protein TIP2;1	Triticum aestivum	Transportation	Traes_7DL_AD746EA0B.2	Delta tonoplast integral protein	Transportation	1.29669	1.24788	1.19907	1.24788	0.000921125	0.0012581	9.18	1	1	2	31	207	20.766	6.75635
gi|721616387	Importin-9 isoform X2	Brachypodium distachyon	Transportation	Traes_7AS_F9947D01E.1	Unknown protein	Unkown	1.21485	1.24096	1.26708	1.24096	8.95944e-05	0.000184497	2.81	3	1	1	5	391	43.9012	4.89404
gi|721614151	Exportin-7-A-like isoform X1	Brachypodium distachyon	Transportation	Traes_3AS_A61EF1F2B.1	Unknown protein	Unkown	1.23487	1.21485	1.19483	1.21485	4.93001e-05	0.000119463	3.47	2	2	2	4	750	84.788	6.55127
gi|357115425	Transmembrane protein 256 homolog	Brachypodium distachyon	Transportation	Traes_5DL_ABAEF831C.1	Unknown protein	Unkown	-1.62985	-1.62558	-1.59869	-1.61804	5.55607e-08	9.29632e-07	9.57	1	1	1	3	115	12.4664	9.48096
gi|475565309	Vesicle-associated membrane protein 713	Aegilops tauschii	Transportation	Traes_7DS_94AE4DAE8.1	Unknown protein	Unkown	-1.996	-1.52149	-1.22926	-1.58225	0.0191128	0.0197375	18.24	4	2	2	10	159	18.6168	9.84717
gi|474365673	Reticulon-like protein B9	Triticum urartu	Transportation	Traes_1BL_2484B91FA.1	Unknown protein	Unkown	-1.58187	-1.514	-1.45171	-1.51586	3.18766e-05	8.30791e-05	27.78	3	4	4	9	144	16.1327	9.0708
gi|721668726	Nuclear-pore anchor isoform X2	Brachypodium distachyon	Transportation	Traes_6DL_22478164A.1	Unknown protein	Unkown	-1.50088	-1.46129	-1.42374	-1.46197	3.51339e-08	6.5208e-07	19.34	1	1	4	7	274	30.6996	5.07178
gi|475520992	Hypothetical protein F775_28962	Aegilops tauschii	Unkown	Traes_2DS_5E68FE040.2	SH3 domain-containing protein	Transportation	-1.69592	-1.4599	-1.28155	-1.47912	0.00461104	0.00511135	10.98	3	3	3	4	346	38.7708	6.80029
gi|473759967	ABC transporter A family member 7	Triticum urartu	Transportation	Traes_1DL_A6FE85E09.1	Unknown protein	Unkown	-1.4571	-1.44161	-1.42645	-1.44172	2.23601e-07	2.3408e-06	9.32	11	2	5	12	805	89.7225	8.646
gi|475590743	ABC transporter B family member 28	Aegilops tauschii	Transportation	Traes_7AL_D94EE789C.2	Unknown protein	Unkown	-1.48712	-1.40177	-1.32568	-1.40485	0.000265485	0.000448462	5	2	1	1	3	400	43.3102	5.98584
gi|474339690	Exportin-7	Triticum urartu	Transportation	Traes_3AS_71A323B78.2	Unknown protein	Unkown	-1.49108	-1.40026	-1.31986	-1.40373	0.000339821	0.000544521	3.37	2	1	1	3	267	30.5105	5.50342
gi|357137435	ATPase 8, plasma membrane-type-like	Brachypodium distachyon	Transportation	Traes_6DL_F85A5323A.2	Unknown protein	Unkown	-1.18125	-1.32441	-1.50706	-1.33758	0.00976016	0.0102505	12.47	17	1	11	210	954	104.726	6.63916
gi|357146625	Exportin-4	Brachypodium distachyon	Transportation	Traes_1BL_31507DE91.2	Unknown protein	Unkown	-1.2598	-1.27655	-1.35813	-1.29816	0.000205471	0.000364638	1.78	3	1	1	3	732	81.4643	5.13525
gi|14017578	ATP synthase CF1 epsilon subunit (chloroplast)	Triticum aestivum	Transportation	Traes_7AS_702DFA072.1	Unknown protein	Unkown	-1.23211	-1.28531	-1.3433	-1.28691	0.00033247	0.000535815	29.93	1	1	2	35	137	15.1251	5.05908
gi|380850920	Proton gradient regulation 5	Triticum aestivum	Transportation	Traes_7BS_3C649CF2D.1	Proton gradient regulation 5	Transportation	-1.24354	-1.23837	-1.25639	-1.2461	5.51885e-07	4.43723e-06	26.23	2	3	3	18	122	13.2361	11.3853
gi|414866380	Pathogeneis protein 10	Zea mays	Stress and defense	Traes_2DL_B766A2857.2	Unknown protein	Unkown	1.67369	2.43615	2.15331	2.08771	0.00811441	0.00864791	46.94	2	1	4	27	98	10.3632	4.70361
gi|514774277	Isoflavone reductase homolog IRL-like	Setaria italica	Stress and defense	Traes_1DL_48EF42BF6.1	Unknown protein	Unkown	2.28664	1.8588	1.43097	1.8588	0.0254265	0.0259589	62.71	6	1	3	43	59	6.08724	5.18604
gi|475556899	Desiccation protectant Lea14-like protein	Aegilops tauschii	Stress and defense	Traes_5DL_21FAEB45B.2	Unknown protein	Unkown	1.96138	1.80868	1.65598	1.80868	0.00078442	0.00109603	57.7	1	1	17	162	331	36.8051	5.18604
gi|473822509	Putative lactoylglutathione lyase, chloroplast	Triticum urartu	Stress and defense	Traes_1BS_478039FB4.2	Unknown protein	Unkown	1.5422	1.52686	1.51153	1.52686	4.77805e-07	3.99608e-06	31.41	2	1	8	44	277	31.1017	5.40186
gi|475575990	Peroxidase 12	Aegilops tauschii	Stress and defense	Traes_3DL_5B67A5519.1	Unknown protein	Unkown	1.41454	1.44756	1.46356	1.44189	6.77537e-06	2.44314e-05	60	1	1	3	82	65	7.04053	4.81787
gi|475443333	Peroxidase 54	Aegilops tauschii	Stress and defense	Traes_7BL_1E6AC54DC.1	Unknown protein	Unkown	1.32839	1.44157	1.55475	1.44157	0.00250102	0.00296875	58.55	1	1	6	75	152	16.1974	5.18604
gi|475586744	FAM10 family protein	Aegilops tauschii	Unkown	Traes_6DS_78211FFA0.1	HSP70-interacting protein 1	Stress and defense	1.39018	1.43134	1.47249	1.43134	5.41437e-05	0.000128487	37.3	2	1	16	108	378	39.7998	4.84326
gi|732976	Peroxidase	Triticum aestivum	Stress and defense	Traes_2BS_19F05C27A.2	Unknown protein	Unkown	1.41171	1.42785	1.44399	1.42785	1.3452e-06	8.11942e-06	38.56	14	3	9	151	319	33.5728	8.57275
gi|11561808	101 kDa heat shock protein	Triticum aestivum	Stress and defense	Traes_1AL_4CC153074.1	Unknown protein	Unkown	1.31519	1.39461	1.47403	1.39461	0.00100189	0.0013376	10.64	1	1	2	7	188	20.8788	5.24951
gi|475600420	Putative selenium-binding protein	Aegilops tauschii	Stress and defense	Traes_3DL_621E77DAE.1	Unknown protein	Unkown	1.22197	1.37567	1.52938	1.37567	0.013333	0.0138638	34.95	3	3	11	38	455	50.493	5.71924
gi|472901376	Pathogenesis-related protein 1	Triticum urartu	Stress and defense	Traes_7AS_8E6B88A80.1	Unknown protein	Unkown	1.26563	1.36306	1.46049	1.36306	0.00296696	0.00348236	58.13	5	3	8	58	160	17.1296	5.30029
gi|474046594	TOM1-like protein 2	Triticum urartu	Stress and defense	Traes_4AL_97514210E.1	Unknown protein	Unkown	1.49284	1.36092	1.22899	1.36092	0.00904718	0.0096257	19.44	2	2	7	18	576	63.0167	5.18604
gi|695022604	FAM10 family protein At4g22670-like	Musa acuminata subsp. malaccensis	Stress and defense	Traes_6BS_ED3820356.2	HSP70-interacting protein 1	Stress and defense	1.21907	1.33611	1.45316	1.33611	0.00763024	0.00815688	42.34	3	1	16	108	333	34.3426	9.08545
gi|475575153	Disease resistance protein RPM1	Aegilops tauschii	Stress and defense	Traes_4BS_E60607AE5.1	Unknown protein	Unkown	1.32972	1.32953	1.32934	1.32953	6.81883e-14	2.85076e-11	6.2	6	3	3	7	758	86.3799	7.15186
gi|475616731	Putative nicotianamine synthase 6	Aegilops tauschii	Stress and defense	Traes_4BL_BB0FC3BD3.2	Unknown protein	Unkown	1.3526	1.30821	1.26381	1.30821	0.000274234	0.000461823	7.27	11	2	2	7	330	35.3848	5.61768
gi|475616609	Peroxidase 12	Aegilops tauschii	Stress and defense	Traes_2BL_1B580814E.1	Unknown protein	Unkown	1.22928	1.27746	1.32564	1.27746	0.000567462	0.000825805	35.19	2	1	9	137	341	36.5326	6.12549
gi|475540266	NADP-dependent D-sorbitol-6-phosphate dehydrogenase	Aegilops tauschii	Stress and defense	Traes_6AS_80C96A4E51.1	Unknown protein	Unkown	1.32766	1.2358	1.24696	1.27014	0.000733374	0.00103163	28.53	4	2	7	38	312	34.5815	6.46826
gi|475523277	Peroxidase N	Aegilops tauschii	Stress and defense	Traes_4AS_FA3D49516.1	Unknown protein	Unkown	1.28715	1.26932	1.2515	1.26932	1.26715e-05	3.80545e-05	17.93	15	3	4	24	329	34.5902	5.68115
gi|475601055	Putative adenylosuccinate synthetase, chloroplastic	Aegilops tauschii	Stress and defense	Traes_4BL_B3BFE621F.1	Unknown protein	Unkown	1.23885	1.26695	1.29506	1.26695	7.9936e-05	0.000169534	37.03	2	1	12	92	397	43.1461	6.15088
gi|300681437	Thioredoxin F-type	Triticum aestivum	Stress and defense	Traes_3BF_024100140CFD_t1	Unknown protein	Unkown	1.20805	1.26433	1.3206	1.26433	0.00124217	0.00160969	25.4	2	4	4	7	189	19.9192	8.1626
gi|475555122	Glycine dehydrogenase (decarboxylating), mitochondrial	Aegilops tauschii	Stress and defense	Traes_3DL_A6F32E158.1	Unknown protein	Unkown	1.24693	1.23806	1.2509	1.24529	3.42568e-07	3.18609e-06	56.52	2	1	19	182	460	49.4445	6.354
gi|474401794	Glutathione S-transferase	Triticum urartu	Stress and defense	Traes_1AL_1B8FDA3D4.1	Unknown protein	Unkown	1.18645	1.21272	1.26343	1.22087	0.000613243	0.000886623	51.76	3	10	12	69	255	29.1097	7.50342
gi|475470579	Glycine-rich RNA-binding protein 2	Aegilops tauschii	Stress and defense	Traes_4DS_0EAC519C1.2	Unknown protein	Unkown	-2.88583	-2.6265	-2.40994	-2.64076	6.16983e-06	2.33399e-05	20.13	2	2	6	15	318	34.5241	9.02686
gi|669028141	Unnamed protein product	Triticum aestivum	Unkown	Traes_3BF_110600040CFD_t1	Syntaxin of plants 32	Stress and defense	-1.84146	-1.69469	-1.56958	-1.70191	0.000112231	0.00022083	19.01	2	4	4	6	342	37.599	9.12939
gi|171903610	Respiratory burst oxidase-like protein B2	Hordeum vulgare	Stress and defense	Traes_3BF_104000060CFD_t1	Unknown protein	Unkown	-1.5495	-1.67172	-1.81487	-1.6787	0.000122954	0.000236931	4.57	5	3	3	6	898	101.133	9.31982
gi|474383404	Germin-like protein 8-14	Triticum urartu	Stress and defense	Traes_2AL_1883527BF.1	Unknown protein	Unkown	-1.57933	-1.53831	-1.61259	-1.57674	1.89003e-06	1.01285e-05	4.69	1	1	1	3	277	29.8861	8.27979
gi|1321999	Thaumatin-like protein [Triticum aestivum]	Triticum aestivum	Stress and defense	Traes_2AS_84C021B0B.1	Unknown protein	Unkown	-1.56568	-1.5561	-1.54664	-1.55614	9.74645e-09	2.26417e-07	11.36	2	1	1	4	176	18.3195	4.83057
gi|357150254	Phenylalanine ammonia-lyase	Brachypodium distachyon	Stress and defense	Traes_6AL_67ED9DB4D.1	Unknown protein	Unkown	-1.28282	-1.49197	-1.78259	-1.51913	0.00639891	0.00689485	56.18	3	1	12	173	283	29.2033	5.92236
gi|26017213	Cold regulated protein	Triticum aestivum	Stress and defense	Traes_1AL_25D27E7E2.1	Unknown protein	Unkown	-1.42824	-1.45354	-1.47976	-1.45385	1.54766e-06	8.99861e-06	15	1	1	2	5	200	21.7424	8.22119
gi|475620200	Heat shock 70 kDa protein 4L	Aegilops tauschii	Stress and defense	Traes_1BS_20DB6A3F2.2	Unknown protein	Unkown	-1.29594	-1.40043	-1.52324	-1.40654	0.0010035	0.0013376	50.06	2	3	37	263	845	93.7451	5.18604
gi|475513885	Isoflavone 2'-hydroxylase	Aegilops tauschii	Stress and defense	Traes_5DL_541C9DE39.1	Unknown protein	Unkown	-1.32362	-1.30169	-1.45306	-1.35946	0.000451621	0.000684551	10	1	1	1	4	130	14.3282	9.68604
gi|474386253	Peroxidase 16	Triticum urartu	Stress and defense	Traes_7AL_3E96F374E.2	Unknown protein	Unkown	-1.29296	-1.32774	-1.43778	-1.35283	0.000373204	0.000588355	6.85	1	1	1	5	219	23.9742	10.0962
gi|473732989	Putative glutathione S-transferase	Triticum urartu	Stress and defense	Traes_3BF_061700020CFD_t1	Unknown protein	Unkown	-1.22836	-1.34164	-1.47793	-1.34931	0.00303196	0.00352797	17.03	3	3	3	6	229	25.6791	6.07471
gi|573939518	Probable aldo-keto reductase 2-like	Oryza brachyantha	Stress and defense	Traes_2AL_25944DD47.1	Unknown protein	Unkown	-1.31892	-1.30023	-1.32672	-1.31529	7.85427e-07	5.85946e-06	23.99	10	4	7	40	346	37.8981	6.3667
gi|475570790	Monothiol glutaredoxin-S7, chloroplastic	Aegilops tauschii	Stress and defense	Traes_4AL_0DDEE181D.2	Unknown protein	Unkown	-1.23694	-1.27694	-1.30204	-1.27197	5.4784e-05	0.000128688	19.75	2	1	1	5	81	9.07931	4.42432
gi|475566186	Non-symbiotic hemoglobin	Aegilops tauschii	Stress and defense	Traes_1AL_762DB7548.1	Unknown protein	Unkown	-1.25433	-1.26502	-1.25248	-1.25728	1.26454e-07	1.69897e-06	25.32	3	3	3	14	158	17.449	5.87158
gi|357149592	Glutathione S-transferase zeta class-like	Brachypodium distachyon	Stress and defense	Traes_5DS_9277AC663.2	Unknown protein	Unkown	-1.23098	-1.2625	-1.2232	-1.23889	1.56627e-05	4.51038e-05	32.88	1	2	6	33	222	24.6296	6.91748
gi|475513156	Pathogenesis-related protein 1	Aegilops tauschii	Stress and defense	Traes_2BL_B657F7F3A.1	Unknown protein	Unkown	-1.20923	-1.27701	-1.17536	-1.22053	0.000822276	0.00113774	35	2	1	4	33	160	17.2077	5.17334
gi|474183470	Peroxidase 51	Triticum urartu	Stress and defense	Traes_2BL_699DB5420.1	Unknown protein	Unkown	-1.22418	-1.19655	-1.17014	-1.19696	0.000112562	0.000221237	14.55	3	4	4	11	323	33.7031	7.86963
gi|3153151	Chlorophyll a/b-binding protein, partial	Hordeum vulgare	Photosynthesis	Traes_2AS_6B8CE04FD.1	Unknown protein	Unkown	2.26298	2.03078	1.79858	2.03078	0.00153895	0.00191583	58.14	1	1	1	6	43	4.44026	6.49365
gi|20302473	Ferredoxin-NADP(H) oxidoreductase	Triticum aestivum	Photosynthesis	Traes_6DS_7A1EB4B66.1	Unknown protein	Unkown	1.95828	1.95437	1.95046	1.95437	1.88167e-10	1.57168e-08	51.83	3	5	21	404	409	45.6398	7.75244
gi|22711939	Photosystem II protein VI	Chaetosphaeridium globosum	Photosynthesis	EPlTAEP00000010029	Cytochrome b559 subunit beta	Photosynthesis	1.84793	1.87313	1.89834	1.87313	4.62128e-07	3.94114e-06	20.51	1	1	1	4	39	4.49541	10.7407
gi|13195734	Triose phosphate translocator	Triticum aestivum	Photosynthesis	Traes_3AS_D41508CC4.1	Unknown protein	Unkown	1.86211	1.85476	1.84741	1.85476	3.64971e-09	1.08979e-07	7.77	5	3	3	13	296	32.5355	9.33447
gi|20302473	Ferredoxin-NADP(H) oxidoreductase	Triticum aestivum	Photosynthesis	Traes_6AS_24E61E96B.2	Unknown protein	Unkown	1.88721	1.81819	1.74916	1.81819	3.32465e-05	8.56642e-05	54.16	3	2	19	386	373	41.3109	7.92822
gi|474375257	Chlorophyll a-b binding protein 1B-20, chloroplastic	Triticum urartu	Photosynthesis	Traes_5DL_C51E9ECBB.1	Unknown protein	Unkown	1.7108	1.73464	1.75849	1.73464	7.3781e-07	5.6088e-06	58.37	3	1	7	227	245	26.6786	6.11279
gi|11466805	Photosystem II protein L	Oryza sativa Japonica Group	Photosynthesis	EPlTAEP00000010039	Photosystem II reaction center protein L	Photosynthesis	1.66728	1.71239	1.75749	1.71239	1.06169e-05	3.40831e-05	36.84	1	1	1	12	38	4.49427	4.50049
gi|474375257	Chlorophyll a-b binding protein 1B-20, chloroplastic	Triticum urartu	Photosynthesis	Traes_5BL_DBC5D12AB.1	Light-harvesting chlorophyll-protein complex I subunit A4	Photosynthesis	1.65149	1.64892	1.59973	1.63338	2.98614e-06	1.45328e-05	58.37	4	1	7	245	245	26.6916	6.11279
gi|475608922	Malate dehydrogenase 1, mitochondrial	Aegilops tauschii	Photosynthesis	Traes_3DL_2EC34A349.2	Unknown protein	Unkown	1.63543	1.59622	1.55702	1.59622	1.23436e-05	3.72565e-05	67	1	1	10	92	200	20.8599	5.66846
gi|475583417	Carbonic anhydrase, chloroplastic	Aegilops tauschii	Photosynthesis	Traes_3DL_B58F5DEEF.1	Unknown protein	Unkown	1.54873	1.574	1.59927	1.574	2.49321e-06	1.254e-05	66.67	3	1	4	293	84	8.75942	7.00537
gi|94404555	Putative chloroplast chlorophyll a/b-binding protein	Carya cathayensis	Photosynthesis	Traes_4DS_9A9427BA2.1	Unknown protein	Unkown	1.43497	1.49151	1.54805	1.49151	0.000113364	0.000221237	36.67	4	1	2	530	60	6.3753	5.78271
gi|118430330	Photosystem II protein H (chloroplast)	Agrostis stolonifera	Photosynthesis	EPlTAEP00000010067	Photosystem II reaction center protein H	Photosynthesis	1.4328	1.50753	1.47158	1.47064	2.61314e-05	7.13059e-05	42.47	1	3	3	60	73	7.78209	8.57275
gi|11466807	Photosystem II protein V	Oryza sativa Japonica Group	Photosynthesis	Traes_1AL_08A2F5FA4.1	Cytochrome b559 subunit alpha	Photosynthesis	1.35906	1.31847	1.27788	1.31847	0.000169768	0.000307619	45.78	24	5	5	95	83	9.43871	4.77979
gi|475595329	Putative Chlorophyll a-b binding protein 1C, chloroplastic	Aegilops tauschii	Photosynthesis	Traes_1DL_77A0F46E8.1	Unknown protein	Unkown	1.30049	1.30528	1.31006	1.30528	4.02968e-08	7.01892e-07	59.38	4	1	2	25	64	7.00756	5.90967
gi|474414550	Putative 6-phosphogluconolactonase 4, chloroplastic	Triticum urartu	Photosynthesis	Traes_7BS_858A33665.1	Unknown protein	Unkown	1.21961	1.28814	1.35666	1.28814	0.0018885	0.00231677	12.7	1	1	1	4	126	13.7131	8.49951
gi|326508082	Predicted protein	Hordeum vulgare	Unkown	Traes_5BL_E0E94A9A9.2	Photosystem I light harvesting complex gene 6	Photosynthesis	1.27871	1.28179	1.28487	1.28179	9.49622e-09	2.33588e-07	20.8	2	4	4	13	274	29.9808	6.85889
gi|669031125	Unnamed protein product	Triticum aestivum	Unkown	Traes_3DL_89EE2E379.1	NAD(P)H dehydrogenase 18	Photosynthesis	1.29753	1.27827	1.25901	1.27827	1.51421e-05	4.38319e-05	28.14	3	3	3	10	167	19.4063	4.36084
gi|475575599	Protochlorophyllide reductase B, chloroplastic	Aegilops tauschii	Photosynthesis	Traes_1DL_D47E11A56.1	Unknown protein	Unkown	1.31549	1.2782	1.2409	1.2782	0.000207038	0.00036586	52.38	3	2	6	20	105	11.784	6.06201
gi|357113055	Phosphoenolpyruvate carboxykinase [ATP]-like	Brachypodium distachyon	Photosynthesis	Traes_4DL_D7237EFB9.2	Unknown protein	Unkown	1.2363	1.24585	1.29699	1.25972	0.000160533	0.000293878	19.68	3	9	9	26	686	75.262	7.26904
gi|210061125	Ferritin 1A	Triticum aestivum	Photosynthesis	Traes_5BL_CEA21A155.1	Unknown protein	Unkown	1.28679	1.24877	1.21074	1.24877	0.000345706	0.000549916	41.63	5	4	10	49	257	28.0782	5.98584
gi|731315361	Ribulose bisphosphate carboxylase/oxygenase activase, chloroplastic isoform X1	Beta vulgaris subsp. vulgaris	Photosynthesis	Traes_5BS_F5BF6924A.1	Rubisco activase	Photosynthesis	1.26551	1.21716	1.23823	1.2403	6.75111e-05	0.000151694	38.39	1	4	9	372	336	37.0097	6.16357
gi|14017580	Ribulose-1,5-bisphosphate carboxylase/oxygenase large subunit (chloroplast)	Triticum aestivum	Photosynthesis	Traes_4BS_1C071918C.2	Unknown protein	Unkown	1.21218	1.23722	1.22716	1.22552	6.44523e-06	2.365e-05	62.26	44	19	33	4963	477	52.8164	6.90283
gi|125580	Phosphoribulokinase, chloroplastic	Triticum aestivum	Photosynthesis	Traes_6BL_4660848A8.1	Unknown protein	Unkown	1.24193	1.20774	1.21539	1.22169	2.82205e-05	7.50803e-05	30.2	5	11	11	45	404	45.0489	6.04932
gi|475575679	Photosystem II 10 kDa polypeptide, chloroplastic	Aegilops tauschii	Photosynthesis	Traes_6AL_48202E971.1	Unknown protein	Unkown	-1.64439	-1.77619	-1.93096	-1.78385	7.40385e-05	0.000160269	43.88	2	2	5	101	139	14.3637	9.80322
gi|1488586	Ribulosebiphosphate carboxylase, partial (chloroplast)	Hordeum brachyantherum	Photosynthesis	Traes_3AL_26D22310B.1	Unknown protein	Unkown	-1.47775	-1.54162	-1.37702	-1.46546	0.000153276	0.000282982	34.92	1	1	3	206	126	14.073	8.35303
gi|556927211	Apocytochrome b (mitochondrion)	Triticum timopheevii	Photosynthesis	Traes_1BS_6799B4072.1	Unknown protein	Unkown	-1.24093	-1.41073	-1.63435	-1.42867	0.00651975	0.00700607	4.8	24	2	2	8	354	40.0014	7.53271
gi|357136224	NADP-dependent malic enzyme-like	Brachypodium distachyon	Photosynthesis	Traes_3DL_F982BF0FB.1	Unknown protein	Unkown	-1.44283	-1.34968	-1.26782	-1.35344	0.000719403	0.00101534	27.22	5	2	11	79	551	61.2146	6.99072
gi|475575679	Photosystem II 10 kDa polypeptide, chloroplastic	Aegilops tauschii	Photosynthesis	Traes_6DL_1CCB8CC4B1.1	Unknown protein	Unkown	-1.27211	-1.31511	-1.36112	-1.31611	8.60756e-05	0.000178167	43.57	1	2	5	109	140	14.5687	9.70068
gi|129916	Phosphoglycerate kinase, cytosolic	Triticum aestivum	Photosynthesis	Traes_6BS_7508E51F3.1	Unknown protein	Unkown	-1.29016	-1.26699	-1.2715	-1.27622	9.63387e-07	6.38943e-06	89.61	3	1	24	668	337	35.1577	5.19873
gi|38570261	Chloroplast-localized Ptr ToxA-binding protein1	Triticum aestivum	Photosynthesis	Traes_2BS_C7E82EE7A.1	Photosystem II reaction center PSB29 protein	Photosynthesis	-1.24262	-1.22453	-1.22693	-1.23136	9.2497e-07	6.23629e-06	31.12	3	1	7	51	286	32.3037	8.95361
gi|474451266	Beta-amylase	Triticum urartu	Carbohydrate metabolism	Traes_4BL_73E79F141.1	Unknown protein	Unkown	1.69365	1.58575	1.4235	1.58575	4.44349e-05	4.46135e-05	34.26	2	2	8	33	324	36.1018	6.30322
gi|475562191	Caffeic acid 3-O-methyltransferase	Aegilops tauschii	Carbohydrate metabolism	Traes_2AS_BA5EB39CB.1	Unknown protein	Unkown	1.4154	1.70104	1.62744	1.58129	0.000441311	0.00067647	14.85	2	2	4	6	357	38.7855	6.30322
gi|475535512	O-methyltransferase ZRP4	Aegilops tauschii	Carbohydrate metabolism	Traes_7AL_4CA0D045E.1	Unknown protein	Unkown	1.35361	1.50108	1.64855	1.50108	0.00247369	0.00253676	30.88	2	1	2	8	68	7.18374	5.70654
gi|475618985	Patatin group A-3	Aegilops tauschii	Carbohydrate metabolism	Traes_7AS_6FBCCA079.1	Unknown protein	Unkown	1.37721	1.48315	1.58909	1.48315	0.00138922	0.00176067	9.73	8	1	2	12	370	40.1428	9.67139
gi|475552156	Fructose-bisphosphate aldolase	Aegilops tauschii	Carbohydrate metabolism	Traes_7AL_5427988BA.1	Unknown protein	Unkown	1.51779	1.42582	1.33385	1.42582	0.00131159	0.00167712	65.15	3	1	7	219	132	13.7351	9.01221
gi|475508101	4-coumarate--CoA ligase-like protein 4	Aegilops tauschii	Carbohydrate metabolism	Traes_4DL_BAA3F5089.1	Unknown protein	Unkown	1.31683	1.39986	1.48288	1.39986	0.00112872	0.00148069	46.21	3	5	5	6	145	16.2426	8.82178
gi|473745945	NADH-ubiquinone oxidoreductase chain 2	Triticum urartu	Carbohydrate metabolism	Traes_4AS_080C8CA5B.1	Unknown protein	Unkown	1.32603	1.3524	1.37878	1.3524	2.06603e-05	5.80711e-05	14.08	22	1	1	4	71	7.78406	8.96826
gi|473787107	Triosephosphate isomerase, chloroplastic	Triticum urartu	Carbohydrate metabolism	Traes_5AL_A33DF5E3A.1	Triosephosphate isomerase	Carbohydrate metabolism	1.40179	1.31221	1.32925	1.34775	0.000224005	0.000390133	64.32	1	1	12	149	241	25.7681	5.03369
gi|119388725	Alcohol dehydrogenase ADH1D	Triticum aestivum	Carbohydrate metabolism	Traes_4BS_D497C4CC9.2	Unknown protein	Unkown	1.35005	1.31511	1.2519	1.30569	0.000301352	0.000495346	43.78	2	1	12	249	386	40.9602	6.68311
gi|475580390	HIPL1 protein	Aegilops tauschii	Carbohydrate metabolism	Traes_7AS_9779A5BA1.1	Unknown protein	Unkown	1.31518	1.30501	1.29485	1.30501	8.20898e-07	6.02067e-06	16.42	2	1	1	3	67	7.28146	4.90674
gi|474423308	Hexokinase-3	Triticum urartu	Carbohydrate metabolism	Traes_3AL_CAE12F07B.1	Unknown protein	Unkown	1.32802	1.27056	1.21311	1.27056	0.00122963	0.00160168	5.46	1	2	2	10	421	45.8162	5.35107
gi|475621951	O-methyltransferase ZRP4	Aegilops tauschii	Carbohydrate metabolism	Traes_7DS_607133B2F.1	Unknown protein	Unkown	1.31927	1.26908	1.2189	1.26908	0.000747718	0.00104921	16.5	5	1	3	7	200	21.9216	7.81104
gi|514710509	3-isopropylmalate dehydratase large subunit	Setaria italica	Carbohydrate metabolism	Traes_2BS_27D0DFE12.1	Unknown protein	Unkown	1.27401	1.26676	1.25951	1.26676	3.63376e-07	3.22838e-06	21.53	1	1	9	70	511	55.2576	6.78564
gi|669030678	Unnamed protein product	Triticum aestivum	Unkown	Traes_3BF_104500020CFD_t1	Beta glucosidase 42	Carbohydrate metabolism	1.22177	1.26731	1.31285	1.26731	0.00052718	0.000778396	17.81	34	2	6	18	483	54.8521	5.56689
gi|357122317	Nicotinate phosphoribosyltransferase-like	Brachypodium distachyon	Carbohydrate metabolism	Traes_5DL_5AE651847.1	Unknown protein	Unkown	1.22588	1.25233	1.27878	1.25233	2.22259e-05	2.64054e-05	7.54	6	3	3	6	517	57.4822	6.17627
gi|475566050	Beta-fructofuranosidase 1	Aegilops tauschii	Carbohydrate metabolism	Traes_7DS_46CF551D1.1	Unknown protein	Unkown	1.20953	1.24067	1.27182	1.24067	0.000180209	0.00032431	32.26	1	1	6	46	248	26.6155	4.76709
gi|326504236	Predicted protein	Hordeum vulgare	Unkown	Traes_4BL_2EC596132.1	Sterol methyltransferase 1	Carbohydrate metabolism	1.21463	1.22782	1.241	1.22782	7.4264e-06	2.56673e-05	13.31	1	1	3	6	293	33.1023	6.53662
gi|573953572	Fructokinase-2-like	Oryza brachyantha	Carbohydrate metabolism	Traes_7DL_1A847FDCC.1	Unknown protein	Unkown	1.18237	1.22616	1.26994	1.22616	0.000863545	0.001188	74.11	2	2	20	223	336	35.528	5.21143
gi|357157310	Probable dolichyl-diphosphooligosaccharide--protein glycosyltransferase subunit 3	Brachypodium distachyon	Carbohydrate metabolism	Traes_7DS_EA864E6AB1.2	Unknown protein	Unkown	-6.20216	-5.51019	-5.63623	-5.78286	1.8796e-08	3.7421e-07	7.24	1	1	1	3	152	17.3501	9.5249
gi|472232598	GT47_2A	Triticum aestivum	Carbohydrate metabolism	Traes_3AL_10E90321E.1	Unknown protein	Unkown	-2.04182	-2.0699	-2.09878	-2.07017	1.82124e-08	3.8038e-07	3.82	2	1	1	3	393	44.2273	6.59521
gi|475618985	Patatin group A-3	Aegilops tauschii	Carbohydrate metabolism	Traes_7DS_31EE89717.2	Unknown protein	Unkown	-1.78165	-1.73254	-1.68606	-1.73341	1.33263e-06	8.17559e-06	15.76	2	2	3	9	406	44.5018	6.69775
gi|475616749	Hydroxyacylglutathione hydrolase 3, mitochondrial	Aegilops tauschii	Carbohydrate metabolism	Traes_3AL_C178A21CD.1	Unknown protein	Unkown	-1.44925	-1.62356	-1.84554	-1.63945	0.000851322	0.00117399	45.92	1	1	3	13	98	10.3482	8.49951
gi|475580660	L-gulonolactone oxidase	Aegilops tauschii]	Carbohydrate metabolism	Traes_5BL_E8F744FB2.1	Unknown protein	Unkown	-1.23186	-1.48104	-1.60803	-1.57038	0.0444541	0.0446067	20.38	4	1	3	23	211	22.0885	9.39307
gi|341958691	Casparian strip membrane protein 1	Triticum aestivum	Carbohydrate metabolism	Traes_2AL_EB7EDF853.2	Casparian strip membrane protein 1	Lignin synthesis	-1.58712	-1.55122	-1.5169	-1.55175	1.88372e-06	1.02057e-05	19.2	1	1	1	3	125	13.1517	9.0415
gi|475582666	Anthocyanin 3'-O-beta-glucosyltransferase	Aegilops tauschii	Carbohydrate metabolism	Traes_7DS_B6980616C.1	Unknown protein	Unkown	-1.48159	-1.49265	-1.50388	-1.49271	3.51339e-08	6.5208e-07	35	1	1	1	4	40	4.36941	11.5464
gi|283806369	Isocitrate lyase	Triticum aestivum	Carbohydrate metabolism	Traes_2BS_5E392919C.1	Isocitrate lyase	Unkown	-1.5595	-1.4707	-1.39147	-1.47389	0.000138215	0.000261605	10.7	3	4	4	6	570	63.0305	7.41553
gi|473888404	Putative glucan 1,3-beta-glucosidase A	Triticum urartu	Carbohydrate metabolism	Traes_5AS_C8F2EDFF5.2	Unknown protein	Unkown	-1.26146	-1.43028	-1.65127	-1.44767	0.00509387	0.00556969	13.64	1	1	1	9	132	15.1944	5.38916
gi|475541002	Putative ribosomal RNA methyltransferase NOP2	Aegilops tauschii	Carbohydrate metabolism	Traes_6DL_59D92543A.1	Unknown protein	Unkown	-1.58254	-1.43183	-1.30733	-1.44057	0.00141994	0.00179323	5.84	3	3	3	4	753	83.2806	5.5542
gi|56409844	Glycosyltransferase	Triticum aestivum	Carbohydrate metabolism	Traes_1BL_22C91FBBA.1	Unknown protein	Unkown	-1.46661	-1.42583	-1.38726	-1.42657	1.20018e-05	3.66131e-05	2.78	2	1	1	3	395	44.1065	5.71924
gi|475612419	Beta-fructofuranosidase	Aegilops tauschii	Carbohydrate metabolism	Traes_2BL_78C207CFC.1	Unknown protein	Unkown	-1.23282	-1.37712	-1.55968	-1.38988	0.00505542	0.00555139	27.78	1	2	3	14	144	15.5277	6.68311
gi|357144786	L-lactate dehydrogenase B	Brachypodium distachyon	Carbohydrate metabolism	Traes_6AS_626388FA8.1	Unknown protein	Unkown	-1.37508	-1.39415	-1.41377	-1.39433	1.02073e-06	6.66187e-06	19.27	2	1	5	50	358	37.9929	7.06396
gi|326522666	Predicted protein	Hordeum vulgare	Unkown	Traes_2BL_4AA60700A.1	Malate synthase	Carbohydrate metabolism	-1.42859	-1.39865	-1.29944	-1.37556	0.000210953	0.00037058	14.39	3	6	6	18	563	62.7162	8.52881
gi|119388715	Alcohol dehydrogenase ADH2A	Triticum aestivum	Carbohydrate metabolism	Traes_4AL_2DC24CE38.1	Unknown protein	Unkown	-1.38889	-1.36507	-1.34205	-1.36534	3.23395e-06	1.50016e-05	58.36	2	1	15	206	317	34.2783	6.31592
gi|475553334	Electron transfer flavoprotein subunit beta, mitochondrial	Aegilops tauschii	Carbohydrate metabolism	Traes_6AL_B816DA4A2.1	Unknown protein	Unkown	-1.37771	-1.34586	-1.31546	-1.34634	1.31664e-05	3.88563e-05	50.65	2	2	2	9	77	8.15037	8.90967
gi|357166806	3-isopropylmalate dehydrogenase 2	Brachypodium distachyon	Carbohydrate metabolism	Traes_2AL_B4C264AB8.1	Unknown protein	Unkown	-1.47835	-1.32644	-1.20284	-1.33588	0.0053191	0.00580616	51.71	3	1	12	61	321	33.9775	5.33838
gi|3757682	Glucan endo-1,3-beta-D-glucosidase	Triticum aestivum	Carbohydrate metabolism	Traes_3BF_272400060CFD_t1	Unknown protein	Unkown	-1.30287	-1.27772	-1.28705	-1.28921	8.9155e-07	6.31959e-06	16.12	5	4	4	25	335	35.5699	8.74854
gi|475466823	Pyruvate kinase	Aegilops tauschii	Carbohydrate metabolism	Traes_3AS_5E5EA077A.1	Unknown protein	Unkown	-1.28918	-1.28629	-1.28342	-1.2863	2.48863e-09	8.6735e-08	47.31	2	1	17	110	465	50.3188	6.45557
gi|290875537	Putative carbonic anhydrase	Secale cereale x Triticum turgidum	Carbohydrate metabolism	Traes_3BF_026200060CFD_t1	Unknown protein	Unkown	-1.23301	-1.21626	-1.18715	-1.21214	4.45389e-05	0.00011072	53.1	8	9	13	680	258	27.9452	8.07471
gi|475321714	Tubulin beta-2 chain	Aegilops tauschii	Protein metabolism	Traes_3AL_6D1917532.2	Tubulin beta-2 chain	Protein metabolism	2.72748	2.25516	1.78284	2.25516	0.0100097	0.0104762	60.63	15	1	20	457	447	50.2017	4.79248
gi|326507730	Predicted protein	Hordeum vulgare	Unkown	Traes_6DL_2674E34D4.1	NAD(P)-binding Rossmann-fold superfamily protein	Protein metabolism	1.80132	1.64491	1.7648	1.73701	9.85696e-05	0.000198626	66.76	1	1	20	113	364	39.6905	9.18799
gi|670020199	Unnamed protein product	Triticum aestivum	Unkown	Traes_3BF_151900060CFD_t1	Eukaryotic translation initiation factor 4E-1	Protein metabolism	1.61134	1.80124	1.7786	1.73039	0.000441311	0.00067647	33.02	1	2	5	20	215	23.9896	5.61768
gi|475573357	Putative protein phosphatase 2C 10	Aegilops tauschii	Protein metabolism	Traes_6BS_B593C5FF3.1	Unknown protein	Unkown	1.79527	1.66565	1.53603	1.66565	0.000882885	0.00121014	57.2	5	1	13	75	264	28.3142	4.84326
gi|474417878	CCR4-NOT transcription complex subunit 10	Triticum urartu	Protein metabolism	Traes_5AL_8B5D1500F.2	Tetratricopeptide repeat (TPR)-like superfamily protein	Protein metabolism	1.75106	1.59101	1.43096	1.59101	0.00306822	0.00356461	4.24	2	1	3	11	754	82.5378	6.45557
gi|357134510	Arginine--tRNA ligase, cytoplasmic-like isoform X1	Brachypodium distachyon	Protein metabolism	Traes_1DS_05D23ED0F.2	Unknown protein	Unkown	1.60801	1.58412	1.56023	1.58412	1.85769e-06	1.03664e-05	40.61	3	1	13	46	362	39.6114	8.68994
gi|326488667	Predicted protein	Hordeum vulgare	Unkown	Traes_5DL_991D44931.2	Tetratricopeptide repeat (TPR)-like superfamily protein	Protein metabolism	1.56923	1.58378	1.59832	1.58378	2.56759e-07	2.62015e-06	3.9	1	1	3	10	820	89.2633	6.20166
gi|475572136	Cysteine proteinase 1	Aegilops tauschii	Protein metabolism	Traes_2AL_FA773418C.1	Unknown protein	Unkown	1.69454	1.53425	1.37396	1.53425	0.00446997	0.00499588	15.79	2	4	5	11	380	41.5297	7.31299
gi|473990905	Arogenate dehydrogenase 2, chloroplastic	Triticum urartu	Protein metabolism	Traes_7DL_C124A8690.2	Unknown protein	Unkown	1.5454	1.48756	1.42971	1.48756	0.000128085	0.000245431	5.08	1	1	1	4	197	22.1169	6.63916
gi|14017592	Ribosomal protein L33 (chloroplast)	Triticum aestivum	Protein metabolism	Traes_2AL_6EDBE01D5.1	Unknown protein	Unkown	1.52826	1.48152	1.43478	1.48152	5.79816e-05	0.000133945	42	10	2	2	5	50	5.67497	9.89111
gi|2980891	Histone H1	Triticum aestivum	Protein metabolism	Traes_5DL_AB1CA60FD.2	Unknown protein	Unkown	1.41857	1.48682	1.44329	1.44956	2.29555e-05	6.36689e-05	34.27	1	3	6	126	143	14.9332	10.0669
gi|721634347	Protein translocase subunit SECA1, chloroplastic isoform X2	Brachypodium distachyon	Protein metabolism	Traes_3B_3B9A1D360.1	Unknown protein	Unkown	1.40233	1.44617	1.49002	1.44617	6.08576e-05	0.000138349	12.5	3	2	2	4	224	26.3846	5.19873
gi|474425594	Histone H2B.2	Triticum urartu	Protein metabolism	Traes_1DL_24C51F870.2	Unknown protein	Unkown	1.47089	1.42773	1.38458	1.42773	6.7554e-05	0.000151106	77.27	6	1	6	303	66	7.22187	9.77393
gi|326507730	Predicted protein	Hordeum vulgare	Unkown	Traes_6BL_308212099.1	NAD(P)-binding Rossmann-fold superfamily protein	Protein metabolism	1.38934	1.40827	1.4272	1.40827	3.06778e-06	1.47501e-05	68.84	2	1	20	118	353	38.958	8.30908
gi|360042516	60S ribosomal protein L5	Triticum aestivum	Protein metabolism	Traes_2BL_EFADB3484.1	Unknown protein	Unkown	1.4159	1.39674	1.37758	1.39674	3.60575e-06	1.6053e-05	48.84	6	1	13	166	301	34.4617	9.26123
gi|473886721	Glutamyl-tRNA synthetase, chloroplastic/mitochondrial	Triticum urartu	Protein metabolism	Traes_6BS_821BE4320.1	Glutamate tRNA synthetase	Protein metabolism	1.43164	1.38853	1.34542	1.38853	9.83507e-05	0.000199666	10.43	2	3	3	4	422	46.796	6.55127
gi|657371718	30S ribosomal protein S7	Medicago truncatula	Protein metabolism	Traes_1AL_38B69CE81.1	Unknown protein	Unkown	1.27817	1.38086	1.48356	1.38086	0.00301939	0.00352615	25.69	40	3	3	10	109	12.1859	11.8979
gi|475591252	Putative phenylalanyl-tRNA synthetase beta chain	Aegilops tauschii	Protein metabolism	Traes_5BS_8E32B4D41.1	Unknown protein	Unkown	1.43006	1.35879	1.28752	1.35879	0.000952851	0.00128917	15.97	1	2	2	5	119	13.3758	4.83057
gi|326500272	Predicted protein	Hordeum vulgare	Unkown	Traes_1DS_847CB932B.1	Class II aaRS and biotin synthetases superfamily protein	Protein metabolism	1.41415	1.31494	1.32023	1.34977	9.85696e-05	0.000198626	24.41	2	5	18	55	885	94.9009	5.85889
gi|475559337	Phosphoserine aminotransferase, chloroplastic	Aegilops tauschii	Protein metabolism	Traes_4AS_9ECDC8629.1	Unknown protein	Unkown	1.29704	1.32926	1.36148	1.32926	5.98542e-05	0.000137573	33.45	1	2	8	35	275	29.5019	7.75244
gi|326505348	Predicted protein	Hordeum vulgare	Unkown	Traes_4AS_C67AE6944.1	Nuclear encoded CLP protease 5	Protein metabolism	1.39801	1.3267	1.2554	1.3267	0.00136512	0.00174061	19.15	2	1	3	11	282	30.1834	8.5874
gi|756420449	Methionine sulfoxide reductase MSRB5.2	Triticum aestivum x Lophopyrum elongatum	Protein metabolism	Traes_6AL_7444FD717.1	Unknown protein	Unkown	1.39059	1.32136	1.25212	1.32136	0.00129948	0.001672	22.39	2	2	2	7	134	14.556	7.31299
gi|521301525	Ribosomal protein S3 (chloroplast)	Triticum aestivum	Protein metabolism	EPlTAEP00000010055	Unknown protein	Unkown	1.34564	1.31618	1.28671	1.31618	4.93268e-05	0.000119463	26.78	25	7	7	13	239	27.5469	9.71533
gi|475582130	Hypothetical protein F775_31935	Aegilops tauschii	Unkown	Traes_4AS_690253587.1	Ribosomal protein S24e family protein	Protein metabolism	1.22881	1.31467	1.40052	1.31467	0.00315416	0.00363729	12.78	3	3	3	11	227	24.7655	8.67529
gi|326510547	Predicted protein	Hordeum vulgare	Unkown	Traes_1AL_3EC96C539.2	Histone H2B.2	Protein metabolism	1.29576	1.31218	1.3286	1.31218	5.0694e-06	2.03775e-05	55.56	14	1	11	782	153	16.4871	10.1548
gi|357147069	FAS-associated factor 2	Brachypodium distachyon	Protein metabolism	Traes_1DL_2A2451D6E.2	Unknown protein	Unkown	1.23303	1.312	1.39097	1.312	0.00238621	0.00286252	3.6	3	1	1	5	250	28.3714	5.26221
gi|721606301	Histone H2B.1-like	Brachypodium distachyon	Protein metabolism	Traes_5DS_DAE813B5B1.1	Unknown protein	Unkown	1.21274	1.30445	1.39616	1.30445	0.00453595	0.00504713	56.69	11	1	12	737	157	16.9313	10.0522
gi|326511339	Predicted protein	Hordeum vulgare	Other	Traes_1AS_C19CF8831.1	Pyridoxal phosphate-dependent enzyme, YBL036C type"	Protein metabolism	1.26397	1.40444	1.24073	1.29698	0.000459772	0.00046	15.09	3	2	2	5	212	23.0356	5.32568
gi|475340506	UPF0261 protein	Aegilops tauschii	Unkown	Traes_7BS_D7250506B.1	pCONTAINS InterPro DOMAIN/s\x3a	Protein metabolism	1.21132	1.29234	1.37335	1.29234	0.00334143	0.00384606	5.51	1	1	3	7	744	79.1535	5.43994
gi|475546838	60S ribosomal protein L3	Aegilops tauschii	Protein metabolism	Traes_4BS_48D6F717D.1	Unknown protein	Unkown	1.26226	1.29231	1.32237	1.29231	7.27493e-05	0.000158274	49.87	3	3	24	343	389	44.5637	10.0669
gi|357113758	Tubulin alpha-2 chain-like	Brachypodium distachyon	Protein metabolism	Traes_5BL_A0350B6AB.1	Unknown protein	Unkown	1.36359	1.28386	1.20412	1.28386	0.00351258	0.00400869	53.47	4	1	18	329	389	43.1553	5.0083
gi|1737492	Poly(A)-binding protein	Triticum aestivum	Protein metabolism	Traes_5BL_630B8A0B9.1	Unknown protein	Unkown	1.30418	1.28368	1.26318	1.28368	1.79677e-05	5.11837e-05	39.48	2	1	23	156	651	70.6938	7.37158
gi|474396420	Histone H1	Triticum urartu	Protein metabolism	Traes_2BL_4E4B55DC2.1	Unknown protein	Unkown	1.28282	1.28157	1.28031	1.28157	2.61822e-10	1.56451e-08	20.97	3	2	7	50	248	25.9495	10.77
gi|475537485	Histone deacetylase HDT2	Aegilops tauschii	Protein metabolism	Traes_6BS_A17151647.1	Unknown protein	Unkown	1.27871	1.26212	1.30417	1.26802	0.000399602	0.000621561	57.78	3	2	2	8	45	4.9806	6.52197
gi|721617109	Putative transcription elongation factor SPT5 homolog 1	Brachypodium distachyon	Protein metabolism	Traes_7AS_EB215499B.1	Unknown protein	Unkown	1.29735	1.25502	1.2127	1.25502	0.000476243	0.000715712	4.13	3	3	3	6	1040	114.345	8.25049
gi|473822475	Cystathionine beta-lyase, chloroplastic	Triticum urartu	Protein metabolism	Traes_7AS_4398BCC4D.1	Unknown protein	Unkown	1.27712	1.26142	1.21115	1.2499	0.000231219	0.000400656	11.06	4	2	2	4	208	22.3295	6.87354
gi|475582662	Glutamyl-tRNA(Gln) amidotransferase subunit A	Aegilops tauschii	Protein metabolism	Traes_2DS_4A864BFA4.2	Unknown protein	Unkown	1.21139	1.2493	1.28721	1.2493	0.000338869	0.000545008	37.3	1	1	5	13	252	27.0338	6.1001
gi|721654175	Coatomer subunit beta'-2	Brachypodium distachyon	Protein metabolism	Traes_6BS_377590036.1	Unknown protein	Unkown	1.20611	1.24105	1.27599	1.24105	0.000280973	0.000470774	30.11	7	4	22	84	870	97.9845	4.89404
gi|474320979	30S ribosomal protein S20	Triticum urartu	Protein metabolism	Traes_3DL_099B37764.1	Unknown protein	Unkown	1.25781	1.2364	1.23685	1.24369	4.21079e-06	1.77756e-05	24.71	3	3	3	10	85	9.8404	10.3599
gi|475621222	Translation initiation factor IF-3	Aegilops tauschii	Protein metabolism	Traes_6DL_BBDBA2C49.1	Unknown protein	Unkown	1.27602	1.23541	1.1948	1.23541	0.00055327	0.000811067	5.99	3	1	1	3	167	18.6335	4.61475
gi|133741925	Peptidylprolyl isomerase	Triticum aestivum	Protein metabolism	Traes_1AS_70E8717D0.1	Cyclophilin 20-2	Protein metabolism	1.40501	1.30017	1.21988	1.30709	0.000342378	0.0034614	37.14	17	2	8	153	245	25.9253	9.33447
gi|357135780	Ubiquitin-conjugating enzyme E2 5A	Brachypodium distachyon	Protein metabolism	Traes_3DL_AC83B52D8.1	Unknown protein	Unkown	1.22423	1.27308	1.1941	1.23047	0.000558662	0.000817	24.58	4	1	2	4	118	13.4437	7.92822
gi|442580966	Eukaryotic translation initiation factor NCBP	Triticum aestivum	Protein metabolism	Traes_4AS_CB1A8B581.2	Unknown protein	Unkown	1.1866	1.2319	1.25137	1.22329	0.000311696	0.000509438	10.48	3	1	1	4	105	12.004	6.91748
gi|475563418	T-complex protein 1 subunit zeta	Aegilops tauschii	Protein metabolism	Traes_6DL_30AD166CD.1	Unknown protein	Unkown	1.2041	1.21657	1.22905	1.21657	7.29326e-06	2.53935e-05	53.27	2	2	23	159	535	59.0007	6.62451
gi|475583907	Eukaryotic translation initiation factor 3 subunit B	Aegilops tauschii	Protein metabolsim	Traes_5BL_62DAFEE8E.1	Unknown protein	Unkown	-2.60779	-2.43758	-2.50465	-2.51668	1.66038e-07	2.10267e-06	34.24	2	1	14	76	517	59.8471	5.8335
gi|474408930	Histone H2A.1	Triticum urartu	Protein metabolsim	Traes_1BL_CD551493D.2	Unknown protein	Unkown	-2.56782	-2.5209	-2.40011	-2.49628	2.03894e-07	2.244e-06	23.68	1	1	5	119	190	20.5288	11.5903
gi|475627424	Lysine-specific histone demethylase 1-1-like protein	Aegilops tauschii	Protein metabolsim	Traes_6DL_B3D380E3B.1	LSD1-like 1	Protein metabolsim	-2.07491	-1.87203	-2.04094	-1.99596	6.73897e-06	2.44984e-05	1.78	1	1	1	4	675	72.7583	5.61768
gi|475523790	Eukaryotic translation initiation factor 5A	Aegilops tauschii	Protein metabolsim	Traes_2AS_3B892F6D0.1	Unknown protein	Unkown	-1.86478	-1.87568	-2.11509	-1.95185	1.93498e-05	5.45095e-05	44.83	2	2	8	56	174	19.505	7.98682
gi|475556888	Lysine-specific demethylase 3B	Aegilops tauschii	Protein metabolsim	Traes_6DS_BF9884650.1	Unknown protein	Unkown	-1.75855	-1.83446	-1.91721	-1.83674	4.7444e-06	1.92361e-05	0.94	1	1	1	3	1282	142.375	5.42725
gi|475622034	T-complex protein 1 subunit beta	Aegilops tauschii	Protein metabolsim	Traes_4AS_B50BC531A.1	Unknown protein	Unkown	-2.06305	-1.74763	-1.51586	-1.77551	0.00106512	0.00141314	54.67	3	2	23	120	525	57.2457	6.02393
gi|414873100	40S ribosomal protein S29, partial	Zea mays	Protein metabolsim	Traes_5AL_0AF1FD5F0.1	Unknown protein	Unkown	-2.63944	-1.70741	-1.26184	-1.86956	8.59331e-05	0.000178638	45.71	7	2	2	8	35	4.09205	9.87646
gi|475623006	Aspartic proteinase nepenthesin-2	Aegilops tauschii	Protein metabolsim	Traes_7DL_37CB073C6.1	Unknown protein	Unkown	-1.64805	-1.69207	-1.67261	-1.67091	1.00618e-07	1.40727e-06	3.05	1	1	1	6	459	47.8992	6.50732
gi|383100786	Eukaryotic translation initiation factor 3 subunit A	Triticum aestivum	Protein metabolsim	Traes_3AS_0A005B552.1	Unknown protein	Unkown	-1.53101	-1.65942	-1.81135	-1.66726	0.000168385	0.000305322	35.61	11	1	33	207	1011	117.072	9.33447
gi|357164271	26S proteasome non-ATPase regulatory subunit 6-like	Brachypodium distachyon	Protein metabolsim	Traes_2DL_D819861FE.1	Unknown protein	Unkown	-1.61429	-1.6834	-1.68095	-1.65955	1.16061e-06	7.34667e-06	27.06	1	1	8	37	340	38.9412	5.99854
gi|357110881	40S ribosomal protein S20	Brachypodium distachyon	Protein metabolsim	Traes_5DS_BFF4B778D.1	Unknown protein	Unkown	-1.59348	-1.82324	-1.57485	-1.66386	0.000138265	0.000261605	34.65	5	1	5	66	127	14.0495	9.51025
gi|475527632	Histone H2AX	Aegilops tauschii	Protein metabolsim	Traes_7DL_6511AD958.1	Unknown protein	Unkown	-1.79142	-1.55748	-1.46772	-1.60554	0.000507355	0.000756879	29.5	19	1	5	99	139	14.456	10.5649
gi|195618010	Histone H4	Zea mays	Protein metabolsim	Traes_6AS_2DE08CA85.2	Unknown protein	Unkown	-1.95276	-1.55435	-1.29097	-1.59936	0.00926586	0.00980977	34.11	2	1	5	442	129	14.0157	11.1069
gi|473884725	Subtilisin-chymotrypsin inhibitor-2A	Triticum urartu	Protein metabolsim	Traes_1AS_971BBFBD4.1	Unknown protein	Unkown	-1.56561	-1.58447	-1.42725	-1.52577	9.8922e-05	0.0001978	23.08	2	1	1	5	78	8.4304	5.10986
gi|357161700	Methylcrotonoyl-CoA carboxylase subunit alpha, mitochondrial	Brachypodium distachyon	Protein metabolsim	Traes_5BS_9E62F6722.1	Methylcrotonyl-CoA carboxylase alpha chain (MCCA)"	Protein metabolsim	-1.45954	-1.53012	-1.51067	-1.50011	3.8636e-06	1.672e-05	22.16	3	1	13	48	740	81.2625	6.84424
gi|475576810	30S ribosomal protein S11	Aegilops tauschii	Protein metabolsim	Traes_3DL_25BEB4D80.1	Unknown protein	Unkown	-1.41836	-1.45931	-1.50268	-1.46012	1.03098e-05	3.39008e-05	8.82	7	1	1	3	136	15.0303	11.063
gi|475428346	Hypothetical protein F775_29144	Aegilops tauschii	Unkown	Traes_5DL_5AA37C7BB.1	Alpha/beta-Hydrolases superfamily protein	Protein metabolsim	-1.49352	-1.43352	-1.41258	-1.44654	1.13493e-05	3.55143e-05	2.7	2	1	1	3	333	37.6553	6.30322
gi|475485254	Hypothetical protein F775_01361	Aegilops tauschii	Unkown	Traes_4BL_84545B3BC.2	Ubiquitin system component Cue protein	Protein metabolsim	-1.42694	-1.40965	-1.39278	-1.40979	5.08976e-07	4.1718e-06	1.9	3	2	2	4	1001	109.328	6.62451
gi|475578041	Splicing factor U2af small subunit B	Aegilops tauschii	Protein metabolsim	Traes_1DL_A530B3014.2	Unknown protein	Unkown	-1.34071	-1.40673	-1.47959	-1.40901	0.000138668	0.000261721	7.14	3	1	1	8	210	24.2937	7.75244
gi|357133202	Endoplasmic reticulum-Golgi intermediate compartment protein 3-like	Brachypodium distachyon	Protein metabolsim	Traes_1BL_4FE03D7B0.1	Unknown protein	Unkown	-1.46084	-1.38261	-1.31233	-1.38526	0.000245116	0.000418	13.05	5	4	5	18	383	43.0336	6.78564
gi|475505183	Splicing factor 3B subunit 4	Aegilops tauschii	Protein metabolsim	Traes_4AL_245AD7B85.1	Unknown protein	Unkown	-1.29997	-1.47894	-1.37391	-1.38427	0.000513785	0.00076324	10.81	5	1	1	3	74	8.72569	8.54346
gi|3372236	Eukaryotic translation initiation factor 4B	Triticum aestivum	Protein metabolsim	Traes_2BL_89B629D3F.2	Unknown protein	Unkown	-1.27119	-1.3772	-1.5025	-1.38363	0.00143349	0.00180042	21.25	3	1	8	26	400	43.1695	9.26123
gi|474329190	Squamous cell carcinoma antigen recognized by T-cells 3	Triticum urartu	Protein metabolsim	Traes_7DL_37135CE6E.1	Unknown protein	Unkown	-1.32282	-1.37409	-1.42949	-1.37546	7.50058e-05	0.000161598	4.57	7	3	3	5	722	82.4014	6.44287
gi|475515312	Histone H1	Aegilops tauschii	Protein metabolsim	Traes_2DL_68D8EF127.2	Unknown protein	Unkown	-1.32532	-1.37106	-1.42007	-1.37215	4.89583e-05	0.000119778	31.03	1	3	7	56	145	15.265	10.6821
gi|357123668	Urease	Brachypodium distachyon	Protein metabolsim	Traes_5BL_3F5653472.2	Urease	Protein metabolsim	-1.3416	-1.36966	-1.39892	-1.37006	6.7852e-06	2.42583e-05	2.88	4	3	3	6	869	92.5702	5.85889
gi|475577812	Histone H2A	Aegilops tauschii	Protein metabolsim	Traes_6AS_F489CFAC9.1	Unknown protein	Unkown	-1.28471	-1.32865	-1.44848	-1.35395	0.000576518	0.000837451	27.38	7	1	4	190	168	17.81	10.3892
gi|194352766	Papain-like cysteine proteinase	Hordeum vulgare	Protein metabolsim	Traes_7BL_847A22B0A.1	Unknown protein	Unkown	-1.27374	-1.3656	-1.40443	-1.34792	0.000295652	0.00049294	14.16	1	1	1	3	113	12.8	5.07178
gi|474097251	Acetylornithine aminotransferase, mitochondrial	Triticum urartu	Protein metabolsim	Traes_1AS_BEFEF1613.1	Unknown protein	Unkown	-1.29979	-1.33498	-1.37213	-1.33563	2.80311e-05	7.50256e-05	26.49	1	2	4	21	151	15.7046	6.91748
gi|529205473	FKBP-B1a, partial	Triticum aestivum	Protein metabolsim	Traes_1BL_28B2386DF.1	FKBP-like peptidyl-prolyl cis-trans isomerase family protein	Protein metabolsim	-1.28111	-1.30477	-1.39801	-1.32796	0.000242769	0.000417142	6.45	3	1	1	3	186	19.9425	7.28369
gi|475362826	Histone H4	Aegilops tauschii	Protein metabolsim	Traes_2DS_BE8786607.1	Unknown protein	Unkown	-1.2854	-1.32609	-1.36943	-1.32697	5.7948e-05	0.000134457	11.65	1	1	1	37	103	11.4084	11.605
gi|136632	Ubiquitin-activating enzyme E1 1	Triticum aestivum	Protein metabolsim	Traes_5BL_87CFD581E.1	Ubiquitin-activating enzyme E1 1	Protein metabolsim	-1.33286	-1.32144	-1.31022	-1.32151	3.36036e-07	3.192e-06	40.63	2	1	33	190	1051	116.912	5.26221
gi|473877768	Cytosolic Fe-S cluster assembly factor NUBP1-like protein	Triticum urartu	Protein metabolsim	Traes_6DL_9FA2A65AB.1	Unknown protein	Unkown	-1.22058	-1.31186	-1.4179	-1.31678	0.00194906	0.00237293	25	4	1	7	24	348	37.1426	5.13525
gi|525333932	DnaJ protein 2-like protein	Triticum aestivum	Protein metabolsim	Traes_6AL_B57DC279C.1	Unknown protein	Unkown	-1.39163	-1.3095	-1.23653	-1.31255	0.000814221	0.00113041	12.71	3	2	6	41	425	47.017	7.07861
gi|475568809	Proteasome subunit beta type-7-B	Aegilops tauschii	Protein metabolsim	Traes_1DS_7D751BA29.2	Unknown protein	Unkown	-1.32983	-1.30802	-1.28338	-1.30707	7.50415e-06	2.55918e-05	23.37	2	2	6	59	261	27.942	7.00537
gi|475463242	Basic 7S globulin	Aegilops tauschii	Protein metabolsim	Traes_1BL_D0694804D1.1	Unknown protein	Unkown	-1.27231	-1.30178	-1.33548	-1.30319	2.69631e-05	7.28129e-05	14.04	1	1	1	4	114	12.0092	8.76318
gi|326514288	Predicted protein	Hordeum vulgare	Unkown	Traes_5AL_34692640F.1	Ribosomal protein L10 family protein	Protein metabolsim	-1.29961	-1.27837	-1.32946	-1.30248	1.18024e-05	3.62676e-05	37.63	3	4	4	7	186	20.8869	7.50342
gi|474393446	Glutamate decarboxylase 1	Triticum urartu	Protein metabolsim	Traes_4DL_F8CEC5A40.2	Unknown protein	Unkown	-1.31886	-1.2999	-1.28147	-1.30007	3.50803e-06	1.58614e-05	15.71	4	2	7	45	522	58.9488	5.97314
gi|475574867	Putative peptidase	Aegilops tauschii	Protein metabolsim	Traes_4DL_D99BFA171.1	Unknown protein	Unkown	-1.23634	-1.35483	-1.31446	-1.30188	0.000324658	0.00052655	18.62	2	2	6	19	392	44.3697	6.53662
gi|474301515	Subtilisin-chymotrypsin inhibitor-2A	Triticum urartu	Protein metabolsim	Traes_2AS_D5CD0FD7B.1	Unknown protein	Unkown	-1.23692	-1.29694	-1.36308	-1.29898	0.000448358	0.00068096	67.16	3	1	4	44	67	7.48502	5.45264
gi|685348600	Eukaryotic translation initiation factor 5A-2	Brassica rapa	Protein metabolsim	Traes_4DS_5341D44D4.1	Unknown protein	Unkown	-1.26123	-1.29618	-1.33311	-1.29684	5.0074e-05	0.000120355	35.44	1	1	4	65	79	8.66049	7.50342
gi|473817187	ERD1 protein, chloroplastic	Triticum urartu	Protein metabolsim	Traes_5BL_9988C23FC.1	Unknown protein	Unkown	-1.20748	-1.32919	-1.35392	-1.29686	7.50415e-06	2.55918e-05	9.29	6	4	5	18	764	83.6898	5.8335
gi|402221815	Translation elongation factor 1a	Dacryopinax sp	Protein metabolsim	Traes_1DL_D42D93AB3.1	Unknown protein	Unkown	-1.22398	-1.36751	-1.21996	-1.27048	0.00191758	0.00234667	25.17	1	1	3	336	147	16.1824	8.68994
gi|475600557	1,2-dihydroxy-3-keto-5-methylthiopentene dioxygenase 4	Aegilops tauschii	Protein metabolsim	Traes_1DL_C56A58B40.1	RmlC-like cupins superfamily protein	Protein metabolsim	-1.29508	-1.26471	-1.23573	-1.26517	4.03585e-05	0.000101121	24.04	3	1	4	13	183	21.4958	5.93506
gi|669031054	Unnamed protein product	Triticum aestivum	Unkown	Traes_3BF_146000050CFD_t1	Ribosomal protein large subunit 27	Protein metabolsim	-1.25245	-1.26142	-1.27357	-1.26248	6.9244e-07	5.35659e-06	12.97	2	2	2	14	185	19.8695	10.0229
gi|14017607	Ribosomal protein S8 (chloroplast)	Triticum aestivum	Protein metabolsim	Traes_1DL_CDFD18110.1	Unknown protein	Unkown	-1.27156	-1.25149	-1.24351	-1.25552	2.69121e-06	1.3386e-05	31.53	9	4	4	14	111	12.8092	11.356
gi|474219338	Peptidyl-prolyl cis-trans isomerase CYP38, chloroplastic	Triticum urartu	Protein metabolsim	Traes_7BL_44D3E9E5B.2	Cyclophilin 38	Protein metabolsim	-1.23821	-1.27642	-1.24384	-1.25282	1.15164e-05	3.57398e-05	46.59	1	3	15	132	440	48.0255	5.10986
gi|721668397	SNW/SKI-interacting protein isoform X1	Brachypodium distachyon	Protein metabolsim	Traes_6DL_6149F16FF.1	Chromatin protein family	Protein metabolsim	-1.23734	-1.25808	-1.24464	-1.24669	9.03186e-07	6.2909e-06	18.29	3	7	7	13	607	67.6894	9.15869
gi|357159173	Probable sarcosine oxidase	Brachypodium distachyon	Protein metabolsim	Traes_5DL_D9722CD9B.1	Unknown protein	Unkown	-1.2311	-1.27502	-1.22995	-1.24536	3.15036e-05	8.28113e-05	22.19	1	5	5	18	302	31.4754	4.97021
gi|473842616	S-adenosylmethionine synthase 1	Triticum urartu	Protein metabolsim	Traes_6BL_FBF9DA7CE.1	Unknown protein	Unkown	-1.23793	-1.23087	-1.24379	-1.23753	1.56547e-07	2.05081e-06	59.56	1	3	11	202	319	35.2655	4.98291
gi|474401833	Serine/threonine protein phosphatase 2A 59 kDa regulatory subunit B' gamma isoform	Triticum urartu	Protein metabolism	Traes_4AL_B35835FEE.2	Unknown protein	Unkown	-1.22077	-1.24476	-1.22315	-1.22956	3.12022e-06	1.47363e-05	6.64	3	1	3	10	512	58.5284	8.57275
gi|357134520	Ubiquitin-40S ribosomal protein S27a-like	Brachypodium distachyon	Protein metabolism	Traes_1DL_2FC3C0384.1	Ubiquitin	Protein metabolism	-1.2236	-1.20934	-1.19541	-1.20945	6.35111e-06	2.34894e-05	70.32	39	1	12	659	155	17.6574	9.80322
gi|326511347	Predicted protein	Hordeum vulgare	Unkown	Traes_6AL_0CD92304D.1	Lysyl-tRNA synthetase, class II	Nucleotide metabolism	1.69707	1.94088	2.18469	1.94088	0.00260511	0.00309059	4.29	3	2	2	4	583	65.5822	6.50732
gi|326526437	Predicted protein	Hordeum vulgare	Unkown	Traes_5DL_DCFED08DF.2	DNA photolyases\x3bDNA photolyases	Nucleotide metabolism	1.60059	1.62369	1.6866	1.63696	1.0361e-05	1.38006e-05	10.91	3	5	5	5	623	69.042	6.354
gi|357125390	Pentatricopeptide repeat-containing protein	Brachypodium distachyon	Nucleotide metabolism	Traes_3BF_033800040CFD_t1	Unknown protein	Unkown	1.58369	1.52936	1.47504	1.52936	7.22661e-05	0.000158227	8.72	4	3	3	5	390	42.7131	8.98291
gi|357145576	Polyadenylate-binding protein 2-like	Brachypodium distachyon	Nucleotide metabolism	Traes_7AS_CA6F56B57.1	Unknown protein	Unkown	1.8422	1.48194	1.32167	1.48194	0.00359243	0.00406672	42.13	2	3	17	64	451	49.9498	9.36377
gi|473998741	Putative H/ACA ribonucleoprotein complex subunit 1-like protein 1	Triticum urartu	Nucleotide metabolism	Traes_4BS_2164C4D4C.2	Unknown protein	Unkown	1.29751	1.37661	1.45571	1.37661	0.00117934	0.00154137	20.93	6	3	3	12	172	18.0932	10.5503
gi|475516388	Putative DNA-binding protein ESCAROLA	Aegilops tauschii	Nucleotide metabolism	Traes_7AS_3B388628C.1	Unknown protein	Unkown	1.40969	1.3672	1.32472	1.3672	0.00011597	0.000225526	16.67	6	2	2	3	168	16.9876	9.87646
gi|474320987	Crooked neck-like protein 1	Triticum urartu	Nucleotide metabolism	Traes_5DL_4E9E50667.1	Unknown protein	Unkown	1.34081	1.34707	1.35333	1.34707	7.04341e-08	1.05097e-06	3.6	5	1	1	4	250	29.4389	5.68115
gi|28564593	Putative pentatricopeptide (PPR) repeat-containing protein	Oryza sativa Japonica Group	Nucleotide metabolism	Traes_7AL_E8659A8A6.2	Unknown protein	Unkown	1.39512	1.3078	1.22048	1.3078	0.0036416	0.00411222	1.64	2	1	1	3	488	53.9485	5.71924
gi|475574987	U1 small nuclear ribonucleoprotein A	Aegilops tauschii	Nucleotide metabolism	Traes_1BS_68CB9BCB3.1	Unknown protein	Unkown	1.27757	1.29728	1.31698	1.29728	1.27469e-05	3.80545e-05	9.9	3	2	2	18	192	21.3722	9.34912
gi|475579427	Ribonuclease P protein subunit p25	Aegilops tauschii	Nucleotide metabolism	Traes_2DL_4F35F027D.1	Unknown protein	Unkown	1.29583	1.29271	1.28959	1.29271	8.63193e-09	2.25459e-07	7.43	2	2	2	20	269	29.2276	9.48096
gi|670020438	Unnamed protein product	Triticum aestivum	Unkown	Traes_2DL_DBE8CE8F2.1	Pyrimidine D	Nucleotide metabolism	1.25968	1.23686	1.21805	1.2382	3.84735e-05	9.75333e-05	13.54	4	4	4	11	384	40.7674	8.104
gi|474433632	Nuclear cap-binding protein subunit 1	Triticum urartu	Nucleotide metabolism	Traes_4BS_9831A28AE.1	Unknown protein	Unkown	-1.89153	-2.45404	-3.49273	-2.61277	0.0010655	0.00141314	9.8	8	2	6	16	684	77.954	5.60498
gi|474381134	Phenylalanyl-tRNA synthetase beta chain	Triticum urartu	Nucleotide metabolism	Traes_1BL_0AB1A2304.2	Unknown protein	Unkown	-1.67881	-2.13869	-2.94555	-2.25435	0.0019722	0.00237994	15.61	4	1	4	13	487	54.7189	6.18896
gi|474091689	Hypothetical protein TRIUR3_15166	Triticum urartu	Unkown	Traes_1DL_E9432F054.1	Small nuclear ribonucleoprotein family protein	Nucleotide metabolism	-2.04047	-2.06018	-2.08027	-2.06031	4.5892e-09	1.27908e-07	16.16	1	1	1	4	99	10.7496	4.70361
gi|721666878	RNA-binding protein 24-like isoform X2	Brachypodium distachyon	Nucleotide metabolism	Traes_6AL_2FD2D5BF2.2	Unknown protein	Unkown	-2.10222	-1.98751	-1.88466	-1.99146	6.17454e-06	2.33399e-05	4.55	2	1	1	3	286	30.4679	8.93896
gi|1345528	ES43	Hordeum vulgare	Nucleotide metabolism	Traes_5BL_D5F4C9608.2	Unknown protein	Unkown	-2.05583	-1.45968	-1.13155	-1.54902	0.00196458	0.00237472	10.04	1	2	2	4	229	25.8916	7.54736
gi|357122145	MFP1 attachment factor 1-like	Brachypodium distachyon	Nucleotide metabolism	Traes_2DS_7B3742DAC1.2	Unknown protein	Unkown	-1.58114	-1.35	-1.20178	-1.36965	0.00142972	0.00148692	19.51	1	1	2	13	164	16.6532	4.31006
gi|478246246	DEAD-box ATP-dependent RNA helicase, putative	Triticum aestivum	Nucleotide metabolism	Traes_3AS_4DE33AA5B.2	Unknown protein	Unkown	-1.35518	-1.35762	-1.36008	-1.35763	4.30126e-10	1.99711e-08	31.71	5	3	7	21	287	31.807	9.49561
gi|357132368	CTP synthase-like	Brachypodium distachyon	Nucleotide metabolism	Traes_1AL_341E2A7A8.2	Unknown protein	Unkown	-1.32201	-1.29877	-1.27634	-1.29904	7.92459e-06	2.66981e-05	8.78	3	4	4	6	558	61.1618	6.41748
gi|58533120	Putative chromosome condensation factor	Triticum aestivum	Nucleotide metabolism	Traes_1AS_658AB4BB1.2	Unknown protein	Unkown	-1.25828	-1.29644	-1.33697	-1.29723	7.1291e-05	0.00015769	1.21	3	1	1	3	907	98.1889	8.38232
gi|326487588	Predicted protein	Hordeum vulgare	Unkown	Traes_7BL_0C88C5B17.1	DNA polymerase alpha 2	Nucleotide metabolism	-1.32058	-1.29121	-1.2523	-1.28803	4.86801e-05	0.000119745	6.06	3	2	2	7	578	64.3954	5.57959
gi|473932374	Nuclease S1	Triticum urartu	Nucleotide metabolism	Traes_2BL_36B344F6B.1	Unknown protein	Unkown	-1.27592	-1.2785	-1.30506	-1.28649	2.37269e-06	1.22304e-05	13.1	12	2	4	20	290	32.2908	6.22705
gi|475514653	Pre-mRNA-processing factor 40-A-like protein	Aegilops tauschii	Nucleotide metabolism	Traes_6AS_CB1B22876.1	Unknown protein	Unkown	-1.30264	-1.28689	-1.23513	-1.27488	7.14119e-05	0.00015708	15.36	3	5	5	8	384	45.8735	6.39209
gi|357114476	Putative lipid-binding protein AIR1	Brachypodium distachyon	Lipid and phosphate metabolism	Traes_4DL_38FBC0AC7.1	Unknown protein	Unkown	2.43868	2.27943	2.12019	2.27943	0.000154644	0.000285419	32.65	1	2	3	27	147	14.3953	8.23584
gi|4754970461	GDSL esterase/lipase	Aegilops tauschii	Lipid and phosphate metabolism	Traes_3BF_026500050CFD_t1	Unknown protein	Unkown	1.47679	1.59658	1.71637	1.59658	0.00099305	0.00133895	9.97	3	2	2	3	381	41.2337	7.63525
gi|357151980	1-acyl-sn-glycerol-3-phosphate acyltransferase PLS1-like	Brachypodium distachyon	Lipid and phosphate metabolism	Traes_5AS_57D988C69.2	Unknown protein	Unkown	1.50035	1.46997	1.52433	1.49822	5.91966e-06	2.29126e-05	4.55	2	1	1	3	374	42.3198	9.70068
gi|474317218	Putative glycerophosphoryl diester phosphodiesterase 1	Triticum urartu	Lipid and phosphate metabolism	Traes_6BL_919F8C482.1	Unknown protein	Unkown	1.41462	1.45405	1.49348	1.45405	3.72866e-05	9.56528e-05	28.51	1	1	16	149	747	80.5515	5.93506
gi|475597920	GDSL esterase/lipase	Aegilops tauschii	Lipid and phosphate metabolism	Traes_1DL_43333E346.1	Unknown protein	Unkown	1.42495	1.38564	1.34633	1.38564	7.03332e-05	0.000156305	5.77	1	1	1	7	260	28.4909	8.20654
gi|326495396	Predicted protein	Hordeum vulgare	Unkown	Traes_2AL_42ECF9B7C.2	3-ketoacyl-acyl carrier protein synthase III	Lipid and phosphate metabolism	1.31925	1.31389	1.32853	1.32056	1.57305e-05	4.51038e-05	34.82	5	6	6	10	359	37.575	5.88428
gi|474293103	Glyoxysomal fatty acid beta-oxidation multifunctional protein MFP-a	Triticum urartu	Lipid and phosphate metabolism	Traes_3AS_ABE1029B8.2	Unknown protein	Unkown	1.37822	1.31582	1.25342	1.31582	0.000933472	0.00126827	38.48	5	1	22	90	725	79.2016	8.49951
gi|475626165	Putative glycerophosphoryl diester phosphodiesterase 1	Aegilops tauschii	Lipid and phosphate metabolism	Traes_7BS_6EBE7C904.1	Unknown protein	Unkown	1.25879	1.29596	1.33312	1.29596	0.000160157	0.000293333	21.2	1	3	11	67	599	66.4386	6.17627
gi|357114476	Putative lipid-binding protein AIR1	Brachypodium distachyon	Lipid and phosphate metabolism	Traes_4BL_251486C33.1	Unknown protein	Unkown	1.29439	1.28317	1.27195	1.28317	1.63754e-06	9.26378e-06	32.43	1	2	3	22	148	14.4313	7.92822
gi|475508225	Fatty acyl-CoA synthetase A	Aegilops tauschii	Lipid and phosphate metabolism	Traes_7DS_7622864DB.1	Unknown protein	Unkown	1.20339	1.22483	1.20834	1.21219	5.19196e-06	2.06611e-05	24	2	2	12	60	650	71.2274	6.21436
gi|474423250	Acid phosphatase 1	Triticum urartu	Lipid and phosphate metabolism	Traes_4AL_BDC0356FF.2	Unknown protein	Unkown	-1.54537	-1.47834	-1.51906	-1.51426	2.40393e-06	1.22341e-05	25.95	4	2	3	8	131	14.4926	9.74463
gi|222619589	Hypothetical protein OsJ_04198	Oryza sativa Japonica Group	Unkown	Traes_3BF_019000120CFD_t1	Inositol monophosphatase family protein	Lipid and phosphate metabolism	-1.27337	-1.27822	-1.27893	-1.27684	3.12022e-06	1.47363e-05	35.7	4	1	16	78	465	50.8835	5.78271
gi|237847797	Mitochondrial acid phosphatase	Triticum aestivum	Lipid and phosphate metabolism	Traes_7BL_91C297567.1	Unknown protein	Unkown	-1.24406	-1.27691	-1.32	-1.28033	3.50803e-06	1.58614e-05	20.84	2	2	7	21	499	57.4438	7.38623
gi|473728869	4-diphosphocytidyl-2-C-methyl-D-erythritol kinase, chloroplastic/chromoplastic	Triticum urartu	Lipid and phosphate metabolism	Traes_3DL_4A579C5AE.2	4-(cytidine 5'-phospho)-2-C-methyl-D-erithritol kinase	Lipid and phosphate metabolism	-1.2307	-1.22469	-1.25177	-1.23572	3.69498e-06	1.6236e-05	17.68	2	1	4	12	345	37.8313	5.64307
gi|573954817	Pyridoxal phosphate phosphatase-like	Oryza brachyantha	Lipid and phosphate metabolism	Traes_7DS_E27063AE0.1	Haloacid dehalogenase-like hydrolase (HAD) superfamily protein	Lipid and phosphate metabolism	-1.30933	-1.21396	-1.13569	-1.21966	0.00625451	0.00676813	7.77	3	2	2	5	386	41.6835	8.44092
gi|326490007	Predicted protein	Hordeum vulgare	Unkown	Traes_4AS_90CC29CAA.2	Uroporphyrinogen decarboxylase	Other (tetrapyrrole metabolism)	1.25889	1.28985	1.3208	1.28985	8.45639e-05	0.000176814	10.18	3	1	3	10	393	42.9234	7.02002
gi|474427549	Dynamin-related protein 1E	Triticum urartu	Other (chloroplast division)	Traes_1DL_37A17C1AC.1	Unknown protein	Unkown	1.65003	2.03413	2.41822	2.03413	0.0095659	0.0101017	11.84	1	1	4	10	515	57.754	6.49365
gi|475600552	Flavonol 4'-sulfotransferase	Aegilops tauschii	Other (sulf metabolism)	Traes_2AS_B396948F5.1	Unknown protein	Unkown	1.54721	1.3811	1.21499	1.3811	0.0164865	0.0171141	30.21	1	3	9	38	331	37.1218	7.32764
gi|475543274	NAD(P)H-dependent 6'-deoxychalcone synthase	Aegilops tauschii	Other (isoflavonoid metabolism)	Traes_2DL_47E335BA6.1	Unknown protein	Unkown	1.3026	1.27113	1.23965	1.27113	0.000117512	0.000228352	24.39	1	3	3	5	123	13.4559	4.88135
gi|205371883	Zeta-carotene desaturase	Triticum aestivum	Other (carotenoid biosynthesis)	Traes_2AS_06B305ADA.1	Zeta-carotene desaturase	Other (carotenoid biosynthesis)	1.21657	1.23755	1.25853	1.23755	3.98491e-05	0.000100219	30.36	1	1	12	42	527	58.4788	6.55127
gi|573953120	Phospho-2-dehydro-3-deoxyheptonate aldolase 2, chloroplastic-like	Oryza brachyantha	Other (phenazine)	Traes_2AS_B52F26066.1	Unknown protein	Unkown	1.25681	1.20383	1.16235	1.20766	0.0016112	0.00198519	15.73	1	1	1	6	89	9.87209	6.01123
gi|357135575	Uroporphyrinogen decarboxylase 1	Brachypodium distachyon	Other (tetrapyrrole metabolism)	Traes_3AL_D2C3599B4.1	Unknown protein	Unkown	-1.65875	-1.96067	-2.39695	-2.00546	0.000794626	0.0011077	8.1	3	2	2	4	284	31.3214	6.21436
gi|475622057	Sulfotransferase 16	Aegilops tauschii	Other (flavonoid metabolism)	Traes_2BL_339DA54CB1.1	Unknown protein	Unkown	-1.67874	-1.68331	-1.58945	-1.6505	4.24569e-06	1.7765e-05	23.62	2	2	5	25	326	36.7244	6.44287
gi|473740781	Hypothetical protein TRIUR3_23461	Triticum urartu	Unkown	Traes_5AL_EC4DA5C79.1	Rhodanese/Cell cycle control phosphatase superfamily protein	Other (chloroplast translation)	-1.37012	-1.3689	-1.43092	-1.38998	1.14784e-05	3.57398e-05	58.38	2	4	7	36	173	18.9982	9.05615
gi|475616901	S-norcoclaurine synthase 1	Aegilops tauschii	Other (alkaloid metabolism)	Traes_1DL_198A02950.1	Unknown protein	Unkown	-1.33359	-1.34959	-1.36597	-1.34972	9.20429e-07	6.30426e-06	12.39	2	3	3	6	347	38.3833	5.22412
gi|357113722	Vestitone reductase	Brachypodium distachyon	Other (isoflavonoid metabolism)	Traes_4BL_F51BD6B41.1	Unknown protein	Unkown	-1.25533	-1.31847	-1.3883	-1.3207	0.000392763	0.000612963	42.62	1	2	2	5	61	6.06305	5.17334
gi|72256523	4-hydroxyphenylpyruvate dioxygenase	Triticum aestivum	Other (vitamin metabolism)	Traes_6AS_67FD620BE.2	Phytoene desaturation 1	Other (carotenoid metabolism)	-1.28265	-1.25989	-1.27514	-1.27256	8.41485e-07	6.061e-06	22.17	4	8	8	23	433	46.3491	5.78271
gi|475596030	Phosphoethanolamine N-methyltransferase 1	Aegilops tauschii	Other (choline metabolism)	Traes_1AL_00E379EFF.2	Unknown protein	Unkown	-1.25897	-1.2802	-1.23681	-1.25866	1.30959e-05	3.88355e-05	38.12	5	12	15	88	501	56.3932	5.31299
gi|669028488	Unnamed protein product	Triticum aestivum	Unkown	Traes_3DS_97E992748.1	Unknown protein	Unkown	2.76659	2.66181	2.55704	2.66181	1.04415e-05	3.39625e-05	1.93	3	1	1	3	570	61.6795	6.53662
gi|326494510	Predicted protein	Hordeum vulgare	Unkown	Traes_2AS_BBE5262D9.2	Unknown protein	Unkown	1.96199	2.06032	2.15865	2.06032	4.83793e-05	0.000119711	15.09	4	3	3	5	212	24.4118	5.35107
gi|474072518	Hypothetical protein TRIUR3_00723	Triticum urartu	Unkown	Traes_1AS_9AB835A69.2	Unknown protein	Unkown	1.68936	1.75618	2.22301	1.88952	0.00485317	0.00534908	14.18	1	1	1	3	141	15.0266	6.66846
gi|473793467	Hypothetical protein TRIUR3_31150	Triticum urartu	Unkown	Traes_3DL_ABD30FEBD.2	Unknown protein	Unkown	1.52682	1.61609	1.70536	1.61609	0.000280672	0.000470774	0.8	1	1	1	3	1123	124.504	5.57959
gi|669030738	Unnamed protein product	Triticum aestivum	Unkown	Traes_3DL_93E3B91EA.2	Unknown protein	Unkown	1.34142	1.48293	1.62445	1.48293	0.0130132	0.0143061	3.02	7	1	1	3	265	29.6264	7.53271
gi|474213219	Hypothetical protein TRIUR3_19766	Triticum urartu	Unkown	Traes_4BL_6199EF553.1	Unknown protein	Unkown	1.35216	1.46527	1.71498	1.46527	0.0132061	0.0132567	35.61	1	1	5	32	205	22.0608	4.38623
gi|326526031	Predicted protein	Hordeum vulgare	Unkown	Traes_5BL_37536803D1.1	Unknown protein	Unkown	1.323	1.46176	1.60052	1.46176	0.00449601	0.005016	1.85	25	2	2	4	864	91.7474	7.62061
gi|326509839	Predicted protein	Hordeum vulgare	Unkown	Traes_2DL_E1C8AA27A.2	Unknown protein	Unkown	1.37256	1.44757	1.52259	1.44757	0.000494765	0.000741613	59.48	1	3	6	54	116	11.4851	10.3452
gi|473797438	Hypothetical protein TRIUR3_22532	Triticum urartu	Unkown	Traes_5DL_91F71E89E.1	Unknown protein	Unkown	1.32518	1.41487	1.50456	1.41487	0.00131655	0.0016822	45.91	1	1	12	121	257	28.1593	5.66846
gi|326532230	Predicted protein	Hordeum vulgare	Unkown	Traes_5AL_ADBCA73F2.1	Unknown protein	Unkown	1.46001	1.30145	1.44289	1.40145	0.00348743	0.00399677	55.77	1	1	9	73	208	22.6155	4.85596
gi|326520912	Predicted protein	Hordeum vulgare	Unkown	Traes_5DS_5D022DA65.1	Unknown protein	Unkown	1.27336	1.39523	1.5171	1.39523	0.00493723	0.005434	8.33	1	2	2	4	432	46.7256	6.31592
gi|326492127	Predicted protein	Hordeum vulgare	Unkown	Traes_2BL_0E047177C.2	Unknown protein	Unkown	1.30641	1.39069	1.47497	1.39069	0.00130568	0.00167712	16.06	1	1	1	6	137	14.5292	8.30908
gi|474288287	Hypothetical protein TRIUR3_17817	Triticum urartu	Unkown	Traes_5BL_568AADCD2.1	Unknown protein	Unkown	1.3337	1.38021	1.42671	1.38021	0.000144379	0.000268116	9.93	3	1	1	5	151	16.929	9.01221
gi|475534858	Hypothetical protein F775_27719	Aegilops tauschii	Unkown	Traes_7AL_3B2536995.1	Unknown protein	Unkown	1.31384	1.30881	1.47919	1.36728	0.00482752	0.00534111	9.65	1	1	2	6	228	23.6137	5.5415
gi|475612472	Hypothetical protein F775_01123	Aegilops tauschii	Unkown	Traes_6AS_E2498176A.2	Unknown protein	Unkown	1.25306	1.37342	1.49377	1.37342	0.00579223	0.00630266	7.92	1	1	1	3	101	11.298	7.44482
gi|326490017	Predicted protein	Hordeum vulgare	Unkown	Traes_7AS_3814331F4.1	Unknown protein	Unkown	1.40127	1.37035	1.33943	1.37035	3.18957e-05	8.30791e-05	18.13	1	2	12	41	833	90.6254	6.75635
gi|474171341	Hypothetical protein TRIUR3_24487	Triticum urartu	Unkown	Traes_1AL_5CBC378D9.1	Unknown protein	Unkown	1.46515	1.28781	1.31105	1.35467	0.00148275	0.00185222	78.42	1	1	8	84	139	14.8595	4.85596
gi|669027611	Unnamed protein product	Triticum aestivum	Unkown	Traes_3B_425A2F551.1	Unknown protein	Unkown	1.37391	1.35337	1.33283	1.35337	0.00190707	0.00197375	36.73	2	2	5	24	226	26.2011	4.79248
gi|475626920	Hypothetical protein F775_27128	Aegilops tauschii	Unkown	Traes_4BL_87898EF49.1	Unknown protein	Unkown	1.36196	1.34773	1.33349	1.34773	1.8673e-06	1.0285e-05	15.32	3	2	2	17	124	13.6671	7.50342
gi|326528747	Predicted protein	Hordeum vulgare	Unkown	Traes_2DS_A426AB6D8.1	Unknown protein	Unkown	1.32047	1.31004	1.36452	1.33168	3.78875e-05	9.65988e-05	9.57	3	1	1	10	115	13.1195	4.32275
gi|326528753	Predicted protein	Hordeum vulgare	Unkown	Traes_6DS_9CD7CD0AB.1	Unknown protein	Unkown	1.23527	1.3184	1.40153	1.3184	0.00267915	0.00316452	21.18	3	3	3	7	170	19.3232	9.74463
gi|326529001	Predicted protein, partial	Hordeum vulgare	Unkown	Traes_3B_1F0EDAD3F.1	Unknown protein	Unkown	1.36195	1.31795	1.27395	1.31795	0.000234396	0.000404182	60	1	1	3	17	70	7.16778	8.57275
gi|670020926	Unnamed protein product	Triticum aestivum	Unkown	Traes_3BF_070800020CFD_t1	Unknown protein	Unkown	1.31699	1.31671	1.31642	1.31671	4.15169e-13	8.6735e-11	1.3	1	1	1	6	845	89.8358	5.35107
gi|475588723	Hypothetical protein F775_01473	Aegilops tauschii	Unkown	Traes_1BL_060A2BC12.1	Unknown protein	Unkown	1.37289	1.31649	1.26009	1.31649	0.000627309	0.000903745	3.5	2	2	2	4	658	72.1126	6.12549
gi|326490764	Predicted protein	Hordeum vulgare	Unkown	Traes_2AL_F73AFACB4.1	Unknown protein	Unkown	1.31159	1.30988	1.30816	1.30988	6.19309e-10	2.58742e-08	11.35	3	3	4	9	414	42.0374	9.1001
gi|326528703	Predicted protein, partial	Hordeum vulgare	Unkown	Traes_6AS_E389386E3.2	Unknown protein	Unkown	1.24472	1.30631	1.3679	1.30631	0.000998291	0.00134136	5.1	4	2	2	3	490	52.1212	6.62451
gi|475590844	Hypothetical protein F775_16928	Aegilops tauschii	Unkown	Traes_2AS_481E9CB63.1	Unknown protein	Unkown	1.42661	1.29309	1.15957	1.29309	0.00410153	0.00460699	3.85	3	1	1	3	364	41.4159	7.28369
gi|475499840	Hypothetical protein F775_27336	Aegilops tauschii	Unkown	Traes_7DL_6B655C9BA.1	Unknown protein	Unkown	1.35412	1.28925	1.22437	1.28925	0.00151413	0.00188412	34.88	2	3	9	61	215	23.2594	9.5542
gi|260446984	OO_Ba0005L10-OO_Ba0081K17.17	Oryza officinalis	Unkown	Traes_2AL_40D982CC8.1	Unknown protein	Unkown	1.21974	1.28904	1.35835	1.28904	0.00194811	0.00237293	4.53	2	1	2	12	419	44.9757	9.12939
gi|474389581	Hypothetical protein TRIUR3_32533	Triticum urartu	Unkown	Traes_6AS_2450324671.2	Unknown protein	Unkown	1.23651	1.28468	1.33285	1.28468	0.000513586	0.00076324	13.17	4	3	3	3	205	22.3956	8.48486
gi|326520784	Predicted protein	Hordeum vulgare	Unkown	Traes_2AS_1BCD8C55D.1	Unknown protein	Unkown	1.20056	1.27944	1.35832	1.27944	0.00357591	0.00406641	7.8	7	2	2	6	295	30.1265	8.57275
gi|475607249	Hypothetical protein F775_31812	Aegilops tauschii	Unkown	Traes_6DL_3070121FB.1	Unknown protein	Unkown	1.15117	1.27763	1.40409	1.27763	0.000933472	0.00126827	5.57	1	1	1	3	323	35.7427	8.23584
gi|473861924	Hypothetical protein TRIUR3_28997	Triticum urartu	Unkown	Traes_4AL_6A62271F4.1	Unknown protein	Unkown	1.26124	1.29068	1.26216	1.27136	9.57109e-06	3.17481e-05	12.05	2	1	2	15	166	17.1939	5.05908
gi|475603828	Hypothetical protein F775_31777	Aegilops tauschii	Unkown	Traes_1BS_51DD23078.2	Unknown protein	Unkown	1.33726	1.2707	1.20415	1.2707	0.00214066	0.00257046	7.26	2	1	3	12	482	55.1431	5.08447
gi|475568260	Hypothetical protein F775_28228	Aegilops tauschii	Unkown	Traes_1AS_18E6ADFF5.1	Unknown protein	Unkown	1.23627	1.26552	1.29477	1.26552	9.55716e-05	0.000194931	6.57	1	1	1	5	137	14.6986	10.2134
gi|326532840	Predicted protein	Hordeum vulgare	Unkown	Traes_7BS_7B1E4F0E7.1	Unknown protein	Unkown	1.35131	1.25693	1.16256	1.25693	0.00920259	0.00976041	31.73	3	3	3	15	104	12.0463	8.44092
gi|326492516	Predicted protein	Hordeum vulgare	Unkown	Traes_2DL_17E028CA3.1	Unknown protein	Unkown	1.27154	1.25518	1.23882	1.25518	1.11568e-05	3.54667e-05	11.57	1	2	2	10	337	35.5169	7.76709
gi|475606712	Hypothetical protein F775_02917	Aegilops tauschii	Unkown	Traes_2DL_9E58CB2D5.1	Unknown protein	Unkown	1.19313	1.24944	1.30574	1.24944	0.00155138	0.00192255	32.74	1	6	6	14	226	23.5957	4.42432
gi|474354015	Hypothetical protein TRIUR3_32150	Triticum urartu	Unkown	Traes_1AL_59BBE38D2.1	Unknown protein	Unkown	1.14259	1.2273	1.312	1.2273	0.00967705	0.010192	30.36	3	2	2	10	56	6.32645	9.24658
gi|475447842	Hypothetical protein F775_06788	Aegilops tauschii	Unkown	Traes_5AL_4DECEFAE9.1	Unknown protein	Unkown	1.25394	1.17598	1.2129	1.21427	0.000680414	0.000973425	4.88	3	2	2	5	369	40.978	6.12549
gi|475565771	Hypothetical protein F775_09538	Aegilops tauschii	Unkown	Traes_3DL_7D1975EB0.1	Unknown protein	Unkown	-4.24777	-4.31364	-4.38158	-4.31433	3.19614e-10	1.672e-08	56.03	3	2	6	17	141	15.0966	4.67822
gi|326509563	Predicted protein, partial	Hordeum vulgare	Unkown	Traes_2DS_E754729E5.1	Unknown protein	Unkown	-3.43183	-2.89202	-2.49894	-2.94093	3.13657e-05	8.30709e-05	7.59	4	1	3	12	369	39.872	6.0874
gi|475537760	Hypothetical protein F775_10910	Aegilops tauschii	Unkown	Traes_5BL_BA20DE6DD.2	Unknown protein	Unkown	-2.08816	-1.88041	-1.71026	-1.89294	0.000105701	0.00021099	8.8	6	2	2	5	341	36.9055	8.5874
gi|573932092	Uncharacterized protein LOC102699672	Oryza brachyantha	Unkown	Traes_4DL_28FACCE77.1	Unknown protein	Unkown	-1.45142	-1.76905	-2.26462	-1.82836	0.00368296	0.0041462	3.61	1	1	1	5	194	21.2999	5.37646
gi|326499686	Predicted protein	Hordeum vulgare	Unkown	Traes_2AL_AC36CAF51.1	Unknown protein	Unkown	-1.43873	-1.73667	-2.19024	-1.78855	0.00352182	0.00400916	47.04	2	1	12	74	321	33.8563	5.41455
gi|357137170	Predicted protein	Hordeum vulgare	Unkown	Traes_6AL_5B7EC197B.1	Unknown protein	Unkown	-1.73536	-1.75996	-1.78528	-1.7602	8.07207e-08	1.16319e-06	4.32	1	1	1	5	347	37.1718	9.26123
gi|475626114	Hypothetical protein F775_17074	Aegilops tauschii	Unkown	Traes_2AL_5B6D378D4.1	Unknown protein	Unkown	-1.55569	-1.66514	-1.79116	-1.67066	8.14233e-05	0.000170981	4.94	3	2	2	3	445	48.7872	4.65283
gi|669027260	Unnamed protein product	Triticum aestivum	Unkown	Traes_3BF_171700170CFD_t1	Unknown protein	Unkown	-1.59585	-1.60083	-1.71601	-1.63756	1.09363e-05	3.47802e-05	24.04	1	1	7	28	441	46.6321	5.37646
gi|763759758	Hypothetical protein B456_004G277300	Gossypium raimondii	Unkown	Traes_3BF_156800010CFD_t1	Unknown protein	Unkown	-1.25915	-1.51356	-2.08015	-1.61762	0.0143711	0.0144016	40.28	14	2	9	139	144	16.0979	11.4878
gi|669028646	Unnamed protein product	Triticum aestivum	Unkown	Traes_2BS_C0C39661E.2	Unknown protein	Unkown	-2.02799	-1.54761	-1.25123	-1.60894	0.000649208	0.000932241	19.72	1	3	3	5	284	31.8105	6.60986
gi|326521246	Predicted protein	Hordeum vulgare	Unkown	Traes_2DL_8A956E922.1	Unknown protein	Unkown	-1.47761	-1.49432	-1.5114	-1.49444	1.82227e-07	2.1736e-06	24.62	1	1	1	5	65	6.70833	8.71924
gi|326487554	Predicted protein	Hordeum vulgare	Unkown	Traes_4BL_31B72C99A.2	Unknown protein	Unkown	-1.5922	-1.38294	-1.51845	-1.49786	0.000296857	0.000492643	4.85	1	1	1	3	206	22.2074	6.7417
gi|357166900	Uncharacterized protein LOC100823230	Brachypodium distachyon	Unkown	Traes_2BS_B965837BA.1	Unknown protein	Unkown	-1.37007	-1.48316	-1.61659	-1.48994	0.000532795	0.000784486	21.36	5	3	3	9	206	23.1789	5.33838
gi|474411421	Hypothetical protein TRIUR3_05091	Triticum urartu	Unkown	Traes_4AL_586359D761.2	Unknown protein	Unkown	-1.51004	-1.48147	-1.45395	-1.48182	1.58545e-06	9.10438e-06	31.45	2	2	5	19	248	26.0115	8.20654
gi|475624868	Hypothetical protein F775_02545	Aegilops tauschii	Unkown	Traes_4DL_3212E6F27.1	Unknown protein	Unkown	-1.41785	-1.47802	-1.43106	-1.44231	3.86136e-06	1.672e-05	4.66	9	1	2	6	472	50.9034	6.80029
gi|357112748	Uncharacterized protein LOC100835264	Brachypodium distachyon	Unkown	Traes_7AS_034BAA529.1	Unknown protein	Unkown	-1.48175	-1.42071	-1.36451	-1.42232	5.99619e-05	0.000137049	6.07	2	2	2	4	527	58.8869	5.18604
gi|326488649	Predicted protein, partial	Hordeum vulgare	Unkown	Traes_1AL_EB84179F2.1	Unknown protein	Unkown	-1.47378	-1.41318	-1.35737	-1.41478	6.39724e-05	0.000144605	2.68	1	1	1	3	336	38.2996	9.17334
gi|474247346	Hypothetical protein TRIUR3_32901	Triticum urartu	Unkown	Traes_2AL_F56A10D11.1	Unknown protein	Unkown	-1.31927	-1.38061	-1.44792	-1.3826	0.000143592	0.000268116	9.49	2	1	1	7	158	16.5212	3.9292
gi|2266664	Hypothetical protein	Hordeum vulgare	Unkown	Traes_1AL_504484416.1	Unknown protein	Unkown	-1.3384	-1.37872	-1.42153	-1.37955	2.63048e-05	7.13857e-05	15.58	3	2	3	14	231	24.8852	4.91943
gi|474407649	Hypothetical protein TRIUR3_04265	Triticum urartu	Unkown	Traes_7AL_1BDAC6055.1	Unknown protein	Unkown	-1.2979	-1.37564	-1.45875	-1.37743	0.000374163	0.000587714	3.56	3	1	1	3	365	39.6608	5.56689
gi|326495278	Predicted protein	Hordeum vulgare	Unkown	Traes_6AS_9424F57DA.1	Unknown protein	Unkown	-1.37134	-1.37177	-1.36791	-1.37034	2.02774e-10	1.41423e-08	3.99	1	1	1	4	276	28.6895	9.99365
gi|326521292	Predicted protein	Hordeum vulgare	Unkown	Traes_4AL_635D8CE5C.2	Unknown protein	Unkown	-1.54041	-1.35921	-1.21616	-1.37193	0.00613092	0.00665543	18.84	1	1	1	9	69	6.9855	8.98291
gi|326506234	Predicted protein	Hordeum vulgare	Unkown	Traes_1AL_FB0EAB102.1	Unknown protein	Unkown	-1.30694	-1.35763	-1.41241	-1.35899	8.98665e-05	0.000184207	7.69	2	1	1	3	221	25.0904	9.43701
gi|475606781	Hypothetical protein F775_29401	Aegilops tauschii	Unkown	Traes_2DL_CA10E09CD.1	Unknown protein	Unkown	-1.38204	-1.35709	-1.33302	-1.35738	4.33425e-06	1.79202e-05	27.76	1	2	19	56	742	80.4248	7.85498
gi|219885007	Unknown	Zea mays	Unkown	Traes_4BL_70369E622.1	Unknown protein	Unkown	-1.28636	-1.34994	-1.42013	-1.35214	0.000253974	0.000431593	11.03	1	1	1	6	145	15.6072	9.99365
gi|669027587	Unnamed protein product	Triticum aestivum	Unkown	Traes_3BF_045900020CFD_t1	Unknown protein	Unkown	-1.35811	-1.33086	-1.30468	-1.33122	8.9411e-06	2.98954e-05	4.85	1	1	1	5	454	50.1945	5.99854
gi|473804006	Hypothetical protein TRIUR3_30562	Triticum urartu	Unkown	Traes_2AS_DA8406E8C.1	Unknown protein	Unkown	-1.48197	-1.32363	-1.19587	-1.33382	0.00631129	0.00681545	16.67	2	1	2	8	126	13.1922	9.65674
gi|475623044	Predicted protein	Hordeum vulgare	Unkown	Traes_5BL_7FB8945A4.1	Unknown protein	Unkown	-1.44253	-1.31902	-1.21499	-1.32551	0.00296794	0.00348236	13.02	15	1	12	42	1237	131.812	6.34131
gi|474383935	Hypothetical protein TRIUR3_04143	Triticum urartu	Unkown	Traes_2AS_992505271.1	Unknown protein	Unkown	-1.31953	-1.31994	-1.32036	-1.31994	5.99087e-13	8.34607e-11	13.98	4	2	2	7	93	10.2023	9.75928
gi|473970826	Hypothetical protein TRIUR3_32906	Triticum urartu	Unkown	Traes_7BS_2D2BAD1D9.2	Unknown protein	Unkown	-1.27825	-1.30325	-1.35893	-1.31348	5.51433e-05	0.000128669	3.49	5	1	1	4	258	27.7408	7.32764
gi|473940326	Hypothetical protein TRIUR3_15978	Triticum urartu	Unkown	Traes_2BS_86D242824.1	Unknown protein	Unkown	-1.29205	-1.28783	-1.35907	-1.31298	0.00124922	0.00161515	14.33	1	2	2	8	335	35.5832	7.06396
gi|326500990	Predicted protein	Hordeum vulgare	Unkown	Traes_4DS_75DE54E94.2	Unknown protein	Unkown	-1.21406	-1.34987	-1.36191	-1.30861	7.89758e-05	0.00016891	3.69	1	1	1	3	488	53.6913	5.35107
gi|474439785	Hypothetical protein TRIUR3_07699	Triticum urartu	Unkown	Traes_2AL_463692D9F.1	Protein of unknown function (DUF760)	Unkown	-1.28567	-1.27202	-1.35053	-1.30274	0.000379348	0.000593341	5.88	3	2	2	5	391	43.9204	5.65576
gi|326532988	Predicted protein	Hordeum vulgare	Unkown	Traes_2DS_09F08CD9C.1	Unknown protein	Unkown	-1.27079	-1.25762	-1.36633	-1.29824	0.000186782	0.000334758	22.97	1	1	1	3	74	8.40027	8.70459
gi|475365789	Hypothetical protein F775_31500	Aegilops tauschii	Unkown	Traes_4BS_E58A215D1.1	Unknown protein	Unkown	-1.31173	-1.29213	-1.27311	-1.29232	4.53326e-06	1.85641e-05	10.03	4	3	3	14	369	39.8519	5.45264
gi|669027787	Unnamed protein product	Triticum aestivum	Unkown	Traes_3BF_068000010CFD_t1	Unknown protein	Unkown	-1.25429	-1.28851	-1.32465	-1.28915	5.22744e-05	0.000124922	9.29	4	3	18	249	2476	274.211	6.65381
gi|669028790	Unnamed protein product	Triticum aestivum	Unkown	Traes_3BF_102700080CFD_t1	Unknown protein	Unkown	-1.2561	-1.26529	-1.34607	-1.28915	0.000186782	0.000334758	20.24	1	1	3	6	252	26.9236	5.41455
gi|475597733	Hypothetical protein F775_32964	Aegilops tauschii	Unkown	Traes_2DS_9DC4D07BB.2	Unknown protein	Unkown	-1.32257	-1.26267	-1.26108	-1.28211	5.46276e-05	0.000128942	6.97	3	2	2	5	416	45.1695	8.17725
gi|475592290	Hypothetical protein F775_12133	Aegilops tauschii	Unkown	Traes_4DL_52B296C3B.2	Unknown protein	Unkown	-1.34946	-1.27996	-1.21728	-1.28223	0.00070905	0.00100803	10.96	2	4	4	6	520	57.4657	6.69775
gi|226495535	LOC100283462	Zea mays	Unkown	Traes_5BL_305405311.1	Unknown protein	Unkown	-1.33992	-1.27822	-1.22196	-1.28003	0.000471063	0.000710751	40.48	1	2	3	18	84	9.23666	9.14404
gi|357149528	Uncharacterized protein C1259.12c-like	Brachypodium distachyon	Unkown	Traes_6DS_B2CD2A3BA.2	Unknown protein	Unkown	-1.34961	-1.27477	-1.20779	-1.27739	0.00101283	0.00134452	10.54	3	2	2	5	294	32.6628	5.87158
gi|326506144	Predicted protein	Hordeum vulgare	Unkown	Traes_4AL_40046CAEE.1	Unknown protein	Unkown	-1.31811	-1.27034	-1.22591	-1.27145	0.000207023	0.00036586	5.42	3	1	1	4	240	25.8937	6.34131
gi|326494424	Predicted protein	Hordeum vulgare	Unkown	Traes_1DL_B983D84A1.1	Unknown protein	Unkown	-1.27691	-1.25936	-1.24228	-1.25952	5.2288e-06	2.0624e-05	6.19	3	1	1	5	210	23.9557	9.70068
gi|475569966	Hypothetical protein F775_27952	Aegilops tauschii	Unkown	Traes_4DL_360A072FA.1	Unknown protein	Unkown	-1.24167	-1.21902	-1.31223	-1.25764	0.000307154	0.000503239	15.22	2	1	4	23	335	37.0749	9.34912
gi|473968505	Hypothetical protein TRIUR3_16777	Triticum urartu	Unkown	Traes_4BL_C82E91F37.1	Protein of unknown function (DUF3223)	Unkown	-1.23716	-1.26992	-1.24132	-1.24947	6.90018e-06	2.44424e-05	26.29	1	2	4	11	213	22.9454	7.12256
gi|475555870	Hypothetical protein F775_29715	Aegilops tauschii	Unkown	Traes_4DL_7D2339A51.2	Unknown protein	Unkown	-1.28651	-1.22519	-1.23426	-1.24865	8.01782e-05	0.000169311	4.5	1	1	1	8	222	24.5932	6.13818
gi|326526753	Predicted protein	Hordeum vulgare	Unkown	Traes_4DL_60CBA5C26.2	Unknown protein	Unkown	-1.19388	-1.27985	-1.24019	-1.23797	0.000298124	0.000492348	13.28	2	2	7	24	738	80.1309	4.85596
gi|474299629	Hypothetical protein TRIUR3_22187 [Triticum urartu]	Hordeum vulgare	Unkown	Traes_3AS_34F1C5448.2	Unknown protein	Unkown	-1.21956	-1.23666	-1.23937	-1.23186	1.35437e-06	8.11942e-06	23.65	1	5	8	22	427	47.171	5.5415
gi|669028394	Unnamed protein product	Triticum aestivum	Unkown	Traes_3BF_089800040CFD_t1	Unknown protein	Unkown	-1.26489	-1.17245	-1.25499	-1.23078	0.000709923	0.00100603	17.83	4	3	5	57	359	38.806	5.5542
gi|475594809	Hypothetical protein F775_06140	Aegilops tauschii	Unkown	Traes_1DL_B11F390C0.1	Unknown protein	Unkown	-1.1559	-1.28768	-1.24512	-1.22957	0.00212975	0.00256582	12.22	4	3	3	7	311	35.1189	8.29443
gi|473727893	Hypothetical protein TRIUR3_32047	Triticum urartu	Unkown	Traes_2AS_28AE2B07E.1	Unknown protein	Unkown	-1.21666	-1.26756	-1.18135	-1.22186	0.000410203	0.000632399	35	3	2	2	8	100	9.76388	9.62744
gi|669028053	Unnamed protein product	Triticum aestivum	Unkown	Traes_3BF_002600090CFD_t1	Unknown protein	Unkown	-1.27701	-1.20457	-1.13991	-1.20716	0.0033477	0.00384698	4.65	1	1	1	4	215	23.4787	4.70361
gi|475507070	Hypothetical protein F775_06386	Aegilops tauschii	Unkown	Traes_2BS_6CC8A7F14.1	Unknown protein	Unkown	-1.20798	-1.19504	-1.18237	-1.19513	6.03186e-06	2.31242e-05	10.64	2	1	1	3	141	14.2164	11.3999
Notes:
+ and -, upregulated and downregulated abundance of the identified K+-responsive protein species, respectively;
Column A, accession numbers of K+-responsive protein species in NCBI database;
Column B, names of K+-responsive protein species in NCBI database;
Column C, plant species of K+-responsive protein species of identified protein species in NCBI database;
Column D, functional categories of K+-responsive protein species in NCBI database;
Column E, accession numbers of K+-responsive protein species in IWGSC database;
Column F, description of K+-responsive protein species in IWGSC database;
Column G, functional categories ofK+-responsive protein species in IWGSC database;
Columns H-J, three independent biological replicates of K+-responsive protein species in leaf;
Column K, average ratioof K+-responsive protein species of three independent biological replicates in leaf;
Column L, t-test analysis of K+-responsive protein species of three independent biological replicates in leaf;
Column M, FDR value of K+-responsive protein species calculated according to BH test of three independent biological replicates in leaf;
Column N, coverage of K+-responsive protein species;
Column O, the number of K+-responsive protein species;
Column P, unique peptides of K+-responsive protein species;
Column Q, the number of peptides of K+-responsive protein species;
Column R, peptide spectrum matching of K+-responsive protein species;
Column S, the number of amino acids of K+-responsive protein species;
Column T, theoretical of molecular weight of K+-responsive protein species;
Column U, theoretical calculation of the isoelectric points (pI) of K+-responsive protein species.
