# Supplementary material for: Large-scale Proteomics Combined with Transgenic Experiments Demonstrates An Important Role of Jasmonic Acid in Potassium Deficiency Response in Wheat and Rice
Source: Mol Cell Proteomics. 2017 Aug 18;16(11):1889–905. doi: 10.1074/mcp.RA117.000032 (PMC5671998; doi:10.1074/mcp.RA117.000032)
Supplement: Supplemental Data [file supp_RA117.000032_4824_0_supp_3814_3tkkw4.xlsx]

## Sheet: Sheet1
Data S6. Differentially expressed K+-responsive protein species with the same names and different characteristic parameters
Root
Accession no. (NCBI)	Protein names	Species	Accession no. (IWGSC)	Protein names	Root-repeat-1	Root-repeat-2	Root-repeat-3	Average ratio	Significance of three replicates	Coverage	Proteins	Unique peptides	Peptides	PSMs	AAs	MW [kDa]	Calc. pI
gi|475554537	Serine carboxypeptidase 2	Aegilops tauschii	Traes_1BS_FEA181281.1	Unknown protein	-1.65355	-1.35607	-1.49011	-1.49991	0.00100995	16.38	1	3	7	20	470	52.1107	6.82959
gi|475554537	Serine carboxypeptidase 2	Aegilops tauschii	Traes_1AS_06ED54842.2	Serine carboxypeptidase 2	-1.51512	-1.38755	-1.66852	-1.52373	0.000631189	11.92	1	2	5	22	478	52.6448	6.3667
gi|514710509	3-isopropylmalate dehydratase large subunit	Setaria italica	Traes_2BS_27D0DFE12.1	Unknown protein	1.38261	1.42475	1.46689	1.42475	6.32041e-05	21.53	1	1	9	70	511	55.2576	6.78564
gi|514710509	3-isopropylmalate dehydratase large subunit	Setaria italica	Traes_6BS_87381C857.1	Unknown protein	1.39297	1.39058	1.38819	1.39058	9.35646e-10	50.35	2	1	10	72	286	30.9574	5.77002
gi|514710509	3-isopropylmalate dehydratase large subunit	Setaria italica	Traes_6AS_8C76F6F50.2	Unknown protein	1.29161	1.3109	1.33019	1.3109	9.79444e-06	49.06	2	1	9	64	265	28.7462	5.75732
gi|475580390	HIPL1 protein	Aegilops tauschii	Traes_7AS_9779A5BA1.1	Unknown protein	1.34314	1.36851	1.39388	1.36851	1.48165e-05	16.42	2	1	1	3	67	7.28146	4.90674
gi|475580390	HIPL1 protein	Aegilops tauschii	Traes_7BS_A765F2B82.1	Unknown protein	1.34272	1.34573	1.34873	1.34573	3.78745e-09	20.83	1	1	2	6	96	10.5771	5.0083
gi|475580390	HIPL1 protein	Aegilops tauschii	Traes_7DS_B83440EDA.1	Unknown protein	1.22616	1.23497	1.21588	1.22567	2.13453e-06	21.52	4	2	6	30	330	35.428	5.19873
gi|475605153	Cytochrome c oxidase subunit 6B	Aegilops tauschii	Traes_2DS_606EF19F6.2	Cytochrome C oxidase 6B	1.31449	1.22265	1.25017	1.26244	0.000646328	58.28	1	1	7	29	163	18.1577	4.51318
gi|475605153	Cytochrome c oxidase subunit 6B	Aegilops tauschii	Traes_2BS_B529429A3.1	Cytochrome C oxidase 6B	1.20971	1.25617	1.30262	1.25617	0.000671041	72.84	1	1	9	39	162	18.0436	4.42432
gi|215398470	Globulin 3	Triticum aestivum	Traes_4BS_4E68C8E47.1	Unknown protein	-3.17714	-3.13114	-3.08645	-3.13157	1.42015e-09	11.78	2	5	7	20	611	68.8646	7.59131
gi|215398470	Globulin 3	Triticum aestivum	Traes_4DS_C2E603176.1	Unknown protein	-2.35408	-2.29298	-2.23496	-2.29401	1.08192e-07	7.97	1	2	4	14	627	70.5753	7.1665
gi|473842616	S-adenosylmethionine synthase 1	Triticum urartu	Traes_6BL_FBF9DA7CE.1	Unknown protein	-1.27175	-1.27484	-1.27795	-1.27485	4.07389e-09	59.56	1	3	11	202	319	35.2655	4.98291
gi|473842616	S-adenosylmethionine synthase 1	Triticum urartu	Traes_6DL_F9589C62A.4	Unknown protein	-1.23762	-1.21947	-1.19799	-1.21836	2.05513e-05	54.76	2	2	17	267	473	51.9028	5.80811
gi|475437014	Peroxidase 2	Aegilops tauschii	Traes_7DL_6233C6F03.1	Unknown protein	-1.35601	-1.38281	-1.41069	-1.38317	4.70884e-06	30.86	13	1	8	68	324	34.8977	8.01611
gi|475437014	Peroxidase 2	Aegilops tauschii	Traes_7AL_D1CAF31D3.1	Unknown protein	-1.18007	-1.24631	-1.32042	-1.24893	0.00160754	34.06	17	2	9	62	323	34.6686	8.00146
Leaf
Accession no. (NCBI)	Protein names	Species	Accession no. (IWGSC)	Protein names	Leaf-repeat-1	Leaf-repeat-2	Leaf-repeat-3	Average ratio	Significance of three replicates	Coverage	Proteins	Unique peptides	Peptides	PSMs	AAs	MW [kDa]	Calc. pI
gi|475554537	Serine carboxypeptidase 2	Aegilops tauschii	Traes_1DS_63A6AA15E.1	Unknown protein	1.63659	1.63301	1.62942	1.63301	6.85456e-10	6.8	1	1	3	12	412	46.0055	6.7124
gi|475554537	Serine carboxypeptidase 2	Aegilops tauschii	Traes_1DS_830C4AC55.1	Unknown protein	1.23652	1.24304	1.24956	1.24304	3.44715e-07	11.97	1	1	5	21	476	52.6349	6.52197
gi|20302473	Ferredoxin-NADP(H) oxidoreductase	Triticum aestivum	Traes_6DS_7A1EB4B66.1	Unknown protein	1.95828	1.95437	1.95046	1.95437	1.88167e-10	51.83	3	5	21	404	409	45.6398	7.75244
gi|20302473	Ferredoxin-NADP(H) oxidoreductase	Triticum aestivum	Traes_6AS_24E61E96B.2	Unknown protein	1.88721	1.81819	1.74916	1.81819	3.32465e-05	54.16	3	2	19	386	373	41.3109	7.92822
gi|474375257	Chlorophyll a-b binding protein 1B-20, chloroplastic	Triticum urartu	Traes_5DL_C51E9ECBB.1	Unknown protein	1.7108	1.73464	1.75849	1.73464	7.3781e-07	58.37	3	1	7	227	245	26.6786	6.11279
gi|474375257	Chlorophyll a-b binding protein 1B-20, chloroplastic	Triticum urartu	Traes_5BL_DBC5D12AB.1	Light-harvesting chlorophyll-protein complex I subunit A4	1.65149	1.64892	1.59973	1.63338	2.98614e-06	58.37	4	1	7	245	245	26.6916	6.11279
gi|475575679	Photosystem II 10 kDa polypeptide, chloroplastic	Aegilops tauschii	Traes_6AL_48202E971.1	Unknown protein	-1.64439	-1.77619	-1.93096	-1.78385	7.40385e-05	43.88	2	2	5	101	139	14.3637	9.80322
gi|475575679	Photosystem II 10 kDa polypeptide, chloroplastic	Aegilops tauschii	Traes_6DL_1CCB8CC4B1.1	Unknown protein	-1.27211	-1.31511	-1.36112	-1.31611	8.60756e-05	43.57	1	2	5	109	140	14.5687	9.70068
Notes:
+ and -, upregulated and downregulated abundance of the identified K+-responsive protein species, respectively;
Column A, accession numbers of K+-responsive protein species in NCBI database;
Column B, names of K+-responsive protein species in NCBI database;
Column C, identified K+-responsive protein species in NCBI database;
Column D, accession numbers of K+-responsive protein species in IWGSC database;
Column E, names of K+-responsive protein species in IWGSC database;
Columns F-H, three independent biological replicates of K+-responsive protein species in root or leaf;
Column I, average ratios of three independent biological replicates in K+-responsive protein species in root or leaf;
Column J, t-test analysis of three independent biological replicates in K+-responsive protein species in root or leaf;
Column K, coverage of K+-responsive protein species;
Column L,the number of K+-responsive protein species;
Column M, unique peptides of K+-responsive protein species;
Column N, the number of peptides of K+-responsive protein species;
Column O, peptide spectrum matching of K+-responsive protein species;
Column P, the number of amino acids of K+-responsive protein species;
Column Q, theoretical of molecular weight of K+-responsive protein species;
Column R, theoretical calculation of the isoelectric points (pI) of K+-responsive protein species.
