# Supplementary material for: Large-scale Proteomics Combined with Transgenic Experiments Demonstrates An Important Role of Jasmonic Acid in Potassium Deficiency Response in Wheat and Rice
Source: Mol Cell Proteomics. 2017 Aug 18;16(11):1889–905. doi: 10.1074/mcp.RA117.000032 (PMC5671998; doi:10.1074/mcp.RA117.000032)
Supplement: Supplemental Data [file supp_RA117.000032_4824_0_supp_3815_wtkkw4.xlsx]

## Sheet: Co-expressed
Data S7. Differentially expressed K+-responsive protein species commonly identified in both root and leaf tissues of wheat seedlings suffering from K+ deficiency
Accession no. (NCBI)	Protein names	Species	Accession no. (IWGSC)	Protein names	Root-average ratio	Leaf- average ratio
gi|474426623	Potassium transporter 1	Triticum urartu	Traes_4AL_FF208A87A.2	Unknown protein	3.25353	2.01382
gi|475600552	Flavonol 4'-sulfotransferase	Aegilops tauschii	Traes_2AS_B396948F5.1	Unknown protein	3.05744	1.3811
gi|475582666	Anthocyanin 3'-O-beta-glucosyltransferase	Aegilops tauschii	Traes_7DS_B6980616C.1	Unknown protein	1.8729	-1.49265
gi|475556888	Lysine-specific demethylase 3B	Aegilops tauschii	Traes_6DS_BF9884650.1	Unknown protein	1.74061	-1.83446
gi|194352766	Papain-like cysteine proteinase	Hordeum vulgare	Traes_7BL_847A22B0A.1	Unknown protein	1.6551	-1.34565
gi|475616749	Hydroxyacylglutathione hydrolase 3, mitochondrial	Aegilops tauschii	Traes_3AL_C178A21CD.1	Unknown protein	1.64569	-1.62356
gi|357134510	Arginine--tRNA ligase, cytoplasmic-like isoform X1	Brachypodium distachyon	Traes_1DS_05D23ED0F.2	Unknown protein	1.59666	1.58412
gi|475576810	30S ribosomal protein S11	Aegilops tauschii	Traes_3DL_25BEB4D80.1	Unknown protein	1.52514	-1.45931
gi|475626920	Hypothetical protein F775_27128	Aegilops tauschii	Traes_4BL_87898EF49.1	Unknown protein	1.50816	1.34773
gi|475623787	Cytokinin-N-glucosyltransferase 2	Aegilops tauschii	Traes_7AL_92D982462.1	Unknown protein	1.49818	-1.35256
gi|573932092	Uncharacterized protein LOC102699672	Oryza brachyantha	Traes_4DL_28FACCE77.1	Unknown protein	1.49445	-1.76905
gi|475604721	Hypothetical protein F775_32494	Aegilops tauschii	Traes_1DL_8C6F45134.1	Transducin family protein / WD-40 repeat family protein	1.43858	-1.78443
gi|473759967	ABC transporter A family member 7	Triticum urartu	Traes_1DL_A6FE85E09.1	Unknown protein	1.43425	-1.44161
gi|475556899	Desiccation protectant Lea14-like protein	Aegilops tauschii	Traes_5DL_21FAEB45B.2	Unknown protein	1.41742	1.80868
gi|475608922	Malate dehydrogenase 1, mitochondrial	Aegilops tauschii	Traes_3DL_2EC34A349.2	Unknown protein	1.4218	1.59622
gi|514710509	3-isopropylmalate dehydratase large subunit	Setaria italica	Traes_2BS_27D0DFE12.1	Unknown protein	1.42475	1.26676
gi|532165032	1-aminocyclopropane-1-carboxylate oxidase	Thinopyrum ponticum x Triticum aestivum	Traes_4AL_23BAF9DBB.2	Unknown protein	1.41437	-1.32492
gi|475573357	Putative protein phosphatase 2C 10	Aegilops tauschii	Traes_6BS_B593C5FF3.1	Unknown protein	1.40954	1.66565
gi|475566050	Beta-fructofuranosidase 1	Aegilops tauschii	Traes_7DS_46CF551D1.1	Unknown protein	1.40044	1.24067
gi|475580390	HIPL1 protein	Aegilops tauschii	Traes_7AS_9779A5BA1.1	Unknown protein	1.36851	1.30501
gi|310656750	Putative lipoxygenase	Triticum aestivum	Traes_4DS_7868A8C2E.1	Unknown protein	1.34935	1.22574
gi|475569966	Hypothetical protein F775_27952	Aegilops tauschii	Traes_4DL_360A072FA.1	Unknown protein	1.33146	-1.25641
gi|473797438	Hypothetical protein TRIUR3_22532	Triticum urartu	Traes_5AL_ADBCA73F2.1	Unknown protein	1.31565	1.41487
gi|473877768	Cytosolic Fe-S cluster assembly factor NUBP1-like protein	Triticum urartu	Traes_6DL_9FA2A65AB.1	Unknown protein	1.31851	-1.31186
gi|573953120	Phospho-2-dehydro-3-deoxyheptonate aldolase 2, chloroplastic-like	Oryza brachyantha	Traes_2AS_B52F26066.1	Unknown protein	1.30817	1.20766
gi|475537760	Hypothetical protein F775_10910	Aegilops tauschii	Traes_5BL_BA20DE6DD.2	Unknown protein	1.31855	-1.88041
gi|326500990	Predicted protein	Hordeum vulgare	Traes_4DS_75DE54E94.2	Unknown protein	1.30955	-1.30505
gi|475596411	GPN-loop GTPase 1-like protein	Aegilops tauschii	Traes_4DL_30CAF6ABE.1	Unknown protein	1.30371	1.34191
gi|326494510	Predicted protein	Hordeum vulgare	Traes_2AS_BBE5262D9.2	Unknown protein	1.29156	2.06032
gi|475543274	NAD(P)H-dependent 6'-deoxychalcone synthase	Aegilops tauschii	Traes_2DL_47E335BA6.1	Unknown protein	1.28707	1.27113
gi|2980891	Histone H1	Triticum aestivum	Traes_5DL_AB1CA60FD.2	Unknown protein	1.28392	1.44956
gi|357135780	Ubiquitin-conjugating enzyme E2 5A	Brachypodium distachyon	Traes_3DL_AC83B52D8.1	Unknown protein	1.28217	1.23047
gi|219885007	Unknown	Zea mays	Traes_4BL_70369E622.1	Unknown protein	1.27859	-1.34994
gi|473940326	Hypothetical protein TRIUR3_15978	Triticum urartu	Traes_2BS_86D242824.1	Unknown protein	1.27506	-1.31219
gi|326521246	Predicted protein	Hordeum vulgare	Traes_2DL_8A956E922.1	Unknown protein	1.27288	-1.49432
gi|119388715	Alcohol dehydrogenase ADH2A	Triticum aestivum	Traes_4AL_2DC24CE38.1	Unknown protein	1.26288	-1.36507
gi|326510547	Predicted protein	Hordeum vulgare	Traes_1AL_3EC96C539.2	Histone H2B.2	1.26247	1.31218
gi|473861924	Hypothetical protein TRIUR3_28997	Triticum urartu	Traes_4AL_6A62271F4.1	Unknown protein	1.24913	1.27136
gi|669030678	Unnamed protein product	Triticum aestivum	Traes_3BF_104500020CFD_t1	Beta glucosidase 42	1.2493	1.26731
gi|1321999	Thaumatin-like protein [Triticum aestivum]	Triticum aestivum	Traes_2AS_84C021B0B.1	Unknown protein	1.24823	-1.5561
gi|357137435	ATPase 8, plasma membrane-type-like	Brachypodium distachyon	Traes_6DL_F85A5323A.2	Unknown protein	1.25083	-1.32441
gi|475568260	Hypothetical protein F775_28228	Aegilops tauschii	Traes_1AS_18E6ADFF5.1	Unknown protein	1.24274	1.26552
gi|474072518	Hypothetical protein TRIUR3_00723	Triticum urartu	Traes_1AS_9AB835A69.2	Unknown protein	1.23233	1.95618
gi|756420449	Methionine sulfoxide reductase MSRB5.2	Triticum aestivum x Lophopyrum elongatum	Traes_6AL_7444FD717.1	Unknown protein	1.23297	1.32136
gi|721614151	Exportin-7-A-like isoform X1	Brachypodium distachyon	Traes_3AS_A61EF1F2B.1	Unknown protein	1.22852	1.21485
gi|475627424	Lysine-specific histone demethylase 1-1-like protein	Aegilops tauschii	Traes_6DL_B3D380E3B.1	LSD1-like 1	1.22914	-1.9919
gi|195618010	Histone H4	Zea mays	Traes_6AS_2DE08CA85.2	Unknown protein	1.22817	-1.55435
gi|556927211	Apocytochrome b (mitochondrion)	Triticum timopheevii	Traes_1BS_6799B4072.1	Unknown protein	1.2311	-1.41073
gi|475612419	Beta-fructofuranosidase	Aegilops tauschii	Traes_2BL_78C207CFC.1	Unknown protein	1.21831	-1.37712
gi|475582662	Glutamyl-tRNA(Gln) amidotransferase subunit A	Aegilops tauschii	Traes_2DS_4A864BFA4.2	Unknown protein	1.21745	1.2493
gi|475508101	4-coumarate--CoA ligase-like protein 4	Aegilops tauschii	Traes_4DL_BAA3F5089.1	Unknown protein	1.20815	1.39986
gi|357110633	SPX domain-containing membrane protein	Brachypodium distachyon	Traes_4AL_C329E38FE.1	Unknown protein	1.20536	-3.53864
gi|260446984	OO_Ba0005L10-OO_Ba0081K17.17	Oryza officinalis	Traes_2AL_40D982CC8.1	Unknown protein	1.20115	1.28904
gi|474408930	Histone H2A.1	Triticum urartu	Traes_1BL_CD551493D.2	Unknown protein	-1.76273	-2.49425
gi|475485254	Hypothetical protein F775_01361	Aegilops tauschii	Traes_4BL_84545B3BC.2	Ubiquitin system component Cue protein	-1.76083	-1.40965
gi|475523790	Eukaryotic translation initiation factor 5A	Aegilops tauschii	Traes_2AS_3B892F6D0.1	Unknown protein	-1.62165	-1.94529
gi|475527632	Histone H2AX	Aegilops tauschii	Traes_7DL_6511AD958.1	Unknown protein	-1.52639	-1.59438
gi|475616731	Putative nicotianamine synthase 6	Aegilops tauschii	Traes_4BL_BB0FC3BD3.2	Unknown protein	-1.38538	1.30821
gi|95114386	Putative zinc transporter	Triticum aestivum	Traes_3BF_074300090CFD_t1	ZRT/IRT-like protein 2	-1.36277	1.33599
gi|475508225	Fatty acyl-CoA synthetase A	Aegilops tauschii	Traes_7DS_7622864DB.1	Unknown protein	-1.39163	1.21219
gi|475321714	Tubulin beta-2 chain	Aegilops tauschii	Traes_3AL_6D1917532.2	Tubulin beta-2 chain	-1.31764	2.25516
gi|473990905	Arogenate dehydrogenase 2, chloroplastic	Triticum urartu	Traes_7DL_C124A8690.2	Unknown protein	-1.3164	1.48756
gi|475596030	Phosphoethanolamine N-methyltransferase 1	Aegilops tauschii	Traes_1AL_00E379EFF.2	Unknown protein	-1.29386	-1.25841
gi|473842616	S-adenosylmethionine synthase 1	Triticum urartu	Traes_6BL_FBF9DA7CE.1	Unknown protein	-1.27484	-1.23751
gi|475565309	Vesicle-associated membrane protein 713	Aegilops tauschii	Traes_7DS_94AE4DAE8.1	Unknown protein	-1.26303	-1.52149
gi|474451266	Beta-amylase	Triticum urartu	Traes_4BL_73E79F141.1	Unknown protein	-1.24427	1.58575
gi|475618985	Patatin group A-3	Aegilops tauschii	Traes_7DS_31EE89717.2	Unknown protein	-1.23935	-1.73254
gi|669027587	Unnamed protein product	Triticum aestivum	Traes_3BF_045900020CFD_t1	Unknown protein	-1.23431	-1.33086
gi|357152250	Zinc finger CCCH domain-containing protein 19-like	Brachypodium distachyon	Traes_5BS_DD7558B02.2	Unknown protein	-1.21925	-1.27827
gi|685348600	Eukaryotic translation initiation factor 5A-2	Brassica rapa	Traes_4DS_5341D44D4.1	Unknown protein	-1.21019	-1.29618
Notes:
+ and -, upregulated and downregulated abundance of the identified K+-responsive protein species, respectively;
Column A, accession numbers of K+-responsive protein species in NCBI database;
Column B, names of K+-responsive protein species in NCBI database;
Column C, identified K+-responsive protein species in NCBI database;
Column D, accession numbers of K+-responsive protein species in IWGSC database;
Column E, names of K+-responsive protein species in IWGSC database;
Column F, average ratios in three independent biological replicates of K+-responsive protein species in root;
Column G, average ratios in three independent biological replicates of K+-responsive protein species in leaf.
